# Supplementary material for: Nitric Oxide-mediated S-nitrosylation of the Energy Sensor KIN10 Regulates RNA Splicing and Gene Expression in Arabidopsis
Source: Mol Cell Proteomics. 2025 Nov 25;25(1):101459. doi: 10.1016/j.mcpro.2025.101459 (PMC12799962; doi:10.1016/j.mcpro.2025.101459)
Supplement: Table S1 [file mmc1.xlsx]

## Sheet: Sheet1
Table S1. List of DEGs regulated by nitric oxide, related to Figure 1 and Figure S1.
Gene_id	Gene_name	Log2fold change (SNP/Control)	p value	p adjusted	Control-1_fpkm	Control-2_fpkm	Control-3_fpkm	SNP-1_fpkm	SNP-2_fpkm	SNP-3_fpkm
AT1G01010	NAC001	2.03823	1.27e-12	9.33e-12	2.99796	3.88091	2.05338	11.0633	13.3828	11.9859
AT1G01030	NGA3	2.06878	8.65e-07	3.53e-06	0.794198	0.988406	0.5231	3.8203	1.94689	3.87612
AT1G01040	DCL1	-1.61612	4.34e-16	4.15e-15	8.41676	7.24697	7.0451	2.48211	2.60432	2.25789
AT1G01060	LHY	2.23096	7.73e-06	2.79e-05	0.244002	0.183466	0.151978	0.742566	0.657051	1.29506
AT1G01070	-	-1.57696	0.000419925	0.00115671	1.45314	1.6925	1.91668	0.599954	0.705881	0.362949
AT1G01080	-	-1.61759	5.49e-09	2.87e-08	23.6444	23.1074	32.2139	8.82404	5.9552	10.8221
AT1G01120	KCS1	1.66527	5.31e-05	0.000169962	5.82216	6.00263	4.87738	11.6436	31.5203	9.31996
AT1G01130	-	-2.963	0.0024565	0.00585909	1.9477	1.88291	2.88842	0.183086	0.449554	0.196907
AT1G01220	FKGP	-1.23974	1.52e-09	8.4e-09	5.58172	5.41442	5.42262	2.25219	2.28294	2.36631
AT1G01240	-	-1.50893	1.78e-12	1.28e-11	20.5684	18.9208	22.1836	8.50535	6.64379	6.36492
AT1G01250	ERF023	-2.56489	0.00114807	0.00291748	4.15725	2.24534	4.47365	0.231169	0.0630687	1.57459
AT1G01260	BHLH13	1.00692	2.37e-05	7.99e-05	4.41385	5.02805	4.90843	11.9165	8.73317	7.98995
AT1G01300	APF2	-2.5382	2.91e-30	5.72e-29	19.3046	19.2142	24.3527	3.29635	3.65181	3.79585
AT1G01320	-	-2.76603	9.17e-16	8.55e-15	85.4692	73.3569	86.1039	7.18309	8.90197	19.6777
AT1G01340	CNGC10	4.38673	5.62e-85	5.85e-83	1.28193	1.46044	1.35496	33.3062	26.3188	25.5938
AT1G01350	-	1.6355	4e-13	3.05e-12	8.5132	8.86308	10.2122	34.3765	25.6675	25.0768
AT1G01390	-	-2.00162	0.000292976	0.000829455	1.87541	1.04692	1.20351	0.44874	0.183641	0.402179
AT1G01420	UGT72B3	-4.78311	9.91e-16	9.23e-15	3.51259	2.92257	3.37142	0.113671	0.217086	0
AT1G01430	TBL25	-4.80408	2.05e-66	1.27e-64	27.6744	25.0364	29.297	0.611288	1.02698	1.28026
AT1G01440	-	1.21895	1.78e-08	8.88e-08	7.79794	6.50093	7.4558	20.0634	15.1109	15.0811
AT1G01460	PIP5K10	8.72856	6.44e-11	4.07e-10	0	0	0	3.43847	0.887117	1.32647
AT1G01470	LEA14	2.51513	4.51e-24	6.77e-23	26.9368	24.2697	22.9488	183.867	133.315	103.529
AT1G01480	ACS2	6.75889	8.31e-70	5.67e-68	0.227048	0.322469	0.104754	29.9794	21.0593	19.8882
AT1G01490	-	1.33687	1.72e-10	1.05e-09	51.4483	48.3027	43.5198	141.822	96.3509	121.132
AT1G01500	-	1.04908	4.34e-07	1.84e-06	12.4468	11.1952	11.7541	24.2411	20.5063	27.9867
AT1G01540	-	-1.4879	1.16e-09	6.51e-09	26.4718	22.5289	26.4783	7.05995	8.07461	11.6049
AT1G01550	BPS1	1.01327	3.84e-08	1.85e-07	83.0183	70.6693	71.1133	157.046	131.616	161.813
AT1G01560	MPK11	7.25455	2.12e-77	1.79e-75	0.141154	0.27595	0.609569	57.0658	38.1014	62.7321
AT1G01620	PIP1-3	-1.30348	2.97e-06	1.13e-05	280.556	221.816	290.53	68.8345	108.543	141.531
AT1G01630	-	-1.00895	3.9e-06	1.46e-05	17.5666	17.7969	22.1465	8.77364	9.08075	10.5343
AT1G01650	SPPL4	1.58045	6.27e-13	4.72e-12	15.7503	13.3899	14.09	51.7206	34.0107	42.6255
AT1G01700	ATROPGEF2	-2.3185	0.000182816	0.000537726	0.965206	0.632699	0.924898	0.162849	0.133288	0.210171
AT1G01715	-	2.05882	2.17e-09	1.18e-08	1.35738	2.57374	2.00948	8.69866	7.31034	8.77059
AT1G01720	NAC002	1.37474	9.93e-09	5.08e-08	69.5293	56.7646	42.6711	138.685	126.769	169.524
AT1G01770	-	1.0491	3.6e-08	1.74e-07	15.8465	15.7272	15.3292	37.3181	29.2673	29.7597
AT1G01790	KEA1	-1.70342	5.57e-06	2.05e-05	40.7332	29.4273	30.9872	6.25449	6.83845	17.7678
AT1G01860	PFC1	-1.432	1.5e-06	5.92e-06	5.87373	4.88791	4.74096	1.69363	1.77717	2.24182
AT1G01910	-	1.31647	1.07e-08	5.44e-08	19.2313	18.4409	17.1832	56.3042	34.8016	44.5551
AT1G01920	-	1.10355	0.000114527	0.000347693	3.23453	5.75754	4.36735	9.23731	11.4474	7.81689
AT1G01940	CYP18-1	4.50128	3.35e-50	1.34e-48	5.23491	6.08315	4.89088	176.066	85.5409	103.14
AT1G01960	BIG3	-1.73766	1.95e-10	1.18e-09	22.0415	20.8764	20.9677	3.96032	6.9266	8.12557
AT1G01970	-	-2.37293	2.3e-23	3.3e-22	13.6071	13.1905	15.4809	2.32873	2.79328	2.97951
AT1G02000	GAE2	2.17813	3.69e-24	5.56e-23	5.62183	4.47132	5.04229	25.2204	19.5926	23.1281
AT1G02050	PKSA	-1.04754	0.00105171	0.00269126	6.335	5.34919	6.89282	2.45204	2.33535	4.17148
AT1G02090	CSN7	3.11705	5.02e-37	1.3e-35	8.08358	9.61286	9.52227	100.685	59.1583	74.7326
AT1G02100	LCMT1	1.59016	1.04e-16	1.02e-15	26.3943	25.2313	23.52	84.2068	64.3003	76.1041
AT1G02150	-	-1.76011	5.56e-11	3.53e-10	56.9158	42.3394	55.3018	13.9465	11.0742	20.3349
AT1G02170	AMC1	3.56607	5.62e-63	3.15e-61	13.7348	12.8956	11.4362	170.957	119.592	156.942
AT1G02220	NAC003	3.33607	1.78e-13	1.39e-12	2.62494	6.16782	2.31619	33.8105	59.4811	18.0653
AT1G02230	NAC004	4.12382	3.1e-15	2.78e-14	0.181653	0.245854	0.150858	3.68148	4.10891	2.26251
AT1G02290	-	-1.15681	1.79e-05	6.12e-05	4.98972	5.30579	5.07558	1.94276	2.35335	2.54909
AT1G02300	CATHB1	-1.22084	1.81e-07	8.04e-07	16.1786	18.783	15.3003	7.50352	5.83438	8.12039
AT1G02305	CATHB2	-1.0112	3.39e-06	1.28e-05	73.0092	63.6225	73.627	29.4733	42.6949	31.2784
AT1G02360	-	1.12209	0.0252491	0.048387	4.79776	4.45628	4.95541	8.91377	18.6735	3.02436
AT1G02370	-	-1.1497	0.000804427	0.00210564	2.86334	2.72577	3.73051	1.34825	1.7543	1.04105
AT1G02380	-	1.8053	6.7e-06	2.44e-05	0.831878	1.0127	1.54619	5.16102	3.28547	3.36401
AT1G02400	GA2OX6	4.91581	1.75e-70	1.21e-68	3.03196	4.71672	2.60479	109.613	81.7576	119.663
AT1G02405	-	4.2944	0.000171829	0.000507835	0.0691918	0.104051	0	1.00163	1.04339	1.37104
AT1G02410	COX11	1.45385	1.79e-14	1.52e-13	11.2505	10.342	10.2832	31.2817	26.6378	28.7398
AT1G02450	NIMIN-1	5.28282	2.74e-05	9.13e-05	0	0.125931	0	2.09388	1.62359	1.65933
AT1G02475	-	-1.20687	8.29e-08	3.84e-07	51.6924	51.8837	58.5759	21.8998	18.9546	28.9675
AT1G02500	SAM1	1.09906	1.75e-07	7.77e-07	142.091	114.702	112.906	273.413	213.673	299.24
AT1G02520	ABCB11	5.46067	5.32e-38	1.43e-36	1.51136	1.48339	0.823986	38.5647	99.0545	29.0657
AT1G02560	CLPP5	-1.46776	5.78e-07	2.41e-06	209.494	186.138	203.537	55.8914	51.3689	107.889
AT1G02610	-	-1.15896	2.2e-06	8.52e-06	23.3404	20.346	28.796	13.0043	9.11774	10.1261
AT1G02620	-	-7.61601	8.67e-10	4.91e-09	3.24416	3.91423	2.94481	0.0496437	0	0
AT1G02640	BXL2	-2.10615	1.48e-07	6.66e-07	14.2797	16.2398	19.7648	1.68363	6.46447	3.40841
AT1G02650	-	-3.94632	8.78e-08	4.05e-07	1.85157	1.02368	1.31155	0	0.146645	0.115616
AT1G02670	-	1.94063	3.91e-06	1.47e-05	0.25827	0.453121	0.343179	1.69944	1.29822	1.04789
AT1G02690	IMPA-6	1.19515	1.1e-06	4.45e-06	2.80771	3.21181	2.63067	6.88467	7.15999	5.60423
AT1G02720	GATL5	-1.87048	1.53e-07	6.87e-07	2.76708	2.42988	3.06958	0.505028	0.717929	1.02913
AT1G02730	CSLD5	-1.65165	0.00140373	0.00351149	3.16347	3.94772	3.68688	0.244892	1.23126	1.93771
AT1G02750	DI19-2	2.1105	3.19e-19	3.67e-18	11.1152	11.1672	14.6909	64.1755	46.0559	48.3341
AT1G02780	RPL19A	1.14674	1.61e-09	8.84e-09	211.364	215.627	255.387	529.199	428.323	542.381
AT1G02810	PME7	-3.21689	4.84e-10	2.81e-09	3.18114	4.83902	1.74768	0.289829	0.527151	0.207805
AT1G02820	LEA2	3.52302	1.1e-14	9.47e-14	12.659	7.49935	2.44242	90.7016	58.7423	108.136
AT1G02840	SR34	1.29692	2.04e-09	1.11e-08	55.6692	52.7867	56.3157	169.206	110.754	121.974
AT1G02850	BGLU11	2.2691	2.01e-20	2.46e-19	11.2846	17.7381	11.0486	67.3441	68.298	56.0861
AT1G02860	BAH1	1.98243	1.38e-18	1.54e-17	12.1405	13.0335	10.8106	58.4053	42.2819	40.476
AT1G02880	TPK1	3.89562	2.91e-78	2.53e-76	5.25629	6.41008	4.45208	83.7653	80.2493	74.2472
AT1G02890	-	1.80231	1.1e-20	1.37e-19	34.4476	29.0522	30.7982	126.301	94.5996	105.605
AT1G02910	LPA1	1.18575	1.32e-06	5.25e-06	25.8725	21.2139	25.3242	68.1371	39.8861	55.5521
AT1G02920	GSTF7	5.60801	8.47e-104	1.22e-101	10.6234	21.1498	16.359	823.944	727.051	781.256
AT1G02930	GSTF6	5.29892	6.84e-164	4.58e-161	13.3726	17.5299	17.3524	657.512	569.381	660.513
AT1G02950	ATGSTF4	1.18154	0.00761488	0.0164504	0.903157	1.35818	1.01477	2.09747	2.74677	2.55658
AT1G02980	CUL2	7.70466	1.87e-15	1.7e-14	0.0629067	0	0	6.12617	3.59119	1.63232
AT1G03000	PEX6	-1.0575	1.34e-07	6.05e-07	12.0491	11.5361	11.5975	6.41773	4.92872	5.44556
AT1G03020	GRXS1	3.18671	1.96e-05	6.68e-05	0.310078	0.116575	0.257512	2.24437	1.83696	1.97492
AT1G03050	-	8.04762	6.5e-10	3.73e-09	0	0	0	1.17416	0.935728	0.797552
AT1G03070	LFG4	8.41727	2.97e-131	7.72e-129	0.25082	0.408618	0.520749	136.874	108.381	161.584
AT1G03090	MCCA	-1.22386	1.71e-08	8.54e-08	247.987	187.55	198.09	78.8268	81.9645	108.565
AT1G03100	-	-2.48322	0.00672029	0.0146776	0.351879	0.278504	0.599832	0.0487449	0.159586	0
AT1G03106	-	5.88013	6.69e-07	2.76e-06	0.0558572	0	0.0463879	2.57281	1.3838	1.66021
AT1G03130	PSAD2	-2.46444	2.29e-14	1.92e-13	1122.27	579.711	710.352	109.593	117.62	206.999
AT1G03160	FZL	-1.36785	1.45e-09	8e-09	27.9864	20.3382	24.1791	8.45364	8.32161	11.1313
AT1G03180	-	2.39911	2.25e-11	1.48e-10	0.893219	1.14423	0.576952	5.09378	4.27604	4.35455
AT1G03190	XPD	3.1138	7.57e-39	2.1e-37	2.86176	3.52494	3.22094	31.1448	20.7864	30.7511
AT1G03220	-	3.9719	4.28e-84	4.32e-82	93.7747	117.89	78.3586	1532.39	1491.48	1492.22
AT1G03230	-	2.00921	1.14e-24	1.77e-23	19.6128	21.9631	17.9098	68.4002	80.9558	88.3316
AT1G03250	-	2.01659	9.58e-17	9.46e-16	13.1679	10.3584	11.4705	55.8488	35.0347	49.6825
AT1G03260	-	1.31729	1.42e-06	5.63e-06	3.29004	3.58837	3.99335	10.182	6.85391	9.92721
AT1G03310	ISA2	-4.63128	4.51e-63	2.55e-61	20.183	13.8367	17.2404	0.691929	0.602864	0.768167
AT1G03340	-	-1.23182	0.0058071	0.0128643	2.63103	2.52492	2.09875	1.549	0.969509	0.538978
AT1G03360	RRP4	1.57785	3.07e-10	1.82e-09	3.14992	4.32241	4.57788	12.3324	11.4933	11.9816
AT1G03370	-	3.27819	5.5e-62	2.99e-60	5.52439	6.63301	5.63149	61.8619	48.3139	61.2134
AT1G03380	ATG18G	-1.11625	1.25e-07	5.67e-07	30.3445	24.5511	23.9678	11.3088	14.146	10.6268
AT1G03410	2A6	-2.38133	7.31e-06	2.65e-05	1.25902	1.34604	1.73175	0.517777	0.148326	0.167059
AT1G03440	-	-2.65869	1.68e-21	2.19e-20	11.7609	9.88449	9.38367	2.04661	1.20398	1.65083
AT1G03445	BSU1	5.87304	2.85e-11	1.86e-10	0.0370004	0.0278208	0	1.7773	0.777155	1.12593
AT1G03470	NET3A	-1.96255	1.01e-09	5.68e-09	6.38824	6.91911	6	1.60134	2.08885	1.18402
AT1G03495	-	1.7665	1.33e-07	6.02e-07	1.79075	2.4835	1.61937	6.86049	4.97218	8.1669
AT1G03520	-	-3.19701	3.24e-28	5.91e-27	10.815	8.42553	9.24511	1.06022	1.23591	0.760169
AT1G03550	SCAMP2	1.49838	1.47e-05	5.08e-05	1.39219	1.98341	1.24746	5.25537	3.8673	3.88905
AT1G03560	-	-1.57531	2.54e-08	1.25e-07	3.70416	3.6912	3.55802	1.2921	1.27386	1.07381
AT1G03590	PPC6-6	1.59948	7.04e-14	5.66e-13	8.32285	6.69994	8.53249	20.2661	24.8177	25.7226
AT1G03600	PSB27-1	-1.07808	0.000486605	0.00132403	306.359	214.602	300.846	108.755	86.3639	191.535
AT1G03630	PORC	-2.61969	3.51e-22	4.73e-21	75.4387	62.7813	79.8397	8.64459	10.2514	16.363
AT1G03650	-	2.59231	1.71e-17	1.77e-16	1.69613	2.37475	1.7486	13.1619	10.5207	11.3409
AT1G03660	-	7.15606	3.52e-79	3.15e-77	0.564241	0.391621	0.504633	97.788	58.7655	48.4076
AT1G03680	ATHM1	-1.33423	3.86e-06	1.45e-05	412.786	335.216	377.985	123.038	103.228	217.276
AT1G03687	-	-1.13229	0.000120292	0.000364297	4.38692	4.41498	4.09162	1.77638	2.18089	1.86272
AT1G03700	-	3.1537	7.36e-05	0.000230614	0.436313	0.374933	0.155291	1.39447	5.97526	1.05864
AT1G03730	-	1.34978	3.33e-08	1.61e-07	5.74657	6.97512	8.2153	20.3109	17.1987	15.5116
AT1G03740	-	2.59778	5.31e-39	1.49e-37	23.1078	23.7103	23.886	154.01	112.866	158.059
AT1G03760	-	1.38952	2.65e-09	1.42e-08	4.94526	5.96074	5.11012	15.7981	13.7029	12.182
AT1G03770	RING1B	1.95564	6.31e-11	3.99e-10	2.56948	2.08656	2.18509	12.038	8.0151	6.25516
AT1G03820	-	-3.5673	5.99e-05	0.000190235	1.43504	2.33206	2.61419	0	0.498618	0
AT1G03830	-	-1.67815	0.000194057	0.000567976	2.69848	2.1793	2.3833	0.281844	1.24569	0.70728
AT1G03850	-	4.36383	7.93e-67	5.01e-65	6.95126	8.57503	7.03564	192.631	110.556	158.338
AT1G03860	PHB2	2.51104	2.11e-31	4.43e-30	16.9708	19.1291	20.8986	126.854	86.473	109.327
AT1G03870	FLA9	-3.25867	2.78e-20	3.38e-19	37.2903	39.3959	39.5297	1.8285	4.15181	6.0899
AT1G03900	ATNAP4	1.04669	7.04e-09	3.65e-08	46.4862	43.4382	45.4944	104.842	88.4867	84.329
AT1G03905	ABCI19	3.09069	2.14e-19	2.48e-18	1.09677	1.78306	0.836986	12.132	11.5581	7.8455
AT1G03910	CTN	1.29873	5.34e-11	3.4e-10	15.3978	14.6466	15.5506	43.6586	31.6496	36.0576
AT1G03960	B''EPSILON	-1.44111	4.86e-10	2.82e-09	5.46585	5.93796	5.8071	2.05873	2.27376	1.94737
AT1G04000	-	-1.81315	2.39e-10	1.43e-09	7.32942	8.63807	8.58319	1.9508	2.26196	2.73913
AT1G04010	PSAT	2.09772	1.81e-15	1.65e-14	1.68103	1.96945	1.83435	9.69793	6.21105	7.4421
AT1G04013	-	-4.6325	0.015342	0.0309964	2.51425	0.630158	0.522004	0	0	0
AT1G04027	-	1.84044	0.000815547	0.00213356	3.72647	3.05668	3.65742	12.0373	8.39265	16.7818
AT1G04100	IAA10	3.38749	1.36e-30	2.71e-29	1.59543	2.1593	1.52371	22.9907	17.6144	14.3954
AT1G04110	SBT1.2	-1.75694	0.0109506	0.0228922	1.39094	1.34244	1.06893	0.163925	0.0894457	0.881497
AT1G04130	TPR2	3.11656	1.91e-31	4.03e-30	1.8571	2.68928	2.14204	21.4073	15.2617	21.1736
AT1G04160	XI-B	1.98966	6.23e-16	5.88e-15	0.800042	0.809501	0.697224	3.40557	2.95759	2.72601
AT1G04220	KCS2	1.84574	0.00517685	0.0115621	0.433904	0.806042	0.529921	1.10846	4.53623	0.650255
AT1G04300	TRAF1B	1.41721	8.96e-16	8.37e-15	22.9865	21.7499	23.2094	64.842	52.3915	62.9163
AT1G04313	-	-2.44219	0.00620915	0.0136593	2.24873	3.94528	2.98802	1.18375	0.484433	0
AT1G04323	-	-3.98532	4e-05	0.000130156	5.0206	4.43154	7.79511	0.574538	0.470245	0
AT1G04350	-	-1.30334	0.000126666	0.000382413	48.0798	31.6325	29.8209	15.4196	8.18706	20.5151
AT1G04425	-	1.23561	0.0117335	0.0243873	1.48407	2.66094	2.84418	4.80751	7.50076	4.03939
AT1G04427	-	4.24891	7.07e-09	3.66e-08	0.171614	0.516149	0.427562	8.808	5.17579	7.77263
AT1G04430	-	-1.12889	0.000113165	0.000343869	21.4487	20.5984	25.8224	6.45117	10.2362	14.1268
AT1G04467	-	-5.21372	2.98e-07	1.29e-06	7.07398	3.15813	5.50758	0.436381	0	0
AT1G04480	RPL23A	2.0882	2.52e-15	2.27e-14	45.6334	58.6024	68.3628	303.111	173.71	251.972
AT1G04500	-	3.36876	0.012604	0.026012	0.0270735	0.0407134	0	0.320662	0.262454	0.114956
AT1G04520	CRRSP3	-1.39298	0.000701961	0.0018561	1.8953	2.82517	2.84424	0.656379	1.07446	1.12948
AT1G04555	-	1.12831	0.000493589	0.00134116	2.73751	3.76044	4.02222	9.76859	6.86126	6.25889
AT1G04570	-	5.22523	9.78e-38	2.6e-36	0.241196	0.108814	0.280429	8.41154	5.76751	8.90996
AT1G04600	XI-A	2.24259	0.00152882	0.00379523	0.0271439	0.0952451	0.0300564	0.273867	0.263136	0.192092
AT1G04650	-	-2.07076	8.3e-05	0.000257556	0.943301	0.514795	0.897104	0.140158	0.180267	0.236874
AT1G04723	-	3.00734	0.013518	0.0276934	0.655645	0	0	2.46525	0.807099	1.72338
AT1G04750	VAMP721	1.55205	9.19e-14	7.32e-13	25.9682	27.6044	28.1305	97.669	69.9432	70.235
AT1G04770	-	3.15286	5.59e-35	1.35e-33	2.92546	4.55208	3.27309	34.7564	33.699	26.7411
AT1G04780	-	1.59261	5.32e-14	4.32e-13	21.9509	16.2816	19.2851	65.0952	48.4611	58.6562
AT1G04810	RPN2B	1.17686	2.37e-11	1.56e-10	15.2943	13.0187	14.5682	33.759	29.9212	32.5455
AT1G04827	-	2.58153	0.00572532	0.0126951	0.0652133	0.539376	0.0541579	1.71643	1.4751	0.8307
AT1G04830	-	1.57238	2.04e-13	1.59e-12	11.1007	8.57797	9.51689	32.7598	28.4975	24.8552
AT1G04840	PCMP-H64	-1.92791	0.000646081	0.00171999	0.656234	0.595014	0.769391	0.177803	0.207896	0.136589
AT1G04853	-	-6.02655	6.71e-05	0.000211523	3.78893	1.20531	1.69433	0	0	0
AT1G04880	HMGB15	4.83603	0.00319928	0.00745904	0	0.0222	0	0.155421	0.15901	0.459672
AT1G04930	-	1.12778	0.000652692	0.00173602	2.02638	2.37585	1.76842	5.74027	3.40347	4.27776
AT1G04945	-	1.11909	0.000124221	0.000375517	1.8104	1.59544	1.92382	4.4576	2.80971	4.24305
AT1G04960	-	2.7305	8.93e-29	1.66e-27	10.0613	12.6382	10.592	94.0873	56.3855	68.9816
AT1G04985	-	1.43321	8.2e-07	3.35e-06	12.6862	9.77911	10.8826	40.6378	19.2522	29.543
AT1G04990	-	1.83587	1.4e-17	1.46e-16	5.56427	6.42632	7.65235	26.0101	22.3434	21.2952
AT1G04997	-	3.57276	4.31e-05	0.000139752	0	0.193715	0.641871	4.2381	2.63627	3.28178
AT1G05010	ACO4	-1.19508	3.07e-06	1.16e-05	813.78	676.794	856.949	318.904	245.836	453.423
AT1G05020	AP180	-2.18307	6.67e-11	4.21e-10	9.81823	4.54069	6.75884	1.49999	1.42155	1.69812
AT1G05023	-	-4.93639	0.00400504	0.0091527	1.67691	1.40098	0.928421	0	0	0
AT1G05035	-	-3.07815	2.29e-06	8.83e-06	4.8865	6.15967	11.8163	0.378277	1.08364	1.2205
AT1G05060	-	4.11531	1.54e-55	7.18e-54	16.8832	14.715	12.4632	282.035	301.887	173.442
AT1G05070	-	-1.24616	3.16e-07	1.36e-06	30.5338	22.6814	28.3742	9.28362	11.7379	13.1139
AT1G05077	-	6.40514	2.45e-05	8.23e-05	0	0	0	2.67229	2.1872	1.32647
AT1G05100	MAPKKK18	4.49161	4.95e-15	4.36e-14	0.194521	0.087757	0.129236	2.91832	2.6819	3.35887
AT1G05140	ARASP2	-2.75761	2.44e-28	4.46e-27	47.7254	37.595	43.5553	5.03366	5.67881	8.24238
AT1G05150	-	-2.20399	3.52e-14	2.9e-13	12.7563	9.85652	11.5303	2.15641	3.41606	1.74563
AT1G05170	B3GALT2	3.07051	2.97e-34	7e-33	2.27887	3.26063	2.55401	27.6027	18.7552	21.294
AT1G05180	AXR1	1.01283	1.39e-07	6.25e-07	11.5694	13.2205	11.9252	26.8108	25.1048	21.6175
AT1G05200	GLR3.4	-2.85266	3.45e-40	1.02e-38	12.7427	12.2151	11.1895	1.45191	1.66369	1.8543
AT1G05207	-	-4.8882	2.84e-06	1.08e-05	6.12058	6.2457	3.50967	0	0.470902	0
AT1G05270	-	1.28471	4.02e-07	1.71e-06	10.925	11.4104	12.7021	35.53	20.2145	29.0615
AT1G05277	-	2.16426	7.29e-05	0.000228774	0.429388	0.538098	1.12922	3.20212	3.23753	2.93739
AT1G05300	ZIP5	-2.04329	2.92e-07	1.26e-06	2.7786	3.11586	1.77045	0.693508	0.516017	0.644151
AT1G05310	PME8	-2.08002	6.45e-05	0.000204123	1.87483	1.92477	3.35352	0.284688	0.815535	0.561327
AT1G05320	-	-1.58844	1.01e-09	5.67e-09	5.47394	5.67946	5.89197	1.50917	2.40456	1.68802
AT1G05340	-	5.27135	1.41e-67	9.06e-66	9.10183	9.27372	5.80606	437.549	250.707	238.51
AT1G05350	-	1.20355	6.47e-09	3.37e-08	6.49065	6.91041	8.01752	17.4425	14.7756	16.7906
AT1G05385	PSB27-2	-1.1885	0.000119835	0.000363009	16.8216	17.1592	26.0837	9.67549	6.0819	10.4891
AT1G05400	-	1.94956	0.000628429	0.00167624	0.785702	0.708928	0.261002	2.96412	2.03112	1.70514
AT1G05440	-	-2.19813	0.0109983	0.0229817	0.418912	0.77534	0.45494	0.0424072	0.173546	0.136825
AT1G05450	-	7.6796	1.37e-07	6.17e-07	0	0	0.0467382	1.92566	8.06239	0.477929
AT1G05460	SDE3	-1.83468	2.9e-06	1.11e-05	4.16501	3.34047	3.86888	0.446617	1.46218	1.24449
AT1G05530	UGT75B2	-5.15692	0.00439254	0.00995379	0.532353	0.0470917	0.20805	0	0	0
AT1G05570	CALS1	-1.03551	1.86e-05	6.37e-05	12.1073	12.8073	9.96706	5.2714	7.16647	4.43083
AT1G05575	-	6.75723	1.7e-78	1.49e-76	1.39612	3.64649	3.53933	434.088	223.669	271.44
AT1G05590	HEXO2	-2.91083	1.22e-14	1.05e-13	5.28017	4.36563	4.57722	0.276844	0.815723	0.774129
AT1G05600	-	-1.93397	2.95e-11	1.92e-10	4.62736	4.64618	4.73332	1.26249	1.21567	1.15812
AT1G05610	APS2	2.02569	0.0131692	0.0270593	0.0641705	0.14475	0.13323	0.464471	0.483837	0.454121
AT1G05630	AT5PTASE13	1.57091	4.15e-10	2.43e-09	2.68591	2.88507	2.29431	8.24762	5.81367	9.15986
AT1G05660	-	-5.17558	0.00169492	0.00417395	0.306086	0.358007	0.197708	0	0	0
AT1G05670	-	2.16315	4.3e-21	5.47e-20	2.30411	2.43235	2.47108	10.9241	8.6124	12.5478
AT1G05675	UGT74E1	8.99446	9.15e-144	3.15e-141	0.419322	1.02469	1.59608	549.442	406.044	599.524
AT1G05680	UGT74E2	8.64512	7.73e-115	1.43e-112	14.5959	10.8406	4.04873	3978.83	3154.21	4580.4
AT1G05690	BT3	-1.25103	0.000576939	0.00155144	3.69587	2.31578	2.44656	1.37455	0.980803	1.17507
AT1G05710	-	1.53841	2.13e-08	1.06e-07	1.83309	2.73848	1.963	7.20536	5.81947	5.8717
AT1G05720	-	-1.43398	4.82e-06	1.79e-05	10.7447	10.6007	12.74	2.86072	5.21804	4.39524
AT1G05780	-	1.45028	3.09e-06	1.17e-05	3.68334	3.45055	4.81404	12.5554	8.12996	11.7939
AT1G05783	-	2.77024	1.63e-05	5.62e-05	0.284567	1.56909	0.393876	6.74089	4.39337	4.4304
AT1G05785	-	1.15476	5.75e-05	0.000182896	2.28097	2.29341	2.48901	6.70167	4.59953	4.31703
AT1G05820	SPPL5	1.89412	5.37e-10	3.1e-09	0.881325	1.08045	0.906941	4.38721	2.86853	3.36253
AT1G05833	-	-4.6794	0.012168	0.0251988	0.151659	0.513149	0.692717	0	0	0
AT1G05880	ARI12	6.02488	1.15e-06	4.64e-06	0.0571107	0	0	1.9917	0.645911	0.60624
AT1G05960	-	1.62405	1.03e-24	1.6e-23	18.7467	18.0787	18.1173	58.1743	53.4205	56.5037
AT1G05990	CML7	4.38612	7.86e-05	0.000244819	0	0	0.218544	2.51079	0.99208	1.11738
AT1G06030	-	3.15293	0.000129299	0.00038976	0	0.387112	0.106891	2.08908	1.1091	1.33592
AT1G06050	-	2.6902	4.39e-22	5.87e-21	4.34755	3.32389	3.58019	31.8766	21.2106	18.8737
AT1G06080	ADS1	-3.09211	1.25e-18	1.4e-17	27.2195	21.062	24.0403	2.22698	1.6676	4.58634
AT1G06140	PCMP-E61	-1.46043	0.0228394	0.0442441	0.562486	0.740139	0.447666	0.154217	0.302934	0.165858
AT1G06143	EMB1444	-1.42186	0.00103894	0.00266382	1.87021	1.40622	2.10952	0.661226	0.481064	0.869171
AT1G06148	-	3.4367	8.77e-10	4.96e-09	0.237247	0.107032	0.0985137	2.1231	1.35439	1.17526
AT1G06160	ERF094	-3.91228	5.49e-19	6.26e-18	6.34118	9.86102	11.6095	0.632203	0.827908	0.339963
AT1G06210	TOL2	1.07045	1.71e-08	8.55e-08	10.0556	10.474	9.62807	22.5355	19.1774	21.1809
AT1G06227	-	2.23621	1.32e-06	5.25e-06	0.796498	1.64695	1.32294	5.89614	5.46929	6.48214
AT1G06267	-	-2.91327	0.0228287	0.0442298	6.09786	8.15114	4.50144	0.891653	1.45959	0
AT1G06360	-	-3.43141	1.37e-11	9.24e-11	3.4376	8.60569	8.8332	0.425781	0.435614	1.08757
AT1G06417	-	-5.7193	0.000156392	0.000464968	1.85661	2.37319	2.62117	0	0	0
AT1G06460	ACD32.1	-4.13264	3.64e-53	1.57e-51	345.487	295.853	339.854	14.8645	14.2506	26.4952
AT1G06510	-	-1.20063	8.45e-06	3.03e-05	13.9177	11.8747	14.9497	6.85476	4.30882	6.48754
AT1G06630	-	1.30903	5.51e-11	3.5e-10	10.2335	12.2191	11.0993	31.487	24.0518	27.0274
AT1G06645	-	-3.09488	6.13e-25	9.7e-24	13.643	12.692	14.6252	1.92369	1.01217	1.87186
AT1G06680	PSBP1	-2.1836	2.2e-14	1.84e-13	2903.57	2101.2	2653.49	452.733	414.676	806.736
AT1G06710	-	-1.18275	0.000271238	0.000772299	1.20219	1.46676	1.31863	0.59702	0.451997	0.706296
AT1G06740	-	-1.4751	0.00253132	0.00602037	1.71755	1.7273	2.26438	0.226032	0.809382	1.00277
AT1G06753	-	1.4163	0.00595657	0.0131556	1.3762	2.06955	1.5585	4.93937	4.98606	3.36441
AT1G06760	-	-1.33816	6.47e-09	3.37e-08	165.38	122.725	134.801	52.9591	67.7337	45.2342
AT1G06770	DRIP1	1.59962	5.93e-10	3.41e-09	2.85552	2.99338	3.41002	11.7949	7.4761	8.61418
AT1G06780	GAUT6	1.18565	9.16e-06	3.27e-05	5.79674	6.05449	5.25168	16.5332	13.0552	9.00998
AT1G06800	PLA-I{gamma}1	4.40863	1.12e-57	5.47e-56	1.46893	1.26482	1.16088	36.0435	22.789	23.1044
AT1G06820	CRTISO	-1.01517	2.1e-05	7.11e-05	11.41	11.0205	10.7391	5.49356	4.13663	6.69602
AT1G06840	-	2.30122	1.1e-39	3.2e-38	8.30132	9.74682	8.28609	42.291	44.2435	42.3202
AT1G06850	AtbZIP52	2.60243	2.07e-20	2.53e-19	1.83891	3.40551	2.68668	15.2372	14.5988	18.219
AT1G06870	TPP2	2.56137	1.87e-41	5.74e-40	9.05904	8.40903	7.08219	48.5416	47.1676	48.0294
AT1G06910	TRFL7	-1.60918	3.7e-06	1.39e-05	3.29985	3.15109	3.48036	1.04224	1.27957	0.887388
AT1G06977	-	-3.19412	0.0215801	0.0420367	0.200914	1.30926	0.945504	0	0	0.284365
AT1G06980	-	-2.49195	0.000108597	0.000331106	2.56083	1.28367	2.6271	0.660801	0.270425	0.213205
AT1G06983	-	5.29888	0.00335541	0.00778817	0	0	0	0.767978	0.879999	0.495571
AT1G07000	ATEXO70B2	4.23341	2.57e-95	3.41e-93	4.65318	4.67074	4.20699	97.375	71.107	84.1569
AT1G07010	-	1.03073	0.000629645	0.0016791	16.9043	12.1274	12.2354	28.8997	17.7069	37.1395
AT1G07030	-	1.77989	5.29e-19	6.03e-18	11.4615	12.454	13.349	48.4234	37.5256	41.1486
AT1G07040	-	-1.30522	3.65e-13	2.79e-12	126.809	105.741	102.259	46.5197	43.2702	44.7036
AT1G07050	-	-6.80909	8.09e-14	6.47e-13	16.05	22.9564	33.9607	0.430183	0.211257	0
AT1G07060	-	3.54942	4.15e-05	0.0001347	0.0787481	0.118422	0.0326991	1.2436	0.678572	0.780197
AT1G07110	FKFBP	-1.85075	2.63e-15	2.37e-14	127.106	87.9627	98.1483	26.685	24.4603	35.1064
AT1G07135	-	5.21127	1.41e-42	4.52e-41	2.47064	3.06734	5.2965	188.354	71.79	139.223
AT1G07140	RANBP1A	1.58936	8.22e-13	6.11e-12	51.3791	48.5426	59.3879	187.404	122.211	166.384
AT1G07150	MAPKKK13	2.53737	1.34e-21	1.76e-20	4.91807	2.77344	3.15607	20.7038	19.534	22.069
AT1G07160	-	13.7644	2.43e-30	4.81e-29	0	0.0254889	0	161.895	111.585	156.796
AT1G07170	-	1.33403	3.61e-08	1.75e-07	8.38164	10.8521	11.1372	28.6789	20.082	27.3717
AT1G07180	NDA1	2.63142	3.03e-10	1.8e-09	23.8123	8.64485	7.61057	91.7013	52.1785	102.709
AT1G07187	-	-3.59215	8.12e-13	6.05e-12	6.094	9.83478	14.0101	0.880221	1.12068	0.420741
AT1G07220	-	1.36736	4.77e-08	2.27e-07	3.78788	2.96932	3.77042	8.76776	7.69705	10.4943
AT1G07280	-	-3.89244	1.73e-51	7.16e-50	76.6226	53.7239	61.6649	3.73	3.46686	5.66606
AT1G07290	GONST2	-1.48399	0.0250487	0.0480342	0.740982	0.701594	0.615366	0.144466	0.413845	0.155371
AT1G07323	-	-1.21376	0.000492896	0.00133944	20.9925	26.3384	26.099	15.8566	7.22498	8.43886
AT1G07330	-	5.47356	1.45e-11	9.72e-11	0	0.0402469	0.0444525	1.43232	0.595767	1.91923
AT1G07350	SR45A	4.77615	3e-85	3.17e-83	9.26075	11.6911	7.55971	298.173	202.163	275.439
AT1G07360	-	1.69968	1.26e-17	1.32e-16	18.4705	15.182	14.7438	56.6922	45.9378	53.3808
AT1G07380	-	-1.23685	0.000281009	0.000797987	4.89158	5.67262	4.8748	1.26272	3.16131	2.05037
AT1G07390	AtRLP1	-2.59479	5.96e-12	4.12e-11	1.85213	1.45106	1.63496	0.187495	0.292969	0.32997
AT1G07400	HSP17.8	13.0447	1.59e-252	3.1e-249	0.36483	0.502915	0.504969	4907.87	2712.91	4016.54
AT1G07410	RABA2B	4.74834	3.03e-42	9.57e-41	0.727117	0.751744	1.81155	33.2521	25.7475	29.1372
AT1G07413	-	6.13135	0.00020835	0.000606132	0	0	0	3.89545	1.39489	0.785532
AT1G07417	-	5.72987	0.0006121	0.0016366	0	0	0	2.20586	1.80544	1.18619
AT1G07423	-	5.30987	0.0135985	0.0278363	0	0	0	1.90186	0.778314	0
AT1G07430	AIP1	1.98748	1.36e-07	6.12e-07	0.711666	0.720334	0.613752	3.4941	2.38811	2.16949
AT1G07440	-	-1.41215	1.04e-07	4.77e-07	56.3903	49.4092	70.1186	24.5854	15.1642	25.9526
AT1G07470	-	1.34657	1.8e-10	1.09e-09	10.6811	8.72751	7.79361	22.9941	21.8459	23.7686
AT1G07480	-	1.29366	7.77e-11	4.88e-10	8.82262	7.17311	8.1212	19.6343	17.9502	21.0826
AT1G07510	FTSH10	1.4208	5.57e-13	4.21e-12	4.77033	3.95487	3.90356	10.6948	10.3351	12.5248
AT1G07517	-	2.29051	0.00255423	0.00607115	0.213989	0.22526	0.14217	1.40807	0.460986	0.969188
AT1G07530	SCL14	1.91265	1.72e-25	2.78e-24	16.7995	15.8242	18.137	58.5263	59.5945	71.593
AT1G07560	-	-1.54039	0.00770686	0.01662	1.28816	2.01053	1.13462	0.56508	0.819894	0.110498
AT1G07590	-	1.22352	4.1e-06	1.54e-05	114.116	214.471	185.041	456.555	400.41	332.909
AT1G07620	ATOBGM	4.86689	1.71e-57	8.29e-56	0.634793	1.30817	0.64433	27.104	22.1586	26.3881
AT1G07630	PLL5	1.9656	1.29e-23	1.89e-22	6.53872	7.12817	5.61179	26.8613	23.227	24.6696
AT1G07700	-	1.65103	1.5e-11	1e-10	22.1379	18.2932	20.0976	70.3959	44.6708	73.7032
AT1G07720	KCS3	-2.89633	1.59e-15	1.46e-14	3.85436	5.12312	5.20412	0.458151	0.535694	0.915081
AT1G07870	-	1.82325	2.74e-10	1.63e-09	3.09902	3.00073	2.83288	14.553	8.93345	7.88889
AT1G07877	-	2.19181	0.00533456	0.0118869	0.439147	0.330197	0.656459	4.04546	0.946031	1.49172
AT1G07880	MPK13	1.65862	1.41e-06	5.58e-06	1.04977	1.14812	1.26809	3.09795	4.59148	3.15171
AT1G07885	-	4.05806	8.74e-07	3.56e-06	0	0.19581	0.288362	3.54139	2.71154	2.08865
AT1G07890	APX1	3.13527	1.63e-58	8.19e-57	113.143	155.616	118.385	1090.12	1100.56	1184.86
AT1G07900	LBD1	5.34232	0.000606931	0.00162501	0	0.0528671	0	0.37012	1.51467	0.696604
AT1G07920	A1	1.17649	2.03e-10	1.22e-09	102.432	86.3509	84.6239	221.713	181.225	210.551
AT1G07930	A1	1.29658	4.67e-13	3.54e-12	98.6669	96.95	93.0807	226.888	208.221	268.888
AT1G07985	-	2.77515	3.51e-11	2.28e-10	1.32919	1.9572	0.781898	11.2242	10.4395	6.03576
AT1G07990	-	1.35029	2.24e-10	1.34e-09	20.8651	16.2688	15.1178	48.8248	38.13	45.2891
AT1G08010	GATA11	-1.20567	0.000117612	0.000356689	7.51692	7.72041	8.50057	2.06266	4.23783	3.89347
AT1G08030	TPST	1.19742	1.87e-08	9.28e-08	6.77418	7.58726	7.91125	16.7774	14.4413	19.542
AT1G08040	-	-1.08036	2.88e-05	9.57e-05	9.18278	9.50257	9.61658	5.36641	4.59344	3.3043
AT1G08050	-	6.01194	1.86e-139	5.81e-137	1.15236	1.03976	1.02661	77.3704	54.6822	73.7807
AT1G08090	NRT2.1	-7.0626	1.36e-07	6.15e-07	0.617843	0.650383	1.04673	0	0	0
AT1G08213	-	2.37761	0.0052942	0.0118029	0.102901	0.309486	0.854563	3.11463	2.32757	1.16513
AT1G08270	-	2.15509	0.000376231	0.00104396	0.625086	0.614622	0.239593	3.41704	1.81272	1.29305
AT1G08280	GALT29A	-1.84936	0.000129887	0.000391382	3.23732	3.8572	3.57778	1.01593	1.60938	0.281967
AT1G08300	NVL	2.04845	6.46e-13	4.85e-12	2.96665	5.13047	5.26181	20.8314	14.2426	19.8846
AT1G08310	-	1.73653	0.00440137	0.00996992	0.985015	1.48128	0.204507	2.49999	1.93251	4.4314
AT1G08340	ROPGAP5	1.48419	5.85e-05	0.000186008	1.84132	1.19018	1.31454	3.486	5.42805	3.06333
AT1G08507	-	1.90934	0.00626693	0.0137709	0.194666	0.805039	0.808327	2.04947	2.20164	2.61746
AT1G08530	-	-1.6116	1.98e-05	6.73e-05	3.83362	4.83762	5.61996	0.877409	2.04669	1.69856
AT1G08540	SIGB	-2.44516	2.47e-12	1.76e-11	51.6869	36.7194	43.9395	5.83034	5.15594	13.1896
AT1G08550	VDE1	-1.6455	1.29e-11	8.68e-11	97.8401	70.4089	87.2395	30.2103	19.942	30.9762
AT1G08570	ACHT4	2.21353	9.2e-34	2.12e-32	29.8901	28.0359	30.9654	147.649	117.503	144.147
AT1G08600	ATRX	-1.26321	9.07e-08	4.17e-07	8.36962	7.69941	6.76196	2.66524	3.91768	2.83719
AT1G08610	-	-1.75863	1.17e-06	4.69e-06	2.31274	2.76404	2.66872	0.576682	0.708	0.999235
AT1G08630	THA1	-2.31859	2e-14	1.69e-13	53.2658	43.7939	37.3524	9.40106	5.38886	12.0131
AT1G08633	-	3.04033	7.94e-06	2.86e-05	0.442124	0.997306	0.0734344	4.7711	4.00027	3.75458
AT1G08640	CJD1	-1.52067	6.37e-13	4.79e-12	26.8288	31.4247	31.3978	9.28476	9.54178	12.2246
AT1G08700	PS1	-1.4665	3.36e-10	1.98e-09	13.8055	10.7591	12.0064	4.48358	4.72274	3.89956
AT1G08730	XI-C	-4.30362	0.00111412	0.00283579	0.0882752	0.235998	0.179203	0	0	0.0277646
AT1G08747	-	-5.37141	0.00134225	0.00337005	0.311777	1.4847	1.2083	0	0	0
AT1G08750	-	-1.38745	4.04e-05	0.000131387	5.58863	7.26853	7.47611	1.62996	3.61179	2.43711
AT1G08810	MYB60	-2.24425	3.94e-07	1.68e-06	5.86276	5.83794	5.59262	0.990499	0.554689	2.13054
AT1G08830	CSD1	3.72162	1.6e-40	4.75e-39	11.1752	14.1093	7.74216	181.513	117.474	133.724
AT1G08845	-	1.5234	8.86e-08	4.08e-07	4.83764	4.17236	3.54488	14.9173	9.80845	11.076
AT1G08847	-	1.14002	0.000256979	0.000735905	17.1856	29.6897	17.1606	50.0794	39.2258	51.2537
AT1G08860	BON3	4.6733	5.05e-09	2.65e-08	0.0242541	0.0182368	0.0805696	0.989482	0.809866	1.3388
AT1G08920	ESL1	3.19661	1.17e-72	8.66e-71	9.32996	9.08175	7.96852	85.0918	75.9817	78.9242
AT1G08930	ERD6	2.27415	4.29e-25	6.86e-24	84.9149	96.5814	91.1849	396.328	357.901	555.076
AT1G08940	-	4.51441	6.28e-58	3.09e-56	4.79526	4.77405	4.09295	143.917	89.9108	76.0395
AT1G08960	CCX5	-2.51435	4.83e-14	3.94e-13	3.6448	4.19142	3.71934	0.689708	0.795444	0.505754
AT1G08973	-	5.87589	0.000418471	0.00115338	0	0	0	0.350037	0.163712	0.537801
AT1G08980	AMI1	-1.22449	7.83e-07	3.21e-06	71.8714	62.3947	74.5059	27.1486	22.4706	39.1498
AT1G09060	-	1.39819	1.34e-07	6.04e-07	13.8862	11.7341	11.6534	28.4151	24.3229	44.8183
AT1G09070	SRC2	4.98517	2.29e-112	4e-110	69.485	64.4589	68.9552	2391.42	1566.27	2422.65
AT1G09140	SR30	3.77994	7.15e-69	4.72e-67	32.3754	39.5577	32.3603	577.165	389.823	455.15
AT1G09170	-	1.57134	0.000221781	0.000642097	0.214124	0.236766	0.209205	0.663035	0.678347	0.606123
AT1G09180	ATSAR1	2.46627	7.08e-07	2.92e-06	0.778666	0.74516	0.764236	5.86894	2.8974	3.80722
AT1G09190	PCMP-E70	-1.16913	0.0191392	0.0377752	1.2283	1.33674	0.939542	0.59554	0.452618	0.503247
AT1G09210	CRT2	-1.16594	2.49e-07	1.09e-06	22.5891	20.9593	19.4289	7.3617	11.1316	9.32646
AT1G09220	PCMP-E25	-2.76232	7.8e-05	0.000243208	0.965546	1.31148	1.06052	0.122968	0.301939	0.0440836
AT1G09240	NAS3	-2.13344	0.000456666	0.00124891	13.5354	8.52769	2.00728	0.831913	1.52201	3.10518
AT1G09270	IMPA4	1.42993	1.29e-10	7.9e-10	23.4899	19.4788	18.9118	65.95	44.0845	55.4901
AT1G09310	-	-1.17523	2.28e-05	7.7e-05	101.176	87.4584	124.634	44.707	31.762	61.3716
AT1G09320	-	1.66557	3.73e-09	1.98e-08	4.04921	3.50874	3.60882	13.2571	7.81879	14.118
AT1G09390	-	-1.07737	0.00226085	0.00543392	5.25885	4.03272	4.71441	1.64997	1.7631	3.20401
AT1G09440	-	-1.48157	0.000608159	0.00162773	2.00125	3.30354	3.09474	0.454082	1.2884	1.23718
AT1G09467	-	1.12952	0.0134232	0.0275112	22.2492	41.5348	51.6093	132.266	55.3679	64.0671
AT1G09480	-	1.67366	2.47e-06	9.49e-06	2.83707	3.67386	1.83253	11.875	7.76703	6.80399
AT1G09500	-	2.79063	4.15e-13	3.16e-12	29.1248	24.6618	11.2859	176.496	81.3667	189.246
AT1G09530	PIF3	-1.44934	7.57e-10	4.31e-09	11.031	10.7797	11.6551	4.1264	3.15355	4.9191
AT1G09537	-	2.98928	1.87e-05	6.38e-05	0.235533	0.796944	0.586813	6.97421	2.91753	3.16695
AT1G09543	-	-1.77971	0.0107978	0.0225971	1.04081	0.953782	1.62069	0.642057	0.350338	0.0460349
AT1G09560	GLP4	1.25061	0.00041648	0.0011483	46.8558	45.0459	37.4294	87.1785	163.637	54.3419
AT1G09570	PHYA	-1.38997	5.12e-08	2.43e-07	43.6167	30.7694	38.2401	10.1018	15.8105	16.7444
AT1G09620	-	-1.2929	7.03e-05	0.000220881	37.2066	32.9953	36.6993	7.54861	15.1966	20.5641
AT1G09645	-	1.27368	1.08e-07	4.92e-07	14.5118	13.9776	16.1353	44.4299	28.8722	33.8646
AT1G09680	-	-2.01389	0.00145616	0.00363056	1.12222	0.637538	1.20121	0.0984569	0.402922	0.211778
AT1G09740	-	1.76837	1.65e-09	9.06e-09	22.7061	30.3436	24.954	103.786	106.732	53.1263
AT1G09750	AED3	-2.90259	1.71e-13	1.34e-12	101.035	104.407	117.953	6.52635	11.3599	25.0813
AT1G09753	-	1.41261	0.017818	0.0354092	2.12076	2.23245	3.34634	4.18642	5.48237	10.8059
AT1G09794	-	2.27335	3.1e-05	0.000102508	0.698714	1.16748	1.35395	8.17348	2.59229	4.83476
AT1G09800	-	-1.29325	0.00317022	0.00740012	1.42122	1.73651	1.45077	0.506552	0.574062	0.796232
AT1G09815	POLD4	2.43864	3.1e-15	2.77e-14	15.1625	11.6169	11.2195	99.1085	48.1444	57.1599
AT1G09820	-	-2.10094	7.24e-06	2.62e-05	2.14752	2.00086	2.46194	0.215034	0.829714	0.462533
AT1G09830	PUR2	-1.44201	1.9e-09	1.04e-08	8.41462	8.06181	9.06201	2.75058	2.98221	3.61132
AT1G09840	ASK10	-1.33901	1.35e-09	7.48e-09	11.3467	11.4464	11.1669	3.93238	5.32802	4.0292
AT1G09863	-	2.18035	3.21e-07	1.38e-06	0.314823	0.490342	0.410853	2.39709	1.76818	1.33676
AT1G09900	-	-3.16235	8.64e-20	1.03e-18	9.92897	9.64858	11.2354	0.802339	1.78246	0.780724
AT1G09920	-	1.89851	7.53e-21	9.47e-20	21.9106	20.7933	20.8903	93.3627	71.6606	70.3023
AT1G09940	HEMA2	3.28451	1.32e-37	3.48e-36	10.9746	9.73109	15.866	116.789	95.5379	141.507
AT1G09950	RAS1	2.73619	0.0152521	0.0308387	0	0.117711	0.0650057	0.515058	0.252937	0.498545
AT1G09960	SUC4	1.1366	0.000145179	0.000433834	3.10623	2.05249	1.99336	4.27366	6.10862	5.16247
AT1G09970	LRR XI-23	2.1399	5.34e-16	5.07e-15	52.1561	63.0821	46.1321	175.078	210.643	320.131
AT1G10000	-	-2.86461	9.69e-05	0.000297719	0.982868	1.03463	1.24069	0.206955	0.127041	0.111289
AT1G10020	-	-2.12705	3.02e-12	2.15e-11	8.75136	9.60744	10.5913	1.74499	1.66194	3.20747
AT1G10040	-	6.47897	2.66e-126	6.16e-124	0.793581	0.795597	1.074	97.4353	70.3774	68.3072
AT1G10050	-	3.48975	5.69e-50	2.25e-48	3.92876	3.9457	3.8046	39.4624	34.6466	56.1561
AT1G10060	ATBCAT-1	-1.89769	3.27e-10	1.93e-09	17.3103	15.5979	19.6154	5.14995	2.75272	6.13214
AT1G10070	BCAT2	-3.00775	6.39e-33	1.43e-31	88.2017	89.4034	81.311	9.87536	14.241	7.75489
AT1G10140	-	3.14087	5.73e-68	3.7e-66	33.2797	30.2668	29.2141	290.254	238.326	283.491
AT1G10170	ATNFXL1	4.62719	4.66e-73	3.49e-71	17.6693	16.0778	14.7142	315.817	326.12	546.938
AT1G10180	EXO84C	-1.18298	0.000124422	0.000376075	8.73463	6.35959	7.76263	2.08052	3.576	4.3353
AT1G10220	-	6.39303	4.32e-61	2.27e-59	0.608657	0.326895	0.108316	26.7763	26.8796	30.6436
AT1G10230	ASK18	2.98981	9.52e-26	1.56e-24	7.65607	11.2666	12.898	101.331	63.3805	86.9981
AT1G10280	-	-1.26062	0.0136859	0.0279836	1.7327	2.05603	1.25909	0.748211	1.04981	0.268231
AT1G10290	DRP2A	2.07459	1.16e-22	1.62e-21	23.7934	20.5774	19.8475	108.859	74.8878	84.788
AT1G10310	-	-1.45262	2.49e-08	1.22e-07	10.124	9.15534	10.415	3.78095	3.14373	3.87273
AT1G10330	PCMP-E71	-3.45241	5.77e-05	0.000183729	0.840377	0.985739	0.949159	0.176952	0.0724153	0
AT1G10370	GSTU17	3.6089	3.21e-21	4.12e-20	3.46305	1.48793	1.56871	19.1767	22.9137	36.3471
AT1G10410	-	1.75996	1.93e-22	2.64e-21	12.878	14.1915	11.5814	45.4626	42.9102	41.5652
AT1G10417	-	3.85319	1.26e-15	1.17e-14	0.14539	0.291518	0.16099	4.08181	2.53174	2.09208
AT1G10450	SNL6	1.53344	6.81e-13	5.1e-12	6.75193	6.83381	6.34268	23.4199	16.135	17.7202
AT1G10522	PRIN2	-1.03116	0.000828206	0.00216329	4.90421	6.45312	5.93367	3.39392	2.7323	2.27384
AT1G10585	BHLH167	3.91258	2.97e-28	5.42e-27	1.94101	1.53065	1.10085	28.846	14.0231	25.2611
AT1G10590	-	1.11398	5.95e-06	2.18e-05	54.7554	58.6229	66.3256	158.835	91.2517	136.182
AT1G10630	ATARFA1F	1.56093	4.59e-17	4.63e-16	16.0086	16.1827	16.9263	52.4938	42.5962	48.8141
AT1G10650	-	1.84581	2.19e-18	2.41e-17	6.1999	5.71439	5.67086	24.3271	19.2648	19.1272
AT1G10657	-	2.09192	1.96e-08	9.74e-08	0.917373	1.52951	0.993723	4.67163	3.90954	6.09688
AT1G10740	-	1.57018	8.11e-12	5.55e-11	7.37744	5.46434	6.47426	22.4607	18.0277	16.395
AT1G10760	GWD1	-4.1653	3.03e-64	1.76e-62	243.411	164.584	185.1	8.59578	10.7371	13.4934
AT1G10770	-	-2.97089	1.73e-10	1.05e-09	4.40258	4.51032	5.48434	0.724233	0.35566	0.778903
AT1G10865	-	1.29784	6.71e-09	3.49e-08	17.9723	17.3432	16.7988	51.1339	36.1305	39.9581
AT1G10890	-	1.09789	2.74e-07	1.19e-06	32.9058	35.558	29.6626	85.5387	59.223	63.7425
AT1G11040	-	5.00188	0.00872756	0.0186206	0	0	0	0.12341	0.168347	0.176968
AT1G11060	-	1.03326	1.55e-06	6.13e-06	5.50211	6.05607	4.65194	12.4534	10.05	10.438
AT1G11070	-	1.51542	0.000790155	0.00207199	0.531269	0.319571	0.441205	0.659206	1.50418	1.48239
AT1G11080	scpl31	1.20285	2e-07	8.85e-07	7.90872	7.75424	9.81466	16.1146	23.3296	18.7303
AT1G11100	-	5.40695	2.39e-80	2.19e-78	0.784878	0.786872	0.375291	28.2172	24.2479	29.4047
AT1G11110	-	8.00885	3.78e-09	2.01e-08	0	0	0	2.75044	1.06187	0.948814
AT1G11130	SUB	-1.44542	3.05e-05	0.000101019	5.38868	5.13569	6.35643	1.15182	3.03153	1.94316
AT1G11160	-	2.48018	6.08e-10	3.5e-09	0.268984	0.579171	0.34523	3.10543	1.92275	1.62666
AT1G11185	-	2.2886	3.86e-06	1.45e-05	1.48776	5.22037	2.30634	9.00637	21.0461	13.8976
AT1G11200	-	1.56374	4.33e-11	2.78e-10	6.59039	7.59622	8.25888	26.4346	18.4055	21.1131
AT1G11210	-	-3.26751	4.35e-19	4.98e-18	37.4843	28.7303	35.3489	3.48343	5.33432	1.57106
AT1G11260	STP1	-2.96769	2.49e-18	2.73e-17	921.254	665.807	834.507	65.2562	75.9969	166.177
AT1G11270	-	1.11277	1.94e-05	6.61e-05	2.6056	2.66359	2.47996	6.35715	5.42391	4.84808
AT1G11280	-	-1.15061	1.22e-05	4.27e-05	7.2842	5.82691	6.15338	2.37886	3.64347	2.55844
AT1G11290	PCMP-H40	-2.84417	3.08e-14	2.56e-13	2.60764	2.17557	3.36702	0.376075	0.327046	0.429743
AT1G11310	MLO2	2.19222	3.86e-28	7.01e-27	47.9916	46.8585	48.6042	207.087	181.734	262.024
AT1G11330	-	1.41937	4.34e-08	2.08e-07	3.61405	4.9089	4.12689	8.1123	12.3847	13.0973
AT1G11340	RKS1	-1.41195	2.4e-05	8.06e-05	2.45928	2.24448	3.19736	1.07137	0.694207	1.20026
AT1G11362	-	-7.25412	4.77e-08	2.27e-07	2.81808	1.68428	3.24047	0	0	0
AT1G11380	-	-1.57026	4.15e-08	1.99e-07	12.2264	9.73864	11.2986	3.96283	4.53306	2.56746
AT1G11400	PYM	1.31927	7.89e-09	4.07e-08	8.32747	8.03182	11.0323	26.3213	20.1552	21.3978
AT1G11410	-	-1.32144	1.78e-09	9.72e-09	7.05372	6.37967	7.17212	2.81364	2.42983	2.95455
AT1G11420	DUF2	-1.51795	0.00354217	0.00819162	1.44703	1.37947	1.30902	0.170028	0.667985	0.585161
AT1G11430	MORF9	-1.18056	0.000155689	0.000462993	68.053	56.5736	63.6121	20.8353	19.3811	42.3264
AT1G11440	-	-3.61568	2.09e-18	2.31e-17	4.86019	4.59995	5.44754	0.492006	0.25626	0.481043
AT1G11480	-	1.10063	7.04e-08	3.29e-07	31.6042	24.5425	30.0254	69.6652	53.0885	60.7044
AT1G11530	CXXS1	-2.80884	1.11e-24	1.73e-23	106.662	95.9025	137.156	13.3734	13.0143	21.8576
AT1G11545	XTH8	-2.25067	7.96e-08	3.69e-07	4.20109	5.28618	5.01973	0.507736	1.01584	1.51685
AT1G11572	-	4.65341	0.00108036	0.00275995	0	0.126744	0	0.443666	1.45252	1.55076
AT1G11600	CYP77B1	-1.18103	0.00867272	0.0185188	1.84983	3.12448	4.07437	0.776187	1.15507	2.049
AT1G11650	RBP45B	1.4235	9.25e-10	5.22e-09	127.081	114.916	119.47	408.271	238.783	315.649
AT1G11660	HSP70-16	1.95669	1.23e-20	1.53e-19	10.5921	11.3848	10.5215	45.4552	32.8031	47.0156
AT1G11670	DTX36	-1.72455	0.00215728	0.00520636	5.86187	6.73991	3.44826	1.41429	3.02544	0.345693
AT1G11680	CYP51G1	-1.0454	1.93e-08	9.59e-08	39.6682	33.4438	33.3493	15.9794	17.2628	17.9503
AT1G11700	-	-3.49214	7.63e-10	4.35e-09	2.44411	2.80673	2.95239	0.233926	0.239328	0.251584
AT1G11720	ATSS3	-2.74808	9.28e-16	8.66e-15	19.6808	14.0851	14.1644	1.42885	1.95407	3.71534
AT1G11730	B3GALT1	1.4958	0.00184028	0.00450396	0.33857	0.509146	0.587909	1.13416	1.59134	1.3069
AT1G11755	LEW1	-1.59239	4.45e-06	1.66e-05	4.05606	5.3441	6.95323	1.56707	2.1644	1.6327
AT1G11780	-	-2.22808	4.83e-07	2.04e-06	2.47901	4.60759	3.74739	0.733126	1.14009	0.394234
AT1G11820	-	-1.39438	8.24e-12	5.63e-11	33.1179	29.7768	33.2403	11.0272	10.9058	14.4009
AT1G11860	-	-1.96574	8.31e-12	5.67e-11	319.414	234.304	333.978	63.125	55.0165	107.579
AT1G11880	-	-1.3445	6.15e-05	0.000195019	3.1879	3.08483	3.06185	0.875544	1.46308	1.29475
AT1G11890	SEC22	1.55377	4.01e-11	2.58e-10	15.6274	17.5538	16.8557	46.2731	38.3866	61.2973
AT1G11905	-	1.76276	7.6e-14	6.09e-13	6.89787	5.15372	6.34486	23.2688	18.2925	20.3292
AT1G11925	-	3.03249	0.0015943	0.00394533	0.259555	0.0975805	0.161665	2.81802	0.41936	0.918408
AT1G11950	-	-1.04492	0.000340931	0.00095324	1.79578	2.30475	2.3913	1.0594	1.01717	1.05173
AT1G11960	-	1.16492	3.46e-06	1.31e-05	2.32686	2.98119	3.05115	7.57486	5.27646	5.785
AT1G12030	-	6.40419	6.8e-46	2.42e-44	0.796498	0.166359	0.257239	44.3739	24.2603	29.9995
AT1G12040	LRX1	-4.03549	0.00398312	0.00911418	2.73459	2.20198	1.82003	0.0255231	0.376021	0
AT1G12060	BAG5	3.77553	3.93e-39	1.11e-37	2.28409	1.63935	2.50042	31.9717	22.3659	32.7688
AT1G12080	-	-1.08552	0.000465648	0.00127173	14.2678	11.1478	17.0523	5.46972	8.68639	5.61922
AT1G12090	ELP	-5.44678	3.12e-51	1.28e-49	1398.95	827.75	861.083	12.3054	22.4024	35.6213
AT1G12100	-	-3.16874	0.00979347	0.0207043	0.716301	1.07718	2.28033	0.15711	0.128591	0.16897
AT1G12120	-	-1.36144	4.85e-07	2.05e-06	56.3251	41.7075	51.565	15.1762	15.9741	26.6922
AT1G12200	-	3.6223	5.31e-39	1.49e-37	6.82089	8.47517	6.03638	60.4087	115.282	84.985
AT1G12230	-	-1.68202	3.75e-14	3.08e-13	109.407	91.2264	103.026	26.3053	28.2278	39.4529
AT1G12300	-	-2.29536	5.33e-08	2.52e-07	1.65953	1.09032	1.3782	0.275647	0.242965	0.319259
AT1G12320	-	2.77386	1.66e-22	2.28e-21	2.04476	1.77907	2.20756	19.0672	10.7763	11.1008
AT1G12330	-	-1.19958	1.56e-05	5.37e-05	4.6576	5.65719	5.85924	2.06733	2.13734	2.8085
AT1G12360	KEU	2.71251	1.24e-45	4.36e-44	20.0929	18.8664	19.6774	150.652	113.872	116.985
AT1G12380	-	-2.25016	0.000235898	0.000679941	0.694506	0.795737	1.02994	0.0435228	0.160301	0.327658
AT1G12420	ACR8	1.90431	2.42e-11	1.59e-10	2.66548	1.80377	2.11299	9.98129	7.98674	6.41342
AT1G12430	ARK3	-2.00599	1.09e-13	8.66e-13	8.2592	7.15316	7.58306	1.2882	2.07578	2.3163
AT1G12450	-	-1.14139	0.000187834	0.000550965	4.75682	3.99473	4.56607	2.47963	1.9297	1.57385
AT1G12460	-	-2.13628	2.12e-13	1.65e-12	3.29849	3.37892	4.03357	0.657102	0.977858	0.770952
AT1G12470	VPS18	1.22152	5.98e-10	3.45e-09	12.4186	11.25	10.209	29.6282	22.9478	25.8429
AT1G12480	SLAC1	-2.64337	3.28e-10	1.93e-09	2.57941	3.08647	3.24775	0.620507	0.268872	0.54958
AT1G12500	-	-3.11331	3.35e-27	5.87e-26	13.4704	13.8945	16.6123	1.47386	2.24509	1.2769
AT1G12530	-	-1.21059	0.0005951	0.00159625	7.75839	7.85466	11.1613	5.38646	3.09266	3.02623
AT1G12560	EXPA7	-2.20337	0.00179697	0.00440489	2.38201	2.94995	1.78425	0.860521	0.654007	0
AT1G12620	-	-2.22496	9.23e-07	3.75e-06	2.62597	1.8665	2.38525	0.296984	0.817612	0.319402
AT1G12650	-	1.37464	1.34e-11	9.04e-11	9.54473	10.5476	11.3495	28.8332	23.6771	28.5024
AT1G12700	-	-3.36262	5.11e-16	4.86e-15	2.56577	2.20073	2.16237	0.250117	0.204715	0.215199
AT1G12730	-	-2.57202	9.55e-27	1.64e-25	16.7835	13.4045	15.2943	2.67725	2.76791	2.12162
AT1G12750	RBL6	1.15335	7.19e-08	3.35e-07	3.81205	4.40591	4.14268	10.1194	8.77522	8.41684
AT1G12760	-	1.91797	5.44e-27	9.43e-26	23.9048	23.1761	22.4009	94.3063	76.2015	90.1473
AT1G12775	-	-3.51472	2.52e-10	1.5e-09	1.82397	1.67205	1.51476	0.0986455	0.188391	0.141456
AT1G12780	UGE1	-1.00462	5.89e-07	2.45e-06	128.394	91.0469	120.023	54.6753	58.5772	54.6882
AT1G12790	PTD	2.09493	6.8e-18	7.26e-17	4.27068	4.54698	5.39096	23.6051	16.229	20.5031
AT1G12800	-	-2.37644	1.2e-11	8.11e-11	47.0406	39.2131	43.8608	4.60871	6.70824	13.5838
AT1G12860	SCRM2	-2.51021	3.14e-16	3.02e-15	19.846	18.2288	19.2349	2.21182	2.75268	5.05084
AT1G12880	NUDT12	1.52689	9.89e-07	4.01e-06	2.18063	2.13461	2.25516	7.90533	4.91921	5.99805
AT1G12890	ERF088	4.0129	0.0149527	0.0303091	0	0.108513	0	1.13954	0.62179	0.10213
AT1G12900	GAPA-2	-1.82397	2.45e-09	1.32e-08	522.674	441.811	549.122	110.353	97.6188	216.588
AT1G12990	-	-2.40168	5.32e-16	5.05e-15	6.44358	4.82626	6.23965	1.21141	0.991506	1.09158
AT1G13100	CYP71B29	-1.53093	2.19e-05	7.4e-05	4.91293	4.35371	3.78862	1.23152	2.17343	1.03475
AT1G13170	ORP1D	-1.75035	2.51e-09	1.35e-08	5.99081	5.10594	6.01905	1.11708	2.18025	1.73279
AT1G13195	-	1.83792	2.88e-18	3.15e-17	5.13356	5.60391	5.16218	19.8605	20.2193	16.3262
AT1G13210	ALA11	2.7206	1.29e-45	4.52e-44	11.4566	12.8794	11.4566	72.3897	70.1691	91.6574
AT1G13250	GATL3	-2.11521	1.49e-11	9.97e-11	5.31312	5.01063	5.45942	1.0666	1.00231	1.57197
AT1G13270	MAP1B	-2.06981	5.95e-20	7.13e-19	43.0975	45.0567	40.6834	10.1582	7.91314	12.4584
AT1G13280	AOC4	-1.34699	4.5e-09	2.37e-08	15.4997	16.8535	15.8723	5.11223	6.8203	6.87268
AT1G13340	-	3.76532	5.74e-46	2.05e-44	2.49369	3.40464	2.56143	48.6214	30.8892	34.9695
AT1G13350	-	1.53679	1.89e-13	1.48e-12	14.1936	14.9548	15.2027	48.8527	33.5558	45.3806
AT1G13360	-	1.36913	3.52e-08	1.7e-07	26.5558	23.9766	24.5429	81.5907	65.2784	45.5766
AT1G13370	-	6.16164	6.24e-06	2.28e-05	0	0.394528	0	13.6131	7.58945	7.85081
AT1G13390	-	1.4475	4.91e-08	2.34e-07	13.3398	15.1149	13.9302	53.3267	31.2412	30.209
AT1G13410	-	-1.88595	0.00465766	0.0105007	0.742898	0.432456	0.835878	0.0946127	0.206502	0.237428
AT1G13450	GT-1	1.12422	1.48e-09	8.19e-09	16.7989	14.3768	17.2006	36.9719	32.2555	35.4432
AT1G13470	-	2.65241	0.0153319	0.0309813	0	0.0558794	0.185155	0.635715	0.680415	0.21037
AT1G13480	-	2.01321	0.00127057	0.00320304	0.399914	0.601395	0.332118	1.00474	3.28942	1.02913
AT1G13520	-	5.82964	3.69e-39	1.04e-37	0.391992	0.482304	0.621484	24.2458	46.2528	14.1728
AT1G13580	LAG13	-1.02261	0.0150764	0.0305229	2.73261	3.0191	3.01038	2.27512	1.29148	0.71038
AT1G13630	-	-1.21387	0.00204574	0.0049607	1.24068	1.51592	1.3137	0.816376	0.367501	0.570702
AT1G13650	-	-2.02563	3.59e-07	1.54e-06	5.62955	3.47214	3.87804	0.751099	0.782416	1.65231
AT1G13690	ATE1	1.13054	2.68e-06	1.03e-05	13.2391	13.2273	16.0152	31.9022	24.353	36.1927
AT1G13700	PGL1	-1.77574	6.79e-05	0.000213991	6.81508	6.30229	5.78985	1.80406	2.95315	0.665225
AT1G13710	CYP78A5	-1.08439	0.0132421	0.027192	2.10736	2.17365	2.78222	0.711106	0.78573	1.83548
AT1G13740	AFP2	-1.64792	1.79e-05	6.12e-05	1.96494	2.69795	2.90892	0.712057	0.950885	0.725502
AT1G13860	QUL1	-1.29255	0.000286681	0.000812713	2.30165	2.6563	3.08204	0.77486	1.5759	0.883858
AT1G13910	-	-2.07544	6.95e-05	0.000218827	2.79425	3.04902	4.3581	1.12112	1.06442	0.19292
AT1G13920	-	-1.90144	4.21e-08	2.02e-07	8.4006	6.25111	6.88025	2.02045	2.58974	1.06599
AT1G13930	-	-2.64998	4.85e-35	1.18e-33	1450.41	1019.3	1211	179.826	176.043	226.457
AT1G13940	-	-1.01947	3.89e-06	1.46e-05	7.71071	5.82952	6.39183	3.41338	3.18854	3.15232
AT1G13970	-	-1.7795	0.0129353	0.0266277	1.59371	1.53314	0.836942	0.308433	0.782579	0.0331716
AT1G13980	GN	-1.33975	6.54e-05	0.000206569	17.3091	12.2829	16.3605	3.35559	5.72085	8.95484
AT1G13990	-	1.91805	1.34e-12	9.85e-12	114.087	101.062	84.5173	518.531	273.556	332.339
AT1G14000	VIK	2.36768	6.77e-28	1.21e-26	32.7764	25.9922	22.9473	153.062	119.175	146.371
AT1G14030	LSMT-L	-1.79515	3.51e-15	3.13e-14	19.3698	16.4879	19.9053	5.77154	4.39581	5.81927
AT1G14040	PHO1;H3	2.27665	3.01e-07	1.3e-06	2.47271	3.15547	2.50182	5.63741	24.1395	9.26697
AT1G14060	-	2.82122	9.16e-20	1.09e-18	3.61012	5.62755	5.22841	47.8573	26.5085	27.3551
AT1G14080	FUT6	-1.92059	0.00670887	0.0146563	1.7326	1.75768	0.593824	0.28954	0.681322	0.0778493
AT1G14130	-	2.36177	6.34e-20	7.59e-19	9.32697	10.8979	6.49198	54.5726	39.3179	42.4521
AT1G14150	PNSL2	-1.83009	8.66e-08	3.99e-07	76.7515	50.0791	75.387	20.7381	9.99741	25.8404
AT1G14160	-	-2.47897	0.000148522	0.000442975	2.82137	2.49358	1.68537	0.390838	0.746413	0.070057
AT1G14180	-	-1.50208	0.000775794	0.00203639	1.26335	1.66236	1.74068	0.566791	0.432977	0.650215
AT1G14190	-	-2.87534	0.00029305	0.000829563	1.22971	0.508546	0.893589	0.080916	0.0662278	0.21756
AT1G14200	-	5.97707	7.33e-155	3.37e-152	7.15875	6.85741	5.90443	494.861	331.198	418.889
AT1G14210	-	-1.49471	1.01e-07	4.65e-07	15.7322	21.4402	18.4929	6.16545	8.28585	5.07548
AT1G14260	-	2.13956	2.22e-05	7.5e-05	0.47863	0.437002	0.283921	1.52972	2.31995	1.35486
AT1G14270	-	-1.1061	8.48e-05	0.000262849	23.0084	19.3971	20.417	7.97876	7.31407	13.7297
AT1G14280	PKS2	-2.12244	1.03e-09	5.78e-09	31.4124	24.5334	34.2619	5.52458	4.11634	10.9818
AT1G14300	-	1.90375	5.35e-14	4.34e-13	6.1261	7.10748	7.90487	33.8518	22.4919	22.2359
AT1G14320	RPL10A	1.56692	4.77e-16	4.54e-15	97.3302	107.697	110.628	362.988	266.001	299.388
AT1G14345	-	-2.40223	9.52e-15	8.22e-14	69.2681	53.9862	66.877	9.041	8.62387	18.131
AT1G14350	MYB124	-1.78053	5.82e-07	2.42e-06	3.18412	2.56158	2.38544	0.55676	0.815452	0.97697
AT1G14360	UTR3	1.68535	6.67e-11	4.21e-10	3.64413	5.14457	4.29249	12.5276	12.6167	16.7364
AT1G14370	PBL2	4.48973	1.35e-69	9.11e-68	3.42477	4.78539	3.76854	86.0469	68.9824	112.618
AT1G14380	IQD28	-1.03212	0.000596742	0.00160047	9.60014	9.14144	8.773	2.60971	5.15031	5.58719
AT1G14400	UBC1	1.00503	2.57e-09	1.38e-08	67.7074	62.1856	59.9233	135.6	124.23	118.27
AT1G14410	WHY1	-1.19977	8.04e-05	0.000250152	4.64748	7.09403	7.19687	2.39128	2.97344	2.81908
AT1G14430	-	-1.54534	9.66e-05	0.000296919	1.93597	3.176	2.44298	0.860284	0.595794	1.13874
AT1G14440	ZHD4	-1.61941	8.8e-05	0.000272158	2.66382	2.73987	4.59142	0.859869	0.757919	1.63615
AT1G14470	PCMP-A4	-1.87147	0.000639122	0.00170263	1.03339	1.27147	1.2743	0.206054	0.404761	0.354574
AT1G14520	MIOX1	-1.65497	7.04e-07	2.9e-06	5.6228	4.56411	4.16548	1.47153	1.13559	1.94435
AT1G14530	THH1	1.65863	1.75e-12	1.27e-11	3.09773	3.29777	3.15842	11.3823	8.95276	9.63697
AT1G14540	PER4	3.9889	5.08e-07	2.14e-06	0.453658	0.341107	0.137	1.46541	11.7275	1.34255
AT1G14550	PER5	6.99772	1.1e-05	3.88e-05	0	0	0	0.113109	1.71267	0.729885
AT1G14600	-	-2.93492	5.22e-09	2.74e-08	3.80499	3.43319	3.54616	0.612018	0.637536	0.119676
AT1G14640	-	3.34327	8.12e-39	2.24e-37	3.04532	2.47365	2.6029	35.5719	22.5304	23.6276
AT1G14642	-	2.9532	4.29e-16	4.09e-15	7.90464	10.9955	8.53397	89.9826	71.9457	49.7861
AT1G14687	ZHD14	-1.38524	0.0122826	0.0254136	2.36163	2.05823	2.76361	1.05953	0.346878	1.36741
AT1G14700	PAP3	-1.91983	7.31e-12	5.02e-11	7.06881	5.54436	6.97549	1.45924	1.79153	1.88327
AT1G14720	XTH28	-2.02399	9.15e-21	1.15e-19	44.1228	36.7543	50.7653	9.90027	11.7966	10.4
AT1G14770	-	-1.7822	6.54e-06	2.38e-05	2.60466	2.42384	3.12686	0.441198	0.888886	1.02201
AT1G14790	RDR1	-1.80865	2.32e-06	8.95e-06	3.79188	3.40391	4.11306	0.458281	1.45869	1.27782
AT1G14810	-	1.15983	3.56e-07	1.52e-06	14.7737	19.1218	21.2259	36.7852	37.3941	48.1428
AT1G14820	-	-1.23702	8.66e-07	3.53e-06	6.44554	7.7495	8.13528	3.14942	3.05889	3.20651
AT1G14830	DRP1C	1.69281	8.19e-19	9.23e-18	21.0505	19.3689	21.4829	76.3969	57.4331	64.8404
AT1G14840	MAP70.4	-1.4096	8.25e-05	0.000256198	6.71145	5.04638	5.60526	1.52627	1.51544	3.47134
AT1G14870	PCR2	2.76486	6.24e-18	6.68e-17	27.0886	44.2924	22.6947	194.026	289.822	150.385
AT1G14890	-	-1.23186	2.96e-05	9.82e-05	55.0873	32.1176	38.7944	12.5676	18.647	22.0388
AT1G14910	-	1.06265	2.86e-07	1.24e-06	16.782	13.9585	15.2232	37.2184	27.0116	31.0795
AT1G14920	GAI	-2.90215	3.84e-31	7.94e-30	24.5635	20.6129	26.0065	2.31302	3.80939	3.30672
AT1G14980	CPN10	2.6257	2.22e-19	2.57e-18	11.5663	18.3428	16.9111	130.401	68.3455	88.3083
AT1G14990	-	-1.61812	4.47e-05	0.000144729	3.71557	5.47269	4.01561	1.13871	1.80918	1.2967
AT1G15010	-	1.75524	0.000160932	0.000477618	2.82367	2.07258	1.39582	10.7941	3.98284	6.28021
AT1G15100	RHA2A	1.23427	0.000178356	0.000525929	9.35821	10.7022	6.04986	27.3597	19.5563	14.0383
AT1G15110	-	2.54911	4.39e-29	8.27e-28	3.37089	3.8942	2.61404	17.8033	19.3566	20.2531
AT1G15130	BRO1	1.27776	1.32e-10	8.11e-10	31.9855	24.4984	26.1429	74.6502	60.4765	63.7372
AT1G15170	DTX12	1.57086	2.69e-09	1.45e-08	9.27592	6.1654	5.08595	21.076	20.1482	19.2216
AT1G15200	-	1.3911	4.39e-10	2.56e-09	16.4796	16.075	17.5327	54.8633	37.0684	38.496
AT1G15210	ABCG35	-1.75124	0.000265472	0.000757356	4.32514	4.74061	2.94858	0.75043	2.283	0.487292
AT1G15230	-	1.03035	5.58e-05	0.000178096	20.9559	17.4051	19.4422	52.041	34.4249	30.715
AT1G15250	RPL37A	1.13938	0.000366016	0.00101827	7.3949	7.82103	9.11068	24.7038	12.6043	15.9872
AT1G15260	-	-4.67875	5.99e-29	1.12e-27	29.0335	23.0352	32.5214	0.421728	0.828417	2.08639
AT1G15290	-	-1.45073	7.85e-05	0.000244748	31.704	25.6105	28.4353	5.44643	8.24534	17.466
AT1G15350	-	1.65872	8.17e-09	4.21e-08	17.8414	19.2874	26.1457	93.0048	52.119	53.2552
AT1G15370	-	1.07463	1.87e-05	6.38e-05	18.6171	14.7604	18.2963	42.472	26.6607	38.9585
AT1G15400	-	1.55915	2.27e-09	1.23e-08	39.3853	33.5724	38.3625	150.494	87.2333	87.9582
AT1G15415	-	9.44452	3.18e-13	2.44e-12	0.0936636	0	0	38.3347	9.18075	12.0636
AT1G15430	-	4.25686	6.86e-75	5.33e-73	4.14219	3.74533	3.37466	75.661	55.0082	82.9309
AT1G15440	PWP2	1.11812	3.25e-09	1.73e-08	5.47854	6.19239	5.39179	12.7108	11.8596	12.2102
AT1G15500	AATP2	-1.20532	5.04e-07	2.12e-06	135.572	113.381	129.621	39.1472	56.5551	67.2689
AT1G15510	PCMP-H73	-3.7889	2.55e-30	5.03e-29	6.2455	5.51079	5.87392	0.337064	0.572978	0.334622
AT1G15520	ABCG40	9.30697	0	0	0.753163	0.583212	0.616147	479.506	343.559	399.493
AT1G15530	LECRKS1	2.95963	3.87e-53	1.67e-51	10.323	8.31915	9.49618	76.669	64.2912	76.2002
AT1G15540	-	6.3937	2.55e-05	8.55e-05	0	0	0	0.670294	0.352684	0.411939
AT1G15625	-	3.5733	0.0164722	0.0330404	0	0.0802195	0.0443009	0.0702017	1.14917	0.302004
AT1G15640	-	-5.0948	0.00274309	0.00647277	0.164317	0.339765	0.477613	0	0	0
AT1G15670	-	1.48285	8.92e-15	7.71e-14	31.1023	33.5062	31.7961	101.37	75.0345	91.1309
AT1G15690	AVP1	-1.62164	2.01e-12	1.45e-11	333.259	241.628	282.303	73.9697	89.7081	112.891
AT1G15710	TYRAAT2	-1.61565	5.2e-08	2.46e-07	6.21009	6.78384	6.30068	1.42634	2.52417	2.28029
AT1G15750	TPL	1.95972	1.24e-25	2.02e-24	32.6803	31.4886	29.6564	121.475	102.688	138.15
AT1G15800	-	1.62166	2.86e-08	1.4e-07	6.00122	6.31729	6.04708	26.4836	15.4276	14.2131
AT1G15820	LHCB6	-1.34524	4.06e-05	0.000131967	1399.46	720.395	971.963	370.487	265.569	572.935
AT1G15830	-	-1.38867	0.00361982	0.00835222	4.22654	1.53194	2.48402	1.28358	0.536962	1.31912
AT1G15860	-	2.09588	5.6e-21	7.09e-20	11.6478	12.7083	12.6834	65.0127	43.9991	48.2468
AT1G15880	GOS11	1.44156	4.02e-13	3.06e-12	27.6562	24.4627	26.7786	82.0405	60.7806	69.9198
AT1G15885	-	-1.27132	0.000221233	0.000640667	9.62558	9.19165	11.1114	5.19363	3.21406	3.95085
AT1G15900	-	1.89158	0.000792765	0.00207814	0.463739	0.697375	1.09118	3.15315	2.16452	3.06299
AT1G15940	-	1.51124	2.13e-12	1.53e-11	11.4629	10.666	9.67435	36.8083	25.6046	27.581
AT1G15960	NRAMP6	1.99967	3.15e-10	1.86e-09	0.610859	0.86896	0.767808	3.71531	2.4007	2.85079
AT1G15980	PNSB1	-1.78345	6.11e-07	2.54e-06	141.398	95.0448	117.73	23.7245	21.8043	56.7009
AT1G16020	CCZ1A	-1.9341	4.1e-09	2.17e-08	5.67447	5.53206	4.89168	0.851827	1.92892	1.37419
AT1G16030	HSP70-5	9.62194	0	0	3.59307	2.94587	2.83223	2381.18	1972.35	2965.81
AT1G16040	-	1.70921	5.49e-13	4.14e-12	4.83944	5.2101	6.18078	20.3608	15.0062	17.3833
AT1G16060	ADAP	-2.34851	0.0189327	0.0374213	0.347495	0.418054	0.230869	0.0609745	0.124765	0
AT1G16090	WAKL7	2.77494	2.26e-30	4.47e-29	3.54442	3.65323	4.53107	31.8129	23.7646	24.1812
AT1G16110	WAKL6	-1.35482	4.21e-07	1.79e-06	3.88722	3.38432	3.8399	1.37315	1.4324	1.50576
AT1G16210	-	1.79111	1.42e-11	9.51e-11	27.4061	21.4447	23.3427	113.252	63.752	71.036
AT1G16240	SYP51	1.23817	4.26e-06	1.59e-05	44.8944	46.2576	61.7868	157.375	84.5657	116.321
AT1G16260	WAKL8	-1.67093	0.000157892	0.000469129	12.0851	8.37836	8.11412	1.64432	1.69884	5.59526
AT1G16300	GAPCP2	5.01684	6.74e-74	5.09e-72	1.38701	2.41764	1.72782	72.3079	47.7736	58.7597
AT1G16320	-	-1.08027	2.04e-05	6.94e-05	70.9236	56.8362	57.9037	24.6792	23.6935	38.8698
AT1G16370	OCT6	-3.65646	1.23e-05	4.3e-05	0.804836	1.25355	1.00259	0.0378277	0.185766	0
AT1G16390	OCT3	-3.92956	1.97e-21	2.56e-20	7.35908	6.69928	6.13335	0.242116	0.283094	0.818378
AT1G16400	CYP79F2	-2.50183	1.38e-06	5.47e-06	3.05061	5.55948	2.57639	0.238157	1.11386	0.585451
AT1G16420	AMC8	7.07018	2.49e-58	1.24e-56	0.244932	0.157857	0.20341	24.1751	19.2968	36.301
AT1G16480	-	-1.28767	0.00236078	0.00564802	0.818363	0.79283	0.849536	0.289955	0.372933	0.334118
AT1G16520	-	1.47406	2.38e-07	1.04e-06	3.17079	3.82571	3.21503	11.7421	9.33261	7.09699
AT1G16530	LBD3	-5.53697	0.00114799	0.00291748	0.140244	0.738149	1.39762	0	0	0
AT1G16540	SIR3	2.49812	4.84e-30	9.45e-29	3.97274	3.6714	3.93876	26.4173	19.7933	18.7263
AT1G16610	SR45	1.14886	4.94e-09	2.59e-08	15.5791	14.5521	16.6317	35.5626	29.1589	38.2471
AT1G16630	-	-1.71731	0.00167536	0.00412925	0.905925	1.162	1.23916	0.116883	0.286998	0.603391
AT1G16640	-	2.87923	7.56e-07	3.11e-06	0.311652	0.2812	0.414111	2.13272	2.48409	2.73482
AT1G16670	CRPK1	2.93816	5.99e-38	1.61e-36	4.97636	3.86376	5.50282	39.1158	30.9374	39.0062
AT1G16680	-	-1.02662	3.25e-06	1.23e-05	8.43086	8.5411	7.90004	3.48564	3.91773	4.72555
AT1G16700	-	1.80103	5.92e-22	7.88e-21	23.5028	27.0046	25.7364	97.8484	77.5852	88.404
AT1G16710	HAC12	-1.13948	4.78e-06	1.78e-05	9.42649	8.13404	8.80622	2.797	4.88323	4.18759
AT1G16720	HCF173	-1.92983	8.27e-10	4.7e-09	126.141	85.1238	108.112	19.9418	21.1333	42.1986
AT1G16750	-	-1.51899	1.38e-06	5.46e-06	2.93742	3.79437	3.23175	1.22248	1.00057	1.2437
AT1G16800	-	-1.60389	6.63e-09	3.45e-08	1.26315	1.25646	1.55713	0.389606	0.474781	0.465574
AT1G16825	RTNLB23	1.23399	0.00174325	0.0042844	2.22476	1.63099	2.03236	5.41646	2.99543	5.35301
AT1G16830	-	-1.30153	0.0239455	0.0461226	0.784914	0.609854	0.78222	0.206592	0.366362	0.296249
AT1G16860	-	-1.01462	0.000338873	0.000948051	11.021	9.74604	11.129	5.50353	6.71942	3.40096
AT1G16880	ACR11	-2.69302	8.54e-20	1.01e-18	197.936	187.093	205.865	23.3928	21.5355	45.8516
AT1G16890	UBC36	1.35394	2.89e-11	1.89e-10	32.4727	36.7175	39.2538	106.674	77.5889	90.9877
AT1G17020	SRG1	1.66702	2.26e-09	1.22e-08	4.06569	7.55261	4.90861	17.6701	18.6946	15.8125
AT1G17050	SPS2	1.10021	0.000234488	0.000676543	17.6613	9.58842	11.3864	24.1982	22.34	35.6866
AT1G17060	CYP72C1	1.482	0.00365668	0.00842897	1.00125	1.10946	1.29104	2.70468	5.53428	1.15608
AT1G17080	-	1.39329	6.64e-10	3.81e-09	29.0777	29.0455	31.7793	98.4909	64.9848	71.0165
AT1G17100	-	-1.04928	7.36e-05	0.00023055	58.0474	52.1086	70.3535	24.953	22.8121	38.921
AT1G17130	-	2.05284	6.54e-19	7.41e-18	12.1842	13.1868	13.6755	65.6933	41.2012	54.0344
AT1G17145	DA2L	2.29536	9.97e-30	1.92e-28	10.8338	11.8551	14.0273	63.0283	52.0915	63.8975
AT1G17147	VQ1	4.36435	8.84e-45	3.05e-43	2.57836	3.54737	5.60372	99.2678	77.9983	63.2027
AT1G17170	GSTU24	7.64718	5.59e-147	2.14e-144	12.2933	15.1226	7.39542	2908.19	1774.35	2245.39
AT1G17180	GSTU25	7.30205	8.24e-116	1.56e-113	7.34291	8.99604	4.17911	1375.1	1093.74	745.377
AT1G17190	GSTU26	-1.77768	1.23e-05	4.3e-05	3.96791	3.31499	3.6207	0.83807	1.31911	0.970667
AT1G17220	FUG1	-3.54258	1.37e-34	3.28e-33	118.127	79.1995	95.3362	5.63091	7.8097	11.5083
AT1G17240	AtRLP2	3.21507	9.22e-20	1.09e-18	0.307247	0.369634	0.544343	4.4208	3.13293	3.76883
AT1G17255	-	1.54329	0.000136306	0.000409251	0.41464	0.400847	0.418137	1.63702	0.829435	1.11085
AT1G17260	AHA10	1.19536	0.00308845	0.00722294	0.440258	0.5931	0.716012	1.47261	0.948426	1.58377
AT1G17280	UBC34	1.42147	2.52e-12	1.8e-11	16.5584	16.0802	15.3782	45.6692	34.4149	47.6313
AT1G17285	-	2.40784	0.000206984	0.000602534	0.498644	1.03107	1.03528	5.49586	6.98232	1.05864
AT1G17290	ALAAT1	2.54157	2.03e-38	5.53e-37	73.4513	59.5174	62.712	396.93	317.883	416.274
AT1G17330	-	3.29701	2.42e-36	6.12e-35	6.77303	7.70783	7.5251	96.5417	55.2577	63.0879
AT1G17340	SAC5	1.29392	5.45e-10	3.15e-09	11.4066	9.6785	9.38991	29.1021	21.6132	23.4506
AT1G17350	-	1.18216	6.06e-06	2.22e-05	3.26253	3.03826	3.62917	8.46891	5.96439	7.96439
AT1G17380	TIFY11A	3.56832	1.03e-17	1.09e-16	0.186574	0.420857	0.271153	4.17407	2.5874	3.76297
AT1G17400	-	-2.95217	0.0207048	0.0405306	0.293093	0.41627	0.216361	0.0428572	0.0701551	0
AT1G17410	-	1.79865	2.89e-09	1.55e-08	5.03998	4.6431	6.18409	24.8576	12.9604	17.0301
AT1G17455	EFL4	-1.45653	0.000279491	0.000794142	6.36709	8.86976	16.6009	3.11783	4.94424	3.42305
AT1G17480	IQD7	-2.26418	0.00035147	0.000980482	1.07507	0.76344	1.36402	0.1179	0.321661	0.211334
AT1G17490	-	-1.36103	0.000137912	0.000413609	5.7887	8.32425	9.07389	3.0472	3.42933	2.45792
AT1G17500	ALA4	1.07286	2.53e-08	1.24e-07	5.45049	5.88799	5.09946	11.6219	10.1563	12.5644
AT1G17600	-	2.41961	3.03e-07	1.31e-06	0.250925	0.196875	0.154025	0.603012	0.963599	1.62133
AT1G17630	PCMP-E72	-2.08467	8e-05	0.000249052	0.79853	0.831349	0.901215	0.215564	0.176434	0.202857
AT1G17665	-	-2.13375	1.49e-15	1.36e-14	12.9158	15.3741	18.7305	3.38921	4.11895	3.09278
AT1G17690	NOF1	1.13981	1.77e-06	6.93e-06	5.32555	7.14843	5.83144	16.1974	12.6411	11.2226
AT1G17700	PRA1F1	-4.901	5.2e-08	2.47e-07	2.54925	2.22883	4.38187	0.0780196	0	0.251727
AT1G17730	CHMP1A	1.53425	1.5e-13	1.18e-12	15.7477	15.5076	14.0062	45.5932	36.4962	48.1003
AT1G17745	PGDH	1.82982	2.84e-09	1.52e-08	6.02604	6.73444	3.70193	17.5989	25.852	14.5752
AT1G17810	TIP3-2	-4.38356	0.0221013	0.0429625	0.222381	0.133768	0.295491	0	0	0
AT1G17830	-	3.14022	7.26e-17	7.23e-16	0.396851	0.573835	0.963371	5.46365	4.89932	6.69702
AT1G17840	ABCG11	-2.13016	1.22e-09	6.8e-09	11.4362	11.2288	13.4559	1.69128	2.0326	4.48981
AT1G17850	STR8	-1.57586	6.67e-07	2.76e-06	8.14598	8.79738	10.4276	1.80947	3.26938	4.03899
AT1G17870	EGY3	7.70599	1.64e-157	8.74e-155	1.65844	1.33153	1.37729	275.036	216.209	411.65
AT1G17920	HDG12	-1.99339	8.5e-05	0.000263478	0.898086	0.834886	1.47811	0.150423	0.38694	0.254222
AT1G17960	-	1.51787	0.0127024	0.026199	0.261507	1.59761	0.977286	2.62412	4.1195	1.3417
AT1G17970	-	-1.25018	3.1e-06	1.18e-05	10.7763	7.75715	6.91355	3.22619	3.65827	3.72272
AT1G17990	-	2.6012	3.54e-07	1.52e-06	0.332297	0.424755	0.275964	1.48684	1.71804	3.05707
AT1G18010	-	-3.37651	0.00424462	0.00964469	0.378048	0.284256	0.313959	0	0.054294	0.0356715
AT1G18020	-	2.49053	5.2e-07	2.18e-06	0.276584	0.41593	0.430679	2.04743	1.45234	2.83812
AT1G18030	-	1.00246	5.93e-06	2.17e-05	5.04097	6.04896	5.21866	10.678	10.4132	11.3863
AT1G18070	-	1.48467	8.37e-13	6.22e-12	33.1477	31.9129	32.069	93.3019	70.8931	105.698
AT1G18075	MIR159B	3.56662	2.07e-13	1.62e-12	2.39559	7.00489	3.31579	77.4146	43.8659	30.1388
AT1G18090	-	-1.73842	0.000336381	0.000941867	1.58173	1.58574	1.40115	0.416315	0.255557	0.708924
AT1G18170	FKBP17-2	-1.13084	0.000459617	0.00125614	27.1573	21.125	29.6385	12.6969	6.78372	15.9312
AT1G18200	RABA6B	1.68624	2.33e-06	8.98e-06	4.52742	7.4813	3.19155	19.0522	17.6918	11.8472
AT1G18210	CML27	2.38755	2.53e-32	5.51e-31	22.1001	26.1213	26.5106	137.738	107.619	143.008
AT1G18250	ATLP-1	-1.73969	4.16e-05	0.000134911	3.59069	5.62206	4.52558	0.722708	1.95656	1.37516
AT1G18265	-	-4.31275	4e-22	5.37e-21	12.5752	9.03354	13.8986	0.73825	0.856006	0.13233
AT1G18270	-	-1.03413	2.57e-06	9.85e-06	40.7695	32.2408	30.5701	15.4596	20.0519	14.667
AT1G18300	NUDT4	2.39095	5.01e-16	4.77e-15	4.50063	5.97388	6.82695	30.7628	20.9244	38.61
AT1G18340	TFB4	-1.51732	2.19e-05	7.4e-05	3.32219	3.76237	4.01927	1.51132	1.23698	1.10296
AT1G18350	MKK7	-5.84802	1.21e-05	4.24e-05	1.18247	1.28031	1.25697	0	0	0.0669447
AT1G18370	KIN7A	-1.1722	0.00220933	0.00532156	1.26147	1.6373	2.13264	0.474316	0.808783	0.935222
AT1G18382	-	3.29619	0.000357974	0.000997675	0.398756	0.0999423	0	1.92415	1.21695	1.50502
AT1G18390	-	3.65348	3.61e-60	1.87e-58	4.93783	4.69732	3.36706	52.3597	48.5306	61.4478
AT1G18400	BEE1	-1.01009	0.00895806	0.0190655	2.97924	3.742	4.97648	2.58411	1.20338	2.01251
AT1G18480	SLP2	2.47791	7.37e-25	1.16e-23	7.458	9.91315	8.92358	57.4004	37.2725	50.9276
AT1G18485	PCMP-H8	2.12191	2.43e-12	1.74e-11	8.25792	6.67182	6.61594	26.0821	21.1382	45.9037
AT1G18550	KIN8A	-1.52768	0.00114285	0.00290513	0.889272	0.876672	1.39498	0.286072	0.383143	0.419546
AT1G18560	-	-1.47232	0.000386844	0.00107138	1.3842	1.4659	1.9105	0.333537	0.65098	0.717429
AT1G18580	GAUT11	-1.23378	0.000360828	0.00100467	6.56176	5.88932	7.88624	2.85818	4.08142	1.60237
AT1G18620	-	-3.00559	3.1e-41	9.46e-40	21.1688	17.1714	21.8843	2.18009	2.29416	2.98107
AT1G18650	PDCB3	-1.04078	0.000875514	0.00227797	8.77232	9.17395	11.9795	3.57717	3.99249	6.90747
AT1G18670	IBS1	-1.67378	1.43e-09	7.91e-09	2.52392	2.58784	2.83443	0.792635	0.772323	0.913359
AT1G18690	XXT4	-1.64204	3.87e-09	2.05e-08	4.37272	3.15809	3.87034	1.02219	1.162	1.44545
AT1G18710	AtMYB47	-2.56043	1.26e-07	5.7e-07	3.39089	3.50189	4.71602	0.48388	0.352039	1.15646
AT1G18730	PNSB4	-1.67656	1.28e-06	5.12e-06	57.2205	50.216	71.6551	19.1888	9.43775	27.0747
AT1G18750	AGL65	2.12453	1.55e-16	1.52e-15	2.10034	2.2509	2.00492	10.9928	7.33308	9.22573
AT1G18810	PKS3	-3.821	8.78e-12	5.98e-11	4.48814	2.24977	3.88589	0.377007	0.308571	0.0450519
AT1G18830	SEC31A	-3.52616	0.000137816	0.000413414	0.899756	0.447199	0.189972	0	0.0657051	0.064753
AT1G18870	ICS2	2.3773	1.94e-14	1.63e-13	0.79536	0.971807	0.681167	4.4812	3.7213	4.46769
AT1G18890	CPK10	2.99598	1.07e-42	3.45e-41	4.63133	5.19422	4.42798	37.4145	30.7276	44.8108
AT1G18900	-	1.33775	2.66e-09	1.43e-08	3.87528	3.41774	3.15782	7.20892	9.6194	9.36146
AT1G18970	GLP1	1.51374	0.0236247	0.0455947	0.842216	2.04053	1.98174	2.46304	10.0293	1.25826
AT1G19000	-	-1.08906	6.06e-07	2.52e-06	103.159	81.7291	93.6462	37.0043	39.6994	53.3085
AT1G19010	-	1.60171	2.95e-08	1.44e-07	2.98026	3.7107	3.64601	13.2001	7.45575	10.568
AT1G19020	-	7.61496	1.98e-126	4.63e-124	3.26066	5.73923	5.84659	1302.15	637.853	961.179
AT1G19025	-	2.38976	4.86e-11	3.11e-10	0.840266	1.18927	0.513102	4.48825	3.75338	5.03693
AT1G19050	ARR7	-1.15736	0.0111909	0.0233571	6.86019	8.2365	21.9618	6.18862	3.69464	6.65578
AT1G19130	-	1.13389	4.02e-07	1.71e-06	15.0363	19.6366	21.3851	44.7834	40.195	37.2216
AT1G19140	-	1.59926	7.79e-14	6.23e-13	8.71817	8.16803	6.86671	25.3595	20.9052	25.1683
AT1G19150	LHCA6	-1.3645	4.27e-06	1.59e-05	92.0394	64.9851	89.4491	27.7111	22.0521	45.3716
AT1G19160	-	-4.68119	0.00168467	0.00415088	0.555007	0.452088	0.614558	0	0.0498176	0
AT1G19170	-	-1.35896	2.34e-07	1.02e-06	5.39696	5.71126	6.2369	2.14202	2.49137	2.06122
AT1G19180	TIFY10A	3.13742	9.87e-26	1.62e-24	3.99088	7.67586	3.72261	50.0467	40.339	44.2467
AT1G19220	ARF19	-1.7215	2.82e-10	1.67e-09	6.23347	5.37597	5.20677	1.41218	2.25972	1.3652
AT1G19230	RBOHE	1.25933	0.000991347	0.00255073	0.986419	1.61289	0.897214	2.10175	4.04761	2.1496
AT1G19240	-	1.44467	2.38e-05	8.01e-05	7.12099	6.42517	4.29528	21.9979	14.3715	11.7762
AT1G19250	FMO1	-2.92028	0.025178	0.0482546	0.190702	0.716949	0.0904988	0	0.0880328	0.0385588
AT1G19270	DA1	2.06799	4.12e-16	3.94e-15	7.30903	7.60695	4.77052	32.0156	22.9256	26.9998
AT1G19290	-	-1.01195	5.98e-05	0.000189796	2.72074	3.15529	3.0765	1.3958	1.49012	1.52292
AT1G19310	-	1.67544	1.12e-13	8.85e-13	17.2124	16.1138	14.8985	51.1739	40.5789	61.2131
AT1G19340	-	-2.1044	3.57e-05	0.000117107	1.04672	1.38766	1.62417	0.326249	0.267027	0.350877
AT1G19350	BES1	-1.10411	0.000302219	0.000853868	33.2676	33.3682	39.8951	11.6354	12.6593	24.9365
AT1G19370	-	-2.44671	1.98e-21	2.57e-20	16.3313	12.3469	15.7179	2.94414	3.08442	2.02648
AT1G19394	-	2.20043	0.000103763	0.000317361	1.2859	2.20999	1.0679	8.70303	6.33175	5.98
AT1G19396	-	1.64597	1.17e-06	4.69e-06	3.09924	4.16132	3.98333	15.7319	10.4122	8.87751
AT1G19397	-	1.24318	4.54e-06	1.69e-05	5.41795	6.72861	6.11725	16.9841	11.4093	14.6474
AT1G19400	-	1.49789	1.87e-10	1.13e-09	39.9224	29.5201	36.1419	115.532	74.688	105.887
AT1G19430	-	-2.16631	1.77e-12	1.28e-11	8.29213	7.63039	8.44185	1.07557	2.45758	1.83154
AT1G19440	KCS4	1.67499	9.47e-14	7.54e-13	4.70371	5.43977	4.65981	15.0826	13.3477	18.5529
AT1G19480	-	-1.87183	1.72e-07	7.64e-07	2.83362	3.55675	3.03645	0.571392	1.15687	0.808586
AT1G19490	-	1.34308	0.00501209	0.0112241	0.780272	0.424845	0.379859	1.27471	1.56498	1.10436
AT1G19500	-	7.12591	2.91e-06	1.11e-05	0	0	0.0639031	6.07586	0.165765	3.59398
AT1G19510	RL5	-2.11891	0.000288111	0.000816668	3.22705	2.31089	3.82854	1.11227	0.496562	0.543741
AT1G19520	NFD5	-1.13695	2.46e-05	8.24e-05	6.92932	6.20761	6.60984	2.15918	3.83527	2.89036
AT1G19530	-	1.43434	0.000345391	0.000964673	38.4533	48.8228	28.4796	112.16	155.321	42.7286
AT1G19610	PDF1.4	2.1494	0.000211291	0.00061408	0.504877	1.13886	1.81691	5.20466	2.71908	7.5031
AT1G19630	CYP722A1	-3.20032	0.0104166	0.0218874	0.0908632	0.193575	0.226378	0.0199295	0.0326237	0
AT1G19640	JMT	5.60111	0.000975658	0.00251506	0	0	0	0.28917	0.202867	0.222142
AT1G19660	BBD2	-1.13389	3.83e-07	1.63e-06	266.712	196.624	213.263	91.5306	89.753	124.874
AT1G19710	-	-2.07418	0.000235123	0.000677873	2.95902	3.45615	4.48532	0.793944	1.57814	0.162643
AT1G19715	JAL3	-1.41039	2.08e-05	7.05e-05	34.5636	28.2591	30.5561	7.82558	8.48168	18.608
AT1G19720	DYW7	-1.78608	6.02e-08	2.83e-07	35.0184	27.7365	28.8842	5.21249	7.54384	13.642
AT1G19740	-	-2.54289	3.26e-16	3.13e-15	197.724	131.609	160.279	20.0769	21.5704	41.8467
AT1G19770	PUP14	1.21764	8.33e-08	3.85e-07	89.7349	92.425	91.5108	171.449	186.099	274.27
AT1G19800	TGD1	-1.38847	2.08e-07	9.17e-07	14.4152	12.5223	14.9515	3.99592	4.92237	6.98897
AT1G19830	-	-3.94378	0.0217083	0.0422653	0.125712	0.614404	0.574204	0	0	0.0889639
AT1G19835	FPP4	-1.44189	4.37e-05	0.000141399	15.5246	13.8819	14.2703	2.433	6.13772	7.384
AT1G19840	-	-1.2616	0.0211505	0.0413098	1.54009	1.77319	4.03686	1.39341	0.777596	0.885535
AT1G19920	APS2	-1.29781	2.01e-11	1.33e-10	17.8536	18.138	19.6259	7.3177	8.01517	7.09852
AT1G20010	TUBB5	-3.08661	6.38e-27	1.1e-25	114.516	97.0074	128.538	8.07532	14.4739	17.1866
AT1G20020	LFNR2	-2.54688	1.18e-22	1.64e-21	718.356	637.348	765.487	123.314	80.6452	156.538
AT1G20030	-	-2.16974	2.54e-11	1.67e-10	23.2115	13.6061	10.6218	3.40793	3.43561	3.62049
AT1G20090	ARAC4	-1.37738	1.52e-08	7.63e-08	22.9171	24.2211	27.4768	7.39002	11.7701	9.29042
AT1G20100	-	1.92938	2.82e-17	2.89e-16	23.7651	26.037	24.7287	121.075	77.4375	83.3437
AT1G20110	FREE1	1.24001	5.99e-12	4.15e-11	30.4678	28.7268	27.2009	73.79	59.1982	69.596
AT1G20120	-	-3.12872	6.14e-05	0.00019479	1.27162	1.49881	0.770626	0.0904575	0.0370186	0.291858
AT1G20140	ASK4	1.92229	7.7e-10	4.38e-09	2.69461	3.60194	3.07698	16.4009	9.87632	9.05785
AT1G20160	CRSP	-1.97575	3.11e-08	1.51e-07	15.2877	11.9529	9.10587	2.06877	4.78339	2.28056
AT1G20190	EXPA11	-3.77461	1.27e-30	2.55e-29	15.0447	12.1891	20.6623	1.22785	1.04684	1.21049
AT1G20220	-	2.83722	6.33e-23	8.91e-22	16.8136	13.3966	12.5554	143.871	72.106	87.4035
AT1G20230	PCMP-H21	-1.80344	0.00396089	0.00906595	1.15022	0.617754	0.699362	0.0810912	0.376103	0.232567
AT1G20300	-	-1.64563	7e-06	2.54e-05	3.11875	3.97005	4.40761	0.720055	1.41443	1.5101
AT1G20310	-	5.55971	1.08e-09	6.06e-09	0	0.0622656	0.0687719	1.85266	1.38256	3.28178
AT1G20330	SMT2	-1.8834	1.39e-15	1.28e-14	67.6229	49.5806	59.7929	12.5637	15.886	19.1854
AT1G20350	TIM17-1	3.6465	4.3e-28	7.78e-27	1.4597	1.58535	1.70611	24.119	12.9276	22.1903
AT1G20370	-	-1.37422	1.07e-06	4.31e-06	4.14651	4.74281	4.6749	1.62052	2.05721	1.49387
AT1G20380	-	-1.44285	0.000628122	0.0016758	1.70924	1.56267	2.16148	0.408978	1.00422	0.549814
AT1G20460	-	1.52423	2.11e-09	1.15e-08	3.59797	4.14622	3.86494	12.3007	8.97255	11.9561
AT1G20510	4CLL5	2.18665	5.66e-21	7.16e-20	4.64693	6.07789	4.47532	23.4853	18.8646	26.4188
AT1G20575	DPMS1	1.10868	1.12e-06	4.51e-06	13.0182	11.6284	11.4616	30.271	21.1387	25.9064
AT1G20580	SMD3B	1.08076	5.71e-06	2.1e-05	17.1673	13.5787	15.3679	39.61	27.1365	30.0567
AT1G20620	CAT3	-1.74483	8.79e-14	7.01e-13	986.264	941.735	1009.92	218.75	273.949	377.424
AT1G20640	NLP4	2.59675	1.16e-36	2.97e-35	4.98614	5.27529	5.36235	28.4927	27.7248	37.6382
AT1G20650	PBL21	-1.50118	1.21e-06	4.86e-06	19.0389	13.5852	17.0867	3.47745	6.25191	7.70366
AT1G20693	HMGB2	-1.24011	2.11e-06	8.2e-06	316.577	212.8	273.321	136.73	120.735	79.8478
AT1G20720	-	-2.1443	0.00185693	0.0045414	0.22216	0.399048	0.338247	0.0487276	0.0797647	0.0873433
AT1G20780	PUB44	2.0552	1.4e-26	2.38e-25	7.40732	6.12999	6.31579	29.1643	24.3126	28.395
AT1G20830	MCD1	-1.56829	7.84e-08	3.64e-07	10.6577	9.63872	11.2648	2.99149	2.76957	4.85234
AT1G20840	MSSP1	-1.7472	2.09e-07	9.21e-07	28.6298	21.7471	19.5349	6.88982	9.95723	3.78268
AT1G20880	-	1.25982	3.73e-09	1.98e-08	8.1765	8.06065	7.52599	21.9392	15.5103	19.0628
AT1G20910	ARID6	1.08165	3.45e-06	1.3e-05	4.0241	5.32187	4.57439	10.6667	8.82262	9.81572
AT1G20920	RH42	1.53826	1.94e-11	1.29e-10	15.4319	14.7963	15.4939	57.0743	35.1243	39.6465
AT1G21000	-	2.83713	1.37e-54	6.12e-53	47.2212	45.2093	41.9562	310.381	281.919	360.95
AT1G21010	-	1.76757	1.78e-09	9.74e-09	9.11136	9.31997	13.3282	45.3454	24.2114	37.9019
AT1G21070	URGT2	1.3927	6.66e-05	0.000210253	1.40678	2.49813	1.8643	4.92378	3.67536	6.52402
AT1G21080	-	2.09338	7.64e-18	8.13e-17	18.4568	14.7439	14.8177	82.2674	49.7973	71.3763
AT1G21100	IGMT1	2.16459	1.72e-11	1.15e-10	25.5619	25.1868	15.5919	60.1695	134.866	99.9827
AT1G21110	IGMT3	2.3375	1.11e-09	6.24e-09	8.43455	10.2784	11.0807	26.1711	84.7026	38.438
AT1G21120	-	4.23886	1.71e-26	2.89e-25	1.89776	1.66925	4.4605	30.3468	62.6352	57.5212
AT1G21140	-	3.26457	1.3e-11	8.76e-11	0.94942	0.785261	1.10386	8.55873	14.5727	3.82974
AT1G21150	-	-1.12272	0.00805434	0.0173152	1.57806	1.92221	2.17549	0.623024	0.815888	1.16143
AT1G21210	WAK4	1.45202	0.0212068	0.0413921	0.122139	0.314868	0.246337	0.275548	0.920909	0.666783
AT1G21240	WAK3	8.71093	3.31e-20	4.02e-19	0.0430806	0.0161963	0	12.076	7.67973	3.26213
AT1G21270	WAK2	-1.61531	8.47e-09	4.36e-08	3.25975	4.19082	5.02755	1.4938	1.15994	1.40059
AT1G21380	TOL3	2.00169	1.75e-22	2.4e-21	15.009	14.8339	12.1648	59.46	46.7776	60.7729
AT1G21390	emb2170	4.35185	2.12e-56	1.01e-54	3.79067	2.79146	3.60241	92.1087	55.2682	58.6848
AT1G21400	-	-1.38826	2.32e-08	1.14e-07	212.113	139.074	151.002	77.0256	50.5394	62.9762
AT1G21440	-	1.38679	5.81e-11	3.68e-10	15.0366	16.2026	17.1665	41.4062	34.8357	49.5029
AT1G21450	SCL1	2.79687	6.9e-43	2.23e-41	22.5883	20.1946	19.4681	129.368	126.864	173.176
AT1G21460	SWEET1	-1.98431	2.75e-11	1.8e-10	7.73784	7.28765	7.22105	1.52222	1.76144	2.31456
AT1G21480	-	-1.35863	5.41e-06	1.99e-05	5.52395	5.38415	5.41276	1.80778	2.77036	1.69605
AT1G21500	-	-1.11436	0.000442516	0.00121323	187.564	128.73	142.725	57.5406	47.0314	106.087
AT1G21529	-	5.57505	0.00357872	0.00826635	0	0	0	1.18218	0.0744295	0.293404
AT1G21540	AEE9	-1.41792	4.27e-05	0.000138283	2.32029	2.10436	2.50303	0.975871	0.695665	0.914113
AT1G21550	CML44	7.97969	2.29e-157	1.19e-154	1.74078	1.98318	2.1466	489.903	331.654	652.913
AT1G21560	-	-2.32083	4.91e-14	4e-13	8.41867	9.05101	10.0176	1.25673	1.59704	2.63206
AT1G21580	-	1.99294	7.93e-26	1.3e-24	16.5973	14.1133	15.7701	68.8584	52.3296	62.4894
AT1G21590	-	-1.04788	1.33e-06	5.29e-06	20.4013	16.0446	17.339	7.1775	8.84862	9.79388
AT1G21600	PTAC6	-2.05069	7.61e-25	1.2e-23	48.0176	42.8515	55.5866	11.5692	10.9711	12.5713
AT1G21620	APUM20	5.70667	0.000840216	0.00219246	0	0	0	0.740639	0.242478	0.398274
AT1G21650	SECA2	-1.21757	1.64e-07	7.31e-07	2.50495	2.41138	2.55538	0.946761	1.15768	1.07957
AT1G21670	-	1.15532	4.8e-06	1.78e-05	77.194	48.0025	47.6921	126.965	109.195	146.222
AT1G21730	KIN7C	-1.08615	1.64e-06	6.46e-06	9.47563	8.33376	8.71194	3.43081	4.94348	3.99912
AT1G21760	SKIP32	2.33809	1.17e-21	1.53e-20	24.5977	20.1079	25.4557	153.841	95.4706	102.877
AT1G21850	sks8	8.82129	2.19e-12	1.57e-11	0	0	0	1.94861	2.44323	2.27406
AT1G21880	LYM1	-1.53233	2.53e-05	8.46e-05	3.4395	5.23756	3.55252	0.912894	1.68116	1.59544
AT1G21910	ERF012	-3.42565	5.8e-17	5.81e-16	6.94371	5.19309	5.76656	0.684129	0.67993	0.262776
AT1G21920	-	-1.63539	6.07e-08	2.85e-07	43.6929	39.4039	44.6478	15.7912	17.364	7.60552
AT1G21940	-	11.1982	4.69e-20	5.65e-19	0	0	0.0784897	96.2694	53.8528	52.4371
AT1G22020	SHM6	1.79922	9.77e-19	1.1e-17	12.0368	9.35816	10.1095	41.3738	32.5412	34.893
AT1G22030	-	-1.38032	0.0158536	0.0319414	1.26314	1.78909	1.78087	0.309267	1.17071	0.332613
AT1G22060	-	-1.66885	7.43e-05	0.000232783	7.30098	6.43336	7.52506	0.825861	2.03608	3.78028
AT1G22070	TGA3	1.08316	1.07e-06	4.3e-06	16.0364	12.9247	12.1644	32.4837	23.8212	30.1887
AT1G22110	-	3.46895	2.05e-05	6.95e-05	0.0877555	0.0659838	0.109318	0.202103	1.79595	0.869437
AT1G22130	AGL104	-4.37982	0.00598894	0.0132196	0.369713	0.185326	0.614074	0	0.0442474	0
AT1G22160	FLZ5	-1.17445	0.000935851	0.0024199	10.3956	7.57527	13.7493	3.71577	4.00894	6.26687
AT1G22180	-	2.3993	1.69e-15	1.55e-14	4.80445	5.75873	5.09307	39.4612	24.0789	18.48
AT1G22200	-	1.82767	9.5e-16	8.85e-15	11.2665	13.4334	14.2199	56.8036	39.6722	40.7277
AT1G22220	-	-3.08325	0.000644368	0.00171583	1.09793	1.62261	0.691712	0.0498238	0.326237	0
AT1G22280	PAPP2C	2.05779	3.64e-27	6.36e-26	15.8934	17.1037	18.7191	81.3312	65.3903	67.0665
AT1G22330	-	-3.29085	1.59e-17	1.65e-16	4.88146	6.04086	7.65741	0.490728	0.547702	0.863626
AT1G22370	UGT85A5	-3.27834	8.82e-40	2.58e-38	13.339	10.6615	11.6503	1.21944	1.20698	1.21999
AT1G22380	UGT85A3	-2.80209	0.000136283	0.000409232	2.47426	1.36127	1.85434	0.277965	0	0.555188
AT1G22400	UGT85A1	5.61128	5.18e-128	1.25e-125	10.625	9.65656	7.83857	509.923	345.693	508.558
AT1G22403	-	3.06538	3.73e-26	6.23e-25	4.29802	3.16294	2.734	35.5622	21.6208	27.3098
AT1G22430	-	-1.02314	1.63e-05	5.61e-05	37.8762	38.5753	43.5354	18.37	15.1559	25.1412
AT1G22470	-	2.01139	0.000275453	0.000783444	0.567072	0.947521	0.418612	3.39969	2.17176	2.22947
AT1G22490	-	-3.99599	2.48e-15	2.23e-14	3.93221	2.27869	2.95359	0.131843	0.161865	0.283591
AT1G22500	ATL15	-1.61625	9.03e-08	4.16e-07	26.7626	17.4527	13.1955	5.78166	6.82218	5.95902
AT1G22510	-	2.0478	4.66e-14	3.8e-13	3.9279	3.90002	4.18208	14.9774	13.5061	20.8833
AT1G22530	PATL2	-2.00969	1.78e-15	1.63e-14	52.7485	40.5609	50.5088	9.12633	10.7538	15.5972
AT1G22550	NPF5.16	-4.47152	5.16e-32	1.12e-30	7.57186	6.8239	6.6673	0.424028	0.289214	0.228019
AT1G22570	NPF5.15	-4.7527	4.09e-55	1.89e-53	23.4886	17.1464	18.8989	0.900932	0.483118	0.835294
AT1G22590	AGL87	-2.20523	4.05e-12	2.84e-11	5.06117	4.49597	7.20036	1.20846	0.96609	1.45081
AT1G22620	SAC1	-1.12686	5.63e-07	2.35e-06	7.14763	6.01007	5.68235	2.32841	2.94295	3.29089
AT1G22630	-	-2.98876	9.8e-21	1.23e-19	87.0695	71.7743	93.0276	11.0375	5.81848	14.7881
AT1G22640	MYB3	-2.28005	3.22e-27	5.65e-26	24.1303	22.5676	26.1009	4.65556	5.05387	5.16511
AT1G22650	INVD	3.49389	1.81e-36	4.61e-35	2.19316	2.33199	2.83323	29.562	18.7553	34.0824
AT1G22700	PYG7	-1.31061	4.71e-07	1.99e-06	47.5915	46.2312	54.2798	16.6879	15.5135	27.143
AT1G22710	SUC2	1.19843	2.45e-06	9.41e-06	41.5786	27.3768	27.2349	66.8813	62.3375	89.9486
AT1G22730	-	-1.4861	1.15e-10	7.1e-10	11.95	9.11851	10.7417	3.80853	4.17746	3.26011
AT1G22740	RABG3B	-2.21257	1.83e-14	1.55e-13	20.9372	20.4471	30.7253	5.05691	4.03283	6.41481
AT1G22760	PAB3	-4.45696	0.0171056	0.0341412	0.124314	0.109051	0.0860332	0	0	0
AT1G22770	GI	-1.48595	4.87e-12	3.4e-11	66.9379	53.0385	53.5664	19.4181	24.5646	17.4862
AT1G22780	RPS18C	1.02124	0.000114045	0.000346408	55.2553	84.8077	107.425	168.29	148.72	181.658
AT1G22830	PCMP-E24	-1.27992	0.000353723	0.000986298	1.21211	1.68545	1.40652	0.633692	0.608085	0.517021
AT1G22840	CYTC-1	1.85668	1.62e-14	1.38e-13	41.8644	49.2212	54.7777	224.118	138.112	162.368
AT1G22882	SUN3	1.04445	2.17e-05	7.35e-05	4.4824	4.57303	5.26712	11.9202	7.5126	9.92431
AT1G22890	-	1.61886	1.74e-06	6.83e-06	38.3325	41.5087	71.1658	226.715	111.831	122.019
AT1G22900	DIR11	1.13553	0.00711899	0.0154662	1.73202	2.52571	2.04863	6.97624	3.05281	3.78857
AT1G22930	-	1.20299	6.3e-11	3.98e-10	65.4433	56.6726	51.8194	136.547	119.467	141.498
AT1G22985	ERF069	4.89226	1.91e-77	1.62e-75	5.43063	3.76216	5.4728	181.4	118.435	131.444
AT1G23030	PUB11	-2.364	7.95e-15	6.91e-14	9.64607	7.17198	8.43996	1.50179	2.20324	1.12756
AT1G23040	-	1.28832	1.46e-06	5.77e-06	9.85017	8.73327	6.63484	23.9414	15.1026	22.1157
AT1G23060	-	-2.47384	2.53e-09	1.37e-08	2.83614	2.11459	2.92933	0.501835	0.616109	0.269858
AT1G23080	PIN7	-6.00478	1.73e-115	3.22e-113	99.1479	77.4309	99.9858	0.937656	1.67133	1.65832
AT1G23090	SULTR3;3	2.50421	1.6e-20	1.97e-19	2.75399	4.05398	4.993	23.5579	18.0908	24.9244
AT1G23140	CAR8	1.2514	0.00302059	0.00707695	1.67095	1.76826	1.74744	5.29386	4.39955	2.54017
AT1G23150	-	1.71533	1.49e-05	5.15e-05	3.02823	5.47266	2.86783	11.4662	17.9112	7.66974
AT1G23260	UEV1A	1.25905	1.67e-08	8.35e-08	18.8458	21.4973	24.7743	61.0354	43.2225	50.5495
AT1G23330	-	1.70726	2.18e-12	1.56e-11	5.51505	5.35071	3.67517	17.9399	14.6594	14.5099
AT1G23340	-	-2.78947	3.04e-05	0.000100591	0.653494	0.72067	0.723613	0.0860007	0.0938526	0.123324
AT1G23380	KNAT6	1.42333	8.84e-07	3.6e-06	2.63263	2.81589	3.41807	7.51472	9.70519	6.35014
AT1G23390	-	-2.8165	1.08e-20	1.35e-19	277.504	188.983	224.955	22.4402	27.3198	47.7388
AT1G23400	CAF2	-2.34973	4.5e-12	3.15e-11	51.2971	38.0941	44.1371	5.79281	6.16181	14.0844
AT1G23440	-	2.22603	6.75e-27	1.16e-25	24.1902	26.1416	18.1941	116.03	99.0079	103.163
AT1G23450	-	2.11996	2.44e-07	1.07e-06	0.313024	0.627638	0.736548	2.71196	2.44445	2.14136
AT1G23460	-	1.21373	9.51e-07	3.86e-06	4.08155	3.69847	3.10715	7.50616	9.72268	7.77653
AT1G23480	CSLA3	-1.93632	8.15e-13	6.06e-12	8.19473	8.6888	7.73068	1.86366	2.827	1.65692
AT1G23490	ARF2-A	2.3195	6.14e-22	8.15e-21	44.3897	45.0779	51.695	278.658	164.598	256.424
AT1G23550	SRO2	7.45872	7.25e-151	2.93e-148	0.773717	1.21893	0.734344	186.771	128.382	165.358
AT1G23710	-	4.2632	1.65e-56	7.84e-55	5.94003	7.84547	9.93098	168.223	110.873	173.566
AT1G23730	BCA3	3.52095	6.91e-22	9.16e-21	2.97395	2.99736	3.44193	51.3784	39.0191	16.8368
AT1G23740	AOR	-1.75428	8.17e-06	2.94e-05	69.3007	41.6807	53.2522	11.4351	9.01553	27.9598
AT1G23760	PGL1	-2.69153	0.0200461	0.0393827	0.841105	0.466002	0.165438	0	0.214573	0
AT1G23890	-	-1.22771	0.000905481	0.00234759	4.90493	4.38653	4.22771	1.07583	2.52154	2.1037
AT1G23980	ATL47	-3.33786	0.000379681	0.00105266	0.923019	0.724197	0.933182	0	0.0864527	0.1704
AT1G24020	MLP423	-1.82986	1.35e-06	5.39e-06	8.95186	13.8376	21.3347	3.94519	2.82541	5.59841
AT1G24095	-	5.78255	1.01e-100	1.42e-98	1.56356	1.09727	1.25521	77.8481	58.6082	75.758
AT1G24140	3MMP	7.04415	5.32e-17	5.35e-16	0.0292764	0.506301	0.51058	50.2408	38.1881	49.8068
AT1G24145	-	3.62782	2.56e-24	3.89e-23	1.47461	1.9499	2.02696	22.7519	13.3639	31.0905
AT1G24147	-	1.12369	0.0225624	0.0437753	2.34852	4.03626	2.32188	3.75297	3.8547	11.3174
AT1G24148	-	-3.83823	1.16e-17	1.22e-16	22.1424	15.0425	17.8403	0.715712	0.627635	2.52914
AT1G24150	ATFH4	4.31299	3.65e-83	3.58e-81	1.97927	2.85009	2.17097	44.6493	41.7535	52.0897
AT1G24160	-	-2.98319	1.15e-49	4.53e-48	51.8707	40.8813	44.3891	5.26311	5.62158	6.33966
AT1G24170	GATL8	-1.83632	6.01e-09	3.14e-08	7.83123	10.061	10.4807	1.59409	3.24664	3.03015
AT1G24180	IAR4	1.78374	4.51e-19	5.16e-18	21.2896	21.4462	19.1169	81.1968	70.9965	59.1521
AT1G24240	-	-1.59386	5e-06	1.85e-05	5.2219	4.61712	6.02312	2.16344	1.61448	1.43711
AT1G24350	-	2.14386	5.94e-17	5.95e-16	8.14148	8.59476	10.169	51.3858	29.9913	36.7356
AT1G24400	LHT2	-1.99215	9.43e-12	6.41e-11	8.1268	6.51653	6.18273	1.98194	1.3467	1.89024
AT1G24450	NFD2	-2.07172	6.59e-12	4.55e-11	8.41318	7.76514	10.9055	2.22609	2.20558	1.95311
AT1G24490	ALB4	1.19145	1.79e-10	1.09e-09	16.0688	15.6989	14.925	38.7806	30.8869	36.2093
AT1G24530	-	-2.63531	2.56e-14	2.13e-13	3.44286	3.53349	4.19489	0.628366	0.649645	0.497958
AT1G24577	-	-3.13802	0.00277202	0.00653708	1.25544	0.681759	1.21638	0.0917878	0.075126	0.197433
AT1G24600	-	1.25148	0.00289379	0.00680605	2.14746	3.6093	3.46191	7.97954	6.12286	7.86673
AT1G24625	ZFP7	-2.22125	8.27e-10	4.69e-09	6.3996	7.21783	5.66131	0.976459	1.24876	1.90343
AT1G24706	THO2	1.17861	3.08e-10	1.82e-09	8.57945	8.6803	7.77333	18.2851	16.5882	21.3841
AT1G25098	-	2.45439	0.00100569	0.00258479	0.166679	0.537116	1.00851	0.407368	3.84716	5.08893
AT1G25220	ASB1	2.04185	1.63e-16	1.6e-15	4.05336	5.99716	4.83213	23.9182	19.2596	17.766
AT1G25230	-	-2.9423	7.04e-31	1.44e-29	34.8843	29.5377	36.1053	3.3736	3.95524	5.68755
AT1G25275	-	1.60759	8.31e-08	3.85e-07	122.855	136.148	168.973	632.568	287.893	374.513
AT1G25280	TULP10	1.11152	2.74e-09	1.47e-08	16.427	15.2769	13.4722	30.2415	31.5648	35.0684
AT1G25320	-	-1.95638	2.5e-08	1.23e-07	6.51355	5.02235	5.90892	0.764375	1.92155	1.76159
AT1G25360	PCMP-H74	-2.55923	0.00181609	0.00444989	0.627188	0.728814	0.378809	0	0.081886	0.215199
AT1G25370	-	5.04347	5.1e-74	3.87e-72	2.76853	1.73022	2.23947	93.3568	57.8596	68.3949
AT1G25390	LRK10L-1.1	1.855	3.52e-15	3.14e-14	5.67259	6.65637	6.60958	20.2918	18.7931	28.9764
AT1G25400	-	3.40312	9.3e-45	3.2e-43	8.45847	10.0397	10.7626	118.55	74.4159	114.544
AT1G25440	COL16	-3.8205	9.78e-56	4.57e-54	76.3487	52.8903	59.7639	3.63642	5.11151	4.50607
AT1G25450	KCS5	-2.79299	1.15e-10	7.11e-10	7.99188	11.1225	11.8106	0.653256	1.09608	2.70489
AT1G25470	ERF116	-1.8922	2.53e-09	1.37e-08	8.53124	7.9647	9.08668	1.71121	3.27942	1.7955
AT1G25500	-	-1.42947	0.0001433	0.000428602	3.31681	3.53306	2.42933	0.879055	1.66226	0.847612
AT1G25510	-	-1.25096	0.014236	0.029012	1.06978	1.47781	1.1157	0.229185	0.562746	0.739457
AT1G25530	-	-1.0472	0.00613858	0.013518	2.20191	2.05298	2.21874	0.734096	1.01194	1.37126
AT1G25540	MED25	1.35564	3.81e-14	3.13e-13	13.7625	12.4887	12.213	35.9664	30.962	30.7609
AT1G25550	HHO3	1.11184	3.27e-09	1.74e-08	67.06	58.4817	70.4624	152.029	121.468	147.065
AT1G25560	TEM1	-1.7293	7.43e-16	6.99e-15	88.9184	77.1836	102.761	31.9282	24.567	24.0117
AT1G25682	-	1.52615	6.38e-12	4.41e-11	17.8025	15.3021	19.2976	57.461	40.0465	52.3564
AT1G26190	TTM2	-1.73105	7.5e-07	3.08e-06	3.71834	3.53759	4.12782	0.923752	1.69604	0.751826
AT1G26230	CPN60B4	-2.91309	3.69e-18	4.01e-17	14.6934	12.2511	14.7665	1.63117	1.06805	2.83877
AT1G26260	BHLH76	-1.28925	0.008149	0.0175026	1.4009	1.59952	2.06829	0.546254	1.11774	0.367181
AT1G26300	-	1.54052	2.15e-09	1.17e-08	3.6999	3.85435	4.63475	15.1514	9.77388	10.2978
AT1G26380	FOX1	8.87471	1.11e-213	1.3e-210	0.484116	0.492483	0.614893	298.689	238.365	205.599
AT1G26390	FOX2	7.47224	2.28e-19	2.64e-18	0	0	0.0980788	5.24546	8.42755	3.92811
AT1G26410	FOX4	6.68394	1.88e-35	4.64e-34	0.142077	0.213657	0.0235982	15.6685	16.3747	6.99791
AT1G26420	FOX5	6.18713	1.39e-92	1.73e-90	0.344361	0.604162	0.357478	33.6111	34.4337	27.7814
AT1G26450	-	-1.66288	3.68e-05	0.000120202	5.63515	5.46723	3.77407	1.07651	2.25169	1.28641
AT1G26460	-	-1.27792	7.35e-07	3.02e-06	8.99493	10.8213	10.8494	3.01573	4.7982	4.72867
AT1G26470	-	1.95384	1.39e-07	6.25e-07	6.96501	14.3515	17.3528	70.5962	34.914	43.413
AT1G26520	-	-1.48527	0.00168552	0.00415255	1.72025	1.95196	1.68838	0.452776	0.976998	0.442686
AT1G26560	BGLU40	2.93733	1.19e-19	1.41e-18	2.58967	1.89048	1.64953	13.0035	11.4013	22.1342
AT1G26580	-	1.62265	5.76e-16	5.46e-15	50.4039	49.6593	58.8617	188.329	135.094	162.438
AT1G26600	CLE9	-4.03658	4.94e-06	1.83e-05	1.48648	2.05511	2.11057	0	0.309895	0
AT1G26610	-	-4.01347	0.0146268	0.0297128	0.289983	0.118931	0.175144	0	0	0.0373118
AT1G26620	-	-1.28734	1.13e-06	4.57e-06	4.90925	4.05923	5.13886	2.30589	1.90431	1.51925
AT1G26650	-	-2.41167	8.66e-11	5.4e-10	7.76793	7.65163	9.3808	1.16066	2.44799	0.960208
AT1G26660	-	1.85298	2.01e-08	9.96e-08	2.35799	3.43516	2.73339	13.8995	8.09578	8.69115
AT1G26690	-	1.39826	1.8e-10	1.09e-09	7.60275	8.63396	8.404	24.2198	20.2751	20.037
AT1G26761	-	-4.73857	6.04e-26	9.99e-25	15.7575	8.09261	10.5707	0.254443	0.277674	0.775343
AT1G26800	MPSR1	3.08364	1.27e-37	3.37e-36	10.8451	12.4749	10.3338	119.637	72.4254	91.2902
AT1G26900	PCMP-E54	1.49893	1.4e-09	7.77e-09	2.1761	2.5802	2.66445	6.35171	7.00174	7.50246
AT1G26910	RPL10B	1.4692	8.9e-08	4.1e-07	3.08938	3.82158	2.81394	8.7215	8.74848	9.30934
AT1G26920	-	-3.21282	2.76e-29	5.25e-28	35.0754	27.0038	28.4716	2.26814	4.26474	3.09864
AT1G26930	-	1.31369	0.000127312	0.000384167	4.70733	5.25684	4.2563	13.123	15.7212	6.18947
AT1G26945	PRE6	-1.17527	0.00317577	0.0074116	2.8187	4.05287	5.05132	1.36664	1.91753	1.95974
AT1G26960	ATHB-23	1.00353	0.0078511	0.0169046	2.54969	1.5632	2.37806	5.98815	3.46461	3.44217
AT1G26975	MIR395B	5.271	0.00650917	0.0142577	0	0	0	6.86573	1.12389	1.4768
AT1G26976	-	7.08014	3.63e-07	1.55e-06	0	0	0	2.39502	2.87505	2.40409
AT1G26985	MIR395C	5.68415	0.00191503	0.00467178	0	0	0	1.37315	1.68583	9.5992
AT1G27000	-	2.28007	7.63e-22	1.01e-20	31.566	30.516	30.5935	197.755	120.197	128.925
AT1G27020	-	1.13912	0.000492578	0.00133888	13.5118	36.6105	23.3492	54.6474	57.0396	48.8725
AT1G27050	ATHB54	-2.60593	4.51e-09	2.38e-08	4.90265	4.44764	5.13366	0.91169	1.03319	0.37712
AT1G27060	-	1.9321	1.12e-08	5.71e-08	1.06221	1.56664	2.06962	6.12915	6.2487	5.49319
AT1G27070	PTST2	-1.25383	1.54e-07	6.9e-07	6.20447	6.13551	5.85437	2.47814	2.34034	2.76772
AT1G27130	GSTU13	1.26491	1.64e-13	1.29e-12	33.915	34.1028	36.8914	87.7702	76.6881	85.8405
AT1G27170	-	1.22401	3.56e-07	1.52e-06	1.33895	1.47367	1.19254	2.65589	3.48014	3.14476
AT1G27190	-	-1.83548	8e-11	5.01e-10	15.8002	13.0811	16.5171	3.11059	5.82585	3.64679
AT1G27210	TOR1L4	-1.40627	1.35e-09	7.51e-09	12.2123	12.5019	15.7613	5.18526	4.22179	5.78107
AT1G27330	-	2.06135	1.41e-12	1.03e-11	7.42827	12.7294	11.6206	54.8652	32.811	44.2551
AT1G27350	-	1.57601	4.82e-12	3.36e-11	15.1912	15.1995	14.3248	45.0812	34.9421	52.4247
AT1G27370	SPL10	-1.31352	5.07e-07	2.14e-06	4.76362	3.86489	3.57541	1.57263	1.49875	1.80719
AT1G27460	NPGR1	-2.15607	8.14e-11	5.1e-10	7.65843	8.27224	7.9098	1.02321	1.63307	2.66859
AT1G27470	-	1.5764	3.19e-13	2.44e-12	6.06849	6.65081	6.61272	21.1756	15.1528	20.9521
AT1G27480	LCAT1	-4.11286	3.51e-58	1.74e-56	38.8126	29.6212	37.9542	1.66003	1.98579	2.47202
AT1G27500	-	2.18088	7.57e-17	7.54e-16	1.64814	1.26984	1.70669	8.03322	6.07091	6.68131
AT1G27660	BHLH110	-1.12119	0.00713675	0.0155019	1.28785	1.57593	1.50992	0.49848	0.843186	0.64333
AT1G27670	-	-1.93941	0.00225641	0.00542436	1.71473	1.57941	1.24603	0.676982	0.369395	0.121348
AT1G27680	APL2	-1.10294	0.00333533	0.00774692	4.18533	5.15957	4.46601	1.02474	2.46374	2.89299
AT1G27690	-	-1.5304	7.75e-10	4.41e-09	8.68199	7.23803	7.12303	2.93407	2.59923	2.37595
AT1G27700	-	1.62272	1.79e-08	8.9e-08	3.99788	3.67679	4.52745	15.4794	8.54124	13.3277
AT1G27720	TAF4	6.41954	4.26e-81	3.97e-79	0.13968	0.189048	0.174001	16.7461	10.7424	15.6181
AT1G27730	ZAT10	3.90413	2.07e-32	4.53e-31	5.72556	14.6613	9.5431	126.934	130.027	188.312
AT1G27760	SAT32	4.07201	2.96e-81	2.8e-79	13.5783	15.6384	11.0637	260.468	206.689	205.335
AT1G27770	ACA1	1.02283	8.6e-05	0.000266147	8.22712	11.6225	9.59568	15.2428	18.1921	25.9712
AT1G27850	-	-1.29379	2.67e-08	1.31e-07	10.4388	8.44392	9.17914	2.95267	3.99389	4.41235
AT1G27970	NTF2B	1.79585	1.76e-15	1.61e-14	28.6691	34.5985	29.332	115.079	81.1695	123.067
AT1G28010	ABCB14	-1.03553	0.000264736	0.000755531	2.05426	2.54295	2.33016	0.939607	1.02539	1.40057
AT1G28070	-	-1.30089	0.000313824	0.000883779	5.77922	5.96509	7.54829	3.45706	2.65975	1.63593
AT1G28100	-	-1.05611	0.000828943	0.00216498	4.02324	3.81597	3.12281	1.2804	2.03931	1.89811
AT1G28140	-	-1.86663	1.7e-18	1.88e-17	46.2287	46.0124	54.0965	15.7691	10.9414	13.1558
AT1G28150	-	-1.25872	1.11e-06	4.45e-06	41.7365	35.9798	46.5936	15.9825	13.0352	22.6362
AT1G28190	-	4.42704	1.39e-89	1.61e-87	4.85117	6.27514	6.487	142.671	105.968	128.245
AT1G28200	FIP1	3.04828	3.85e-28	7e-27	22.4193	16.3271	18.0624	217.198	116.831	132.463
AT1G28210	ATJ1	4.87626	6.88e-49	2.66e-47	1.23965	1.50722	1.16092	56.4739	24.8868	32.7763
AT1G28230	PUP1	-1.89828	2.02e-10	1.22e-09	6.88437	7.41411	5.80662	1.79311	1.50624	2.08072
AT1G28240	-	1.32445	7.79e-11	4.89e-10	14.3312	13.7059	11.7103	36.5345	27.8037	34.4883
AT1G28260	SMG7L	-1.17275	2.06e-05	7e-05	20.0554	16.1537	16.5821	4.98022	8.69163	9.56607
AT1G28280	VQ4	1.11783	1.09e-09	6.11e-09	12.9736	11.3965	11.7746	25.7258	27.7052	24.3647
AT1G28310	-	-3.02826	2.53e-14	2.11e-13	7.78571	7.05373	7.87029	0.335938	1.2373	1.17421
AT1G28330	DRM1	-2.26209	4.54e-29	8.55e-28	384.108	363.831	516.148	89.7724	86.3034	85.5015
AT1G28340	AtRLP4	-1.74727	5.47e-13	4.14e-12	18.352	15.8728	18.8705	4.1602	6.60437	4.89464
AT1G28380	NSL1	2.40638	1.58e-34	3.76e-33	24.5626	22.313	23.1123	120.377	103.649	144.314
AT1G28390	-	1.04181	0.00357941	0.00826712	1.10665	1.69815	1.08785	3.29911	2.7489	1.91792
AT1G28400	-	-2.35217	1.17e-08	5.91e-08	28.4891	22.4029	21.0717	3.16339	8.40676	2.35213
AT1G28470	NAC010	2.8345	5.45e-08	2.58e-07	0.993051	0.666678	0.942517	5.04078	10.9638	2.30907
AT1G28480	GRXC9	7.25703	2.15e-43	7.06e-42	0.0633908	0.667294	0.157933	70.3257	36.4614	35.4396
AT1G28530	-	-1.53595	0.000103348	0.000316148	2.64651	3.77718	3.72415	0.644972	1.10858	1.73415
AT1G28570	-	-1.29979	0.0241171	0.0463959	0.978811	1.44741	1.3006	0.214688	0.808298	0.461789
AT1G28660	-	-4.00537	1.22e-40	3.63e-39	14.3246	14.0791	12.7754	0.696586	1.06901	0.74917
AT1G28670	ARAB-1	-3.41822	1.19e-30	2.38e-29	9.8288	13.0914	13.1378	1.02657	0.974661	1.36904
AT1G28690	PCMP-E34	-2.68499	0.000360052	0.00100275	0.834463	1.50585	1.2474	0.0878532	0.395481	0.0472425
AT1G28710	-	-1.02937	0.0162284	0.032624	2.32959	1.78236	2.96988	0.537855	1.56279	1.33045
AT1G28760	-	2.75932	2.44e-23	3.5e-22	1.12848	0.979052	0.961205	6.81622	6.38925	7.37172
AT1G28765	-	1.26991	0.000590133	0.00158365	1.41685	2.39702	1.55487	4.32854	4.63289	3.93909
AT1G28960	ATNUDT15	1.69636	5.71e-15	5.02e-14	13.5492	13.1869	12.9874	52.7844	36.6217	38.3986
AT1G29025	-	-3.09499	0.00123322	0.00311759	0.47471	0.963729	0.275964	0.0624725	0.12783	0
AT1G29030	-	2.00314	3.04e-13	2.34e-12	2.84757	3.77148	2.92892	16.5025	10.3553	11.2036
AT1G29050	TBL38	1.58104	1.44e-05	5e-05	6.36048	12.4953	4.36622	21.9181	19.6818	27.4233
AT1G29060	-	2.35369	4.42e-17	4.47e-16	4.32088	4.17142	4.4744	27.2383	15.7436	22.8768
AT1G29120	-	1.58679	9.62e-14	7.66e-13	18.3193	15.8701	15.7924	60.3746	41.9581	46.7028
AT1G29150	RPN6	2.69697	3.95e-46	1.42e-44	35.5358	32.4115	33.7361	241.569	181.748	231.245
AT1G29170	SCAR3	-1.80732	2.28e-08	1.13e-07	2.41701	2.21059	2.4181	0.44643	0.822132	0.720195
AT1G29195	-	2.15675	3.42e-05	0.000112489	0.580749	0.545835	0.602871	3.12078	3.12769	1.36994
AT1G29220	-	1.4473	4.53e-11	2.91e-10	7.55934	6.1039	7.85502	20.6805	17.5682	19.9753
AT1G29240	-	-1.05607	0.00361311	0.00834002	1.87727	3.3811	2.59233	1.00544	1.1521	1.60656
AT1G29300	UNE1	1.65661	1.2e-08	6.06e-08	2.11503	2.7094	1.77816	6.80387	8.26882	5.5805
AT1G29320	-	1.4348	6.48e-07	2.68e-06	3.73567	4.33438	4.03844	14.8334	8.8107	8.88815
AT1G29330	ERD2A	2.4247	2.54e-20	3.1e-19	4.46793	4.26879	2.67825	20.4248	18.1645	22.2043
AT1G29340	PUB17	1.55876	9.88e-10	5.57e-09	22.7192	17.683	16.0948	50.675	43.0008	71.5799
AT1G29357	-	2.92653	4.57e-28	8.26e-27	1.73428	2.15911	1.55833	16.7247	12.3107	12.1927
AT1G29390	COR413IM2	-1.16953	1.37e-06	5.46e-06	36.5077	28.8966	34.8175	13.0185	12.4312	18.835
AT1G29395	COR413IM1	-2.54191	1.26e-30	2.52e-29	53.8057	51.5219	58.1362	10.0868	7.37515	10.4866
AT1G29418	-	1.13912	0.00224402	0.00539791	3.49357	8.05562	5.35132	13.6906	14.2158	9.12012
AT1G29420	-	-4.74043	0.0114372	0.0238286	0.649427	0.108513	0.599258	0	0	0
AT1G29430	SAUR62	-5.71886	1.18e-11	8e-11	4.12861	4.9387	7.53275	0	0.134758	0.177074
AT1G29440	SAUR63	-5.70755	1.55e-06	6.12e-06	1.99323	3.32325	6.26145	0.114049	0	0.122658
AT1G29450	SAUR64	-8.19713	1.12e-10	6.91e-10	3.13721	3.40728	5.40373	0	0	0
AT1G29460	-	-7.22889	2.39e-11	1.57e-10	7.11153	6.13612	8.90731	0.153424	0	0
AT1G29470	-	-1.6972	1.81e-12	1.31e-11	40.624	32.4085	41.1425	8.71803	11.947	14.2908
AT1G29490	SAUR68	-3.93727	0.0193179	0.0380926	0.622004	0.233844	0.774837	0	0	0.110045
AT1G29500	SAUR66	-4.82915	1.11e-09	6.25e-09	2.37139	3.28245	8.05655	0.354635	0.0580519	0.076281
AT1G29510	SAUR67	-6.26905	1.97e-11	1.31e-10	6.70491	4.17721	7.95465	0.168072	0	0.0903795
AT1G29530	-	-2.20148	2.06e-15	1.87e-14	10.2238	8.60471	10.5171	2.10401	2.08463	2.14374
AT1G29590	EIF4E2	-2.63501	0.00012487	0.000377333	1.70966	1.36341	1.41983	0.20454	0.223215	0.293307
AT1G29600	-	1.2662	0.00106201	0.00271674	1.59154	1.17275	2.0619	5.23622	2.60571	3.69425
AT1G29640	-	4.97527	8.08e-51	3.29e-49	0.987846	1.0213	1.07675	41.4381	30.5245	24.4677
AT1G29660	-	-1.44319	5.19e-05	0.000166032	5.43692	6.47832	7.47601	2.22862	1.40806	3.49016
AT1G29690	CAD1	4.12782	3.05e-65	1.84e-63	5.72773	6.55519	5.92203	92.4814	84.9108	138.694
AT1G29710	PCMP-H67	-1.85613	1.14e-06	4.6e-06	2.67768	3.2966	2.8591	0.735752	1.07761	0.583057
AT1G29720	RFK1	-1.6516	8.41e-05	0.000261018	1.79687	1.46655	1.98967	0.363801	0.397016	0.912947
AT1G29760	SEI2	1.30847	4.71e-12	3.29e-11	15.7749	14.4612	12.9539	37.8993	32.0527	36.2234
AT1G29790	-	-1.49883	1.64e-07	7.33e-07	5.81366	6.05113	6.99968	1.73731	2.84389	2.01219
AT1G29850	-	1.30092	1.03e-07	4.69e-07	15.4008	15.7322	15.4676	49.2924	28.6698	36.0704
AT1G29900	CARB	-1.6449	5.16e-06	1.91e-05	24.5685	24.2197	29.3347	3.64961	9.55036	11.5911
AT1G29940	NRPA2	1.35322	6.77e-13	5.07e-12	7.16272	8.34291	8.31701	20.3092	18.0394	22.1004
AT1G29970	RPL18AA	1.73644	1.34e-13	1.06e-12	16.7943	16.8149	20.3001	73.4787	45.7131	59.1965
AT1G30010	NMAT1	-1.72093	9.23e-06	3.29e-05	1.43036	2.03778	2.32887	0.668739	0.425714	0.665945
AT1G30040	GA2OX2	2.10054	2.78e-10	1.65e-09	0.613257	0.609325	0.672995	2.36352	2.52426	3.19291
AT1G30060	-	6.26846	4.82e-05	0.000155066	0	0	0	0.775788	1.37575	1.39058
AT1G30070	-	7.09812	5.35e-163	3.48e-160	3.80841	4.17459	4.30596	732.404	407.791	532.791
AT1G30090	-	-1.1392	5.02e-05	0.000160959	16.3451	12.5737	13.9599	6.26588	8.47448	4.51998
AT1G30130	-	1.03676	2.83e-06	1.08e-05	11.8973	12.0571	9.38942	21.3622	26.6379	19.8371
AT1G30135	TIFY5A	5.13116	6.43e-06	2.34e-05	0	0.194677	0	5.19614	1.18524	0.916129
AT1G30190	-	4.7737	0.00699159	0.0152176	0	0.033385	0	0.0584317	0.239124	0.816954
AT1G30210	TCP24	-3.47777	7.74e-28	1.39e-26	17.7066	16.4358	18.9907	1.32709	1.02229	2.43475
AT1G30270	CIPK23	1.52454	2.28e-11	1.51e-10	28.6694	29.3746	24.5696	99.1835	74.2536	62.4645
AT1G30280	-	-3.82732	3.88e-06	1.46e-05	0.831625	0.854581	1.24316	0	0.119435	0.0784697
AT1G30290	-	-1.78112	1.46e-07	6.56e-07	2.47671	2.65821	2.86962	0.525706	0.903583	0.876356
AT1G30320	-	3.40229	2.69e-43	8.82e-42	4.90664	7.0022	6.46568	62.2989	51.044	79.7572
AT1G30330	ARF6	-1.07714	1.02e-08	5.21e-08	18.4132	18.1703	19.2372	7.80695	8.45058	10.0137
AT1G30360	ERD4	-2.01908	5.87e-28	1.05e-26	150.907	123.87	153.736	32.5894	37.8398	34.4923
AT1G30370	-	2.99295	1.28e-07	5.8e-07	0.205281	0.286653	0.487086	1.31217	4.35908	2.07532
AT1G30400	ABCC1	2.06559	1.61e-28	2.97e-27	35.2919	31.7892	26.3404	125.537	136.284	126.302
AT1G30410	ATMRP13	1.09226	4.14e-05	0.000134555	10.3441	8.66193	6.40091	16.5629	14.2588	22.9621
AT1G30420	ABCC11	4.60278	2.44e-68	1.6e-66	1.92817	2.76439	1.50174	54.1553	54.0958	41.2328
AT1G30440	-	-1.24826	1.35e-05	4.71e-05	10.3284	9.21048	11.4463	4.05913	5.90419	2.94362
AT1G30450	CCC1	1.72067	7.32e-19	8.28e-18	6.89892	7.02224	6.00324	22.7237	18.8403	23.6363
AT1G30455	-	5.35521	0.0120153	0.0249179	0	0	0	0	0.440739	0.868706
AT1G30475	-	3.91856	3.92e-36	9.9e-35	0.962304	0.826927	0.542293	13.3425	11.1426	10.3123
AT1G30480	DRT111	2.26503	5.65e-19	6.42e-18	7.38515	4.97311	5.93613	35.4801	23.5128	28.2095
AT1G30490	ATHB-9	-1.36131	3e-10	1.78e-09	8.91255	9.81002	9.2028	3.18869	3.39465	4.2208
AT1G30510	RFNR2	1.01569	0.00542232	0.0120735	17.744	17.8805	17.0496	26.8868	59.0522	19.6218
AT1G30520	AAE14	-1.54755	1.38e-07	6.22e-07	10.1845	9.17738	12.7198	3.23338	2.64644	5.04793
AT1G30530	UGT78D1	-1.10803	0.00615809	0.0135534	5.16784	5.0165	6.24462	1.79919	1.4726	4.33443
AT1G30540	-	1.2969	6.97e-08	3.26e-07	7.00211	5.82107	5.54888	17.0345	11.6584	16.122
AT1G30545	-	-1.66197	0.000117943	0.000357646	1.83861	1.82682	1.93592	0.518494	0.671926	0.557634
AT1G30570	HERK2	-2.26664	1.13e-17	1.18e-16	7.16472	6.52197	7.36178	1.02442	1.6256	1.68636
AT1G30610	EMB2279	-2.66046	5.61e-24	8.39e-23	7.30789	6.57067	7.71722	0.830123	1.20973	1.35007
AT1G30620	MUR4	4.54148	1.69e-94	2.17e-92	2.10009	2.74259	2.43252	62.257	46.2333	60.0472
AT1G30630	-	1.19139	7.12e-09	3.69e-08	24.608	27.9151	22.7286	64.9225	48.0708	57.6635
AT1G30640	-	1.49084	3.14e-09	1.68e-08	4.27885	3.73383	2.80366	11.5462	8.66804	9.94535
AT1G30690	PATL4	1.23567	5.23e-10	3.02e-09	9.99719	8.83821	11.2802	24.6566	21.383	24.3669
AT1G30700	-	3.94496	1.02e-28	1.89e-27	4.60555	4.86735	3.27232	56.1649	101.64	36.8295
AT1G30730	-	1.49254	0.00715766	0.0155425	1.84983	2.58022	2.02605	3.28115	12.648	2.049
AT1G30755	-	5.90264	1.69e-154	7.45e-152	2.73992	2.91555	2.32866	184.801	125.833	163.577
AT1G30840	PUP4	-2.7442	1.66e-05	5.71e-05	3.70243	2.69185	2.08373	0.322145	0.856921	0.0433079
AT1G30860	-	1.5469	1.11e-08	5.66e-08	1.92308	1.30281	1.61288	4.83608	4.10177	5.0664
AT1G30870	PER7	-1.92843	0.00476225	0.0107141	6.11656	5.65114	3.55243	1.57833	2.32528	0.0565824
AT1G30900	VSR6	-1.21909	0.0018691	0.0045683	1.95106	2.33805	1.62031	0.96286	1.05077	0.489007
AT1G30960	ERG	1.29946	0.000939309	0.00242751	0.835244	1.30436	0.880399	2.5366	2.9412	1.90966
AT1G31010	OSB4	2.39263	1.46e-14	1.24e-13	2.06541	2.04189	2.38231	15.4026	9.72276	8.71572
AT1G31130	-	2.50436	2.28e-38	6.2e-37	25.7903	23.907	22.0811	135.122	115.866	153.281
AT1G31150	-	-1.50733	1.92e-06	7.47e-06	3.46992	2.94472	3.25242	0.881248	1.46442	1.00521
AT1G31173	MIR167D	-9.78051	2.07e-15	1.87e-14	34.8727	19.1454	31.3742	0	0	0
AT1G31230	AKHSDH1	-1.68372	1.63e-07	7.26e-07	13.3395	13.0758	13.5721	2.29777	4.06224	6.00506
AT1G31258	-	1.08003	0.00253629	0.00603097	29.7566	28.7667	50.7078	100.697	52.448	76.5748
AT1G31280	AGO2	3.62346	4.68e-54	2.07e-52	2.99815	3.02754	3.62055	49.8061	32.949	35.3005
AT1G31290	AGO3	-2.67689	4.36e-09	2.3e-08	1.82714	1.20819	1.25911	0.170535	0.139578	0.366816
AT1G31300	-	-2.10929	3.55e-11	2.3e-10	15.3605	12.1708	13.8238	1.8926	4.41644	3.16148
AT1G31335	-	2.02348	6.76e-11	4.26e-10	7.36193	3.99193	5.29087	27.2952	18.6043	21.0399
AT1G31340	RUB1	1.37969	1.99e-07	8.78e-07	14.368	17.7697	21.19	53.9217	33.1402	50.8395
AT1G31410	-	-1.40844	5.87e-07	2.44e-06	8.59545	8.65475	11.0075	3.11482	2.76409	4.7252
AT1G31420	FEI1	-2.04915	1.66e-22	2.28e-21	34.3779	32.1109	38.8138	6.84703	9.0278	9.37452
AT1G31430	PCMP-E55	-2.19394	0.0155338	0.0313514	0.429506	0.452127	0.713386	0	0.215894	0.121581
AT1G31540	-	3.19177	4.48e-31	9.25e-30	3.27191	3.78978	3.70213	29.5281	22.7195	45.44
AT1G31550	-	-1.95034	3.16e-05	0.000104398	2.05983	2.26979	1.76963	0.373899	0.497294	0.703717
AT1G31650	ROPGEF14	-1.4562	7.99e-06	2.88e-05	9.04054	7.58425	8.98329	1.87035	2.82778	4.58183
AT1G31690	-	-4.02955	2.04e-05	6.93e-05	0.290085	0.671127	1.37132	0.0587316	0.0240352	0.0631651
AT1G31770	ABCG14	-1.32922	4.92e-06	1.82e-05	5.58693	5.8841	4.6398	1.89576	2.80971	1.62558
AT1G31790	PCMP-A1	-2.49365	8.53e-11	5.32e-10	4.51439	4.42747	5.18351	0.516608	1.01479	0.94453
AT1G31800	CYP97A3	-1.38364	2.39e-06	9.2e-06	46.7519	46.239	50.045	13.5656	13.6821	27.2174
AT1G31840	-	-2.0785	0.00414773	0.00945021	0.698474	0.430922	0.43133	0.117846	0.212199	0.0253484
AT1G31850	-	-1.8465	5.29e-09	2.77e-08	15.8467	17.0991	20.7659	3.46285	7.5369	3.78667
AT1G31870	-	1.92121	3.97e-21	5.07e-20	6.63338	6.35254	6.19745	27.8699	20.8797	23.3763
AT1G31880	NLM9	3.27646	1.85e-25	2.99e-24	0.915274	0.94924	0.7339	9.76071	6.45911	8.80005
AT1G31930	XLG3	2.02316	1.05e-30	2.13e-29	12.3732	11.1017	10.787	48.5105	42.0184	47.693
AT1G32060	PRK	-3.31581	7.86e-25	1.23e-23	1079.49	696.607	890.459	64.4434	64.8167	136.741
AT1G32080	PLGG1	-2.19981	4.41e-10	2.57e-09	173.313	143.573	151.653	23.1364	21.2861	56.8962
AT1G32127	-	4.065	3.22e-77	2.71e-75	3.43852	3.23923	3.61053	60.8033	47.8503	62.2606
AT1G32170	XTH30	1.93599	4.2e-20	5.07e-19	14.3097	14.4861	11.4196	50.0217	57.8801	44.726
AT1G32200	ATS1	-1.02921	0.000584427	0.00156978	29.3692	24.9527	27.8482	9.98058	10.0375	19.9947
AT1G32230	RCD1	2.77839	3.48e-63	1.97e-61	78.9089	77.0593	76.2635	584.657	484.105	512.81
AT1G32240	KAN2	-1.83212	3.56e-05	0.000116684	1.70718	1.57398	1.65406	0.722145	0.262692	0.402712
AT1G32260	-	-1.41002	0.00023213	0.000670235	8.71409	13.6611	13.6695	4.79701	6.25744	2.33773
AT1G32340	NHL8	1.23185	1.06e-10	6.54e-10	7.09232	6.79399	7.17114	15.4769	15.3649	18.2615
AT1G32350	AOX3	10.1794	8.48e-245	1.42e-241	0.888883	0.437002	0.738194	976.859	660.08	704.674
AT1G32370	TOM2B	1.09464	0.000210381	0.000611736	7.01635	6.31133	5.07619	16.6545	9.22661	13.1596
AT1G32375	-	5.15683	0.00696091	0.0151621	0	0	0	0.0888192	0.327133	0.143286
AT1G32380	PRS2	1.7303	7.82e-12	5.36e-11	3.07582	3.52246	2.63298	11.6764	8.15517	10.6156
AT1G32415	PCMP-E56	-2.14739	2.71e-05	9.04e-05	0.968977	0.943841	1.18878	0.260834	0.189765	0.249354
AT1G32500	ABCI7	-2.85774	5.46e-28	9.83e-27	24.1395	22.7752	28.2966	2.3996	3.66421	4.23704
AT1G32520	-	1.06374	0.00120687	0.00305658	13.9582	8.53983	8.46252	25.1441	13.7199	25.3896
AT1G32530	MIP1	2.30368	2.86e-25	4.6e-24	12.8326	11.6703	13.2037	72.2504	46.9869	65.6059
AT1G32570	-	3.50101	0.000839378	0.00219052	0.0975152	0.219966	0.0809838	2.56663	1.05036	0.966131
AT1G32583	TDL1	-3.59188	0.000220654	0.000639227	0.372267	0.819736	0.750813	0.0349935	0.114565	0
AT1G32630	-	1.11876	0.00609163	0.0134273	0.373571	0.334907	0.417632	0.96434	0.634526	0.833776
AT1G32730	-	-1.11165	0.0104834	0.0220121	2.01324	2.40114	2.3926	0.639522	0.934701	1.57211
AT1G32740	-	-1.41929	0.0242568	0.0466532	1.34022	1.20435	0.51579	0.473202	0.422513	0.231328
AT1G32760	-	-1.45762	0.00013179	0.000396656	3.23015	3.19128	4.05502	0.939156	1.69918	1.11637
AT1G32780	-	-1.45949	0.000144533	0.000432069	3.35618	2.45593	2.21484	1.06476	0.742371	1.10272
AT1G32790	CID11	1.09555	2.67e-08	1.31e-07	83.6759	64.0515	71.3199	175.226	139.633	149.852
AT1G32860	-	5.01274	1.12e-75	8.82e-74	2.94206	1.7522	1.86272	85.8695	61.4968	61.6777
AT1G32870	ANAC13	6.20657	5.66e-137	1.62e-134	4.02749	4.3118	2.68021	284.668	216.876	306.195
AT1G32880	-	7.75334	2.49e-23	3.56e-22	0	0	0.313959	22.7614	24.3305	21.5367
AT1G32900	GBSS1	2.04645	1.8e-07	7.99e-07	9.01377	4.98044	4.82034	18.7819	16.0835	42.3002
AT1G32920	-	5.00526	1.35e-78	1.19e-76	14.7191	16.3949	18.6685	727.922	385.274	474.558
AT1G32928	-	3.51649	6.3e-39	1.76e-37	4.55394	5.10616	5.24162	73.2835	49.654	46.5882
AT1G32930	GALT31A	1.36625	0.000629642	0.0016791	1.16754	2.14849	2.75574	7.23772	4.7325	3.60938
AT1G32940	SBT3.5	5.64994	6.22e-196	6.62e-193	3.40207	3.13768	2.76966	167.265	140.17	156.124
AT1G32950	SBT3.4	5.32937	6.63e-30	1.29e-28	0.114451	0.0430282	0.11089	3.56465	3.30796	3.56376
AT1G32960	SBT3.3	6.65145	7.33e-84	7.33e-82	0.216068	0.295387	0.0978757	21.9724	17.8781	21.4069
AT1G33030	-	5.45121	6.55e-32	1.41e-30	0.189711	1.0841	0.28359	28.3118	20.843	20.0845
AT1G33040	NACA5	-1.06934	2.21e-06	8.56e-06	25.3036	23.2491	27.6019	10.7444	11.2264	14.096
AT1G33055	-	1.82894	1.49e-06	5.91e-06	4.50807	4.83794	3.33541	17.3666	20.0851	7.19259
AT1G33060	NAC014	-1.16875	0.000128703	0.000388113	7.37514	6.85924	8.63134	2.06061	4.00864	4.01479
AT1G33110	DTX21	2.94179	1.2e-24	1.86e-23	41.6501	29.0623	19.4789	258.945	192.15	236.878
AT1G33170	-	-2.04599	6.63e-06	2.41e-05	12.278	9.56044	9.47083	0.862528	2.16494	4.51451
AT1G33230	-	2.24437	1.31e-24	2.03e-23	8.76887	10.5452	9.34985	53.8774	36.9166	44.1239
AT1G33240	AT-GTL1	-3.20551	9.1e-55	4.12e-53	33.9631	26.334	28.9674	2.95613	3.28851	3.3584
AT1G33360	CLPX3	-1.49141	1.5e-06	5.91e-06	5.51453	5.89915	5.37426	1.94594	2.71696	1.23108
AT1G33390	FAS4	1.20503	1.24e-06	4.97e-06	2.98643	3.10053	3.70115	9.34174	7.2377	5.82006
AT1G33400	TPR9	-1.27695	1.77e-07	7.87e-07	6.95481	6.02168	6.12583	2.57181	3.05426	2.16937
AT1G33415	-	1.76975	3.12e-14	2.59e-13	0.972172	0.900568	0.923623	3.45947	2.63044	3.37938
AT1G33440	NPF4.4	-3.60227	8.14e-06	2.93e-05	0.998814	0.681152	0.88736	0.152843	0	0.0657525
AT1G33490	-	1.43668	3.82e-11	2.47e-10	14.7297	13.1213	14.5827	45.7874	31.6923	36.5606
AT1G33500	-	4.17671	3.21e-08	1.56e-07	0.0393147	0.236487	0.0652997	3.56997	1.3551	1.44675
AT1G33560	ADR1	1.49524	4.79e-08	2.28e-07	2.40459	3.61604	2.6478	6.16485	8.94043	9.17643
AT1G33590	-	1.07431	1.68e-09	9.21e-09	91.0852	90.608	100.63	172.099	202.426	215.518
AT1G33600	-	1.87842	7.54e-20	8.98e-19	20.556	21.793	23.9991	81.6061	65.9171	94.6993
AT1G33612	-	2.09792	1.97e-06	7.66e-06	0.439229	0.311911	0.364768	1.991	1.4456	1.27787
AT1G33615	-	1.13678	0.000589022	0.00158103	1.67353	1.10515	1.87324	4.57715	2.93119	2.63641
AT1G33770	-	2.68463	1.41e-07	6.34e-07	0.212808	0.147703	0.135947	0.926345	0.722926	1.50599
AT1G33780	-	-1.45956	9.45e-10	5.33e-09	11.3639	11.7072	11.1533	3.49598	4.21258	4.64764
AT1G33790	JAL4	-1.5968	6.47e-06	2.36e-05	4.65168	5.26065	6.84678	1.86636	2.58669	1.01701
AT1G33811	-	-2.57781	1.61e-14	1.37e-13	14.2152	17.0908	17.1987	1.66183	2.25399	4.18733
AT1G33980	ATUPF3	1.27902	1.09e-12	8.05e-12	17.4204	18.3447	17.8159	45.0759	37.7719	46.2662
AT1G34000	OHP2	-1.07059	2.29e-05	7.71e-05	182.281	132.392	160.739	67.4074	59.0585	98.3936
AT1G34010	-	-1.62426	4.47e-09	2.35e-08	7.9494	8.36153	10.4257	2.85834	2.80737	2.95114
AT1G34020	URGT6	-1.67753	2.14e-07	9.43e-07	5.15862	4.75759	5.02043	0.981197	2.1705	1.45455
AT1G34040	TAR3	-4.01048	8.53e-09	4.39e-08	1.48732	1.93556	1.63899	0.0752821	0.215658	0
AT1G34050	-	5.12302	2.71e-06	1.04e-05	0	0.0594654	0.0656791	0.416315	3.77657	0.261183
AT1G34060	TAR4	-1.42235	6.63e-06	2.41e-05	4.04772	3.83256	3.23702	1.53887	1.22723	1.35798
AT1G34110	-	-1.89065	6.04e-17	6.05e-16	6.42892	5.37987	6.07358	1.45931	1.67786	1.64421
AT1G34130	STT3B	-2.32252	1.63e-10	9.95e-10	11.3006	11.8598	12.3695	1.12984	3.65596	2.23244
AT1G34210	SERK2	-1.5507	1.21e-12	8.88e-12	9.92753	10.2139	8.61777	3.11834	3.08034	3.55612
AT1G34220	-	1.028	3.38e-06	1.28e-05	23.5107	17.0683	17.0139	42.2728	33.372	40.9361
AT1G34260	FAB1D	2.8134	1.47e-40	4.38e-39	5.51966	5.00996	4.78038	31.235	31.9988	43.5814
AT1G34300	-	2.17285	3.32e-38	9.01e-37	13.4275	12.8155	13.0148	57.3568	55.0356	63.314
AT1G34315	-	1.85452	4.61e-06	1.72e-05	3.24872	6.99291	4.23212	23.6402	18.9373	9.46667
AT1G34370	STOP1	1.99862	3.64e-33	8.19e-32	53.3101	50.406	51.9105	212.041	185.678	219.639
AT1G34430	EMB3003	-1.87557	1.01e-10	6.24e-10	57.6204	43.0903	58.1299	10.7207	11.6485	20.6495
AT1G34460	CYCB1;5	1.02508	0.00831625	0.0178291	0.615467	0.423388	1.01138	1.48206	1.26945	1.39006
AT1G34630	-	1.80452	5.88e-13	4.43e-12	4.6972	7.0637	4.909	22.6774	17.7934	17.4049
AT1G34640	-	-1.28077	0.00925232	0.0196454	3.11466	3.643	4.88589	2.16333	1.49106	1.10209
AT1G34844	-	-1.52373	7.73e-05	0.000241236	3.16954	3.4318	2.63222	1.45991	0.716938	1.03179
AT1G35180	-	-2.05047	0.00130029	0.00327301	0.929773	2.17498	2.48805	0.339887	0.556379	0.438654
AT1G35190	-	1.14936	5.13e-10	2.97e-09	16.5524	18.4933	16.43	39.9752	38.9454	34.4045
AT1G35210	-	4.73586	1.8e-43	5.92e-42	0.619943	0.752993	1.18811	26.4211	16.7966	24.9733
AT1G35220	-	-1.04924	0.00020146	0.000588132	5.31085	5.19123	5.32078	1.69524	3.39575	2.47893
AT1G35230	AGP5	5.80836	9.12e-25	1.43e-23	0.274582	0.154845	0.228033	11.744	8.28126	15.9339
AT1G35420	-	-1.17678	1.42e-05	4.94e-05	83.6154	56.0793	79.4316	33.5395	22.728	40.0497
AT1G35516	-	1.00072	5.79e-06	2.13e-05	26.7487	31.765	33.1889	73.8258	56.3086	52.0561
AT1G35580	CINV1	1.10968	4.15e-12	2.91e-11	52.1706	48.1887	46.4872	107.236	101.249	106.053
AT1G35620	PDIL5-2	-2.64388	1.2e-30	2.41e-29	34.4676	30.3847	38.2092	4.36311	6.26627	5.71065
AT1G35660	-	2.29324	2.26e-26	3.81e-25	4.39517	3.85003	3.74132	17.8006	16.889	23.6232
AT1G35670	CPK11	2.60996	5.38e-47	1.99e-45	17.5042	15.4551	14.6315	104.899	91.6611	91.715
AT1G35680	RPL21	-1.6242	1.3e-06	5.16e-06	209.238	207.124	248.007	44.4554	54.2194	115.36
AT1G35730	APUM9	5.8085	0.000402133	0.0011111	0	0	0	0.272314	0.222883	0.183044
AT1G36180	ACC2	-1.55971	9.02e-05	0.000278456	1.5614	1.99834	1.78227	0.358501	1.02341	0.404371
AT1G36280	-	-2.12954	4.62e-11	2.96e-10	3.63597	4.24583	4.34636	0.797497	1.06811	0.896685
AT1G36320	-	-1.26486	3.64e-07	1.56e-06	68.9894	52.9922	63.3644	23.0702	20.1017	33.4638
AT1G36370	SHM7	6.30308	7.94e-188	8.09e-185	11.7009	12.8698	9.55669	832.445	775.262	1067.26
AT1G36390	-	-2.33906	7.59e-16	7.13e-15	13.7291	15.7862	13.8574	2.11253	2.54808	3.88632
AT1G36622	-	4.60333	6.92e-15	6.05e-14	0.0992781	0.261267	0.288567	8.55766	3.74272	3.72362
AT1G36640	-	3.91338	0.0227513	0.0440943	0.0948557	0.0713225	0	0.124831	2.1456	0.134255
AT1G36730	-	1.45878	1.65e-14	1.4e-13	72.3451	63.0967	61.8812	187.891	152.26	198.328
AT1G38131	OFUT11	-2.23891	0.00382305	0.00878049	0.804632	0.310679	0.903008	0.0286191	0.23424	0.153898
AT1G41830	SKS6	-1.41148	5.87e-08	2.77e-07	12.4943	13.0264	11.2972	3.21071	5.41503	5.09242
AT1G42430	-	-2.19629	6.29e-18	6.73e-17	11.8167	9.97343	10.3532	2.48815	1.9092	2.59235
AT1G42470	-	1.01601	7.83e-06	2.82e-05	16.1357	12.8162	10.6094	29.2925	22.6984	27.4314
AT1G42480	-	-1.29887	6.12e-06	2.24e-05	5.88842	6.40159	6.79018	2.46791	3.07028	2.12337
AT1G42960	-	-1.00437	1.9e-05	6.49e-05	193.741	165.312	194.225	86.695	70.4257	116.833
AT1G42980	FH12	6.93202	1.05e-28	1.95e-27	0.143721	0.144086	0	9.77215	11.662	13.0864
AT1G42990	BZIP60	4.03349	7.49e-74	5.64e-72	17.2913	21.8602	23.8981	408.095	288.732	328.591
AT1G43000	-	5.58672	4.26e-08	2.04e-07	0	0.117918	0	1.65108	2.19597	2.36762
AT1G43160	RAP2-6	2.85255	7.69e-18	8.18e-17	3.54461	4.35442	2.15595	30.6165	24.0372	17.4531
AT1G43670	CYFBP	-1.28115	3.4e-07	1.46e-06	226.443	172.486	206.267	89.6368	57.4733	100.229
AT1G43690	-	1.1498	2.7e-08	1.32e-07	14.041	14.8515	13.087	36.7867	26.224	29.4752
AT1G43700	VIP1	1.04791	3.73e-08	1.8e-07	37.3824	38.0966	39.2524	90.899	67.6877	76.9315
AT1G43800	S-ACP-DES6	-2.03598	3.98e-05	0.000129571	6.16244	7.08199	3.11135	0.967653	2.30057	0.644242
AT1G43860	-	1.05309	8.97e-08	4.13e-07	4.5523	4.54498	4.29383	9.70049	8.16692	9.72871
AT1G43890	RABC1	1.68006	7.82e-12	5.36e-11	41.6437	39.7853	46.2147	181.499	112.738	111.843
AT1G43910	-	2.41112	4.54e-10	2.64e-09	1.42111	1.92338	1.20642	8.39514	11.1912	4.42504
AT1G44000	SGRL	-1.73974	1.02e-09	5.75e-09	31.2935	23.3958	26.0254	6.32678	6.56878	11.1516
AT1G44050	-	-2.8857	0.0248557	0.0476993	0.21199	0.38255	0.140841	0	0.0913356	0
AT1G44110	CYCA1-1	-2.46348	1.66e-06	6.52e-06	1.51675	2.79734	1.94885	0.22597	0.308252	0.60757
AT1G44130	-	8.65678	5.61e-12	3.89e-11	0.0390499	0	0	7.14323	3.32286	3.92413
AT1G44350	ILL6	3.39716	7.88e-47	2.89e-45	4.75105	3.91419	4.37983	52.8915	34.2797	49.1945
AT1G44414	-	4.74479	7.74e-29	1.44e-27	0.553325	0.713225	0.722105	22.7817	11.92	18.6838
AT1G44446	CAO	-1.06093	0.000897927	0.00233033	52.8008	30.3767	27.2518	14.3653	14.3274	23.8913
AT1G44780	-	-1.48119	0.000108659	0.000331209	2.43906	3.71552	3.84071	0.875411	1.12593	1.56916
AT1G44810	-	-1.69014	1.37e-12	1e-11	18.12	16.4346	21.8513	5.96156	6.38386	4.96897
AT1G44830	ERF014	-3.45136	0.000133235	0.000400697	1.25929	1.57811	1.94221	0	0.322955	0.0848736
AT1G44900	MCM2	-1.55583	0.000271287	0.000772346	1.19612	1.56466	1.21107	0.280322	0.653011	0.394246
AT1G44920	-	-2.13246	4.84e-15	4.27e-14	58.2679	43.9843	61.4488	9.71337	10.666	16.7405
AT1G44970	PER9	-1.4026	0.0112108	0.0233945	1.81706	2.91643	1.3349	0.82775	1.12915	0.296745
AT1G45145	TRX5	2.46308	6.02e-22	8e-21	22.2346	33.0164	39.0968	197.144	174.269	145.131
AT1G45150	-	1.01459	1.55e-05	5.36e-05	10.615	9.0176	9.04792	24.312	16.6519	16.5477
AT1G45170	OEP24A	1.54214	6.01e-09	3.14e-08	6.35607	8.29662	8.19231	22.7519	16.7597	26.7004
AT1G45180	-	2.99224	1.17e-42	3.76e-41	1.85854	2.18792	2.4945	17.6893	15.5095	18.5729
AT1G45201	ATTLL1	-1.99114	1.31e-19	1.54e-18	11.971	12.1324	13.0529	2.52248	3.22826	3.52676
AT1G45230	DCL	-1.8517	1.41e-12	1.03e-11	35.553	29.8233	41.7284	8.17211	8.5257	12.8121
AT1G45332	MEFG1	1.25131	1.7e-07	7.57e-07	7.20189	7.16405	6.31008	20.9962	14.4012	13.4609
AT1G45545	-	-2.58072	0.000131225	0.000395059	0.584727	0.7979	0.593511	0.0855009	0.0933072	0.153259
AT1G45976	SBP1	1.55947	8.35e-13	6.21e-12	25.2129	19.6465	20.6126	72.7905	52.8113	65.9374
AT1G46480	WOX4	-2.13082	0.0107001	0.0224145	0.542314	1.27768	1.20101	0.237898	0.428369	0
AT1G46554	-	-1.7542	1.12e-06	4.52e-06	11.0698	7.1285	8.28297	3.46171	2.59721	1.70639
AT1G46768	RAP2-1	2.41733	2.77e-16	2.67e-15	2.73696	2.31122	2.09813	16.0699	11.8375	9.89301
AT1G47130	-	5.47794	4.94e-06	1.83e-05	0	0.560391	0	7.5196	17.1259	2.10972
AT1G47210	CYCA3-2	1.96015	4.04e-15	3.59e-14	4.96172	4.66888	7.1327	24.6295	19.0023	21.15
AT1G47230	CYCA3-4	-1.78742	3.55e-07	1.52e-06	4.53804	4.11988	4.88538	1.45985	1.59314	0.808815
AT1G47270	TULP6	1.06706	5.06e-05	0.000162198	9.88556	9.08717	14.5687	27.4479	19.0186	23.3328
AT1G47278	-	1.32179	1.29e-06	5.16e-06	6.13217	9.61177	9.20586	24.3963	16.5636	21.0972
AT1G47330	CBSDUF7	-1.51944	4.9e-10	2.84e-09	12.0863	11.0679	10.728	3.50218	4.80727	3.3742
AT1G47370	-	-2.80942	0.00536856	0.0119584	1.05106	0.43107	1.19028	0.125746	0	0.270476
AT1G47380	-	2.15299	4.34e-19	4.97e-18	3.62946	3.73259	3.38365	15.5619	12.5353	19.388
AT1G47395	-	1.50019	0.0230801	0.0446799	0.501038	0.706375	0.364087	2.22539	1.14682	1.06372
AT1G47400	-	2.16305	0.00355673	0.00822286	0.133943	0.453204	0.500561	2.55592	1.22632	1.13746
AT1G47410	-	-1.16967	0.00248005	0.00591104	2.77195	2.51976	3.71074	1.30672	1.15864	1.52247
AT1G47510	IP5P11	4.90702	3.69e-77	3.09e-75	0.705932	0.599283	0.548434	20.798	17.8566	16.2764
AT1G47530	DTX33	1.06996	2.63e-10	1.56e-09	33.1034	29.468	28.3882	64.062	60.6977	64.7685
AT1G47560	SEC3B	4.00316	3.58e-32	7.76e-31	0.402473	0.630462	0.501365	11.0346	7.96582	5.55402
AT1G47578	LIP2P2	-2.3745	0.00103975	0.00266504	1.63791	1.09472	1.66252	0.239502	0.261369	0.343442
AT1G47580	DYW1	-2.83925	3.78e-18	4.1e-17	17.8015	13.8268	21.2728	2.3195	1.83517	3.24297
AT1G47710	-	1.16954	1.25e-09	6.95e-09	14.5989	15.4438	16.0866	38.8822	30.5307	33.6328
AT1G47740	-	-1.47885	1.01e-09	5.7e-09	10.3668	10.3405	9.48254	3.04405	4.48467	3.18456
AT1G47750	PEX11A	1.81257	3.39e-10	2e-09	5.77341	5.76176	8.15093	29.4936	17.4688	21.7657
AT1G47770	-	5.46568	0.000269025	0.000766651	0	0.0634747	0	1.77753	0.909292	0.716893
AT1G47830	AP17	2.1113	1.17e-16	1.15e-15	13.8681	16.0137	16.8644	87.4149	50.6222	62.6238
AT1G47870	E2FC	2.65471	3.73e-19	4.28e-18	1.33294	2.19095	2.13671	14.7268	10.3841	10.442
AT1G47890	AtRLP7	3.79278	6.17e-09	3.22e-08	0.0666291	0.300593	0.0138334	1.77562	1.74037	1.83893
AT1G47970	-	-1.18246	5.23e-06	1.93e-05	23.9499	20.4007	20.5852	8.37552	12.4024	7.52623
AT1G48030	LPD1	-1.24499	1.72e-08	8.59e-08	150.674	106.296	122.68	56.4395	43.619	59.0232
AT1G48040	-	1.52666	4.11e-09	2.17e-08	2.62997	3.11669	3.53733	10.4209	8.71396	7.44469
AT1G48060	-	2.34379	0.0243719	0.0468515	0.0517566	0.038916	0.257895	0.681124	0.501734	0.586032
AT1G48160	SRP19	1.67209	8.38e-15	7.26e-14	13.8179	12.3443	15.0354	51.4329	39.2476	39.6309
AT1G48170	-	1.26294	2.25e-06	8.71e-06	4.61151	5.35874	7.1179	15.3866	12.142	13.2516
AT1G48230	-	-1.91802	3.38e-14	2.79e-13	13.1929	12.6698	12.9089	2.44099	3.74253	3.99335
AT1G48490	-	2.03047	5.12e-25	8.15e-24	14.4963	12.9947	12.1732	59.2555	44.7512	56.8567
AT1G48500	TIFY6A	-1.43252	0.00596804	0.0131797	1.60185	2.01432	1.33029	0.43615	1.04119	0.312716
AT1G48510	-	-2.32509	0.0114078	0.0237801	0.834483	0.790124	0.28234	0.203369	0.166452	0
AT1G48570	-	-1.11857	0.00034961	0.000975641	3.43068	5.48479	5.91402	1.68736	2.35154	2.74662
AT1G48600	NMT2	1.32937	3.14e-14	2.6e-13	37.7968	36.4071	32.217	81.5672	89.73	94.1098
AT1G48620	HON5	-1.00188	8.88e-06	3.18e-05	39.0602	30.0664	29.0782	13.4161	18.5285	16.7004
AT1G48635	PEX3	1.21108	2.31e-07	1.01e-06	9.87089	9.1117	11.3159	28.1892	18.568	22.9089
AT1G48650	-	-1.08637	1.87e-06	7.3e-06	15.8828	13.5833	15.3852	5.68022	6.52966	8.76883
AT1G48720	-	8.64397	8.47e-12	5.78e-11	0	0	0	5.08572	3.77712	4.55803
AT1G48745	-	2.62966	1.7e-14	1.44e-13	2.28613	1.76303	2.67747	18.8229	10.9232	11.5323
AT1G48770	-	1.27677	0.000139032	0.000416634	5.36333	4.86593	6.84681	19.8914	9.11903	12.108
AT1G48840	-	-1.35398	4.92e-08	2.34e-07	10.7189	9.76966	8.49117	2.91494	4.45208	3.86275
AT1G48850	EMB1144	1.54127	2e-14	1.68e-13	19.3937	21.2611	18.5895	62.111	46.8498	62.2737
AT1G48870	-	1.24032	0.00518434	0.0115756	0.603129	0.831408	0.985069	2.93678	1.66742	1.08128
AT1G48880	TBL7	-2.1204	0.000334627	0.0009376	1.14225	1.43728	1.35516	0.552203	0.276201	0.0659875
AT1G48920	NUCL1	1.11596	1.66e-07	7.41e-07	70.6514	75.3188	74.2293	198.215	130.546	145.029
AT1G48970	-	2.18198	2.21e-24	3.37e-23	8.30927	8.92096	7.44993	44.8013	32.0156	34.3748
AT1G48980	-	5.7634	2.06e-06	8.02e-06	0	0	0.0468393	1.00202	0.546755	1.03775
AT1G49000	-	1.80113	0.000965613	0.00249081	0.556372	0.386159	0.462053	2.08394	1.70565	1.02976
AT1G49040	SCD1	1.30549	2.71e-11	1.78e-10	9.75204	9.15947	8.1636	24.1422	18.8235	23.4723
AT1G49050	APCB1	1.62346	1.15e-12	8.48e-12	7.93534	9.84764	6.9907	29.6467	23.6156	22.5309
AT1G49130	-	-4.57102	2.9e-29	5.5e-28	7.19878	7.38857	10.5247	0.396238	0.176897	0.503631
AT1G49200	ATL75	-6.05391	4.55e-05	0.000146797	1.16304	0.458069	0.965873	0	0	0
AT1G49210	ATL76	-8.53906	7.24e-12	4.98e-11	4.64533	4.70191	6.18241	0	0	0
AT1G49230	ATL78	-5.71935	7.97e-14	6.38e-13	5.0368	5.5014	6.69268	0	0.28554	0
AT1G49245	-	-1.25174	0.00249913	0.00595166	3.98721	5.06704	5.87634	2.66056	2.41956	1.11277
AT1G49320	USPL1	-2.31099	4.06e-11	2.62e-10	7.47083	8.6614	7.48679	0.933739	2.15786	1.59494
AT1G49350	-	-2.00409	7.93e-08	3.68e-07	6.09063	5.20763	5.40495	1.60307	1.79942	0.689633
AT1G49380	CCS1	-3.02329	3.5e-17	3.56e-16	19.5363	14.3569	19.755	1.22891	1.79991	3.54766
AT1G49405	-	2.83393	4.46e-05	0.000144135	0.367029	0.236547	0.0870881	1.51805	1.29896	2.0037
AT1G49430	LACS2	-1.30846	0.000183501	0.000539469	4.84039	6.38967	6.16573	1.24527	2.41085	3.32242
AT1G49470	-	-2.89316	1.5e-07	6.72e-07	11.3908	9.20487	7.23789	0.533467	2.66344	0.45899
AT1G49500	-	-3.54447	3e-54	1.33e-52	211.203	169.683	217.026	15.77	13.9699	21.2006
AT1G49510	emb1273	-2.67157	3.76e-17	3.82e-16	12.784	14.2303	17.1032	1.53743	2.01336	3.35422
AT1G49530	GGPP6	-1.58284	0.00578121	0.0128105	1.03431	1.8976	1.23691	0.49002	0.534759	0.35134
AT1G49590	ZOP1	1.4418	9.62e-11	5.98e-10	8.18299	10.3844	9.29381	25.241	20.9727	29.0233
AT1G49620	KRP7	5.67798	5.55e-36	1.4e-34	0.302815	1.00833	1.2574	70.479	32.6635	28.8992
AT1G49630	PREP2	-2.23899	4.11e-10	2.4e-09	6.973	6.69691	6.37299	0.922428	0.950239	2.36042
AT1G49660	CXE5	-2.28061	2.73e-13	2.11e-12	33.1209	30.7508	35.5358	6.55168	9.70547	3.95988
AT1G49670	NQR	-1.45548	2.27e-13	1.76e-12	14.3737	14.2508	14.3365	4.51976	5.24558	5.78684
AT1G49710	FUT12	2.13628	7.46e-24	1.11e-22	8.70318	8.16629	7.79149	40.518	28.8283	38.2925
AT1G49740	-	-2.67193	7.75e-16	7.27e-15	7.07308	7.83747	9.45141	0.979818	1.83304	0.940877
AT1G49750	-	-3.08522	4.14e-14	3.4e-13	31.9104	27.778	36.4094	1.61388	2.9996	6.65356
AT1G49850	RHY1A	-1.08999	4.85e-06	1.8e-05	10.8411	10.4328	11.9531	4.38238	5.30059	5.81294
AT1G49900	-	3.33938	1.53e-08	7.69e-08	0.052983	0.119515	0.117336	1.20859	0.589716	1.17484
AT1G49940	-	1.10624	0.00638084	0.0139976	0.62344	0.80969	1.27084	1.90197	1.89247	2.00543
AT1G49950	TRB1	1.07199	1.04e-05	3.69e-05	18.4553	16.9978	18.4019	39.025	26.9874	46.4512
AT1G49975	-	-5.27055	1.62e-45	5.68e-44	20.0461	19.9801	28.9311	0.557736	0.410843	0.839773
AT1G49990	-	-2.10111	7.23e-05	0.000226866	1.37849	1.4883	2.14283	0.511673	0.304576	0.35019
AT1G50040	-	-1.56932	5.01e-07	2.11e-06	3.98136	4.01365	4.13915	1.43602	1.55654	1.04353
AT1G50055	TAS1B	-1.90294	0.00196035	0.00477075	3.60655	4.39496	6.91982	1.80031	1.94235	0.176019
AT1G50120	-	-1.28595	4.69e-08	2.24e-07	7.64837	7.10674	8.09033	2.70046	3.63912	2.93365
AT1G50180	-	1.00508	0.0198413	0.0390254	0.55013	0.441222	0.441639	1.23076	0.691318	0.934355
AT1G50260	NTMC2TYPE5.1	2.01257	2.79e-20	3.4e-19	7.06038	6.21364	5.93009	30.6727	21.5617	24.6701
AT1G50270	PCMP-E42	-2.32279	1.94e-05	6.62e-05	1.191	1.05355	1.18304	0.368795	0.150925	0.165264
AT1G50280	-	-3.48161	6.95e-08	3.25e-07	1.21758	1.09462	1.45081	0.104501	0.0855316	0.149853
AT1G50310	STP9	3.52646	0.00351153	0.00812477	0	0.0582008	0.0214275	0.543282	0.166749	0.255628
AT1G50390	-	2.17604	0.00454976	0.0102742	0.946406	0.177902	0.687719	2.64665	3.44046	1.84181
AT1G50400	TOM40-2	5.61019	2.93e-37	7.68e-36	0.313337	0.530099	0.162636	23.3497	13.7111	12.3067
AT1G50430	DWF5	1.3903	2.86e-15	2.56e-14	32.5629	31.8318	31.7215	93.1627	75.4971	81.4538
AT1G50575	-	-1.31241	4.01e-05	0.000130362	4.44087	4.90705	4.23322	1.47377	1.83016	2.13158
AT1G50620	-	-1.05437	0.00027952	0.000794142	5.96472	6.29133	6.19193	2.01693	3.92624	2.84338
AT1G50700	CPK33	1.36258	0.000612685	0.00163798	0.705932	0.684895	1.05905	2.87695	1.74151	1.64375
AT1G50732	-	-1.33865	1.59e-05	5.49e-05	18.3904	11.5717	21.1407	7.13322	5.1607	7.80869
AT1G50740	FAX5	2.94262	1.57e-44	5.37e-43	10.8928	12.2136	12.5906	103.615	76.7782	92.3226
AT1G50745	-	2.33851	3.6e-07	1.54e-06	0.332721	0.425297	0.331579	1.83903	1.86358	1.78949
AT1G50750	-	2.3252	9.39e-06	3.34e-05	0.500438	0.533066	0.6234	1.26228	3.32404	3.65954
AT1G50790	-	-1.88637	0.00578509	0.0128179	0.629901	0.348254	0.646202	0.0487623	0.199553	0.183551
AT1G50840	POLGAMMA2	-1.66771	5.8e-07	2.42e-06	12.8211	11.0374	12.4993	2.18198	3.32547	5.86674
AT1G50890	TOR1L1	3.50844	8.16e-53	3.49e-51	1.82808	1.69175	1.66415	20.7036	15.6958	22.1421
AT1G50900	LTD	-2.38771	4.56e-12	3.19e-11	38.2234	39.079	54.4174	6.58001	5.38558	13.1292
AT1G50950	-	-2.06737	5.26e-08	2.49e-07	2.08088	2.77534	2.92134	0.521613	0.560342	0.771358
AT1G51070	bHLH115	1.60193	6.29e-15	5.51e-14	24.6014	26.3375	24.6467	89.6244	75.5846	62.5098
AT1G51080	-	-2.60977	2.26e-08	1.12e-07	5.08029	4.04027	5.31437	1.09286	0.947094	0.276554
AT1G51100	-	-3.09224	2.21e-13	1.71e-12	12.3	11.7173	17.2699	0.754475	1.29118	2.80312
AT1G51110	PAP12	-1.5945	1.66e-09	9.13e-09	90.7209	82.5617	92.6137	27.1864	20.3657	39.943
AT1G51130	NSE4A	3.0111	2.98e-27	5.24e-26	1.41682	1.39675	1.51655	14.4607	10.174	10.0266
AT1G51270	-	1.47326	9.67e-06	3.44e-05	2.71841	3.72079	3.06867	7.84042	5.41779	12.994
AT1G51330	-	4.33124	0.000321255	0.000902319	0.17928	0.067401	0	2.47732	0.579322	1.64935
AT1G51340	DTX42	2.83422	1.85e-39	5.3e-38	3.01404	2.78811	2.35487	20.1979	16.8519	20.6561
AT1G51350	-	1.2716	1.71e-09	9.36e-09	8.51847	6.87118	7.4231	19.684	15.4001	19.585
AT1G51440	-	-2.75723	0.000254402	0.000729239	0.666802	0.641756	0.708815	0.0702017	0.143646	0.0755011
AT1G51460	ABCG13	-1.67742	9.15e-05	0.000282029	1.51374	2.19622	2.65588	0.36475	0.849688	0.754393
AT1G51500	ABCG12	-1.288	2.44e-07	1.06e-06	22.0706	19.9741	25.6773	7.7016	7.78802	12.0711
AT1G51510	Y14	1.27445	2.67e-07	1.16e-06	29.6934	24.4896	30.9358	87.4578	52.2029	64.7998
AT1G51520	-	-1.30027	0.0145494	0.0295607	0.642861	0.929558	1.43737	0.488085	0.346221	0.384948
AT1G51570	-	-2.10782	1.01e-09	5.71e-09	43.6838	30.174	38.65	4.52732	8.44225	12.9536
AT1G51600	GATA28	1.23568	1.55e-08	7.79e-08	7.198	7.80522	8.37379	20.9416	15.282	18.4811
AT1G51610	MTPC4	-3.23754	2.82e-46	1.02e-44	24.4739	20.3334	20.5664	2.55113	2.29684	2.02348
AT1G51620	-	2.92104	7.31e-08	3.41e-07	0.316612	0.185159	0.262938	1.80555	1.36412	2.53934
AT1G51630	MSR2	-1.21461	1.33e-05	4.64e-05	13.642	14.8927	13.7469	3.9061	7.56225	6.5842
AT1G51660	MKK4	1.71183	2.78e-11	1.82e-10	4.14053	3.58027	3.50307	14.7123	9.22634	12.5631
AT1G51670	HTT5	3.48108	4.22e-09	2.23e-08	0.17152	0.0429889	0.284885	1.73054	1.60115	2.1444
AT1G51680	4CL1	-1.31394	7.33e-06	2.65e-05	27.7781	20.1351	15.6334	7.99838	10.8961	6.43719
AT1G51700	DOF1.7	1.47435	1.89e-06	7.38e-06	4.29276	4.71077	4.52855	10.1281	9.37265	17.899
AT1G51710	UBP6	3.16666	1.5e-46	5.47e-45	20.4328	21.6549	19.9314	229.237	143.777	179.904
AT1G51745	-	-1.08299	0.000184275	0.000541611	6.02761	4.79962	5.65869	1.72444	2.9438	3.04686
AT1G51760	ILL4	3.13669	2.04e-41	6.25e-40	12.8919	17.5303	13.1624	156.208	116.873	107.529
AT1G51800	IOS1	1.12669	0.00244004	0.00582275	2.23392	2.94593	1.17021	3.48261	5.96	4.3049
AT1G51820	-	1.7706	0.00163889	0.00404651	0.534535	0.924415	0.16277	1.52415	1.26667	2.72361
AT1G51850	-	-1.92504	0.00051014	0.00138229	3.88411	5.33651	2.65383	0.952605	1.90167	0.224893
AT1G51870	-	-3.8787	0.0049456	0.0110911	0.207507	0.195032	0.215411	0	0.0372517	0
AT1G51890	-	2.67107	3.65e-08	1.76e-07	0.859354	2.30265	0.493082	7.32015	10.7205	5.08632
AT1G51920	-	5.75348	7.79e-06	2.81e-05	0.331242	0	0	9.37226	4.63826	1.64089
AT1G51940	LYK3	-4.9145	1.13e-80	1.05e-78	44.0137	36.2885	38.722	1.14615	1.02962	1.77384
AT1G51960	IQD27	2.95394	0.0198921	0.0391096	0.0421751	0.0317117	0.0700506	0.666036	0.317995	0.119386
AT1G51965	ABO5	-1.24179	0.00018141	0.000534003	4.63253	3.85696	3.51696	1.25593	2.39854	1.35073
AT1G51980	-	1.44064	5.84e-18	6.27e-17	40.1505	40.4917	40.458	120.12	102.134	104.039
AT1G52030	F-ATMBP	1.1263	0.0176838	0.0351755	1.68182	1.30328	0.940637	1.51317	1.83001	5.17366
AT1G52100	-	-1.23671	0.00493826	0.01108	6.38628	6.2641	5.16407	1.32702	1.55161	4.65535
AT1G52140	-	-2.237	3.68e-06	1.39e-05	13.0795	10.9437	11.3114	1.68246	4.76671	0.904732
AT1G52190	NPF1.2	-2.11192	1.46e-06	5.77e-06	38.276	25.6557	40.6241	4.91856	3.95467	15.185
AT1G52200	PCR8	3.03864	1.41e-31	2.99e-30	13.4344	18.0428	13.7353	165.113	99.2619	104.518
AT1G52220	CURT1C	-1.53139	8.43e-06	3.03e-05	162.507	138.879	152.486	35.0132	34.7945	86.1818
AT1G52230	PSAH2	-2.37311	1.22e-13	9.65e-13	557.378	404.511	555.527	75.9924	65.2398	149.784
AT1G52240	ROPGEF11	-2.99467	0.00142764	0.00356476	0.523201	0.280998	0.662102	0.0327876	0.107343	0.0352627
AT1G52245	-	-1.61402	0.019276	0.0380164	2.86714	3.38167	4.29528	1.10976	2.17995	0.079569
AT1G52310	-	-1.54663	9.53e-11	5.93e-10	7.75297	8.78114	9.09559	2.86718	3.42493	2.38911
AT1G52420	-	-1.15711	1.74e-06	6.82e-06	13.871	13.0476	14.2245	4.40963	7.07721	6.80907
AT1G52430	-	-3.17309	0.0119557	0.0248053	0.0941708	0.242769	0.111723	0	0.028981	0.0190407
AT1G52450	-	-3.15573	7.59e-05	0.000237246	0.40476	0.456511	0.396168	0.0190239	0.0934235	0.02046
AT1G52520	FRS6	-1.41716	0.000101693	0.000311396	1.89565	3.15396	2.71313	0.663483	1.10781	1.11317
AT1G52560	HSP26.5	11.7086	2.83e-18	3.1e-17	0	0.263019	0	345.062	232.42	328.744
AT1G52565	-	1.93035	6.43e-08	3.01e-07	1.74225	1.20084	1.28612	6.30526	5.21282	4.38382
AT1G52570	PLDALPHA2	-1.56741	0.00190766	0.0046543	0.55518	0.638442	0.81364	0.257868	0.228646	0.184889
AT1G52618	-	-1.89286	0.00157479	0.00390149	2.44686	2.36547	2.97551	0.805026	0.658894	0.618426
AT1G52620	-	-1.79496	4.92e-06	1.82e-05	1.86324	2.07785	1.59953	0.633674	0.586296	0.35557
AT1G52630	OFUT13	-2.02104	4.48e-08	2.14e-07	3.62701	4.60209	3.79206	0.894973	1.3255	0.687524
AT1G52660	-	-4.61166	0.00295118	0.00692749	0.250133	0.671701	0.26708	0	0.0384892	0
AT1G52670	-	-1.29415	1.49e-08	7.47e-08	31.155	27.205	29.9038	9.46603	12.0416	14.2283
AT1G52690	LEA7	4.37476	1.38e-05	4.81e-05	0.230843	0.0433931	0.0479274	3.18983	2.79728	0.326726
AT1G52700	-	-2.8548	0.000158004	0.000469402	1.15559	0.890086	0.795837	0	0.151794	0.239352
AT1G52750	-	-2.62702	9.06e-09	4.65e-08	1.72868	1.59976	1.47243	0.23333	0.310334	0.219575
AT1G52760	CSE	-1.00385	5.51e-05	0.000175758	29.0275	25.9267	22.6167	10.105	16.2322	11.985
AT1G52810	-	6.7802	6.21e-06	2.27e-05	0	0	0	1.81508	0.516729	0.763862
AT1G52880	NAC018	1.59339	7.04e-09	3.65e-08	7.46172	6.55713	5.63574	26.1859	14.7845	17.9059
AT1G52905	-	-2.4816	2.07e-07	9.11e-07	7.36956	9.87542	8.78646	2.11253	2.04343	0.413091
AT1G53025	-	-1.28981	0.000834844	0.00217942	3.12814	2.65199	3.13833	0.884118	1.89952	0.802286
AT1G53035	-	-2.17426	9.71e-07	3.93e-06	3.71174	5.19414	5.52282	1.35686	1.27714	0.510751
AT1G53040	-	-2.22404	3.94e-08	1.9e-07	3.94518	5.26869	5.29761	0.929895	1.64904	0.472265
AT1G53070	-	-1.92507	0.000196783	0.000575628	1.3489	2.38646	2.10866	0.365476	0.598266	0.561521
AT1G53165	ATMAP4K ALPHA1	1.97815	1.08e-17	1.14e-16	7.52937	6.18282	5.87448	31.1865	21.2996	24.0899
AT1G53180	-	1.25847	7.5e-05	0.000234843	3.01733	4.63507	3.82608	9.35071	11.7421	6.15334
AT1G53230	TCP3	-2.78268	3.79e-06	1.42e-05	1.01852	1.74438	1.78568	0.223397	0.0914223	0.360391
AT1G53270	ABCG10	2.36482	0.00108216	0.00276344	0.484645	0.364407	0.520863	1.08801	5.34306	0.524547
AT1G53300	TTL1	-2.1991	1.59e-10	9.7e-10	11.4594	11.4708	10.5333	1.19059	3.4584	2.56093
AT1G53310	PPC1	-1.04791	3.35e-05	0.000110197	25.0705	26.7005	21.1357	8.16662	14.2019	12.6063
AT1G53400	-	1.345	1.5e-07	6.71e-07	41.1161	39.8635	50.9611	146.815	84.0788	101.939
AT1G53430	-	2.62451	6.17e-57	2.96e-55	13.0679	13.1042	12.213	81.3771	72.0617	81.5272
AT1G53440	-	2.25753	2.4e-22	3.28e-21	15.0574	15.1488	16.244	67.7985	57.4946	95.2439
AT1G53450	-	-2.99782	2.14e-36	5.43e-35	15.9444	13.5288	15.5261	1.50634	2.16298	1.90427
AT1G53460	-	-1.1398	7.42e-07	3.05e-06	12.8452	11.4402	14.2044	6.37306	5.84509	5.10415
AT1G53470	MSL4	1.41592	0.000336182	0.000941421	3.36368	2.39006	2.65377	10.2477	8.82224	3.16593
AT1G53510	MPK18	-1.25652	1.91e-12	1.38e-11	26.4126	25.23	25.0365	9.72856	10.6582	11.4711
AT1G53540	HSP17.6C	17.7946	3.52e-49	1.38e-47	0	0.0435376	0	4966.87	2891.42	4149.22
AT1G53590	NTMC2T6.1	2.04214	1.31e-22	1.81e-21	8.98832	8.6103	8.58026	40.4745	28.2349	38.3461
AT1G53600	PCMP-E63	-2.42818	0.000103305	0.000316081	0.795509	0.931997	0.58383	0.0730396	0.0996352	0.261844
AT1G53610	-	4.09619	0.0069991	0.0152297	0	0	0.304044	2.89083	1.57738	0.777263
AT1G53620	-	5.14912	0.0186897	0.0370003	0	0	0	0.757249	0.826386	0
AT1G53625	-	7.35079	4.72e-12	3.29e-11	0.395232	0.0594354	0.0656459	52.0131	17.4543	11.5235
AT1G53633	-	1.56754	0.0161094	0.0323931	1.50381	2.52238	1.05674	5.17593	8.09895	1.63725
AT1G53750	RPT1A	2.0631	8.13e-24	1.2e-22	49.3044	44.5855	45.9687	228.777	155.441	196.026
AT1G53760	-	3.09658	5.86e-36	1.47e-34	6.71707	6.78578	6.09169	72.0738	44.698	49.635
AT1G53800	-	-2.24983	4.98e-22	6.64e-21	10.3915	10.5544	11.9324	2.14943	2.11621	2.61321
AT1G53830	PME2	-2.04659	0.0131933	0.0271041	2.91971	1.73317	0.616821	0.505576	0.744843	0
AT1G53850	PAE1	1.67689	3.21e-13	2.46e-12	17.3143	20.1276	19.582	76.7522	54.1902	50.0865
AT1G53885	FLZ17	-4.75996	0.00138543	0.00347018	0.774222	0.492581	0.939726	0	0	0.0842923
AT1G53887	-	-2.49034	0.00984297	0.0207958	1.35424	1.06675	0.910442	0.424334	0	0.182546
AT1G53950	-	2.10676	0.00457016	0.0103143	0.737394	0.485144	0.45929	3.03256	3.27634	0.782757
AT1G53970	-	6.02554	0.000579211	0.00155719	0	0	0	0.436612	0.759382	0.0586964
AT1G53990	GLIP3	3.10021	2.48e-11	1.63e-10	1.79573	2.45171	0.824142	11.1319	23.3634	8.62805
AT1G54000	GLL22	-2.58927	7.06e-08	3.29e-07	17.36	23.6274	9.11737	1.51245	5.11449	1.58382
AT1G54010	GLL23	-2.4864	1.2e-05	4.21e-05	11.462	15.8892	10.979	0.622943	1.12898	5.07261
AT1G54050	HSP17.4B	8.24292	4.27e-145	1.52e-142	1.68746	1.40979	2.686	713.838	382	643.662
AT1G54090	ATEXO70D2	2.62935	1.11e-33	2.55e-32	11.2546	10.5941	9.93527	65.6894	51.4285	78.1263
AT1G54120	-	2.82511	2.45e-12	1.75e-11	1.83347	1.3786	2.83767	19.632	12.3879	10.498
AT1G54130	RSH3	1.18724	5.22e-08	2.47e-07	90.5639	64.078	71.0273	191.833	142.685	175.741
AT1G54150	SPL2	1.11566	1.31e-06	5.22e-06	8.56007	9.56183	9.01047	23.8284	16.2398	18.3478
AT1G54170	CID3	2.0047	1.13e-18	1.26e-17	11.0415	10.4715	10.9712	54.9829	35.1419	39.2995
AT1G54200	-	-2.14276	1.71e-05	5.87e-05	1.29462	1.24268	1.78429	0.289999	0.296696	0.389863
AT1G54270	TIF4A-2	1.32082	3.21e-14	2.65e-13	46.0603	41.061	39.0028	108.936	96.1854	107.619
AT1G54290	-	1.37369	9.56e-08	4.39e-07	15.8037	15.0486	14.4928	50.2684	28.7872	37.6541
AT1G54350	ABCC2	-1.64988	2.65e-10	1.57e-09	36.3498	34.2778	39.898	9.1915	9.63811	16.1703
AT1G54385	SINE1	-1.48373	0.000226947	0.000656485	1.11754	1.33045	1.17558	0.367675	0.421306	0.500878
AT1G54410	HIRD11	-1.77002	2.27e-12	1.63e-11	870.682	694.744	895.333	300.291	247.8	168.114
AT1G54450	B''DELTA	-1.47079	0.00496583	0.0111322	0.850223	0.781351	0.823769	0.248646	0.356143	0.267415
AT1G54500	-	-3.10937	1.23e-19	1.45e-18	113.412	86.3764	111.217	8.4524	7.88904	19.5365
AT1G54530	-	-2.84598	0.0172127	0.0343286	1.16655	0.341107	0.861144	0.255866	0.0698065	0
AT1G54575	-	1.01013	0.0108814	0.0227517	4.10656	4.43591	2.20955	10.1235	5.73156	5.64852
AT1G54680	-	-1.26715	0.00234437	0.0056122	7.74245	5.35274	5.26475	1.43606	3.86196	2.20638
AT1G54690	HTA3	-1.00412	0.000486385	0.00132359	8.01122	8.32541	9.79034	4.37144	4.48993	4.05613
AT1G54730	-	-1.22664	1.07e-07	4.87e-07	7.86981	9.829	9.26498	3.51044	3.31768	4.63065
AT1G54740	-	-2.11046	2.97e-15	2.66e-14	67.1193	51.0149	74.3804	14.5995	18.7776	10.7911
AT1G54770	-	-1.07601	0.00176552	0.00433502	3.72367	5.89442	5.69655	2.63074	2.78649	1.77527
AT1G54780	TLP18.3	-2.12149	7.2e-10	4.11e-09	410.962	280.085	340.758	58.7602	49.575	127.243
AT1G54820	-	-1.81848	3.95e-06	1.48e-05	5.94618	5.57096	5.46723	0.807367	1.32162	2.67173
AT1G54850	ACD22.3	-1.32836	4.96e-05	0.000159343	5.57726	6.11562	5.8862	2.0643	2.56566	2.30236
AT1G54890	-	-2.03879	0.0190165	0.0375742	1.28602	1.17604	0.692759	0.137223	0.599006	0
AT1G54920	-	-1.22506	5.62e-08	2.66e-07	13.7092	13.1074	14.8963	4.8166	7.23881	5.62676
AT1G54940	GUX4	-3.97551	0.0170115	0.0339765	0.158573	0.29808	0.109742	0.0347808	0	0
AT1G54960	ANP2	2.89532	8.3e-14	6.63e-13	0.415702	0.89082	0.34523	4.56803	3.73882	4.00089
AT1G54970	PRP1	-4.47174	3.03e-08	1.48e-07	3.38178	2.85705	1.29379	0.300032	0.0409281	0
AT1G55020	LOX1	1.05506	0.0177871	0.0353569	12.8502	24.0974	12.8885	20.1085	63.6586	18.8414
AT1G55080	MED9	1.33113	2.65e-07	1.15e-06	4.25505	4.59044	4.26349	13.0254	9.41553	10.3428
AT1G55110	IDD7	2.34739	2.08e-21	2.7e-20	21.1581	17.1075	14.9837	105.974	66.3404	96.7099
AT1G55130	TMN6	-1.17287	0.000144169	0.000431034	4.51612	5.34115	4.41468	1.39296	2.60956	2.26381
AT1G55140	-	-1.34758	8.61e-08	3.98e-07	15.362	17.0317	19.0616	5.78751	6.55383	7.75917
AT1G55210	DIR20	1.11998	6.2e-05	0.0001963	6.70405	10.0816	8.91643	20.6967	21.0661	13.6979
AT1G55230	-	11.0812	1.56e-19	1.82e-18	0	0	0	15.8222	18.1302	9.54147
AT1G55240	-	2.2646	0.000230353	0.000665597	1.17739	1.06845	0.539472	5.5567	6.69083	0.976872
AT1G55270	-	-1.2103	1.68e-06	6.6e-06	8.96808	7.12674	7.15787	3.63958	3.49949	2.81223
AT1G55290	F6'H2	-4.68619	0.0101328	0.0213541	0.113332	0.28405	0.282358	0	0	0
AT1G55300	TAF7	1.97334	1.28e-17	1.34e-16	6.11409	6.6106	8.56149	29.4245	24.6601	28.9928
AT1G55310	SR33	3.01295	2.66e-33	6.02e-32	16.6114	18.6981	16.8537	186.352	102.024	129.689
AT1G55340	-	-1.36965	1.23e-08	6.23e-08	13.4896	14.3589	16.2305	4.65201	6.17086	6.09583
AT1G55350	DEK1	-1.01979	2.43e-07	1.06e-06	11.127	10.369	12.2728	4.69954	5.64387	6.18798
AT1G55360	-	-2.04104	3.21e-10	1.9e-09	39.8443	38.1095	47.3222	5.58507	9.84127	14.8063
AT1G55370	NDF5	-3.08809	1.86e-25	3.01e-24	10.0814	7.88164	9.27113	1.13418	0.712413	1.36163
AT1G55420	EDA11	-3.80082	0.00170072	0.0041861	0.362148	0.496549	0.212297	0	0.0688374	0
AT1G55430	-	-5.16321	0.00240486	0.00574409	0.340836	0.119596	0.113222	0	0	0
AT1G55450	-	3.02048	3.18e-31	6.6e-30	22.1925	33.4483	39.0434	251.991	208.578	302.236
AT1G55500	ECT4	1.27202	3.39e-10	2e-09	17.8724	15.2421	12.9112	37.5217	33.61	39.1878
AT1G55530	-	4.7377	3.37e-114	6.17e-112	12.0783	13.3425	14.4716	374.096	281.602	401.206
AT1G55535	-	1.63546	2.05e-09	1.12e-08	3.38729	4.59398	3.44402	14.1231	9.10429	12.0976
AT1G55540	NUP214	-1.3966	1.1e-06	4.44e-06	4.98586	4.49867	4.59499	1.10325	1.96756	2.23568
AT1G55580	SCL18	-2.46871	0.00584412	0.0129316	0.395232	0.534919	0.481404	0.0346754	0.170286	0.0372929
AT1G55590	ATB	1.5515	4.11e-15	3.65e-14	7.88454	7.92304	7.36384	25.5687	21.6417	20.1982
AT1G55610	BRL1	-1.98279	1.7e-05	5.84e-05	2.35205	2.04402	1.29567	0.435524	0.776586	0.200743
AT1G55630	-	-2.36166	6.67e-09	3.47e-08	2.49197	2.47815	2.84837	0.705262	0.461791	0.341325
AT1G55675	-	-1.09106	4.64e-06	1.73e-05	18.0371	18.1974	23.8437	9.61502	8.79188	9.61375
AT1G55680	-	1.07851	1.7e-07	7.56e-07	39.4208	32.6428	37.2253	88.764	63.0465	77.3437
AT1G55805	BOLA1	-1.27206	2.26e-07	9.89e-07	28.3536	26.7949	39.0631	12.4903	11.8304	14.447
AT1G55830	-	2.85251	1.22e-27	2.17e-26	5.53839	4.0072	5.35884	40.0185	25.7194	41.0798
AT1G55915	-	1.65524	9.39e-06	3.34e-05	1.06286	1.07123	0.788776	3.89861	1.89994	3.36073
AT1G55920	SAT1	3.24211	2.73e-58	1.36e-56	75.2696	79.6721	55.8163	656.6	625.229	697.355
AT1G55930	CBSDUFCH2	-1.89968	2.13e-15	1.93e-14	6.16529	5.78787	6.28786	1.70813	1.72816	1.40332
AT1G55960	-	-1.78679	2.01e-08	9.96e-08	57.3468	33.0206	27.1723	9.46502	9.91836	14.4595
AT1G55980	-	2.89773	2.43e-10	1.45e-09	0.457924	0.614849	0.70626	7.10247	2.88898	3.24063
AT1G55990	-	1.62378	0.00927081	0.0196828	7.94981	5.51051	4.43579	9.48124	39.8712	5.09848
AT1G56020	-	-1.38194	0.00474638	0.0106853	2.06883	2.07409	1.71811	0.512956	1.25953	0.424368
AT1G56050	-	-1.0591	0.00412537	0.00940109	6.63618	8.36748	8.78962	2.55281	2.71257	6.11721
AT1G56060	-	9.88895	1.08e-19	1.27e-18	0	0.142128	0	64.8015	27.0791	58.1892
AT1G56070	LOS1	1.13558	1.08e-07	4.91e-07	140.393	126.635	144.12	267.528	253.779	375.493
AT1G56140	-	3.04336	2.4e-52	1.01e-50	10.346	10.5682	8.69831	74.268	73.2163	94.8395
AT1G56145	-	1.15446	1.58e-05	5.44e-05	5.419	6.32488	4.34349	11.6245	15.0227	8.86245
AT1G56150	SAUR71	-1.32193	0.00884499	0.018842	5.46121	2.89857	5.49583	3.04392	1.4533	1.0003
AT1G56210	HIPP35	-2.90105	3.83e-15	3.41e-14	5.6524	6.65228	7.31824	0.877852	0.529421	1.24226
AT1G56220	-	-3.35946	8.09e-54	3.54e-52	385.416	338.595	468.169	37.0229	32.8825	45.4552
AT1G56240	PP2B13	3.41492	0.00235661	0.00563977	0	0.123066	0.0339814	0.753884	0.705183	0.289569
AT1G56250	VBF	3.30721	1.14e-06	4.59e-06	0.0817721	0.614849	0.441412	1.93704	7.17842	2.199
AT1G56290	-	1.08453	2.62e-06	1e-05	4.13716	3.41385	3.20675	7.59446	6.81004	8.2278
AT1G56310	-	-1.39565	2.76e-06	1.05e-05	6.18707	6.54446	6.03085	1.55255	2.90855	2.59739
AT1G56340	CRT1	-1.57456	2.59e-10	1.54e-09	35.0059	37.32	33.5188	8.08605	13.6008	13.5633
AT1G56410	HSP70-18	8.69945	7.72e-11	4.85e-10	0	0	0	3.03662	1.75796	0.677066
AT1G56423	-	1.85525	2.98e-11	1.94e-10	4.76725	3.15091	4.72535	18.5177	13.0029	13.8212
AT1G56440	TPR5	2.09003	2e-20	2.46e-19	3.67997	5.23599	4.27856	20.2284	17.6236	18.0293
AT1G56460	-	-1.53351	2.07e-13	1.61e-12	19.903	16.5377	16.6625	5.47443	6.65914	6.05033
AT1G56500	SOQ1	-1.1618	0.000142661	0.000426743	54.9438	40.4003	44.6698	18.666	13.1929	30.3169
AT1G56510	ADR2	1.28811	3.93e-05	0.000128088	9.86437	8.97295	9.82817	18.2415	15.5408	35.7465
AT1G56540	-	3.59322	9.31e-23	1.3e-21	0.184098	0.330089	0.270496	2.70231	2.63887	4.16904
AT1G56570	PCMP-E64	-3.90505	5.81e-13	4.38e-12	1.14913	1.25574	1.3615	0.0806546	0.0825173	0.0867431
AT1G56600	GOLS2	3.07625	2.15e-23	3.08e-22	1.05432	1.53082	0.905777	10.3345	10.5731	8.43886
AT1G56612	-	1.36309	9.11e-07	3.71e-06	3.18934	3.60812	2.96456	10.7818	7.24884	6.91603
AT1G56670	LIP4	-4.46727	0.000385189	0.00106692	0.402862	0.833013	0.669132	0.044181	0	0.0475161
AT1G56690	PCMP-H69	-4.63938	1.75e-05	6.01e-05	0.971438	0.49802	0.550059	0	0.0713427	0
AT1G56710	-	-6.33081	1.37e-08	6.9e-08	1.44997	2.24462	2.05416	0.0374154	0.0306236	0
AT1G56720	-	-1.37284	1.14e-05	4.02e-05	5.03178	4.48732	5.96041	1.56564	1.57554	2.81558
AT1G57600	-	-1.47414	5.56e-08	2.63e-07	4.05842	3.95278	4.26103	1.32831	1.69874	1.3393
AT1G57610	-	1.55551	6.33e-13	4.75e-12	4.22388	4.97853	4.66919	14.9108	12.1734	13.4512
AT1G57620	CYB	-1.00657	0.000168204	0.00049781	9.45533	9.53889	10.8119	4.31453	4.40137	6.05246
AT1G57630	-	9.07951	9.08e-67	5.72e-65	0.146341	0.440139	0.0607662	161.966	98.5961	102.63
AT1G57650	-	9.29613	5.8e-14	4.69e-13	0	0	0	2.03208	2.12891	1.89408
AT1G57765	-	2.20755	1.27e-15	1.17e-14	10.188	9.6218	13.8971	68.0095	39.601	47.0208
AT1G57790	-	-1.59197	4.96e-06	1.84e-05	4.56116	3.59962	4.8836	1.2402	1.25869	1.81399
AT1G57820	ORTH2	2.32648	2.14e-24	3.27e-23	3.63785	3.57331	3.96416	22.7474	17.0327	15.8633
AT1G57870	ATSK42	-1.79397	1.3e-15	1.2e-14	8.52661	8.00324	9.0613	2.13377	2.56829	2.61882
AT1G57980	PUP23	-3.4318	1.01e-17	1.07e-16	6.58069	5.33064	7.01447	0.669609	0.292298	0.816177
AT1G57990	PUP18	2.8596	3.92e-39	1.11e-37	37.1765	50.7971	52.374	316.274	299.39	395.509
AT1G58180	BCA6	-1.37909	2.84e-15	2.55e-14	73.2025	63.7519	63.7294	24.6569	24.7857	27.1531
AT1G58190	AtRLP9	1.34403	0.00104353	0.00267267	1.14097	1.41741	0.817089	2.23054	4.71106	1.54467
AT1G58225	-	2.86785	0.00989111	0.0208899	0	0.0495295	0.32823	1.38702	0.567619	0.839091
AT1G58230	-	-1.25118	1.04e-07	4.74e-07	6.98553	5.99612	6.69499	2.03017	3.20938	2.95818
AT1G58250	SAB	-1.58687	9.36e-10	5.29e-09	9.37715	9.34938	9.6426	2.04745	3.52763	3.79568
AT1G58270	ZW9	-1.73807	5.91e-11	3.75e-10	31.8571	28.6305	24.1529	5.82591	8.81242	10.5486
AT1G58280	-	1.60824	6.78e-10	3.88e-09	4.82681	4.32428	3.21252	12.5241	10.73	14.1478
AT1G58340	DTX48	1.5179	4.05e-08	1.95e-07	1.94239	1.51667	1.88195	5.11243	5.71331	4.29999
AT1G58520	RXW8	-1.14096	0.00109497	0.00279281	3.08991	2.25156	2.4472	1.06762	0.732466	1.72231
AT1G58807	RDL5	2.05569	2.91e-07	1.26e-06	0.420937	0.700146	1.29237	2.48442	3.65469	3.84546
AT1G59124	RDL5	1.34719	3.48e-05	0.000114384	3.393	4.2776	3.81356	6.6475	7.43303	14.9485
AT1G59510	CF9	-1.76505	0.0132422	0.027192	1.30798	1.07288	1.77749	0.312968	0.832507	0.0420741
AT1G59540	KIN7N	-1.32545	0.00107902	0.00275692	1.05624	1.23383	1.62904	0.421972	0.56885	0.560608
AT1G59590	ZCF37	5.28465	1.08e-94	1.4e-92	3.72338	6.348	3.9551	204.205	182.433	157.791
AT1G59610	DRP2B	1.28892	1.74e-10	1.06e-09	29.6623	23.9357	25.6974	75.1941	55.9587	61.1944
AT1G59620	CW9	-1.44965	1.26e-05	4.4e-05	4.23098	3.16831	5.65064	1.20451	1.4695	2.07759
AT1G59660	NUP98B	4.47363	8.36e-65	4.95e-63	0.763402	0.888085	0.645947	15.6005	14.0563	21.1001
AT1G59720	PCMP-H51	-2.84518	2e-10	1.21e-09	3.92627	2.97148	3.66558	0.337714	0.27641	0.871697
AT1G59820	ALA3	1.85727	5.01e-20	6.02e-19	8.44633	7.50968	6.87335	28.0123	23.1626	30.9341
AT1G59860	HSP17.6A	13.048	1.93e-90	2.29e-88	0.114913	0.0864039	0.0954324	863.433	577.786	1022.13
AT1G59865	-	7.79112	1.09e-32	2.41e-31	0.0702162	0.0527959	0.233251	27.7216	20.8743	30.1124
AT1G59870	ABCG36	2.44436	1.47e-24	2.28e-23	136.649	170.794	163.946	671.838	762.019	1112.44
AT1G59910	FH7	2.69094	1.45e-25	2.36e-24	7.62857	6.5774	5.26199	34.6812	35.584	54.4989
AT1G59940	ARR3	2.32417	0.00172385	0.00423895	0.835685	0.688199	0.363531	2.88036	6.04378	0.394264
AT1G59950	-	7.97047	3.9e-10	2.29e-09	0.0541751	0	0	4.91937	2.45084	5.06069
AT1G59990	RH22	-1.90625	3e-11	1.95e-10	6.56901	7.9347	8.58783	1.39434	2.25964	2.45933
AT1G60000	-	-2.53283	8.2e-22	1.08e-20	35.1884	35.5462	41.7381	4.88252	5.68534	8.76986
AT1G60010	-	-2.75551	1.36e-26	2.31e-25	38.5379	41.9439	61.489	7.60745	6.84916	6.40901
AT1G60030	NAT7	1.79591	0.00220557	0.00531361	0.20335	0.220856	0.150113	0.713631	0.778786	0.479688
AT1G60060	-	-2.94722	0.000749572	0.00197264	0.432813	1.2016	1.7419	0.131443	0.286888	0
AT1G60095	-	-3.10502	0.000359137	0.00100056	0.544992	0.838191	0.452602	0.0978024	0.106732	0
AT1G60110	-	-2.07513	0.013237	0.0271866	0.4114	1.566	0.234889	0.16919	0.138478	0.218354
AT1G60160	POT12	-1.59471	8.45e-11	5.28e-10	23.1494	17.5667	19.7717	5.59655	5.76892	8.53744
AT1G60230	-	-1.11042	0.000140866	0.000421696	8.40726	8.37961	10.6083	3.04476	4.03644	5.53454
AT1G60390	PGL2	-2.20018	8.67e-05	0.00026815	1.93934	2.43033	1.65034	0.0945258	0.747881	0.440533
AT1G60440	PANK1	2.20796	6.3e-25	9.96e-24	9.11358	8.69388	7.7488	46.5058	33.79	36.8981
AT1G60460	-	-2.86044	0.00042416	0.00116714	0.607518	0.532929	0.756792	0.0333126	0.0545311	0.179136
AT1G60500	DRP4C	8.44845	9.8e-11	6.08e-10	0	0	0	1.94614	1.22729	0.789182
AT1G60525	-	-1.88143	0.000419085	0.00115494	1.03741	1.17005	1.26964	0.287419	0.441085	0.193197
AT1G60560	-	-2.65975	1.81e-13	1.42e-12	3.46336	3.25138	4.53879	0.500571	0.81941	0.425019
AT1G60590	-	1.54538	0.00025787	0.000738276	0.868304	0.943053	1.18181	1.58708	2.7019	4.40377
AT1G60600	ABC4	-4.36591	1.12e-36	2.9e-35	14.26	16.6968	18.9969	0.352088	0.95098	1.09813
AT1G60610	-	1.04175	0.00391061	0.0089649	4.2408	5.14838	4.80588	11.4816	12.8947	4.59546
AT1G60630	-	-2.9191	2.19e-10	1.32e-09	1.70836	1.92678	2.52828	0.317057	0.165138	0.340991
AT1G60660	CB5LP	-2.06788	5.91e-08	2.79e-07	6.44147	7.6053	10.4779	1.33111	2.69503	1.73298
AT1G60670	-	1.07783	6.03e-07	2.51e-06	6.5741	7.6414	7.21271	17.1048	13.1228	14.7253
AT1G60690	-	-1.06087	0.000590791	0.00158523	7.0347	7.30736	8.07092	3.15727	2.67175	4.89197
AT1G60720	-	5.17508	0.00562867	0.0124962	0	0	0	0.190362	0.415484	0.204732
AT1G60730	-	4.86503	1.61e-156	8.02e-154	13.5505	15.8758	12.1411	407.793	383.284	411.567
AT1G60740	PRXIID	2.21588	3.75e-05	0.000122377	1.51769	5.65825	2.94094	18.0589	23.0226	5.63869
AT1G60750	-	5.77224	8.64e-30	1.67e-28	0.577922	1.65916	0.698108	39.6871	96.5432	24.3159
AT1G60770	-	-1.22631	3.9e-05	0.000127068	8.5212	8.08519	9.79656	2.67	5.11992	3.36382
AT1G60800	NIK3	-2.74147	3.62e-43	1.18e-41	36.8733	29.2703	31.5162	4.46412	5.21716	4.8011
AT1G60850	ATRPAC42	1.44816	1.61e-10	9.82e-10	4.01312	3.58327	3.30676	9.73745	9.72593	10.0288
AT1G60870	MEE9	-1.11195	1.24e-06	4.96e-06	35.4479	27.0233	31.335	15.9044	11.4659	15.7625
AT1G60890	-	-1.03224	0.000346364	0.000967276	2.81603	2.68697	2.81731	1.69042	1.29488	1.04886
AT1G60940	SRK2B	1.85116	8.42e-24	1.24e-22	36.0354	30.937	35.6338	132.95	126.324	108.096
AT1G60970	-	4.29894	0.0151573	0.0306681	0	0	0.0492345	0.312078	0.574714	0.167818
AT1G60990	-	-1.254	2.41e-07	1.05e-06	11.2568	9.04925	10.2949	4.46254	3.50279	4.79941
AT1G61010	CPSF73-I	-1.38629	2.7e-06	1.03e-05	11.9444	12.1613	15.3014	3.03391	5.9831	5.93495
AT1G61050	-	-4.03014	7.05e-06	2.56e-05	1.10155	2.5308	1.06728	0	0.263668	0
AT1G61065	-	-1.01243	0.00986961	0.0208464	5.32021	3.5921	4.64372	1.42887	2.74831	2.45877
AT1G61140	EDA16	2.33885	5.06e-24	7.59e-23	7.13665	6.25504	5.14132	28.4021	26.4764	38.1826
AT1G61150	GID8	1.43146	1.67e-10	1.02e-09	10.371	12.0232	10.7743	36.0152	23.3399	29.4969
AT1G61210	-	1.38888	1.49e-12	1.08e-11	5.13962	4.53506	4.41449	11.551	11.2995	13.7682
AT1G61215	BRD4	2.26231	4.67e-12	3.26e-11	1.07522	1.02742	1.04177	6.92763	4.05351	3.99478
AT1G61250	SCAMP3	3.14327	1.28e-68	8.42e-67	32.9605	29.5726	29.332	298.624	239.842	267.122
AT1G61260	-	1.71911	2.93e-07	1.27e-06	0.901638	1.63642	1.67831	5.03268	4.55448	4.26846
AT1G61310	-	-1.00622	0.000501313	0.00136042	3.47701	2.75382	3.11857	1.24055	1.3982	1.99036
AT1G61320	-	4.62986	0.000494528	0.00134341	0.0344361	0	0.0285982	0.407865	0.333827	0.731089
AT1G61340	-	6.39217	1.78e-67	1.14e-65	0.815916	1.80439	0.478303	84.511	76.9763	99.9252
AT1G61350	-	-1.48833	3.55e-08	1.72e-07	6.16277	6.57159	7.09078	1.85799	2.96903	2.15684
AT1G61360	-	2.48342	2.46e-20	3.01e-19	3.32208	3.77615	2.87547	18.2265	23.8721	13.2228
AT1G61370	-	3.02576	6.9e-33	1.54e-31	1.66742	1.75072	1.14772	12.6521	13.8665	10.3542
AT1G61400	-	1.31004	0.000261743	0.000748083	0.72833	0.892884	0.565412	2.31288	1.38141	1.70314
AT1G61410	-	6.63837	1.23e-27	2.19e-26	0.0521185	0.274317	0	13.1004	10.4417	10.9912
AT1G61415	-	6.21786	1.22e-20	1.51e-19	0.246088	0.0740139	0	9.52134	6.67969	5.78181
AT1G61420	-	1.8101	4.62e-09	2.43e-08	0.623069	0.582754	0.530063	2.05992	1.76784	2.21542
AT1G61430	-	2.43419	5.88e-25	9.32e-24	3.05452	3.07306	3.15599	15.8904	13.0832	20.8652
AT1G61470	CAF1-5	3.40446	7.45e-15	6.49e-14	0.560048	0.38871	0.429328	5.55608	3.29463	5.54867
AT1G61490	-	-1.38922	0.000195529	0.000572101	1.0177	1.12769	1.16768	0.35245	0.533672	0.360103
AT1G61500	-	-2.35961	7.32e-14	5.88e-13	2.88235	2.52086	2.80947	0.439215	0.490209	0.665612
AT1G61520	LHCA3	-1.21711	4.41e-05	0.000142709	3998.84	2428.72	3189.06	1222.14	959.175	1927.38
AT1G61560	MLO6	2.86993	2.77e-19	3.2e-18	3.36113	3.99691	1.9418	20.9145	29.6318	16.8829
AT1G61610	-	4.40758	1.47e-12	1.07e-11	0.118262	0.0635158	0.0140305	1.84539	1.03726	1.12386
AT1G61620	CSU1	1.28338	1.51e-09	8.31e-09	26.1435	21.874	22.9678	62.9911	46.0835	62.4758
AT1G61640	-	3.966	1.6e-49	6.33e-48	0.930205	1.60719	0.986183	20.0033	16.5428	18.432
AT1G61660	BHLH112	1.90427	3.35e-21	4.31e-20	7.25261	7.19965	6.35065	22.261	28.7462	26.2363
AT1G61690	-	1.47741	2.33e-07	1.02e-06	10.7056	8.99321	9.52881	18.6221	23.4625	38.7144
AT1G61740	-	-1.31578	3.7e-14	3.05e-13	99.5285	84.89	91.7414	36.6303	39.1463	34.3042
AT1G61750	CRRSP1	2.75284	0.00208372	0.00504601	0.167616	0.0945238	0.0696005	0.386025	1.1284	0.652402
AT1G61770	C50	1.30408	1.34e-09	7.44e-09	11.5495	13.8292	13.8289	37.7901	28.7149	29.6704
AT1G61795	RIC9	1.22812	2.05e-05	6.95e-05	5.56632	4.14431	3.67095	11.778	9.22855	10.041
AT1G61800	GPT2	8.35696	2.76e-156	1.35e-153	0.339689	0.446975	0.705258	201.352	129.768	158.418
AT1G61810	BGLU45	3.27134	9.88e-17	9.76e-16	0.67024	0.747807	0.556617	9.36106	6.0782	3.48851
AT1G61820	BGLU46	1.20905	0.00447197	0.0101161	4.18319	4.72619	2.97002	4.76351	16.0855	6.35018
AT1G61840	-	-6.01068	3.56e-05	0.000116662	0.304313	0.271717	0.284314	0	0	0
AT1G61900	-	-1.50544	1.61e-06	6.33e-06	15.7511	16.985	18.1643	3.9772	4.82768	9.0261
AT1G61930	-	-4.68034	0.00884879	0.0188472	0.378832	0.325538	0.269666	0	0	0
AT1G61960	-	-2.4564	2.65e-07	1.15e-06	2.85196	1.99278	2.34455	0.417024	0.651618	0.203865
AT1G61980	-	-1.35278	2.47e-05	8.29e-05	3.6128	3.57347	3.67899	1.69804	1.62143	0.882671
AT1G61990	-	-1.9489	3.77e-11	2.44e-10	5.73771	7.2303	7.39018	1.71294	2.17452	1.31589
AT1G62010	-	-1.24442	0.00630103	0.013838	1.91136	1.31936	2.57616	0.577298	0.877508	0.975664
AT1G62020	-	-1.43626	1.33e-07	6.02e-07	15.8211	14.2903	16.118	3.59436	6.30406	7.05444
AT1G62030	-	-3.5297	4.4e-14	3.59e-13	2.9443	3.03265	3.11507	0.159236	0.130331	0.513769
AT1G62045	-	2.66287	1.64e-12	1.19e-11	2.06698	2.30018	2.67786	21.5438	11.8444	10.9999
AT1G62085	-	-2.50828	8.25e-09	4.25e-08	1.93877	1.73939	2.10411	0.405913	0.403422	0.187095
AT1G62110	-	-2.07962	0.000247415	0.000710949	0.753085	1.19107	1.07831	0.170874	0.279713	0.257282
AT1G62120	-	-3.7562	6.03e-08	2.84e-07	1.83195	1.41738	1.54343	0	0.257378	0.0751552
AT1G62150	-	-2.13707	7.68e-06	2.77e-05	1.50441	2.04015	2.03022	0.212123	0.578726	0.456272
AT1G62180	APR2	5.17819	7.68e-84	7.66e-82	5.14322	6.14543	3.00261	173.034	161.946	178.672
AT1G62200	-	1.49661	4.58e-13	3.48e-12	6.75033	7.66925	7.20963	23.3926	20.3018	16.8891
AT1G62260	PCMP-E10	-1.28789	0.0109957	0.0229804	1.58398	1.73924	1.35721	1.12499	0.460387	0.32027
AT1G62262	SLAH4	-1.83053	0.0111817	0.0233441	0.822124	1.03027	0.540512	0.225401	0.332074	0.0969666
AT1G62280	SLAH1	-7.23963	5.97e-08	2.81e-07	1.15313	1.7341	0.81255	0	0	0
AT1G62300	WRKY6	3.97331	1.5e-93	1.9e-91	8.05394	10.0648	7.86562	148.979	126.346	130.008
AT1G62305	-	2.09757	4.38e-13	3.33e-12	2.91378	3.46369	2.32764	16.2513	10.1628	10.6047
AT1G62330	OFUT15	-1.90712	5.26e-15	4.63e-14	7.97526	7.29886	8.78956	1.99781	2.44123	1.90653
AT1G62380	ACO2	-2.13823	3.86e-17	3.91e-16	551.959	481.913	697.369	115.705	103.99	170.819
AT1G62390	Phox2	1.47841	1.25e-11	8.48e-11	43.4175	34.2568	37.2129	98.2505	89.3704	130.211
AT1G62400	HT1	-2.29824	1.16e-11	7.84e-11	4.78834	3.66317	4.13843	0.842645	0.689684	1.02446
AT1G62420	-	2.82368	3.83e-15	3.41e-14	1.16532	0.808811	1.67499	9.61437	6.80704	9.19829
AT1G62422	-	1.17994	8.49e-06	3.04e-05	7.58767	8.47723	7.36939	23.1866	14.4526	15.1078
AT1G62430	CDS1	-1.98448	1.9e-13	1.49e-12	26.7809	20.7402	19.4857	4.04902	5.64824	7.11894
AT1G62500	-	-1.76297	0.00427993	0.0097221	3.20288	4.69239	5.75856	0.564901	0.426792	3.03772
AT1G62510	-	-3.53711	2.93e-05	9.72e-05	100.409	55.5096	39.0863	1.77628	3.22374	11.7114
AT1G62570	FMOGS-OX4	2.73041	1.96e-26	3.32e-25	7.0094	5.71255	4.84442	37.7027	48.1122	29.7291
AT1G62590	-	-3.77657	2.51e-11	1.65e-10	2.35853	1.75565	1.99787	0.279347	0.127021	0.0333816
AT1G62600	-	2.22595	1.46e-19	1.71e-18	7.41937	8.43111	8.08535	44.0043	26.8315	40.4362
AT1G62630	-	-3.69034	5.68e-32	1.23e-30	7.93475	6.39638	8.52772	0.416105	0.502748	0.85241
AT1G62640	KAS III	-2.31648	1.34e-12	9.79e-12	15.1368	11.7054	13.5101	1.59503	3.88747	2.51597
AT1G62670	RPF2	-3.07982	4.52e-09	2.38e-08	1.83471	1.24969	1.45198	0.14203	0.255745	0.122201
AT1G62680	-	-1.65324	0.000152878	0.000455213	1.1606	1.29491	0.948298	0.270983	0.40326	0.397417
AT1G62730	-	2.37388	3.81e-18	4.14e-17	2.50482	2.64851	2.2427	15.7093	10.5812	11.7989
AT1G62740	HOP2	4.41911	3.02e-84	3.06e-82	13.5228	13.5901	11.6673	322.443	204.827	296.366
AT1G62750	CPEFG	-2.68237	1.68e-17	1.75e-16	257.155	173.154	197.39	21.9415	26.2212	48.9682
AT1G62780	-	-1.72796	1.03e-07	4.7e-07	34.3818	43.2737	55.8235	13.2462	8.1581	18.6892
AT1G62810	-	-1.77922	7.93e-11	4.97e-10	10.5138	10.0543	8.2999	2.62138	3.65673	2.03477
AT1G62830	LDL1	-1.77721	5.29e-06	1.95e-05	4.59544	3.46967	4.3073	0.526975	1.56095	1.48436
AT1G62870	-	-2.80988	0.00693748	0.0151153	0.397697	0.312623	0.46539	0	0.155771	0
AT1G62910	-	-3.55062	2.28e-07	1e-06	0.998708	1.037	1.38233	0.0625864	0.179289	0.0336554
AT1G62914	-	-1.35485	0.000313118	0.000882109	3.30301	4.07557	3.32919	1.37463	1.94612	0.799135
AT1G62915	-	-1.25553	0.00673644	0.0147088	5.57089	2.88686	5.18916	1.48609	2.43265	1.70482
AT1G62930	-	-2.41632	5.37e-08	2.54e-07	2.47162	1.65801	2.09286	0.542115	0.339306	0.274371
AT1G62975	BHLH125	-1.3001	0.000216814	0.000628882	2.6186	3.38254	3.51295	1.36961	1.41028	1.04535
AT1G62980	EXPA18	-3.91781	2.87e-07	1.24e-06	2.00175	1.97548	1.59313	0.274409	0.0898389	0
AT1G63010	-	1.44059	1.07e-14	9.22e-14	11.7992	13.3182	11.325	35.4741	28.7519	33.9868
AT1G63020	NRPD1	1.27786	0.000920841	0.00238346	0.727286	0.685385	0.426821	0.880548	1.56675	1.97639
AT1G63050	LPLAT2	-1.47555	3.54e-06	1.33e-05	5.42764	5.17382	7.26621	1.79547	1.75707	2.85453
AT1G63080	-	-2.58941	4.18e-05	0.000135503	1.34222	0.792957	1.32699	0.420565	0.0860555	0.0678469
AT1G63090	PP2A11	1.60059	1.4e-14	1.19e-13	12.6016	12.6426	11.6912	43.1655	31.219	36.8436
AT1G63130	-	-4.07475	5.17e-24	7.74e-23	4.13331	3.24168	3.61326	0.20821	0.191717	0.251918
AT1G63150	-	-2.94059	7.05e-07	2.91e-06	1.46059	1.69882	1.17508	0.0300338	0.294983	0.226107
AT1G63230	-	-2.42964	0.000226319	0.00065483	0.815638	1.02214	0.978417	0.119266	0.260309	0.128269
AT1G63240	-	-1.03075	1.93e-05	6.57e-05	8.09041	7.2591	9.24711	3.37524	3.86307	4.72198
AT1G63300	-	-1.13787	0.000621632	0.00165962	2.04011	1.87856	1.76792	0.5642	0.971337	1.02527
AT1G63350	-	1.06274	0.000980637	0.00252623	1.21805	1.29648	1.79979	2.56059	2.40248	4.00769
AT1G63370	-	1.70718	0.00533543	0.0118869	0.276686	0.184926	0.22978	0.687786	0.794733	0.739706
AT1G63380	-	1.77522	0.000221664	0.000641836	0.564711	0.555258	0.721504	2.5725	1.49727	2.21336
AT1G63390	-	1.89981	0.00288183	0.00678032	0.514503	0.696344	1.02548	3.6563	2.77092	1.89333
AT1G63440	HMA5	3.73405	6.61e-38	1.77e-36	2.01159	2.33643	1.14088	21.9101	28.8194	21.7354
AT1G63470	AHL5	-1.39353	4.73e-05	0.000152237	4.1326	4.75483	6.6337	1.38702	2.56922	1.88428
AT1G63530	-	4.26277	7.93e-33	1.76e-31	0.405162	0.734729	0.336477	8.40573	7.90673	12.1099
AT1G63580	CRRSP6	4.43768	4.26e-10	2.49e-09	0.246553	0.0370769	0.0819023	2.27127	2.54946	2.58231
AT1G63670	-	-2.49517	4.58e-15	4.05e-14	3.96298	4.28263	6.61079	0.767625	0.923944	0.922697
AT1G63680	ATMURE	-2.21559	2.13e-15	1.93e-14	14.349	13.9854	14.3584	1.90162	3.27574	3.94765
AT1G63690	SPPL2	-1.86352	1.01e-20	1.26e-19	36.4483	34.3462	35.6426	7.9471	10.5698	10.5006
AT1G63700	YDA	-1.46912	1.03e-11	6.96e-11	11.0606	9.07732	10.6014	3.21033	3.59798	4.21775
AT1G63720	-	3.26614	8.54e-44	2.84e-42	3.62683	4.28867	2.70307	36.2256	33.5563	31.6771
AT1G63730	-	-1.58432	5.33e-06	1.97e-05	2.10409	2.17704	2.10583	0.473335	0.89105	0.738146
AT1G63750	-	1.77633	5.51e-06	2.03e-05	1.55172	1.7236	1.91347	3.97587	3.54538	10.1493
AT1G63780	IMP4	1.26804	5e-09	2.63e-08	9.16912	11.5224	11.8804	29.1053	24.0963	24.7535
AT1G63800	UBC5	-1.082	7.5e-09	3.88e-08	104.341	92.279	98.0462	47.3477	50.7658	39.9582
AT1G63820	-	2.26604	0.000215073	0.000624372	0.394146	0.565779	0.148785	1.41464	2.70165	1.16643
AT1G63830	-	2.50116	2.41e-31	5.02e-30	20.4293	20.3881	20.8639	120.472	89.5835	136.688
AT1G63840	-	4.18539	8.81e-63	4.9e-61	8.8755	8.46399	5.14163	145.348	119.29	141.062
AT1G63860	-	1.91052	1.19e-08	6.04e-08	0.833777	1.3235	1.23099	3.97104	2.87956	5.84426
AT1G63930	ROH1	5.55329	7.27e-31	1.48e-29	0.129616	0.170554	0.161465	9.59496	5.44491	6.69605
AT1G63970	ISPF	-2.32811	2.32e-13	1.8e-12	77.5482	59.2592	62.9743	9.18091	10.0736	20.3203
AT1G63980	-	-1.01028	1.02e-06	4.11e-06	47.7707	44.8242	51.8707	21.1153	21.5584	28.5621
AT1G64040	TOPP3	1.33665	1.38e-11	9.29e-11	45.6755	38.2596	47.6018	126.522	105.038	98.1992
AT1G64065	-	3.93188	8.03e-58	3.93e-56	1.71856	1.81523	1.69907	27.7321	22.6981	28.9569
AT1G64110	-	-1.74295	4.54e-05	0.00014664	1.75407	3.38212	2.85573	0.754224	1.17851	0.41787
AT1G64140	-	1.0362	1.8e-06	7.03e-06	40.7018	34.9657	29.7424	72.9374	59.2877	82.4004
AT1G64160	DIR5	3.35192	5.38e-05	0.000171708	0.116322	0.524781	0.0483014	0.918492	2.9444	3.29275
AT1G64180	-	-1.13114	0.000286481	0.000812344	4.27628	3.10512	4.13985	2.18674	1.57923	1.45259
AT1G64200	VHA-E3	2.46695	2.62e-30	5.17e-29	15.1062	14.4617	15.507	95.4452	64.6104	87.3944
AT1G64280	NPR1	1.48822	1.98e-14	1.67e-13	13.1724	13.1608	12.315	34.4337	31.3862	41.8352
AT1G64290	-	9.96324	2.43e-15	2.19e-14	0	0	0	8.53821	6.04283	3.24097
AT1G64300	-	1.45862	5.77e-06	2.12e-05	1.01469	1.238	1.44686	4.45957	2.86642	2.79102
AT1G64355	-	-1.59886	2.11e-07	9.29e-07	28.2623	19.9644	26.8933	6.75317	5.98791	11.9399
AT1G64370	-	1.12397	0.000131354	0.000395396	61.113	44.4436	70.8673	176.683	89.7985	115.386
AT1G64390	AtGH9C2	-1.63698	1.24e-06	4.97e-06	5.23217	6.63258	4.73735	0.994312	2.05489	2.24568
AT1G64400	LACS3	2.87736	1.31e-14	1.12e-13	0.89723	1.57963	1.19947	13.7948	6.95357	6.16366
AT1G64450	-	-3.2673	0.000269566	0.000768098	1.12109	0.602108	1.99507	0.105383	0.258761	0
AT1G64500	-	2.70885	1.03e-14	8.82e-14	16.1135	8.48369	7.07778	76.4221	44.7101	84.3886
AT1G64520	RPN12A	1.28353	1.93e-11	1.28e-10	38.2585	32.4985	32.4217	93.703	75.0099	80.588
AT1G64561	-	2.80278	2.49e-09	1.34e-08	2.50197	0.905783	0.846518	10.7315	8.38422	9.83659
AT1G64563	-	2.68932	4.37e-25	6.99e-24	0.910887	0.899772	0.993791	6.83987	6.00226	5.10636
AT1G64580	-	-1.63419	0.00212673	0.00513847	2.08894	1.94844	2.72299	0.313186	1.36712	0.449103
AT1G64583	-	-2.56606	0.00253886	0.00603647	0.434077	0.938356	0.743509	0.10711	0.233777	0
AT1G64610	-	2.71762	3.18e-39	9.02e-38	3.90405	3.69704	4.37392	29.9542	22.7316	25.5169
AT1G64640	ENODL8	-2.47707	2.92e-09	1.56e-08	7.13231	7.76297	9.23687	0.656379	1.34307	2.32956
AT1G64650	-	-1.90439	1.16e-16	1.14e-15	16.8825	16.4736	14.927	3.40781	4.40257	4.99453
AT1G64660	MGL	1.54366	1.15e-12	8.46e-12	39.0672	25.2829	32.9492	89.5825	98.2744	93.634
AT1G64680	-	-1.13889	0.00174195	0.00428167	99.5949	62.6458	80.9192	30.044	20.4074	59.2941
AT1G64690	BLT	-2.59626	7.71e-07	3.17e-06	1.96061	1.45116	1.50103	0.322524	0.263978	0.216794
AT1G64700	-	1.37675	0.0128046	0.0263943	0.504335	0.54775	0.744598	1.54866	1.50898	1.58625
AT1G64720	CP5	-1.53403	7.38e-07	3.04e-06	1654.34	930.883	1287.5	410.939	298.079	619.433
AT1G64740	TUBA1	1.06208	1.06e-05	3.74e-05	24.9168	17.4291	19.8011	48.085	33.3696	47.3792
AT1G64750	ATDSS1(I)	1.66305	1.27e-07	5.76e-07	23.5934	23.4009	34.0358	125.383	58.707	70.7634
AT1G64760	-	-1.35968	0.000109443	0.000333339	3.51988	4.14431	5.86899	1.2568	1.67525	2.31716
AT1G64790	ILA	-1.01955	0.000307392	0.000867124	10.2412	10.3463	10.5621	3.15783	5.20127	6.89353
AT1G64810	APO1	-1.63952	1.24e-08	6.29e-08	20.0077	17.0053	16.0575	4.3884	4.48975	8.06912
AT1G64860	SIGA	-1.2026	0.000126398	0.000381754	37.8083	24.5419	27.1246	9.49392	10.1159	19.0203
AT1G64900	CYP89A2	1.46431	6.5e-06	2.37e-05	84.1515	41.9666	43.5342	195.981	109.064	159.96
AT1G64930	CYP89A7	5.82362	5.39e-39	1.51e-37	0.406392	0.305569	0.0632809	19.6546	10.6972	12.6542
AT1G64940	CYP89A6	6.71825	4.79e-91	5.85e-89	0.241811	0.568183	0.301226	45.8643	33.7947	39.1874
AT1G64950	CYP89A5	1.32124	7.3e-07	3.01e-06	92.9257	59.3381	53.1655	194.73	135.967	179.058
AT1G64970	VTE4	1.29287	9.09e-06	3.25e-05	9.51238	6.90291	5.87891	17.9528	13.4628	22.8043
AT1G65010	-	-1.68584	5.17e-06	1.91e-05	8.20748	7.41538	8.53604	1.06714	2.87994	3.50511
AT1G65040	HRD1B	1.41505	2.11e-10	1.27e-09	6.07286	8.18498	5.79913	19.7611	16.174	17.1905
AT1G65070	-	-2.27438	1.04e-15	9.65e-15	13.845	14.5979	15.8489	1.90485	3.13508	4.05274
AT1G65150	-	1.02156	0.010866	0.0227236	1.83189	1.52089	1.01422	2.76236	2.26092	3.78113
AT1G65230	-	-3.38969	6.16e-34	1.43e-32	82.1108	73.9736	87.1633	6.41133	5.60414	11.1128
AT1G65240	-	3.93724	3.78e-12	2.66e-11	0.122899	0.300327	0.102064	3.073	1.62162	3.47892
AT1G65250	-	1.53227	0.00217285	0.00524233	0.479216	0.384346	0.742889	1.97605	1.06676	1.58261
AT1G65295	-	-1.09436	0.000216721	0.00062869	5.30221	4.74337	6.36396	2.3429	2.75135	2.51976
AT1G65370	-	1.18107	9.36e-06	3.33e-05	6.33393	11.5822	10.2091	21.554	19.781	22.0671
AT1G65380	CLV2	-2.46534	1.64e-10	1e-09	3.76967	3.44073	4.06812	0.318349	0.977103	0.713292
AT1G65410	TGD3	-1.57332	3.1e-08	1.51e-07	12.4665	11.6842	11.6291	3.17092	3.27236	5.53553
AT1G65420	NPQ7	-3.21098	0.000317817	0.000893842	1.53896	1.35001	1.10765	0.0675096	0.33153	0
AT1G65486	-	1.60771	0.023205	0.0449143	0.25252	0.379742	0.629133	1.19635	0.59839	2.07295
AT1G65490	-	3.01809	1.94e-19	2.25e-18	4.37144	3.87963	3.03522	35.366	18.4484	36.92
AT1G65500	-	2.45591	4.71e-05	0.000151654	0.345044	0.985873	0.630409	5.90307	2.30426	2.63714
AT1G65540	-	1.4709	3.75e-12	2.64e-11	13.0296	13.1672	14.5431	45.9315	32.0362	34.1538
AT1G65590	HEXO3	-1.82135	6.91e-18	7.38e-17	21.8699	18.1714	17.2084	4.89761	5.6417	5.52744
AT1G65610	KOR2	1.63718	6.51e-06	2.37e-05	2.46457	2.37269	0.994688	5.91089	6.97156	5.08567
AT1G65690	NHL6	2.43733	5.4e-08	2.56e-07	7.9653	12.0097	5.64524	43.2469	76.2733	18.0616
AT1G65710	-	-1.62654	0.0114161	0.0237945	0.696416	0.591939	0.930397	0.199238	0.293528	0.214278
AT1G65790	SD17	-5.38778	0.000674614	0.00178944	0.142689	0.187755	0.192561	0	0	0
AT1G65800	SD16	-3.88964	4.7e-29	8.83e-28	25.1022	19.8402	21.2418	1.50253	0.717373	2.24438
AT1G65820	-	1.38984	2.93e-13	2.25e-12	68.6199	69.087	67.657	211.031	160.143	163.04
AT1G65840	PAO4	1.69063	8.56e-17	8.48e-16	14.6484	15.0447	12.0116	49.0452	46.3391	38.1954
AT1G65845	-	-1.44837	0.000766254	0.00201302	12.3544	16.2564	9.70242	4.68318	7.15989	1.99568
AT1G65860	FMOGS-OX1	-1.4722	0.00371379	0.00855388	1.86539	3.05403	2.27376	0.475137	0.550924	1.57559
AT1G65900	-	-1.13641	0.0181144	0.0359463	0.973773	1.55312	1.51936	0.465999	0.540329	0.835294
AT1G65920	-	1.18452	9.46e-06	3.36e-05	1.82533	1.34056	1.35138	2.99805	3.87126	3.28445
AT1G65970	PRXIIC	2.55331	2.22e-35	5.45e-34	23.9971	29.5935	25.7489	166.007	167.287	129.045
AT1G65980	PRXIIB	2.1347	1.83e-24	2.81e-23	102.333	95.093	94.3042	524.956	352.773	394.111
AT1G65985	-	-1.73202	0.000626432	0.00167187	2.89533	3.57359	1.67861	0.862709	1.23569	0.309278
AT1G66040	ORTH4	2.88504	0.0075226	0.0162691	0.205801	0.116057	0	1.82815	0.36022	0.145641
AT1G66050	ORTH5	3.26187	1.02e-23	1.5e-22	0.374823	0.510819	0.42801	4.16198	4.08777	4.34353
AT1G66060	-	3.35962	6.16e-18	6.6e-17	0.544111	0.457251	0.318967	5.47573	3.82673	4.07706
AT1G66070	-	2.29318	5.27e-24	7.89e-23	9.59881	11.3495	12.1703	60.2197	42.2246	58.8542
AT1G66080	-	4.74907	1.29e-34	3.08e-33	0.53361	2.12957	1.29536	32.8971	29.534	44.5015
AT1G66090	-	7.52515	8.79e-66	5.39e-64	0.250219	1.64623	1.2468	203.708	138.767	238.209
AT1G66100	-	-1.5926	1.75e-07	7.77e-07	234.084	128.201	145.44	47.3403	44.0717	75.8498
AT1G66130	-	-2.08049	1.99e-10	1.2e-09	33.4218	21.9377	20.7041	4.64867	4.49993	8.74927
AT1G66140	ZFP4	-2.1088	5.35e-09	2.8e-08	10.1676	8.5613	8.85502	1.7039	3.28142	1.29355
AT1G66150	TMK1	-1.60692	6.23e-10	3.58e-09	33.7867	29.2104	33.8745	7.31527	10.3525	13.9109
AT1G66160	PUB20	1.28336	7.86e-08	3.65e-07	3.5445	4.41412	4.26211	10.301	9.10721	10.1902
AT1G66180	-	-2.86003	3.33e-09	1.78e-08	132.839	93.3789	86.2746	12.022	26.5443	4.08075
AT1G66190	-	-1.74698	0.00013856	0.000415327	2.48826	2.33867	3.4785	0.982377	0.982729	0.469571
AT1G66200	ATGSR2	-1.0078	1.24e-05	4.33e-05	208.59	194.531	177.905	69.4717	105.956	111.329
AT1G66230	MYB20	-2.27611	1.24e-08	6.29e-08	3.3926	4.64833	5.66623	0.69451	0.852658	1.28046
AT1G66250	-	-1.18831	0.00116136	0.00294835	1.98279	2.20726	2.3096	0.71165	1.19267	0.911155
AT1G66260	ALY3	1.90763	2.2e-17	2.27e-16	51.1484	50.6195	46.2673	214.38	135.668	201.419
AT1G66280	BGLU22	-1.23322	0.0235887	0.0455365	6.56833	14.4016	3.74759	4.25602	5.04965	1.09997
AT1G66345	-	-1.68208	0.000542511	0.00146407	1.27635	1.91938	1.56346	0.335938	0.549913	0.587107
AT1G66350	RGL1	-1.17719	0.00183762	0.00449841	1.92946	1.78991	1.74804	0.593579	0.944668	0.851182
AT1G66440	-	-2.31026	0.0164633	0.0330309	0.332156	0.466199	0.312626	0.174849	0.0477031	0
AT1G66480	-	2.48774	6.61e-19	7.49e-18	2.78067	3.71697	2.67582	15.1023	21.2036	14.8055
AT1G66500	PCFS1	4.1334	1.67e-50	6.76e-49	2.27546	2.90114	2.1088	53.9884	31.1519	42.0543
AT1G66510	-	3.34117	1.17e-40	3.51e-39	2.39865	2.11722	1.90541	23.5377	16.6814	24.3181
AT1G66540	-	2.52419	1.59e-12	1.16e-11	8.60642	4.29674	3.91954	37.9975	20.2349	37.7878
AT1G66570	SUC7	9.29086	3.47e-16	3.33e-15	0.0299831	0.225445	0	71.3404	44.3741	46.8927
AT1G66580	RPL10C	5.0524	2.49e-124	5.66e-122	148.172	137.279	116.352	5196.24	3557.18	4483.01
AT1G66590	ATCOX19-1	1.6063	1.83e-08	9.1e-08	3.07721	3.34607	4.04956	13.0212	8.97476	9.71579
AT1G66600	WRKY63	7.14229	6.93e-44	2.31e-42	0.102295	0.307666	0.0424768	20.5299	25.012	20.7766
AT1G66680	AR401	2.20423	1.39e-35	3.45e-34	18.8876	19.345	20.0663	99.1119	84.0165	83.5698
AT1G66700	PXMT1	6.19106	2.52e-14	2.1e-13	0.106038	0.0531536	0	3.20959	5.7108	2.05111
AT1G66725	MIR163	1.93457	2.79e-05	9.3e-05	16.5496	8.53284	4.84312	37.3363	53.3081	22.3082
AT1G66760	DTX9	3.27792	4.82e-43	1.57e-41	25.477	23.497	18.4835	204.904	172.822	271.793
AT1G66795	MIR157B	3.80271	0.0162449	0.0326514	0	0.594354	0	1.56039	3.40571	3.91576
AT1G66840	PMI2	-2.58315	2.17e-13	1.69e-12	3.54786	3.0212	3.24814	0.703167	0.391357	0.544498
AT1G66880	-	1.70119	8.36e-13	6.21e-12	2.37613	2.37433	2.3022	7.7764	9.14868	5.81162
AT1G66890	-	-2.07268	1.01e-14	8.7e-14	25.9174	16.962	22.0351	5.23033	5.3059	4.75365
AT1G66900	-	1.20707	1.53e-06	6.05e-06	11.0185	7.41138	8.27352	18.9479	17.8972	24.3144
AT1G66910	LRK10L-2.5	-2.29725	9.61e-16	8.95e-15	11.3771	10.539	11.7892	2.25935	1.54562	3.04645
AT1G66920	LRK10L-2.4	1.53691	2.81e-08	1.37e-07	1.73598	2.00946	1.84004	5.3507	4.25639	6.53051
AT1G66970	SVL2	-1.82611	2.34e-05	7.88e-05	32.3396	30.0183	35.4439	3.88464	6.32383	17.1963
AT1G66980	SNC4	-1.8913	5.02e-12	3.49e-11	24.4001	20.5243	22.8072	5.02576	4.52756	8.59744
AT1G67040	-	-1.38922	0.00769413	0.0165956	0.941593	0.971984	1.6037	0.16802	0.446941	0.722815
AT1G67060	-	2.39595	2.48e-23	3.55e-22	3.53699	4.0611	5.06102	26.3244	19.0232	20.87
AT1G67070	PMI2	2.02909	4.23e-12	2.97e-11	4.1945	2.98591	2.12303	13.1958	13.7411	10.6439
AT1G67080	ABA4	-2.79873	5.51e-28	9.92e-27	15.6401	18.3765	18.8536	2.67622	2.03112	2.87824
AT1G67090	RBCS-1A	-1.01459	0.000630537	0.0016809	6153.87	5394.63	6977.62	2379.34	2173.01	4552.63
AT1G67110	CYP735A2	-2.6727	0.0228716	0.0442983	0.314123	0.236191	0.260871	0.0344492	0.0845874	0
AT1G67190	-	1.52422	1.01e-09	5.68e-09	5.14358	3.89151	5.46554	14.0846	11.6656	15.6452
AT1G67195	MIR414	2.01093	2.2e-11	1.46e-10	174.868	138.749	166.485	853.13	385.555	683.02
AT1G67250	-	1.04988	1.9e-06	7.43e-06	22.4103	25.5736	30.0412	58.9845	45.6384	55.89
AT1G67265	DVL3	-2.85816	0.000140741	0.000421379	2.55814	2.56464	2.96138	0.102017	0.166996	0.877742
AT1G67290	GLOX1	6.82768	2.06e-06	8.02e-06	0	0	0	0.568198	0.335874	0.373444
AT1G67300	-	1.26169	6.76e-10	3.87e-09	6.86258	7.68351	6.71839	19.1832	15.7819	15.6684
AT1G67350	-	1.01638	7.73e-08	3.59e-07	37.7021	40.1753	46.6169	90.1472	77.1458	82.762
AT1G67360	-	5.23916	3e-105	4.48e-103	5.07049	5.54008	4.47409	227.033	142.299	196.514
AT1G67365	-	1.4001	1.69e-05	5.79e-05	2.22951	3.81377	3.93455	10.1225	8.16498	7.96778
AT1G67370	ASY1	2.54732	2.32e-07	1.01e-06	0.24322	0.457195	0.727155	4.28908	1.99103	2.06546
AT1G67420	-	-1.1381	0.00461083	0.0104023	1.25171	1.18249	1.25275	0.316782	0.639553	0.704104
AT1G67440	emb1688	-1.51186	1.16e-09	6.51e-09	11.7087	9.51709	9.9946	3.93999	2.96936	3.98568
AT1G67460	-	4.03106	7.75e-11	4.86e-10	0.0807178	0.0809229	0.111723	1.87666	1.13026	1.4471
AT1G67470	-	1.42134	0.000259945	0.00074349	1.08001	1.28577	1.51978	4.14549	2.03579	4.20366
AT1G67500	REV3	-1.01168	5.8e-05	0.00018446	2.91429	3.09609	2.75336	1.13118	1.78115	1.39037
AT1G67510	-	-2.80398	3.82e-13	2.91e-12	3.71455	3.04404	3.13683	0.302092	0.696809	0.383968
AT1G67520	-	1.28735	0.00184144	0.00450633	0.503828	0.598798	0.364427	0.812765	1.38297	1.35718
AT1G67590	-	-2.87871	1.47e-20	1.82e-19	13.0496	7.76179	10.4214	1.64777	1.19881	1.37835
AT1G67650	-	2.08064	3.3e-11	2.14e-10	1.47719	1.56909	1.10993	7.25144	4.21773	6.00676
AT1G67660	-	-2.81048	1.27e-27	2.26e-26	12.3312	11.5305	11.9476	1.53959	1.97531	1.52155
AT1G67690	-	-1.25338	0.000201799	0.000588977	2.3348	2.52738	3.15921	0.794644	1.12735	1.42438
AT1G67710	ARR11	1.47183	6.6e-05	0.00020849	1.1554	1.42007	0.996432	2.39774	4.7387	2.67308
AT1G67750	-	-2.40958	1.63e-10	9.91e-10	3.15396	3.37229	3.07586	0.456953	0.74801	0.573356
AT1G67800	-	3.27074	1.12e-30	2.25e-29	3.35168	5.5617	2.6683	38.1463	38.6164	34.3191
AT1G67810	SUFE2	4.14995	9.98e-53	4.25e-51	8.072	11.6915	5.60984	152.913	153.161	141.306
AT1G67820	-	2.60697	2.46e-11	1.62e-10	0.855256	0.791473	1.28395	5.71422	8.14923	3.81771
AT1G67830	FXG1	-1.43476	2.62e-08	1.28e-07	10.479	9.62393	12.7741	3.44764	4.27302	4.34353
AT1G67840	CSK	-1.05096	0.00335529	0.00778817	51.9363	33.9583	37.7792	12.8925	13.9097	32.5082
AT1G67850	-	4.83839	4.91e-67	3.12e-65	2.14545	1.51734	1.34072	57.9785	34.7096	48.9461
AT1G67855	-	3.77142	0.00636412	0.0139635	0	0.251996	0	1.02912	0.601652	2.0555
AT1G67856	-	1.69298	0.000180957	0.000532861	0.851269	0.761992	0.605963	2.93407	1.61553	2.58182
AT1G67860	-	1.27077	0.000976306	0.00251618	39.2571	34.7609	56.553	172.663	54.896	85.4156
AT1G67865	-	1.56502	0.000325179	0.000912683	107.599	71.0333	120.005	536.525	124.853	216.496
AT1G67890	-	1.1595	2.18e-06	8.46e-06	8.57834	7.07361	7.10034	21.6	13.1361	15.7231
AT1G67900	-	-2.7508	5.1e-19	5.82e-18	10.1281	5.86505	8.31759	0.790584	1.3447	1.4481
AT1G67920	-	4.79841	4.01e-62	2.19e-60	3.58291	4.27099	4.86242	151.69	83.9619	116.635
AT1G67970	HSFA8	1.49941	1.49e-09	8.2e-09	9.98495	8.76283	10.7371	35.4669	21.7062	25.6013
AT1G67980	CCOAMT	5.00474	1.42e-43	4.68e-42	0.792583	0.595947	0.696938	18.8363	30.3318	16.7608
AT1G68000	PIS1	1.42775	8.73e-10	4.94e-09	24.2879	21.4849	20.936	75.8141	52.4711	49.8355
AT1G68010	HPR	-1.13993	0.000265198	0.000756664	779.995	542.893	683.249	262.739	191.5	449.97
AT1G68020	TPS6	-1.51389	5.52e-10	3.19e-09	15.7769	13.1711	15.7374	3.77153	6.09506	5.64976
AT1G68050	ADO3	-3.05773	1.88e-24	2.88e-23	56.5743	41.8329	58.1748	8.26547	6.63548	3.7465
AT1G68060	MAP70.1	-1.73271	1.63e-10	9.95e-10	16.2072	13.7132	17.1477	3.09694	5.41705	5.5333
AT1G68110	-	1.34983	1.88e-05	6.4e-05	3.313	2.9838	5.29107	11.7383	7.72524	9.89343
AT1G68130	IDD14	-2.5467	1.63e-12	1.18e-11	4.91599	4.10313	4.31701	0.681001	0.481375	1.1319
AT1G68140	-	2.44982	2.58e-32	5.62e-31	18.0962	16.6681	18.9905	111.091	77.3474	103.149
AT1G68160	-	1.17321	1.61e-05	5.56e-05	7.33378	7.00395	6.32143	20.7207	13.5151	12.0033
AT1G68185	-	1.14845	0.00104822	0.00268321	4.11285	4.26896	3.56412	13.1784	6.1154	7.02334
AT1G68190	-	-2.52548	2.71e-22	3.69e-21	27.4957	21.9714	23.2438	3.89238	3.18582	5.50409
AT1G68238	-	-1.51874	6.8e-06	2.47e-05	10.8928	11.3802	11.5219	3.77238	4.32263	3.57029
AT1G68290	ENDO2	3.26213	0.00167845	0.00413642	0.0953759	0.143427	0	1.00413	0.87322	0.404973
AT1G68300	-	3.57091	1.51e-35	3.76e-34	28.3192	29.0975	31.3959	508.281	239.51	300.224
AT1G68310	AE7	3.25974	1.69e-39	4.86e-38	10.8922	15.5817	17.3027	155.545	111.245	149.973
AT1G68330	-	2.15896	2.19e-11	1.45e-10	0.925752	1.12271	0.843214	4.63741	4.59976	3.59267
AT1G68340	-	4.0254	1.88e-31	3.97e-30	1.26987	1.53833	1.72837	35.8373	15.3879	22.3168
AT1G68360	GIS3	-5.20062	0.00152791	0.00379337	0.442541	0.295776	0.53086	0	0	0
AT1G68370	ATJ15	2.41193	3.83e-30	7.51e-29	16.0503	15.708	15.0455	101.067	68.6039	77.6062
AT1G68390	-	5.92532	1.13e-40	3.38e-39	0.252337	0.260883	0.235754	17.8077	19.1618	8.16973
AT1G68400	-	-1.8639	2.1e-09	1.14e-08	7.74964	6.46319	6.72333	1.31595	1.63632	2.77615
AT1G68410	-	4.12136	3.02e-67	1.93e-65	5.22899	5.24726	5.30021	101.808	64.8889	105.948
AT1G68440	-	1.67814	1.4e-17	1.46e-16	19.413	15.8226	15.5704	55.1483	48.1293	58.0721
AT1G68450	VQ8	4.04027	3.19e-13	2.44e-12	0.792465	0.695168	0.493591	6.77882	19.917	5.42117
AT1G68520	COL6	-5.89761	4.94e-61	2.59e-59	51.6722	41.6856	61.0409	0.524702	0.579765	1.49542
AT1G68530	CUT1	-2.32239	4.78e-14	3.9e-13	45.9565	49.068	57.9122	6.99457	7.92014	15.4694
AT1G68540	TKPR2	-1.78651	4.05e-07	1.72e-06	5.41083	4.3983	5.6473	1.05849	1.3389	2.0698
AT1G68550	ERF118	-2.2014	2.79e-09	1.5e-08	7.27392	9.15646	11.6065	2.22285	2.7877	1.00253
AT1G68560	XYL1	-3.54262	1.37e-35	3.41e-34	117.306	88.3316	117.252	5.74187	9.83399	11.9331
AT1G68590	-	-2.02074	8.64e-10	4.9e-09	108.819	103.666	140.485	19.1533	21.8868	45.3974
AT1G68600	ALMT5	-1.10416	0.000544779	0.00146986	4.16542	3.306	4.52695	2.4025	1.44017	1.71044
AT1G68620	CXE6	5.83079	5.83e-75	4.55e-73	3.25424	3.45139	1.30861	159.81	154.636	137.886
AT1G68630	PCR12	6.59851	7.44e-06	2.69e-05	0	0	0	0.734564	0.480978	0.474009
AT1G68660	CPLS1	-1.72504	2.77e-13	2.14e-12	83.2406	81.8118	115.452	28.0102	23.5845	32.7216
AT1G68670	HHO2	1.53103	6.2e-11	3.93e-10	42.2883	31.4158	29.0869	107.488	78.8478	108.588
AT1G68690	PERK9	3.39466	4.89e-37	1.27e-35	1.56482	1.8093	1.01757	16.2026	16.7438	12.8917
AT1G68720	TADA	-1.83646	1.21e-17	1.27e-16	10.7746	8.87873	10.2206	2.83271	3.07824	2.37527
AT1G68730	-	-1.57419	1.3e-06	5.2e-06	11.8192	13.3304	16.0269	5.71131	4.47565	3.52864
AT1G68740	PHO1-H1	1.20587	7.67e-05	0.000239653	0.818234	1.18125	0.829017	2.13208	2.09759	2.26986
AT1G68765	IDA	7.88143	1.88e-46	6.83e-45	0.0603129	0.408146	0.0500882	58.1007	31.7676	39.609
AT1G68780	-	-3.20254	1.3e-23	1.89e-22	7.47722	5.60391	8.46769	0.894557	0.679875	0.755924
AT1G68790	CRWN3	-2.33025	1.16e-22	1.61e-21	13.7941	10.4425	11.3999	1.87183	2.57268	2.58288
AT1G68800	BRC2	-3.78366	0.0240672	0.0463114	0.0877238	0.0753829	0.0728523	0	0.0134985	0
AT1G68820	-	2.09472	6.37e-15	5.58e-14	9.5161	11.3978	8.59088	50.8889	46.1854	27.9832
AT1G68840	RAV2	2.62416	9.23e-38	2.46e-36	58.2293	54.7048	58.379	366.572	275.865	406.156
AT1G68850	PER11	1.71067	0.00326471	0.0075942	2.44368	3.03319	2.02941	4.7473	17.2552	2.30579
AT1G68890	PHYLLO	-1.66958	1.51e-11	1.01e-10	12.661	11.7869	13.7395	3.1516	3.48388	5.29358
AT1G68910	WIT2	1.1794	8.68e-06	3.11e-05	10.2399	8.01473	8.26572	16.3802	16.4256	26.831
AT1G68990	MGP3	1.67757	2.5e-12	1.78e-11	6.69252	8.34444	7.45752	27.8159	17.4438	26.2187
AT1G69020	-	-1.68288	5.98e-06	2.19e-05	1.81222	2.10003	2.21324	0.645328	0.780795	0.452636
AT1G69030	-	2.08029	5.44e-18	5.85e-17	5.91977	5.47582	5.2699	27.7431	18.7161	23.5083
AT1G69040	ACR4	-2.37579	1e-12	7.42e-12	17.7746	15.3033	21.4096	4.1367	4.45754	1.79239
AT1G69050	-	2.20272	0.0101734	0.0214243	0	0.801521	0.468674	2.14554	2.76919	0.97625
AT1G69070	-	1.18836	1.34e-10	8.23e-10	5.38004	6.16675	5.80692	13.3071	12.7036	13.2699
AT1G69160	-	-1.96572	7.66e-07	3.14e-06	12.7639	8.5603	9.16237	1.31291	2.18077	4.27757
AT1G69170	SPL6	-1.02529	0.00156126	0.00387166	4.12725	3.91462	2.86751	1.38451	2.12109	1.79446
[truncated: 7,303 more rows]
