# Supplementary material for: Nitric Oxide-mediated S-nitrosylation of the Energy Sensor KIN10 Regulates RNA Splicing and Gene Expression in Arabidopsis
Source: Mol Cell Proteomics. 2025 Nov 25;25(1):101459. doi: 10.1016/j.mcpro.2025.101459 (PMC12799962; doi:10.1016/j.mcpro.2025.101459)
Supplement: Table S2 [file mmc2.xlsx]

## Sheet: List
		Table S2. List of GO terms from DEGs regulated by NO, related to Figure 1 and Figure S1.
		Sheet 1. GO terms of DEGs upregulated by NO (Figure 1B)
		Sheet 2. GO terms of DEGs downregulated by NO (Figure S1A)

## Sheet: Sheet1
Sheet 1. GO terms of DEGs upregulated by NO (Figure 1B)
GO term	GeneRatio	p value	p adjusted	count	class
response to heat	0.0252437	1.14588e-25	2.83948e-22	145	BP
response to chitin	0.0153203	5.91655e-18	7.33061e-15	88	BP
modification-dependent protein catabolic process	0.0346448	3.54946e-17	2.93185e-14	199	BP
response to organonitrogen compound	0.0248955	1.93851e-16	1.20091e-13	143	BP
modification-dependent macromolecule catabolic process	0.0351671	2.76113e-16	1.2604e-13	202	BP
ubiquitin-dependent protein catabolic process	0.0336003	3.05181e-16	1.2604e-13	193	BP
cellular respiration	0.0151462	1.41006e-15	4.99163e-13	87	BP
response to metal ion	0.0383008	2.08879e-15	6.47002e-13	220	BP
response to cadmium ion	0.0290738	4.38568e-14	1.20752e-11	167	BP
cellular response to heat	0.00957521	1.01441e-13	2.5137e-11	55	BP
mitochondrial envelope	0.0418237	7.21044e-28	3.02117e-25	222	CC
mitochondrial membrane	0.0399397	1.14239e-25	2.3933e-23	212	CC
mitochondrial inner membrane	0.0324039	1.2322e-23	1.72098e-21	172	CC
cytosolic part	0.0346647	5.65763e-19	5.92637e-17	184	CC
nucleolus	0.0454032	7.5241e-19	6.30519e-17	241	CC
cytosolic ribosome	0.0310852	4.05232e-18	2.82987e-16	165	CC
mitochondrial membrane part	0.0244913	6.44279e-18	3.85647e-16	130	CC
respiratory chain	0.016202	8.33416e-18	4.36502e-16	86	CC
inner mitochondrial membrane protein complex	0.0186511	5.36074e-17	2.49572e-15	99	CC
proteasome complex	0.0107385	1.9626e-14	7.47571e-13	57	CC
ubiquitin-like protein transferase activity	0.0384543	8.63157e-16	7.14694e-13	203	MF
ubiquitin-protein transferase activity	0.0373177	6.87873e-15	2.84779e-12	197	MF
structural constituent of ribosome	0.0346657	6.75634e-12	1.86475e-09	183	MF
mRNA binding	0.0352339	2.06247e-10	4.26932e-08	186	MF
calmodulin binding	0.0195113	1.01049e-08	1.67337e-06	103	MF
unfolded protein binding	0.0134495	4.43889e-08	6.12566e-06	71	MF
phospholipid binding	0.0113658	7.42213e-08	8.77932e-06	60	MF
ubiquitin protein ligase activity	0.0159121	1.56296e-07	1.43792e-05	84	MF
ubiquitin-like protein ligase activity	0.0159121	1.56296e-07	1.43792e-05	84	MF
threonine-type endopeptidase activity	0.0037886	2.40265e-07	1.73038e-05	20	MF

## Sheet: Sheet2
Sheet 2. GO terms of DEGs downregulated by NO (Figure S1A)
GO term	GeneRatio	p value	p adjusted	count	class
polysaccharide metabolic process	0.0421129	3.06792e-24	2.54433e-21	232	BP
RNA modification	0.0375749	8.34894e-31	2.07722e-27	207	BP
carbohydrate biosynthetic process	0.0306771	3.22918e-14	8.03421e-12	169	BP
plastid organization	0.0295879	5.52289e-25	6.87048e-22	163	BP
photosynthesis	0.0275912	9.33062e-21	4.64291e-18	152	BP
chloroplast organization	0.0241423	7.89347e-24	4.90974e-21	133	BP
glucan metabolic process	0.0214195	6.52663e-15	1.80425e-12	118	BP
polysaccharide biosynthetic process	0.021238	3.37323e-15	1.04907e-12	117	BP
cellular glucan metabolic process	0.021238	2.1641e-15	7.69184e-13	117	BP
cellular polysaccharide biosynthetic process	0.0168815	3.7522e-11	6.66819e-09	93	BP
thylakoid part	0.0488822	3.70916e-31	1.4577e-28	258	CC
photosynthetic membrane	0.046798	2.93672e-30	5.77065e-28	247	CC
thylakoid membrane	0.0466086	5.61381e-30	7.35409e-28	246	CC
chloroplast thylakoid membrane	0.044335	5.21986e-28	4.10281e-26	234	CC
plastid thylakoid membrane	0.044335	5.21986e-28	4.10281e-26	234	CC
plastid membrane	0.0274725	7.31026e-14	4.10419e-12	145	CC
plant-type cell wall	0.0253884	2.73733e-09	1.07577e-07	134	CC
plastid inner membrane	0.0107995	3.11705e-11	1.53125e-09	57	CC
chloroplast inner membrane	0.0104206	7.64682e-11	3.33911e-09	55	CC
transferase activity, transferring hexosyl groups	0.0323198	8.9032e-08	7.2294e-05	169	MF
protein domain specific binding	0.00803213	6.42415e-06	0.00260821	42	MF
starch binding	0.00210365	1.12985e-05	0.00305812	11	MF
hydrolase activity, hydrolyzing O-glycosyl compounds	0.0240964	3.51769e-05	0.00642471	126	MF
methyltransferase activity	0.0267738	3.9561e-05	0.00642471	140	MF
transferase activity, transferring one-carbon groups	0.0275387	5.47801e-05	0.00741357	144	MF
hydrolase activity, acting on glycosyl bonds	0.0263913	8.45416e-05	0.00980683	138	MF
polygalacturonate 4-alpha-galacturonosyltransferase activity	0.00305986	0.000313505	0.0318208	16	MF
UDP-glycosyltransferase activity	0.0212278	0.000410559	0.0368826	111	MF
xylan 1,4-beta-xylosidase activity	0.00172117	0.000454219	0.0368826	9	MF
