# Supplementary material for: Nitric Oxide-mediated S-nitrosylation of the Energy Sensor KIN10 Regulates RNA Splicing and Gene Expression in Arabidopsis
Source: Mol Cell Proteomics. 2025 Nov 25;25(1):101459. doi: 10.1016/j.mcpro.2025.101459 (PMC12799962; doi:10.1016/j.mcpro.2025.101459)
Supplement: Table S3 [file mmc3.xlsx]

## Sheet: Sheet1
Table S3. List of phosphosites identified in Col-0 and kin10 upon NO treatment, related to Figure 1, Figure 5, Figure S1, and Figure S6.
Protein	Gene name	Protein name	Amino acid	Position	Multiplicity	Phospho (STY) probabilities	Sequence window	Localization probabilities	Charge	PEP	Score	Delta score	Score for localization	Mass error [ppm]	Col-0_Control_1	Col-0_Control_2	Col-0_Control_3	Col-0_SNP_1	Col-0_SNP_2	Col-0_SNP_3	kin10_Control_1	kin10_Control_2	kin10_Control_3	kin10_SNP_1	kin10_SNP_2	kin10_SNP_3
A0A178US29	MUA22.21		S	737	___1	GEAFLLNEMT(0.449)S(0.706)FGS(0.845)QDGR	NEMTSFGSQDGRQKI	0.844916	2	3.78133e-06	77.746	61.804	72.184	0.16794	NA	NA	738890	NA	816950	873290	NA	1042100	NA	2650300	2114900	NA
A0A178US29	MUA22.21		S	734	___2	GEAFLLNEMT(0.449)S(0.706)FGS(0.845)QDGR	FLLNEMTSFGSQDGR	0.705847	2	2.89759e-05	72.184	61.574	72.184	0.16794	NA	691130	973170	NA	NA	956180	702250	929150	904000	2905900	NA	1035900
A0A178US29	MUA22.21		S	737	___2	GEAFLLNEMT(0.449)S(0.706)FGS(0.845)QDGR	NEMTSFGSQDGRQKI	0.844916	2	3.78133e-06	77.746	61.804	72.184	0.16794	NA	691130	973170	NA	NA	956180	702250	929150	904000	2905900	NA	1035900
A0A178V7N9	At3g19080		S	222	___1	KGEQS(1)EEVEENKEEES(1)EEQEVR	TDKKGEQSEEVEENK	1	3	3.58365e-12	93.411	85.714	42.347	0.86618	NA	2511700	4468100	2868700	2380300	NA	50000	50000	50000	50000	50000	50000
A0A178V7N9	At3g19080		S	96	___2	AEIEGGDGEDLDGDGS(1)GS(1)EEEKEERPVK	EDLDGDGSGSEEEKE	1	4	1.68698e-19	94.503	85.961	60.255	0.60803	8606800	11289000	15053000	12040000	10887000	8839900	12500000	NA	14041000	10557000	11465000	8964800
A0A178V7N9	At3g19080		S	98	___2	AEIEGGDGEDLDGDGS(1)GS(1)EEEKEERPVK	LDGDGSGSEEEKEER	1	4	1.68698e-19	94.503	85.961	60.255	0.60803	8606800	11289000	15053000	12040000	10887000	8839900	12500000	NA	14041000	10557000	11465000	8964800
A0A178V7N9	At3g19080		S	222	___2	KGEQS(1)EEVEENKEEES(1)EEQEVR	TDKKGEQSEEVEENK	1	3	3.58365e-12	93.411	85.714	42.347	0.86618	NA	4627000	6562500	3586500	3346600	4019100	4242800	NA	5093600	3176800	3413500	3220600
A0A178V7N9	At3g19080		S	233	___2	KGEQS(1)EEVEENKEEES(1)EEQEVR	EENKEEESEEQEVRS	1	3	3.58365e-12	93.411	85.714	42.347	0.86618	NA	4627000	6562500	3586500	3346600	4019100	4242800	NA	5093600	3176800	3413500	3220600
A0A178V7N9	At3g19080		S	363	___2	QKMES(0.703)DGDT(0.703)DS(0.593)EEPNEK	NGKQKMESDGDTDSE	0.703478	3	0.00412454	41.871	37.7	41.871	-0.16698	NA	2467800	NA	NA	2034000	2936600	2740300	4055400	NA	2164200	3334600	2867700
A0A178V7N9	At3g19080		T	367	___2	QKMES(0.703)DGDT(0.703)DS(0.593)EEPNEK	KMESDGDTDSEEPNE	0.703478	3	0.00412454	41.871	37.7	41.871	-0.16698	NA	2467800	NA	NA	2034000	2936600	2740300	4055400	NA	2164200	3334600	2867700
A0A178VI87	At3g12940		S	328	___1	S(0.318)HS(0.682)NDELFNR	DFMQRSHSNDELFNR	0.681865	2	0.0443342	41.704	24.268	41.704	-1.7368	1390400	1846200	1637900	2538500	NA	NA	50000	50000	50000	50000	50000	50000
A0A178W3G2			S	154	___1	DDFDSGLLS(1)DEDLQDDDLEASASK	DFDSGLLSDEDLQDD	0.99956	2	2.68844e-132	204.43	186.01	204.43	-0.66267	9740500	7898200	15856000	18227000	17345000	18264000	25911000	20615000	32967000	30876000	22142000	18877000
A0A178W3G2			S	305	___1	MQETEELS(1)DGDEEIGGEESTK	MQETEELSDGDEEIG	1	2	0	300.97	272.77	259.77	-0.32904	23550000	22360000	28249000	35947000	32163000	21560000	41098000	12101000	20995000	23944000	16727000	20197000
A0A178WLG7			S	595	___1	IES(0.741)GMT(0.741)DY(0.292)GGNET(0.224)AVDAFDLEPS(0.003)NR	PSLQRIESGMTDYGG	0.740683	3	5.94052e-18	96.387	87.475	96.387	1.6579	5156300	6243900	9445300	6750200	9438900	9629400	5446000	8685600	8817700	13486000	6043100	NA
A0A178WLG7			S	589	___2	RET(0.826)GFS(0.115)T(0.085)RPS(0.974)LQR	TGFSTRPSLQRIESG	0.973827	3	0.000977315	72.421	60.445	45.347	-0.27166	8288400	10943000	15625000	7480800	NA	NA	50000	50000	50000	50000	50000	50000
A0A178WLG7			S	560	___2	T(0.294)VT(0.674)AT(0.525)S(0.663)NGPS(0.844)LQR	NRTVTATSNGPSLQR	0.662835	2	0.000134368	84.297	59.362	42.568	3.8211	50000	50000	50000	50000	50000	50000	50000	50000	50000	4225900	NA	2263800
A0A178WLG7			S	564	___2	T(0.011)VT(0.971)AT(0.018)S(0.036)NGPS(0.964)LQR	TATSNGPSLQRRDTG	0.96367	2	7.83882e-06	91.969	68.549	91.969	-0.32418	2790900	NA	2734600	3513200	4109000	2883200	1634300	NA	1368000	4225900	2415100	2263800
A0A178WLG7			T	582	___2	RET(0.999)GFS(0.169)T(0.27)RPS(0.561)LQR	PSMQRRETGFSTRPS	0.999179	3	0.000977315	72.421	60.445	72.421	-0.012816	8288400	10943000	15625000	7480800	NA	NA	50000	50000	50000	50000	50000	50000
A0A178WLG7			T	557	___2	T(0.011)VT(0.971)AT(0.018)S(0.036)NGPS(0.964)LQR	RTINRTVTATSNGPS	0.970714	2	7.83882e-06	91.969	68.549	91.969	-0.32418	2790900	NA	2734600	NA	4109000	2883200	1634300	NA	1368000	NA	2415100	NA
A0A1I9LMD5	At3g58760		S	525	___1	DYVNPGGS(1)NR	DYVNPGGSNRSSGSF	1	2	1.47525e-05	119.74	106.78	96.604	0.39667	10609000	9212100	10069000	1131200	1212600	1725800	14736000	10646000	11123000	626490	940890	767040
A0A1I9LMD5	At3g58760		S	531	___1	SSGS(1)FNR	GSNRSSGSFNR____	0.999741	2	0.000553484	95.741	60.446	84.743	-0.022488	2566100	2837600	4296200	50000	50000	50000	4849800	9273000	NA	50000	50000	50000
A0A1I9LMD5	At3g58760		S	81	___1	QS(0.002)S(0.998)LAPESR	FKLGRQSSLAPESRT	0.997551	2	9.73584e-05	132.55	111.68	132.55	-0.239	9395700	12594000	12527000	14100000	14236000	10813000	10736000	15167000	13285000	13201000	12564000	11930000
A0A1I9LMD5	At3g58760		S	81	___2	QS(0.002)S(0.998)LAPESR	FKLGRQSSLAPESRT	0.997551	2	9.73584e-05	132.55	111.68	132.55	-0.239	1943300	921780	1085900	5092900	2860600	2677600	2417400	1322200	1319900	2823200	1925000	1965900
A0A1I9LMD5	At3g58760		S	86	___2	QS(0.041)S(0.959)LAPES(1)R	QSSLAPESRTPIDTL	1	2	0.000270665	107.12	90.962	107.12	0.25167	1943300	921780	1085900	5092900	2860600	2677600	2417400	1322200	1319900	2823200	1925000	1965900
A0A1I9LMD5	At3g58760		S	525	___3	DYVNPGGS(1)NR	DYVNPGGSNRSSGSF	1	2	1.47525e-05	119.74	106.78	96.604	0.39667	50000	50000	50000	6679000	8336600	5444100	50000	50000	50000	50000	50000	50000
A0A1I9LMD5	At3g58760		S	528	___3	DY(0.419)VNPGGS(0.895)NRS(0.895)S(0.895)GS(0.895)FNR	NPGGSNRSSGSFNR_	0.895268	2	0.00109509	51.147	43.422	40.589	1.0876	50000	50000	50000	6679000	8336600	5444100	50000	50000	50000	50000	50000	50000
A0A1I9LMD5	At3g58760		S	529	___3	DY(0.419)VNPGGS(0.895)NRS(0.895)S(0.895)GS(0.895)FNR	PGGSNRSSGSFNR__	0.895268	2	0.00109509	51.147	43.422	40.589	1.0876	50000	50000	50000	6679000	8336600	5444100	50000	50000	50000	50000	50000	50000
A0A1I9LMD5	At3g58760		S	531	___3	SSGS(1)FNR	GSNRSSGSFNR____	0.999741	2	0.000553484	95.741	60.446	84.743	-0.022488	50000	50000	50000	6679000	8336600	5444100	50000	50000	50000	50000	50000	50000
A0A1I9LN87	At3g06880		S	363	___1	S(0.043)S(0.043)S(0.914)FIGNFNR	TLANRSSSFIGNFNR	0.914098	2	0.0180068	51.762	39.536	51.762	-0.19874	661120	659930	1145600	NA	NA	538800	791030	1046200	1447900	NA	NA	640410
A0A1I9LNK8	At3g32420;FH18	Formin-like protein 18	S	7	___3	T(1)S(1)KVLFS(1)MPK	_MASDRTSKVLFSMP	1	2	0.015852	45.257	12.928	45.257	-2.2729	50000	50000	50000	1847200	NA	3804800	50000	50000	50000	2349700	NA	1030600
A0A1I9LNK8	At3g32420;FH18	Formin-like protein 18	S	12	___3	T(1)S(1)KVLFS(1)MPK	RTSKVLFSMPKRSKA	1	2	0.015852	45.257	12.928	45.257	-2.2729	50000	50000	50000	1847200	NA	3804800	50000	50000	50000	2349700	NA	1030600
A0A1I9LNK8	At3g32420;FH18	Formin-like protein 18	T	6	___3	T(1)S(1)KVLFS(1)MPK	__MASDRTSKVLFSM	1	2	0.015852	45.257	12.928	45.257	-2.2729	50000	50000	50000	1847200	NA	3804800	50000	50000	50000	2349700	NA	1030600
A0A1I9LP67	At3g46845		Y	6	___2	MAEAMY(1)LY(0.999)FLQS(0.001)K	__MAEAMYLYFLQSK	0.999865	2	0.000141917	77.192	12.538	77.192	0.96008	50000	50000	50000	1397000	1105700	NA	NA	2027900	2474200	NA	NA	995750
A0A1I9LP67	At3g46845		Y	8	___2	MAEAMY(1)LY(0.999)FLQS(0.001)K	MAEAMYLYFLQSKVA	0.999488	2	0.000141917	77.192	12.538	77.192	0.96008	50000	50000	50000	1397000	1105700	NA	NA	2027900	2474200	NA	NA	995750
A0A1I9LPZ1	At3g50370		S	1262	___1	AS(0.015)IEAAVS(0.985)PQKQPELSGNSQLPSR	ASIEAAVSPQKQPEL	0.985191	3	1.73267e-86	164.13	147.3	105.56	0.043076	3822400	6661500	10033000	10834000	21990000	15506000	NA	16063000	6671700	13254000	9005700	10527000
A0A1I9LPZ1	At3g50370		S	629	___1	DGS(1)FGFPDR	SQFSRDGSFGFPDRQ	1	2	0.00339835	78.342	56.349	78.342	-0.8082	3171100	3075500	6164400	2301600	2465300	2296200	6561800	6123400	5074300	2760400	1760300	1980600
A0A1I9LPZ1	At3g50370		S	1649	___1	NNTFSSS(0.001)T(0.013)S(0.98)PINS(0.006)LLAEGK	NTFSSSTSPINSLLA	0.980286	2	1.48359e-76	178.51	165.53	178.51	1.0356	7417100	NA	NA	10913000	NA	13801000	NA	6541600	NA	11125000	NA	10319000
A0A1I9LPZ1	At3g50370		S	1410	___1	NPLS(1)PNS(1)GQANLK	AVVKNPLSPNSGQAN	1	2	3.54605e-240	294	268.42	42.317	0.98898	93739000	94172000	100360000	192600000	146860000	149600000	108000000	102250000	95947000	202620000	240800000	200240000
A0A1I9LPZ1	At3g50370		S	1504	___1	SNRS(1)PPASR	TAARSNRSPPASRAA	0.999501	2	1.58329e-10	160.86	93.895	160.86	-1.3511	2887500	6572100	10864000	42349000	NA	88030000	NA	7401200	12553000	32525000	6624900	NA
A0A1I9LPZ1	At3g50370		S	293	___1	SSLTQVRPVS(1)GGGR	LTQVRPVSGGGREAN	1	3	1.07662e-24	152.32	140.4	152.32	0.3011	12366000	16859000	21846000	9751300	13440000	16192000	22037000	24310000	28828000	15102000	13792000	13421000
A0A1I9LPZ1	At3g50370		S	1449	___1	VFEQQGIEAPS(1)DDDDFIEVR	QQGIEAPSDDDDFIE	1	3	6.86404e-130	225.69	185.34	160.36	-2.5205	1046600	NA	NA	50000	50000	50000	139620000	NA	186680000	50000	50000	50000
A0A1I9LPZ1	At3g50370		S	305	___1	VS(0.5)S(0.5)PLQNEGANHNNYGAR	EANAWRVSSPLQNEG	0.5	2	1.53276e-43	154.66	108.87	141.73	-0.37521	2757100	NA	5100500	NA	NA	3354500	2723300	NA	4210800	NA	1915400	1047200
A0A1I9LPZ1	At3g50370		S	306	___1	VS(0.001)S(0.999)PLQNEGANHNNYGAR	ANAWRVSSPLQNEGA	0.999173	3	1.13026e-65	184.15	137.06	184.15	-0.13729	26346000	27954000	45189000	13950000	21912000	22147000	48160000	59613000	47198000	18322000	18754000	17043000
A0A1I9LPZ1	At3g50370		S	1649	___2	NNTFSSS(0.001)T(0.013)S(0.98)PINS(0.006)LLAEGK	NTFSSSTSPINSLLA	0.980286	2	1.48359e-76	178.51	165.53	178.51	1.0356	938670	1294900	1437600	NA	4388500	NA	50000	50000	50000	50000	50000	50000
A0A1I9LPZ1	At3g50370		S	1410	___2	NPLS(1)PNS(1)GQANLK	AVVKNPLSPNSGQAN	1	2	3.54605e-240	294	268.42	42.317	0.98898	50000	50000	50000	1786600	1113600	NA	50000	50000	50000	NA	1621400	NA
A0A1I9LPZ1	At3g50370		S	1413	___2	NPLS(1)PNS(1)GQANLK	KNPLSPNSGQANLKR	1	2	0.0173006	42.317	30.049	42.317	0.98898	50000	50000	50000	1786600	1113600	NA	50000	50000	50000	NA	1621400	NA
A0A1I9LPZ1	At3g50370		S	2004	___2	QQEGT(0.667)DGS(0.667)NLPS(0.667)PQFNNNMLPPPPPNR	QQEGTDGSNLPSPQF	0.666667	3	6.69804e-06	52.268	44.872	44.258	-0.30813	50000	50000	50000	7433600	NA	9076800	50000	50000	50000	4687500	NA	NA
A0A1I9LPZ1	At3g50370		S	2008	___2	QQEGT(0.632)DGS(0.632)NLPS(0.736)PQFNNNMLPPPPPNR	TDGSNLPSPQFNNNM	0.735586	3	6.69804e-06	52.268	44.872	52.268	-0.68552	50000	50000	50000	7433600	NA	9076800	50000	50000	50000	4687500	NA	NA
A0A1I9LPZ1	At3g50370		S	1532	___2	QTLAPIGT(1)PS(1)PK	LAPIGTPSPKIDSHV	0.99999	2	1.4189e-05	96.464	79.233	77.633	-0.5241	905670	487020	1056600	6536500	3196200	4681400	NA	955350	NA	5238200	4543800	3808600
A0A1I9LPZ1	At3g50370		T	2001	___2	QQEGT(0.667)DGS(0.667)NLPS(0.667)PQFNNNMLPPPPPNR	MQKQQEGTDGSNLPS	0.666667	3	6.69804e-06	52.268	44.872	44.258	-0.30813	50000	50000	50000	7433600	NA	9076800	50000	50000	50000	4687500	NA	NA
A0A1I9LPZ1	At3g50370		T	1530	___2	QTLAPIGT(1)PS(1)PK	QTLAPIGTPSPKIDS	0.999938	2	1.4189e-05	96.464	79.233	77.633	-0.5241	905670	487020	1056600	6536500	3196200	4681400	NA	955350	NA	5238200	4543800	3808600
A0A1I9LQ26	At3g13910		S	47	___1	S(1)VPNADR	LKIKKSKSVPNADRA	1	2	0.00193978	108.43	74.471	51.066	0.4557	4109700	3657700	5812100	2846200	4002800	3133100	218380	5663200	6446200	6343400	6040500	2821700
A0A1I9LQ26	At3g13910		S	60	___1	S(0.021)WS(0.885)FS(0.092)DPES(0.002)R	RAASRSWSFSDPESR	0.885007	2	0.002131	72.652	47.798	72.652	0.086472	1120000	1062100	1500700	2201300	4294700	3997100	1243300	1339500	1558200	3501600	1435800	1361300
A0A1I9LQF4	At3g61480		S	938	___1	DIEQAPTES(0.002)DS(0.071)LS(0.926)PK	PTESDSLSPKLLGFL	0.926107	2	1.0621e-28	139.71	125.8	139.71	-0.36886	50000	50000	50000	NA	14128000	15446000	8279000	7054900	NA	11550000	NA	13599000
A0A1I9LQF4	At3g61480		S	618	___1	EGELDEDNLS(0.888)S(0.111)DLSEREPSR	ELDEDNLSSDLSERE	0.888221	3	9.53009e-138	240.92	220.87	198.98	0.1496	9570500	7083400	12073000	6810800	9704600	9342500	14051000	13414000	13991000	NA	7944900	9883300
A0A1I9LQK5	At3g21100		S	417	___1	GNFS(1)PGS(0.07)S(0.808)PS(0.113)GMDS(0.009)R	QMERGNFSPGSSPSG	0.999899	2	9.18158e-11	99.747	82.241	99.747	-0.023885	NA	2350000	4105200	1519500	NA	2572200	3737600	3556100	4368000	1846900	2690000	2667700
A0A1I9LQK5	At3g21100		S	568	___1	GQET(0.006)S(0.006)LENT(0.007)LPDS(0.041)FFAS(0.584)PS(0.356)K	LPDSFFASPSKTGET	0.584129	2	2.62018e-28	115.15	86.346	115.15	0.63838	1512700	NA	2024800	NA	NA	1487700	NA	NA	1375400	1261000	NA	1486300
A0A1I9LQK5	At3g21100		S	192	___1	S(0.172)FS(0.613)AS(0.191)DACFGS(0.023)EEPGFGGGGY(0.002)NR	HLHKRSFSASDACFG	0.612721	3	6.34887e-10	77.675	69.181	77.675	0.017134	50000	50000	50000	50000	50000	50000	3779400	4474600	NA	8092600	5161200	4854000
A0A1I9LQK5	At3g21100		S	417	___2	GNFS(1)PGS(0.07)S(0.808)PS(0.113)GMDS(0.009)R	QMERGNFSPGSSPSG	0.999899	2	9.18158e-11	99.747	82.241	99.747	-0.023885	NA	2341800	3235100	2497900	NA	NA	50000	50000	50000	50000	50000	50000
A0A1I9LQK5	At3g21100		S	421	___2	GNFS(1)PGS(0.07)S(0.808)PS(0.113)GMDS(0.009)R	GNFSPGSSPSGMDSR	0.80823	2	9.18158e-11	99.747	82.241	99.747	-0.023885	NA	2341800	3235100	2497900	NA	NA	50000	50000	50000	50000	50000	50000
A0A1I9LQK5	At3g21100		S	488	___2	S(0.141)LS(0.849)IGS(0.012)PVHFS(0.998)PR	LHHQRSLSIGSPVHF	0.84948	2	6.74317e-19	126.63	98.424	126.63	0.55717	NA	3164100	NA	5617400	7467500	NA	NA	NA	2485800	NA	7209500	5550000
A0A1I9LQK5	At3g21100		S	491	___2	S(0.24)LS(0.826)IGS(0.958)PVHFS(0.975)PR	QRSLSIGSPVHFSPR	0.958136	2	8.66405e-11	110.35	82.064	57.328	0.91876	NA	297650	837240	2358500	2873000	1968300	816390	NA	NA	2764500	4056700	2223400
A0A1I9LQK5	At3g21100		S	496	___2	S(0.034)LS(0.24)IGS(0.726)PVHFS(1)PR	IGSPVHFSPRVNQSM	0.999854	2	6.74317e-19	126.63	98.424	110.35	0.48596	NA	297650	837240	2358500	2873000	1968300	816390	NA	NA	2764500	4056700	2223400
A0A1I9LQK5	At3g21100		S	488	___3	S(0.141)LS(0.849)IGS(0.012)PVHFS(0.998)PR	LHHQRSLSIGSPVHF	0.84948	2	6.74317e-19	126.63	98.424	126.63	0.55717	50000	50000	50000	1158200	1959700	NA	NA	540550	NA	1713800	2296800	1731000
A0A1I9LQK5	At3g21100		S	491	___3	S(0.24)LS(0.826)IGS(0.958)PVHFS(0.975)PR	QRSLSIGSPVHFSPR	0.958136	2	8.66405e-11	110.35	82.064	57.328	0.91876	50000	50000	50000	1158200	1959700	NA	NA	540550	NA	1713800	2296800	1731000
A0A1I9LQK5	At3g21100		S	496	___3	S(0.034)LS(0.24)IGS(0.726)PVHFS(1)PR	IGSPVHFSPRVNQSM	0.999854	2	6.74317e-19	126.63	98.424	110.35	0.48596	50000	50000	50000	1158200	1959700	NA	NA	540550	NA	1713800	2296800	1731000
A0A1I9LRC2	At3g53630		S	46	___1	S(0.001)DDS(0.999)DGDDDGEGQTSLDREEAR	LLFKSDDSDGDDDGE	0.999419	3	1.10027e-144	222.46	208.04	205.13	0.74402	7876000	8856900	15148000	16381000	15993000	13671000	15300000	15721000	17947000	20235000	12646000	13624000
A0A1I9LSC0	At3g07030		S	14	___1	PKPES(1)PINENEIR	VAKPKPESPINENEI	1	3	0.000334532	72.433	59.806	56.959	0.13955	NA	3499500	4668900	3084600	3025700	4697600	4785000	3248700	4495300	5067600	2364800	2590600
A0A1I9LSZ8	At3g07195		S	99	___1	APPADQLY(0.006)GGGGS(0.994)GGGGR	QLYGGGGSGGGGRSG	0.994418	2	1.36668e-55	167.05	149.25	137.45	-0.6131	851200	536200	799920	5279000	5486000	5711500	NA	1470000	NA	5941400	3358600	3342000
A0A1I9LTA1	At3g48060		S	870	___1	SSNS(0.997)DT(0.002)EDLQR	DRVKSSNSDTEDLQR	0.996849	2	5.69923e-13	155.97	130.5	155.97	-0.14008	10020000	10469000	10705000	15138000	13746000	14571000	12563000	11806000	15150000	14314000	13091000	15884000
A0A1I9LTA1	At3g48060		S	911	___2	ENILDDS(1)DS(1)GEVK	KENILDDSDSGEVKD	1	2	1.16407e-07	98.943	69.47	75.764	0.22188	NA	1549200	2066300	2370500	2910500	2156600	2675400	2516300	2507900	2812600	2993700	2523100
A0A1I9LTA1	At3g48060		S	913	___2	ENILDDS(1)DS(1)GEVK	NILDDSDSGEVKDIK	1	2	1.16407e-07	98.943	69.47	75.764	0.22188	NA	1549200	2066300	2370500	2910500	2156600	2675400	2516300	2507900	2812600	2993700	2523100
A0A1I9LTA1	At3g48060		S	889	___2	LES(0.071)NENS(0.93)DGVVAS(0.967)PPLPT(0.032)K	RLESNENSDGVVASP	0.929961	2	2.70654e-28	124.63	112.47	124.63	-0.35139	3986400	3331700	4696500	4627900	3756200	4160000	5451100	3249300	5569200	3891500	3790800	2924800
A0A1I9LTA1	At3g48060		S	895	___2	LES(0.245)NENS(0.759)DGVVAS(0.969)PPLPT(0.027)K	NSDGVVASPPLPTKV	0.968905	2	2.70654e-28	124.63	112.47	98.175	-0.84341	3986400	3331700	4696500	4627900	3756200	4160000	5451100	3249300	5569200	3891500	3790800	2924800
A0A1I9LTA1	At3g48060		S	867	___2	VKS(0.744)S(0.415)NS(0.633)DT(0.208)EDLQR	KTGDRVKSSNSDTED	0.744495	2	0.000493592	77.527	66.256	77.527	-0.77434	562530	823160	1128900	1376800	1032700	1038600	811440	1009500	1366100	NA	1677500	974840
A0A1I9LTA1	At3g48060		S	870	___2	SSNS(0.997)DT(0.002)EDLQR	DRVKSSNSDTEDLQR	0.996849	2	5.69923e-13	155.97	130.5	155.97	-0.14008	562530	823160	1128900	1376800	1032700	1038600	811440	1009500	1366100	NA	1677500	974840
A0A1P8AM23			S	735	___2	DAVQILS(0.279)S(0.366)GS(0.612)DS(0.743)D	VQILSSGSDSD____	0.612167	2	0.0204514	40.725	32.681	40.725	-0.31703	50000	50000	50000	NA	NA	796800	967960	1061000	1319900	NA	1491600	740790
A0A1P8AM23			S	737	___2	DAVQILS(0.279)S(0.366)GS(0.612)DS(0.743)D	ILSSGSDSD______	0.743001	2	0.0204514	40.725	32.681	40.725	-0.31703	50000	50000	50000	NA	NA	796800	967960	1061000	1319900	NA	1491600	740790
A0A1P8AMQ1	At1g48090		S	3237	___1	NPVFS(1)MER	FKKNPVFSMERRHQK	1	2	0.00578791	66.92	48.389	64.374	-0.11626	1555400	1563200	3449000	639930	873290	1001600	2451300	1552400	2056500	795150	846040	787720
A0A1P8ANP5			S	420	___1	FIDEDAEEEDDS(1)DNDLLR	DAEEEDDSDNDLLRF	1	2	2.03177e-08	87.932	73.056	52.254	2.0482	521210	NA	825310	NA	NA	972910	NA	NA	952820	1351400	NA	NA
A0A1P8APA8			S	598	___2	IRPS(0.613)T(0.645)S(0.613)PPES(0.128)FLI	MPSRIRPSTSPPESF	0.613448	2	0.0230089	51.841	45.457	51.841	0.5892	2117700	3153200	NA	50000	50000	50000	50000	50000	50000	50000	50000	50000
A0A1P8APA8			S	600	___2	IRPS(0.613)T(0.645)S(0.613)PPES(0.128)FLI	SRIRPSTSPPESFLI	0.613448	2	0.0230089	51.841	45.457	51.841	0.5892	2117700	3153200	NA	50000	50000	50000	50000	50000	50000	50000	50000	50000
A0A1P8APA8			T	599	___2	IRPS(0.613)T(0.645)S(0.613)PPES(0.128)FLI	PSRIRPSTSPPESFL	0.645034	2	0.0230089	51.841	45.457	51.841	0.5892	2117700	3153200	NA	50000	50000	50000	50000	50000	50000	50000	50000	50000
A0A1P8APD7			S	144	___1	IS(0.114)T(0.589)PS(0.43)S(0.79)PS(0.2)LS(0.878)PPVR	PKISTPSSPSLSPPV	0.789671	2	8.62693e-29	143.58	108.89	45.54	-0.28624	50000	50000	50000	NA	1886800	NA	NA	NA	1562700	2545300	1569200	2137400
A0A1P8APD7			S	208	___2	GLLGLAY(0.242)DS(0.879)S(0.879)DEED	LLGLAYDSSDEED__	0.879082	2	0.00357115	53.968	43.736	49.632	0.3526	NA	NA	276190	3663000	6752300	NA	50000	50000	50000	15037000	18352000	10052000
A0A1P8APD7			S	209	___2	GLLGLAY(0.242)DS(0.879)S(0.879)DEED	LGLAYDSSDEED___	0.879082	2	0.00357115	53.968	43.736	49.632	0.3526	NA	NA	276190	3663000	6752300	NA	50000	50000	50000	15037000	18352000	10052000
A0A1P8APD7			S	146	___2	IST(0.998)PS(0.001)S(0.01)PS(0.978)LS(0.012)PPVR	ISTPSSPSLSPPVRS	0.978111	2	5.98293e-29	160.87	131.12	160.87	-0.035981	NA	32165000	35881000	12086000	21347000	18629000	30971000	NA	NA	13193000	16009000	19023000
A0A1P8APD7			S	148	___2	IS(0.011)T(0.511)PS(0.417)S(0.436)PS(0.639)LS(0.986)PPVR	TPSSPSLSPPVRSDR	0.98622	2	6.00721e-25	140.93	113.25	79.337	0.90843	25382000	2496200	2618900	50000	50000	50000	2074500	29309000	30089000	50000	50000	50000
A0A1P8APD7			T	141	___2	IST(0.998)PS(0.001)S(0.01)PS(0.978)LS(0.012)PPVR	PKRPKISTPSSPSLS	0.998401	2	5.98293e-29	160.87	131.12	160.87	-0.035981	25382000	32165000	35881000	12086000	21347000	18629000	NA	29309000	30089000	NA	NA	19023000
A0A1P8APD7			S	144	___3	IS(0.114)T(0.589)PS(0.43)S(0.79)PS(0.2)LS(0.878)PPVR	PKISTPSSPSLSPPV	0.789671	2	8.62693e-29	143.58	108.89	45.54	-0.28624	1638900	1906600	2072700	50000	50000	50000	10632000	11763000	10091000	50000	50000	50000
A0A1P8APD7			S	146	___3	IST(0.998)PS(0.001)S(0.01)PS(0.978)LS(0.012)PPVR	ISTPSSPSLSPPVRS	0.978111	2	5.98293e-29	160.87	131.12	160.87	-0.035981	NA	NA	6456900	50000	50000	50000	10632000	11763000	NA	50000	50000	50000
A0A1P8APD7			S	148	___3	IS(0.011)T(0.511)PS(0.417)S(0.436)PS(0.639)LS(0.986)PPVR	TPSSPSLSPPVRSDR	0.98622	2	6.00721e-25	140.93	113.25	79.337	0.90843	1638900	1906600	8529600	50000	50000	50000	10632000	11763000	10091000	50000	50000	50000
A0A1P8APD7			T	141	___3	IST(0.998)PS(0.001)S(0.01)PS(0.978)LS(0.012)PPVR	PKRPKISTPSSPSLS	0.998401	2	5.98293e-29	160.87	131.12	160.87	-0.035981	1638900	1906600	8529600	50000	50000	50000	NA	11763000	10091000	50000	50000	50000
A0A1P8AQT9			S	71	___1	SVS(1)FKEDK	VSARKSVSFKEDKKK	0.999863	2	0.0105441	121.61	87.686	110.38	0.4372	2188500	2847700	4056400	2359700	1843800	2267900	3101000	3159000	3277500	3590800	2117300	2030900
A0A1P8AQT9			S	246	___2	APPPPPPPLLS(1)PS(1)PLR	PPPPPLLSPSPLRLP	1	3	1.01493e-11	99.508	88.874	76.768	0.31541	8161600	10016000	17718000	7702000	6365700	11772000	25359000	17519000	28147000	8049800	12559000	7129000
A0A1P8AQT9			S	248	___2	APPPPPPPLLS(1)PS(1)PLR	PPPLLSPSPLRLPPR	1	3	1.01493e-11	99.508	88.874	76.768	0.31541	8161600	10016000	17718000	7702000	6365700	11772000	25359000	17519000	28147000	8049800	12559000	7129000
A0A1P8AQT9			S	160	___2	RFS(1)GQLSFIDS(0.025)ET(0.975)K	RSLSRRFSGQLSFID	0.999978	2	6.68044e-45	185.99	143.9	177.42	0.18929	35524000	44222000	41881000	38137000	35345000	30872000	37410000	36109000	35302000	32102000	30195000	23789000
A0A1P8AQT9			S	164	___2	RFS(1)GQLS(0.999)FIDSETK	RRFSGQLSFIDSETK	0.999428	3	3.54248e-06	85.974	70.031	74.325	-0.24222	12587000	14384000	15903000	16175000	13854000	13027000	18151000	18285000	17380000	15170000	16137000	13034000
A0A1P8AQT9			S	168	___2	RFS(0.997)GQLS(0.003)FIDS(0.94)ET(0.06)K	GQLSFIDSETKDHKP	0.939564	2	6.68044e-45	185.99	143.9	185.99	0.84479	35524000	NA	41881000	NA	35345000	30872000	50000	50000	50000	NA	30195000	23789000
A0A1P8AQT9			T	170	___2	RFS(1)GQLSFIDS(0.025)ET(0.975)K	LSFIDSETKDHKPPT	0.974761	2	5.08947e-44	182.79	157.14	177.42	0.18929	NA	44222000	NA	38137000	NA	NA	37410000	36109000	35302000	32102000	NA	NA
A0A1P8ASP4	PRP4KB	non-specific serine/threonine protein kinase	S	17	___2	S(1)FS(0.993)PS(0.007)DEVFK	NHRKHRRSFSPSDEV	0.999877	2	0.00267609	66.56	51.891	66.27	-0.076618	NA	1856400	NA	2849800	2646600	2081900	2324500	NA	2933900	1997700	2717900	2871300
A0A1P8ASP4	PRP4KB	non-specific serine/threonine protein kinase	S	19	___2	S(1)FS(0.993)PS(0.007)DEVFK	RKHRRSFSPSDEVFK	0.99309	2	0.00267609	66.56	51.891	66.27	-0.076618	NA	1856400	NA	2849800	2646600	2081900	2324500	NA	2933900	1997700	2717900	2871300
A0A1P8ASP4	PRP4KB	non-specific serine/threonine protein kinase	S	17	___3	S(1)FS(0.993)PS(0.007)DEVFK	NHRKHRRSFSPSDEV	0.999877	2	0.00267609	66.56	51.891	66.27	-0.076618	649720	1889600	1599800	NA	1597800	1102900	NA	2557900	1802800	1073200	1178500	1508500
A0A1P8ASP4	PRP4KB	non-specific serine/threonine protein kinase	S	19	___3	S(1)FS(0.993)PS(0.007)DEVFK	RKHRRSFSPSDEVFK	0.99309	2	0.00267609	66.56	51.891	66.27	-0.076618	649720	1889600	1599800	NA	1597800	1102900	NA	2557900	1802800	1073200	1178500	1508500
A0A1P8ASP4	PRP4KB	non-specific serine/threonine protein kinase	S	27	___3	S(0.897)FS(0.913)PS(0.215)DEVFKS(0.976)PK	PSDEVFKSPKRHKSR	0.975628	2	0.0092716	62.861	44.404	62.861	1.1565	649720	1889600	1599800	NA	1597800	1102900	NA	2557900	1802800	1073200	1178500	1508500
A0A1P8ASX9	LOT		S	264	___1	TFGS(1)SLS(0.998)LNS(0.002)GPR	NLNRTFGSSLSLNSG	0.999754	2	1.18046e-29	166.03	152.02	153.85	-0.86475	50000	50000	50000	50000	50000	50000	NA	691060	NA	1501400	NA	637440
A0A1P8ASX9	LOT		S	267	___1	T(0.014)FGS(0.973)S(0.013)LS(0.999)LNS(0.001)GPR	RTFGSSLSLNSGPRL	0.999328	2	1.18046e-29	166.03	152.02	128.95	-0.37076	1555200	1875400	NA	1522600	2017200	2204200	50000	50000	50000	NA	3118000	4339100
A0A1P8ASX9	LOT		S	270	___1	T(0.05)FGS(0.782)S(0.177)LS(0.991)LNS(1)GPR	GSSLSLNSGPRLSMK	0.999868	2	1.04638e-15	121.92	108.51	96.247	0.62716	NA	407920	NA	50000	50000	50000	783000	782320	861820	534000	NA	NA
A0A1P8ASX9	LOT		S	248	___2	DEIS(0.179)S(0.82)VS(0.105)S(0.775)Y(0.121)PNK	SSRDEISSVSSYPNK	0.819936	2	5.65886e-05	90.614	76.584	90.614	0.70261	NA	2568900	NA	50000	50000	50000	3639500	3098800	3580300	50000	50000	50000
A0A1P8ASX9	LOT		S	251	___2	DEIS(0.179)S(0.82)VS(0.105)S(0.775)Y(0.121)PNK	DEISSVSSYPNKSNL	0.775226	2	5.65886e-05	90.614	76.584	90.614	0.70261	NA	2568900	NA	50000	50000	50000	3639500	3098800	3580300	NA	NA	2358400
A0A1P8ASX9	LOT		S	264	___2	TFGS(1)SLS(0.998)LNS(0.002)GPR	NLNRTFGSSLSLNSG	0.999754	2	1.18046e-29	166.03	152.02	153.85	-0.86475	13224000	20982000	26113000	28583000	25707000	27427000	11706000	13954000	17728000	17203000	14630000	13421000
A0A1P8ASX9	LOT		S	265	___2	TFGS(0.016)S(0.918)LS(0.079)LNS(0.986)GPR	LNRTFGSSLSLNSGP	0.917951	2	1.04638e-15	121.92	108.51	109.1	0.33313	NA	20982000	12268000	11680000	NA	NA	9565200	13619000	NA	NA	NA	11456000
A0A1P8ASX9	LOT		S	267	___2	T(0.014)FGS(0.973)S(0.013)LS(0.999)LNS(0.001)GPR	RTFGSSLSLNSGPRL	0.999328	2	1.18046e-29	166.03	152.02	128.95	-0.37076	13224000	20982000	26113000	28583000	25707000	27427000	11706000	13954000	17728000	17203000	14630000	13421000
A0A1P8ASX9	LOT		S	270	___2	T(0.05)FGS(0.782)S(0.177)LS(0.991)LNS(1)GPR	GSSLSLNSGPRLSMK	0.999868	2	1.04638e-15	121.92	108.51	96.247	0.62716	4796800	8931500	12268000	11680000	14846000	11302000	9565200	13619000	12391000	12887000	10048000	11456000
A0A1P8ASX9	LOT		S	264	___3	TFGS(1)SLS(0.998)LNS(0.002)GPR	NLNRTFGSSLSLNSG	0.999754	2	1.18046e-29	166.03	152.02	153.85	-0.86475	NA	5618700	6500000	6815200	8025300	8519200	5684500	6458400	7746800	7583400	6350100	6632400
A0A1P8ASX9	LOT		S	267	___3	T(0.014)FGS(0.973)S(0.013)LS(0.999)LNS(0.001)GPR	RTFGSSLSLNSGPRL	0.999328	2	1.18046e-29	166.03	152.02	128.95	-0.37076	NA	5618700	6500000	6815200	8025300	8519200	5684500	6458400	7746800	7583400	6350100	6632400
A0A1P8ASX9	LOT		S	270	___3	T(0.05)FGS(0.782)S(0.177)LS(0.991)LNS(1)GPR	GSSLSLNSGPRLSMK	0.999868	2	1.04638e-15	121.92	108.51	96.247	0.62716	NA	5618700	6500000	6815200	8025300	8519200	5684500	6458400	7746800	7583400	6350100	6632400
A0A1P8ATM6	HEB1		S	84	___2	LLDEVNNNNT(0.126)Y(0.417)IPS(0.419)PS(0.221)NS(0.659)PPT(0.157)K	YIPSPSNSPPTKRHR	0.659321	3	2.15335e-07	73.212	63.064	73.212	0.042239	50000	50000	50000	8653600	NA	8341200	7428200	8488200	NA	NA	8983700	9797800
A0A1P8AUY4	MDN1	Midasin	S	4804	___1	CGS(1)PQKEEPGNDLEQEPETEPIEGK	EAEDRCGSPQKEEPG	1	3	3.87996e-22	105.61	91.022	100.1	-0.74679	11373000	15148000	17648000	14890000	18203000	NA	16777000	11017000	15096000	13534000	13765000	10150000
A0A1P8AUY4	MDN1	Midasin	S	5055	___1	T(0.032)HQENS(0.963)PIHNFGDGNS(0.005)R	DRTHQENSPIHNFGD	0.962659	3	9.57598e-09	90.316	72.453	85.35	-0.20219	1237000	NA	NA	NA	5186000	7419200	5117600	5859700	7571300	NA	6628500	NA
A0A1P8AUY4	MDN1	Midasin	S	5095	___2	MQVT(0.667)DNDS(0.667)ES(0.667)NQDNQEDPDAR	MQVTDNDSESNQDNQ	0.666667	3	1.33747e-09	85.231	78.582	50.425	0.7657	1546900	NA	998120	1182800	NA	2857200	NA	2116300	NA	NA	3763800	2157300
A0A1P8AUY4	MDN1	Midasin	S	5097	___2	MQVT(0.667)DNDS(0.667)ES(0.667)NQDNQEDPDAR	VTDNDSESNQDNQED	0.666667	3	1.33747e-09	85.231	78.582	50.425	0.7657	1546900	NA	998120	1182800	NA	2857200	NA	2116300	NA	NA	3763800	2157300
A0A1P8AUY4	MDN1	Midasin	T	5091	___2	MQVT(0.667)DNDS(0.667)ES(0.667)NQDNQEDPDAR	NLDRMQVTDNDSESN	0.666667	3	9.16417e-05	50.425	45.986	50.425	0.7657	1546900	NA	998120	1182800	NA	2857200	NA	2116300	NA	NA	3763800	2157300
A0A1P8AVN7		non-specific serine/threonine protein kinase	S	337	___2	S(0.466)S(0.533)DALEVPPRPIKES(0.676)PT(0.235)LS(0.089)EDIK	IVRKKKSSDALEVPP	0.532872	3	1.92238e-11	86.304	72.04	78.221	-0.084741	50000	50000	50000	10020000	NA	14786000	50000	50000	50000	12909000	12212000	NA
A0A1P8AVN7		non-specific serine/threonine protein kinase	S	350	___2	S(0.024)S(0.026)DALEVPPRPIKES(0.8)PT(0.258)LS(0.891)EDIK	PPRPIKESPTLSEDI	0.79981	3	1.92238e-11	86.304	72.04	76.294	-0.1092	22381000	25199000	22069000	10020000	11796000	14786000	22926000	20824000	18845000	12909000	12212000	9927300
A0A1P8AVN7		non-specific serine/threonine protein kinase	S	354	___2	S(0.023)S(0.024)DALEVPPRPIKES(0.578)PT(0.469)LS(0.905)EDIK	IKESPTLSEDIKART	0.905155	3	1.11603e-09	77.51	71.442	77.51	-0.057785	22381000	NA	22069000	NA	11796000	NA	22926000	20824000	18845000	50000	50000	50000
A0A1P8AVS2		Translation initiation factor eIF2B subunit alpha	S	32	___1	RS(0.717)PS(0.283)FILDER	KKSMWRRSPSFILDE	0.716984	2	0.0121096	56.359	31.506	56.359	3.0378	1424700	NA	2432000	1981800	2591300	NA	NA	NA	2252300	2495300	3135000	2095800
A0A1P8AVS2		Translation initiation factor eIF2B subunit alpha	S	34	___1	S(0.003)PS(0.997)FILDER	SMWRRSPSFILDERR	0.996673	2	0.000508158	104.79	74.859	104.79	0.22694	2163200	2188200	3199900	3872100	2578400	2943600	3303900	3370200	3496700	NA	2585100	2610700
A0A1P8AVS2		Translation initiation factor eIF2B subunit alpha	S	45	___1	S(0.003)S(0.003)NS(0.995)PPMADTTR	DERRSSNSPPMADTT	0.994797	2	3.08258e-06	100.22	89.317	88.092	-0.34506	6910000	8327300	12650000	11380000	11904000	11599000	15425000	9833600	15555000	10565000	8476500	13829000
A0A1P8AWF3	MEI1		S	789	___1	IQS(1)FAGK	EDREKIQSFAGKSGC	1	2	0.0107045	88.358	41.545	48.036	0.18342	4925500	4412100	5414800	9721400	7034600	NA	9687700	6595600	6327300	7132300	3951800	5544600
A0A1P8AWS5	SIF1		S	364	___1	GPPAAY(0.001)VQAS(0.999)NGR	PAAYVQASNGRSRRS	0.998721	2	5.11045e-06	98.531	90.427	92.781	0.53913	50000	50000	50000	5592000	NA	4657700	50000	50000	50000	3440500	NA	NA
A0A1P8AX73	At2g14775		S	139	___1	IQES(0.011)S(0.011)KMDVVNS(0.525)Y(0.454)VVR	SKMDVVNSYVVRIQQ	0.525248	2	0.0421062	43.316	7.4251	43.316	-1.1729	NA	NA	6708800	6838700	11920000	7610000	9434800	8420100	10628000	15671000	10378000	12139000
A0A1P8B0B7	IQD29	Protein IQ-DOMAIN 29	S	505	___1	IENHHQDDGLT(0.015)QS(0.985)GR	QDDGLTQSGRKIPSY	0.984894	3	4.71557e-15	109.65	84.483	91.725	0.78491	2221600	3499600	3881000	3250300	3776600	4114000	NA	5023300	4878800	5835000	4037500	4510100
A0A1P8B0B7	IQD29	Protein IQ-DOMAIN 29	S	470	___1	IQEPDAQIS(0.032)S(0.968)ENGNVASENTKPSDR	EPDAQISSENGNVAS	0.968153	3	1.57559e-146	212.28	205.68	195.21	-0.10245	19774000	33239000	NA	20775000	31324000	28930000	NA	NA	46243000	17947000	32948000	40805000
A0A1P8B0B7	IQD29	Protein IQ-DOMAIN 29	S	583	___1	S(0.659)FS(0.339)S(0.053)S(0.949)KDIGDK	SDRSFSSSKDIGDKS	0.948572	2	0.00017944	89.46	72.841	89.46	-0.083474	50000	50000	50000	50000	50000	50000	NA	1445900	1785300	NA	1662400	1698300
A0A1P8B0B7	IQD29	Protein IQ-DOMAIN 29	S	579	___2	S(0.767)FS(0.284)S(0.667)S(0.282)KDIGDK	GSMNSDRSFSSSKDI	0.767031	2	0.00017944	89.46	72.841	69.352	-0.22035	NA	1929600	5406700	729660	1244700	1770700	4490000	2643600	2733400	789140	1184100	3968900
A0A1P8B0B7	IQD29	Protein IQ-DOMAIN 29	S	582	___2	S(0.767)FS(0.284)S(0.667)S(0.282)KDIGDK	NSDRSFSSSKDIGDK	0.666699	2	0.00260317	69.352	52.579	69.352	-0.22035	NA	1929600	2371800	729660	1244700	1770700	4490000	2643600	2733400	789140	1184100	1225800
A0A1P8B0B7	IQD29	Protein IQ-DOMAIN 29	S	583	___2	S(0.659)FS(0.339)S(0.053)S(0.949)KDIGDK	SDRSFSSSKDIGDKS	0.948572	2	0.00017944	89.46	72.841	89.46	-0.083474	NA	NA	5406700	NA	NA	4852100	4490000	NA	3481300	NA	NA	3968900
A0A1P8B0L2			S	684	___1	LQGS(0.996)PS(0.004)EAPVER	GANKLQGSPSEAPVE	0.995549	2	1.47137e-12	123.84	75.397	101.6	0.088363	3425200	4399100	6906100	4344000	4240100	5191100	7239700	4822300	6801500	6621200	4818000	5424100
A0A1P8B118			S	547	___1	IDY(0.426)GS(0.516)DET(0.052)ENNIVS(0.004)T(0.003)R	NVKIDYGSDETENNI	0.515519	2	3.5239e-11	98.694	83.818	98.694	0.88052	50000	50000	50000	50000	50000	50000	2378000	NA	NA	4385000	NA	3648800
A0A1P8B1Q0	At2g41505		S	66	___1	GKKY(0.473)HS(0.527)CMWNR	KKGKKYHSCMWNRFA	0.526762	2	0.0285538	40.715	30.761	40.715	0.19796	NA	NA	2607500	2550500	2063400	2423800	NA	2323100	2146200	2951700	3586400	3104600
A0A1P8B1V0			S	110	___1	S(0.025)NGS(0.119)GS(0.857)PFR	PRSNGSGSPFRSART	0.856689	2	0.0155276	58.37	41.699	46.844	2.7023	1072300	1333000	2025300	NA	1594700	1352700	1520100	1458000	1272700	875140	1502600	NA
A0A1P8B1V0			S	26	___2	S(1)NPS(0.058)S(0.942)PPHLAEGR	GHKSASKSNPSSPPH	0.999964	2	1.18848e-25	137.61	121.39	137.61	0.13592	11542000	16003000	15655000	18583000	20204000	21721000	12167000	17859000	13527000	19010000	15940000	16263000
A0A1P8B1V0			S	29	___2	S(0.903)NPS(0.742)S(0.355)PPHLAEGR	SASKSNPSSPPHLAE	0.742223	2	4.39316e-16	124.62	113.17	57.136	-0.2744	50000	50000	50000	4046200	10555000	NA	5361600	2675800	NA	NA	7021600	9390400
A0A1P8B1V0			S	30	___2	S(1)NPS(0.008)S(0.992)PPHLAEGR	ASKSNPSSPPHLAEG	0.992254	2	1.18848e-25	137.61	121.39	111.34	-0.44921	11542000	16003000	15655000	18583000	20204000	21721000	12167000	17859000	13527000	19010000	15940000	16263000
A0A1P8B1V0			S	152	___2	S(1)RS(0.999)PAPY(0.001)NTHER	SPFHPFRSRSPAPYN	0.999622	3	0.00136	62.055	45.656	60.307	0.21832	NA	1508500	2413500	2583000	3339300	3288200	2096800	2566200	1611800	2692800	3373000	2879100
A0A1P8B1V0			S	154	___2	S(1)RS(0.999)PAPY(0.001)NTHER	FHPFRSRSPAPYNTH	0.999411	3	0.00136	62.055	45.656	60.307	0.21832	NA	1508500	2413500	2583000	3339300	3288200	2096800	2566200	1611800	2692800	3373000	2879100
A0A1P8B1V0			T	90	___2	Y(0.274)S(0.306)T(0.509)PERPREPDEDVT(0.911)PR	PPVYRYSTPERPREP	0.509376	3	0.000206468	58.015	48.266	58.015	-0.22006	11498000	NA	NA	3683800	NA	12136000	50000	50000	50000	50000	50000	50000
A0A1P8B1V0			T	102	___2	Y(0.274)S(0.306)T(0.509)PERPREPDEDVT(0.911)PR	REPDEDVTPRSNGSG	0.91072	3	0.000206468	58.015	48.266	58.015	-0.22006	11498000	NA	NA	3683800	NA	12136000	50000	50000	50000	50000	50000	50000
A0A1P8B2G4			S	109	___1	NQS(0.981)FS(0.019)VR	SQQMRNQSFSVRSQA	0.980778	2	0.0383598	53.493	30.713	53.493	0.21543	1049900	960230	1279200	595480	NA	NA	2149600	2309500	NA	50000	50000	50000
A0A1P8B2K7			S	123	___1	S(0.021)VS(0.979)MGAIR	RTLSKSVSMGAIRGG	0.978559	2	0.00473123	71.614	28.531	63.216	-1.4125	NA	2124800	2878200	3266300	NA	NA	2450200	NA	3177400	NA	2045200	2930800
A0A1P8B2U5	SDJ2		T	341	___1	SNNGVGVNS(0.041)DGT(0.959)PK	VGVNSDGTPKKRGRG	0.958821	2	9.72435e-09	106.3	95.136	106.3	0.75311	50000	50000	50000	50000	50000	50000	1917800	2070100	2416800	50000	50000	50000
A0A1P8B3W0	DL3935W		S	19	___1	ADQTSDSTSPVAPLS(0.003)VS(0.137)S(0.682)PT(0.159)AT(0.018)K	VAPLSVSSPTATKKD	0.682494	2	5.17867e-83	172.3	156.36	172.3	-0.94162	50000	50000	50000	NA	3337300	6203600	50000	50000	50000	5883700	7484400	NA
A0A1P8B3W0	DL3935W		S	170	___1	VEALS(0.686)T(0.314)DDNAK	EEKVEALSTDDNAKE	0.685676	2	1.12865e-07	107.18	58.435	104.87	-0.22566	NA	1687100	2008900	1179500	NA	1508100	1737900	1782200	2934100	2590100	1851100	NA
A0A1P8B4A5			S	515	___1	APS(0.999)FS(0.001)GPLNLSTR	PTVRRAPSFSGPLNL	0.9994	2	2.30722e-35	171.73	157.53	171.73	0.29034	6107000	5473500	7244300	6933200	6928900	5848400	5295200	5502500	5919300	6096900	4145300	4400700
A0A1P8B4A5			S	517	___1	APS(0.032)FS(0.965)GPLNLS(0.002)T(0.001)R	VRRAPSFSGPLNLST	0.965308	2	2.94254e-08	105.14	88.886	99.941	0.0051901	NA	1943000	2262300	NA	1097200	NA	2952400	2464900	NA	50000	50000	50000
A0A1P8B4A5			S	532	___1	ASSNS(0.001)LS(0.999)APIK	RASSNSLSAPIKYSG	0.999233	2	8.92555e-09	134.49	91.208	118.61	-0.1692	2486700	3888100	4653800	2182100	2377900	2435000	3938200	NA	5246500	2495700	1709200	1817500
A0A1P8B4A5			S	477	___1	QS(0.003)QS(0.983)GPLT(0.013)S(0.001)R	PLRRQSQSGPLTSRT	0.983183	2	3.5137e-08	105.03	59.434	105.03	0.099752	NA	NA	11192000	14529000	11744000	8715500	9843100	10780000	12487000	8283600	5636100	5280100
A0A1P8B4A5			S	581	___1	RS(1)PQATPLR	LSIVPRRSPQATPLR	0.999815	2	0.00119877	98.898	55.602	98.898	0.012739	3012900	3142600	3645700	2914600	3529300	3466000	2625800	4130500	3378500	3422000	3124900	2663600
A0A1P8B4A5			S	592	___1	S(0.069)AS(0.931)VGNWILEPK	TPLRKSASVGNWILE	0.931076	2	0.00409657	62.042	34.713	62.042	-0.49834	1737700	785660	NA	NA	NA	1463300	995900	1037600	1015700	1562500	NA	779650
A0A1P8B4A5			S	670	___1	S(0.007)DS(0.993)NGNVEPVASER	PPLPRSDSNGNVEPV	0.992811	2	1.20767e-66	201.76	179.18	201.76	0.34556	10756000	11300000	14155000	15464000	13958000	14282000	11811000	12622000	16319000	15799000	10091000	10541000
A0A1P8B4A5			S	491	___1	TVLS(0.035)HS(0.165)AS(0.799)EK	TVLSHSASEKSHIFE	0.799264	2	0.000234476	93.345	60.116	93.345	-0.024665	NA	NA	1517300	1398600	1282500	NA	1215900	1229300	1797500	2425400	1364900	1273300
A0A1P8B4A5			S	515	___2	APS(0.999)FS(0.001)GPLNLSTR	PTVRRAPSFSGPLNL	0.9994	2	2.30722e-35	171.73	157.53	171.73	0.29034	848120	876320	NA	50000	50000	50000	50000	50000	50000	50000	50000	50000
A0A1P8B4A5			S	517	___2	APS(0.032)FS(0.965)GPLNLS(0.002)T(0.001)R	VRRAPSFSGPLNLST	0.965308	2	2.94254e-08	105.14	88.886	99.941	0.0051901	848120	876320	NA	50000	50000	50000	50000	50000	50000	50000	50000	50000
A0A1P8B4J0	At4g26415	DUF3741 domain-containing protein	S	274	___1	PIGAVGS(0.893)PS(0.107)R	RPIGAVGSPSRMGGW	0.89334	2	2.90695e-23	127.42	68.218	127.42	0.37712	794870	NA	NA	NA	810990	902510	1130400	909800	1271900	1207500	992880	NA
A0A1P8B4J0	At4g26415	DUF3741 domain-containing protein	S	51	___2	NDVGPS(0.599)VT(0.458)PENT(0.271)PFGGGS(0.672)PR	QKNDVGPSVTPENTP	0.599193	2	6.27068e-07	81.884	66.066	45.135	-0.48897	50000	50000	50000	50000	50000	50000	2539000	2570200	NA	NA	NA	1975900
A0A1P8B4J0	At4g26415	DUF3741 domain-containing protein	S	63	___2	NDVGPS(0.314)VT(0.685)PENT(0.065)PFGGGS(0.937)PR	NTPFGGGSPRTLEEM	0.936886	2	6.27068e-07	83.063	67.298	81.884	0.73289	3029800	2420100	3683800	50000	50000	50000	2539000	2570200	2237900	50000	50000	50000
A0A1P8B4J0	At4g26415	DUF3741 domain-containing protein	T	53	___2	NDVGPS(0.362)VT(0.704)PENT(0.453)PFGGGS(0.481)PR	NDVGPSVTPENTPFG	0.704104	2	8.19868e-07	83.063	67.298	65.25	-0.32912	3029800	2420100	3683800	50000	50000	50000	NA	NA	2237900	NA	2097100	1975900
A0A1P8B4Y6			S	122	___1	EPLAS(0.008)EEDGT(0.071)KDES(0.921)EEKEDVK	EDGTKDESEEKEDVK	0.921003	3	1.12021e-16	103.75	89.683	103.75	1.0045	4032000	NA	10277000	6648300	6805200	7691000	8939700	9781400	NA	50000	50000	50000
A0A1P8B4Y6			S	134	___2	KVNS(1)DS(1)DS(1)DDDEQDNQNKEK	DVKKKVNSDSDSDDD	1	3	1.66296e-76	195.46	178.92	52.185	0.48521	190560	1050900	NA	50000	50000	50000	NA	267220	NA	50000	50000	50000
A0A1P8B4Y6			S	136	___2	KVNS(1)DS(1)DS(1)DDDEQDNQNKEK	KKKVNSDSDSDDDEQ	1	3	1.66296e-76	195.46	178.92	52.185	0.48521	190560	1050900	NA	50000	50000	50000	NA	267220	NA	50000	50000	50000
A0A1P8B4Y6			S	138	___2	KVNS(1)DS(1)DS(1)DDDEQDNQNKEK	KVNSDSDSDDDEQDN	1	3	1.66296e-76	195.46	178.92	52.185	0.48521	190560	1050900	NA	50000	50000	50000	NA	267220	NA	50000	50000	50000
A0A1P8B4Y6			S	134	___3	KVNS(1)DS(1)DS(1)DDDEQDNQNKEK	DVKKKVNSDSDSDDD	1	3	1.66296e-76	195.46	178.92	52.185	0.48521	9092200	NA	40035000	12235000	26146000	48621000	16391000	140160000	654670	7643200	142920000	65199000
A0A1P8B4Y6			S	136	___3	KVNS(1)DS(1)DS(1)DDDEQDNQNKEK	KKKVNSDSDSDDDEQ	1	3	1.66296e-76	195.46	178.92	52.185	0.48521	9092200	NA	40035000	12235000	26146000	48621000	16391000	140160000	654670	7643200	142920000	65199000
A0A1P8B4Y6			S	138	___3	KVNS(1)DS(1)DS(1)DDDEQDNQNKEK	KVNSDSDSDDDEQDN	1	3	1.66296e-76	195.46	178.92	52.185	0.48521	9092200	NA	40035000	12235000	26146000	48621000	16391000	140160000	654670	7643200	142920000	65199000
A0A1P8B590	IQD19	Protein IQ-DOMAIN 19	S	383	___1	S(0.001)S(0.002)S(0.998)QLGSNTAK	VRMQRSSSQLGSNTA	0.997802	2	2.98398e-08	124.21	99.353	124.21	-0.1892	4952400	3807600	4498300	5228900	5172300	6408900	4712400	6746000	6693100	3544400	4718200	5527000
A0A1P8B5D8			S	116	___1	MEAMSYEPET(0.001)NAPS(0.064)S(0.903)PY(0.032)HPAGNR	PETNAPSSPYHPAGN	0.903178	3	2.42454e-75	156.88	137.37	156.88	0.86681	NA	19047000	17730000	19521000	NA	28194000	16921000	17239000	18622000	25372000	21284000	22518000
A0A1P8B5D8			S	237	___1	NS(0.013)S(0.987)PPS(0.995)PFHPAAY(0.005)K	DVTPRNSSPPSPFHP	0.987139	3	1.12229e-20	109.04	98.989	100.77	-0.001987	50000	50000	50000	5748100	6857100	1008200	50000	50000	50000	6466300	NA	NA
A0A1P8B5D8			S	240	___1	NS(0.021)S(0.979)PPS(0.995)PFHPAAY(0.005)K	PRNSSPPSPFHPAAY	0.994789	3	1.12229e-20	109.04	98.989	109.04	-0.12115	NA	2020100	3962700	NA	NA	7766600	2485700	4192800	NA	NA	5130700	NA
A0A1P8B5D8			S	153	___1	S(1)NAS(1)PFHPFR	ADTRSNASPFHPFRS	1	2	0.000236045	90.614	69.712	62.14	-0.4784	NA	NA	836710	1523600	1067700	NA	50000	50000	50000	50000	50000	50000
A0A1P8B5D8			S	162	___1	S(0.003)PS(0.997)PSPFHTPDR	FHPFRSPSPSPFHTP	0.996887	3	1.11594e-14	142.38	96.315	136.6	0.16525	NA	NA	1159200	2938900	4517800	5442600	2803700	NA	NA	7215800	6672700	5865000
A0A1P8B5D8			S	214	___1	S(0.621)NY(0.357)DKEQFEDLY(0.018)EQDGDVT(0.004)PR	YRTPDRRSNYDKEQF	0.621295	3	1.05702e-160	227.33	201.2	81.888	0.81737	1304500	NA	NA	5072700	3974100	3989100	NA	NA	1772800	NA	2546500	NA
A0A1P8B5D8			S	41	___1	S(1)PPPSYLSNK	AHPPGARSPPPSYLS	1	2	4.9443e-36	190.66	156.41	178.76	0.07295	21279000	29742000	27640000	54258000	77977000	72668000	43090000	38481000	31197000	65486000	65682000	70003000
A0A1P8B5D8			T	232	___1	SNYDKEQFEDLYEQDGDVT(1)PR	YEQDGDVTPRNSSPP	1	3	1.05702e-160	227.33	201.2	149.16	1.71	4971100	5054400	11514000	12623000	11625000	16350000	10803000	10340000	12674000	21055000	10071000	12284000
A0A1P8B5D8			T	309	___1	EQIEDFYEQDDDVT(1)PR	YEQDDDVTPRNSSPP	1	2	9.94843e-252	291	267.77	286.34	0.017584	5048300	6837300	8888800	8498500	9114800	9771800	10700000	11534000	11426000	16381000	10369000	9267700
A0A1P8B5D8			S	194	___2	RDHY(0.157)DMY(0.2)EPEANT(0.459)MLQNS(0.449)APGS(0.571)PFHPAGS(0.164)R	LQNSAPGSPFHPAGS	0.570944	4	8.86905e-10	67.832	65.338	40.456	0.57487	2351500	3184800	2817900	4671500	5656800	5474900	2802500	NA	NA	50000	50000	50000
A0A1P8B5D8			S	400	___2	IVS(0.995)ENS(0.386)T(0.593)PVHHNY(0.027)QIVAAETYEQDK	PLRSRIVSENSTPVH	0.994711	3	5.12526e-48	133.95	124.73	133.95	0.19617	10343000	14902000	16293000	15615000	23591000	23303000	11906000	18366000	11860000	14265000	18559000	15093000
A0A1P8B5D8			S	403	___2	IVS(0.797)ENS(0.608)T(0.552)PVHHNY(0.043)QIVAAETYEQDK	SRIVSENSTPVHHNY	0.60848	3	5.2401e-47	131.95	112.96	131.95	-0.22707	10343000	14902000	NA	15615000	NA	NA	50000	50000	50000	50000	50000	50000
A0A1P8B5D8			S	236	___2	NS(0.956)S(0.142)PPS(0.893)PFHPAAY(0.009)K	GDVTPRNSSPPSPFH	0.956043	2	1.12229e-20	105.46	86.788	86.641	0.19322	2672600	18688000	5022300	20499000	13452000	20372000	11581000	7802200	10202000	16934000	16426000	15741000
A0A1P8B5D8			S	237	___2	NS(0.013)S(0.987)PPS(0.995)PFHPAAY(0.005)K	DVTPRNSSPPSPFHP	0.987139	3	1.12229e-20	109.04	98.989	100.77	-0.001987	11103000	18688000	16586000	20499000	23557000	17432000	11581000	12204000	8581900	16934000	16426000	15741000
A0A1P8B5D8			S	240	___2	NS(0.021)S(0.979)PPS(0.995)PFHPAAY(0.005)K	PRNSSPPSPFHPAAY	0.994789	3	1.12229e-20	109.04	98.989	109.04	-0.12115	11103000	7214600	16586000	11764000	23557000	20372000	9456100	12204000	10202000	16934000	14651000	15741000
A0A1P8B5D8			S	317	___2	NS(0.501)S(0.548)PPS(0.586)PLHPAAS(0.5)HS(0.524)PPPPQPY(0.343)R	PRNSSPPSPLHPAAS	0.585658	3	8.8284e-06	63.085	55.373	50.757	-0.89286	NA	5425600	4710400	50000	50000	50000	50000	50000	50000	50000	50000	50000
A0A1P8B5D8			S	150	___2	S(1)NAS(1)PFHPFR	MYEADTRSNASPFHP	1	2	0.000236045	90.614	69.712	62.14	-0.4784	3194800	3977200	4540700	2526700	4385200	3254200	2691000	3084800	2617100	2642300	4184200	3406900
A0A1P8B5D8			S	153	___2	S(1)NAS(1)PFHPFR	ADTRSNASPFHPFRS	1	2	0.000236045	90.614	69.712	62.14	-0.4784	3194800	3977200	4540700	2526700	4385200	3254200	2691000	3084800	2617100	2642300	4184200	3406900
A0A1P8B5D8			S	214	___2	S(0.621)NY(0.357)DKEQFEDLY(0.018)EQDGDVT(0.004)PR	YRTPDRRSNYDKEQF	0.621295	3	1.05702e-160	227.33	201.2	81.888	0.81737	31741000	NA	NA	46222000	55515000	3903900	2724600	NA	NA	NA	5256900	4216400
A0A1P8B5D8			S	203	___2	S(1)PPPY(0.393)RT(0.607)PDR	FHPAGSRSPPPYRTP	0.999999	2	7.4835e-05	107.17	76.96	93.766	0.23713	5489400	9044400	8759600	8783200	12567000	11962000	7058200	9773800	9364100	10923000	14208000	13601000
A0A1P8B5D8			S	28	___2	S(0.988)T(0.927)PGS(0.085)PAHPPGAR	GKKTVSKSTPGSPAH	0.987827	2	0.000195794	80.534	58.984	77.279	0.43721	17421000	30269000	24034000	22700000	31824000	25687000	12317000	14380000	NA	20287000	23434000	20722000
A0A1P8B5D8			S	32	___2	S(0.882)T(0.124)PGS(0.994)PAHPPGAR	VSKSTPGSPAHPPGA	0.993654	2	0.000195794	80.534	58.984	80.441	3.6181	17421000	30269000	24034000	22700000	31824000	25687000	12317000	14380000	9922700	20287000	23434000	NA
A0A1P8B5D8			T	232	___2	SNYDKEQFEDLYEQDGDVT(1)PR	YEQDGDVTPRNSSPP	1	3	1.05702e-160	227.33	201.2	149.16	1.71	31741000	3168900	4385800	46222000	55515000	72392000	33378000	42404000	29702000	45576000	57093000	62245000
A0A1P8B5D8			T	404	___2	IVS(0.659)ENS(0.642)T(0.658)PVHHNY(0.037)QIVAAET(0.002)Y(0.002)EQDK	RIVSENSTPVHHNYQ	0.658426	3	5.12526e-48	133.95	124.73	113.65	0.42119	NA	14902000	16293000	15615000	23591000	23303000	11906000	18366000	11860000	14265000	18559000	15093000
A0A1P8B5D8			T	125	___2	MEAMS(0.006)Y(0.013)EPET(0.357)NAPS(0.423)S(0.198)PY(0.029)HPAGNRT(0.973)PERPR	YHPAGNRTPERPRKS	0.973074	4	4.50655e-80	148.12	145.02	138.59	-0.25298	NA	NA	115600000	64983000	107510000	108740000	NA	NA	78237000	NA	110450000	NA
A0A1P8B5D8			T	209	___2	S(1)PPPY(0.214)RT(0.786)PDR	RSPPPYRTPDRRSNY	0.786301	2	7.4835e-05	107.17	76.96	91.202	0.66271	5489400	9044400	8759600	8783200	12567000	11962000	7058200	9773800	9364100	10923000	14208000	13601000
A0A1P8B5D8			T	29	___2	S(0.988)T(0.927)PGS(0.085)PAHPPGAR	KKTVSKSTPGSPAHP	0.927135	2	0.000447419	78.556	50.274	77.279	0.43721	17421000	NA	24034000	50000	50000	50000	12317000	14380000	9922700	20287000	NA	20722000
A0A1P8B5D8			Y	216	___2	S(0.194)NY(0.806)DKEQFEDLY(0.028)EQDGDVT(0.972)PR	TPDRRSNYDKEQFED	0.806103	2	5.84878e-116	204.2	176.68	196.2	-0.0040648	NA	NA	4385800	5467700	NA	72392000	33378000	42404000	29702000	45576000	57093000	62245000
A0A1P8B5D8			S	236	___3	NS(0.956)S(0.142)PPS(0.893)PFHPAAY(0.009)K	GDVTPRNSSPPSPFH	0.956043	2	1.12229e-20	105.46	86.788	86.641	0.19322	2200300	NA	NA	NA	NA	16220000	50000	50000	50000	14384000	11876000	NA
A0A1P8B5D8			S	237	___3	NS(0.013)S(0.987)PPS(0.995)PFHPAAY(0.005)K	DVTPRNSSPPSPFHP	0.987139	3	1.12229e-20	109.04	98.989	100.77	-0.001987	2200300	NA	NA	NA	NA	16220000	50000	50000	50000	14384000	11876000	NA
A0A1P8B5D8			S	240	___3	NS(0.021)S(0.979)PPS(0.995)PFHPAAY(0.005)K	PRNSSPPSPFHPAAY	0.994789	3	1.12229e-20	109.04	98.989	109.04	-0.12115	50000	50000	50000	13228000	17069000	18785000	7155700	6937900	NA	14294000	20679000	18527000
A0A1P8B5D8			S	314	___3	NS(0.501)S(0.548)PPS(0.586)PLHPAAS(0.5)HS(0.524)PPPPQPY(0.343)R	DVTPRNSSPPSPLHP	0.547665	3	1.45322e-06	63.085	55.373	50.757	-0.89286	2002300	5791900	NA	7975000	18225000	9737300	827630	NA	NA	NA	NA	6288300
A0A1P8B5D8			S	317	___3	NS(0.501)S(0.548)PPS(0.586)PLHPAAS(0.5)HS(0.524)PPPPQPY(0.343)R	PRNSSPPSPLHPAAS	0.585658	3	8.8284e-06	63.085	55.373	50.757	-0.89286	2002300	5791900	NA	7975000	18225000	9737300	827630	NA	NA	NA	NA	6288300
A0A1P8B5D8			S	326	___3	NS(0.511)S(0.519)PPS(0.583)PLHPAAS(0.493)HS(0.551)PPPPQPY(0.343)R	LHPAASHSPPPPQPY	0.550998	3	1.45322e-06	63.085	55.373	63.085	-0.098867	2002300	5791900	NA	7975000	18225000	9737300	827630	NA	NA	NA	NA	6288300
A0A1P8B5D8			T	232	___3	SNYDKEQFEDLYEQDGDVT(1)PR	YEQDGDVTPRNSSPP	1	3	1.05702e-160	227.33	201.2	149.16	1.71	2200300	NA	NA	NA	NA	16220000	50000	50000	50000	14384000	11876000	NA
A0A1P8B5D8			Y	225	___3	S(0.399)NY(0.598)DKEQFEDLY(0.697)EQDGDVT(0.398)PRNS(0.484)S(0.484)PPS(0.713)PFHPAAY(0.227)K	KEQFEDLYEQDGDVT	0.696887	4	4.15187e-16	70.175	66.179	70.175	1.0491	50000	50000	50000	13228000	17069000	18785000	7155700	NA	NA	14294000	NA	18527000
A0A1P8B5D8			Y	216	___3	S(0.194)NY(0.806)DKEQFEDLY(0.028)EQDGDVT(0.972)PR	TPDRRSNYDKEQFED	0.806103	2	5.84878e-116	204.2	176.68	196.2	-0.0040648	50000	50000	50000	13228000	17069000	18785000	7155700	6937900	NA	14294000	20679000	18527000
A0A1P8B5T0			S	570	___1	KEDFVS(0.689)LES(0.311)NK	KKKEDFVSLESNKSK	0.688748	2	0.0040089	65.232	33.073	65.232	-0.31547	365380	NA	NA	5020000	2902300	NA	50000	50000	50000	15947000	NA	NA
A0A1P8B7I1	DL3500C		S	1098	___1	FDGEDEEDS(1)LIES(1)PPQR	EEDSLIESPPQRNSD	1	2	0.00104608	61.732	52.777	61.732	2.457	1281100	NA	NA	50000	50000	50000	2739900	3202100	2014800	1994800	1759600	2216500
A0A1P8B7I1	DL3500C		S	124	___1	HRLDDDDDNDDDEES(1)EDELMAMR	DNDDDEESEDELMAM	1	3	7.76212e-08	72.644	65.022	66.644	0.64325	NA	NA	4154300	50000	50000	50000	NA	4193800	NA	5715700	NA	3125400
A0A1P8B7I1	DL3500C		S	57	___1	MIT(0.153)S(0.598)DS(0.167)ES(0.052)S(0.031)DR	KRSRMITSDSESSDR	0.597519	2	0.00110827	67.153	63.139	65.395	0.62513	NA	2856400	3280400	2359700	3410900	NA	5250300	3141300	5370300	2519500	3450000	2848700
A0A1P8B7I1	DL3500C		S	136	___1	S(0.773)FDGS(0.227)GVDIGK	MAMRMRRSFDGSGVD	0.772774	2	0.00477824	61.435	25.924	43.68	3.976	608700	708790	NA	972070	861930	1356900	1181800	870990	NA	NA	NA	1149900
A0A1P8B7I1	DL3500C		S	1115	___1	S(0.999)PVDT(0.001)GATENR	FLDHIIRSPVDTGAT	0.998884	2	0.000585766	80.318	59.541	80.318	0.72041	5248100	4477400	4616100	3195600	4301900	4464400	4462400	5131900	5670100	4009100	NA	3525600
A0A1P8B7I1	DL3500C		S	1094	___2	FDGEDEEDS(1)LIES(1)PPQR	DGEDEEDSLIESPPQ	1	2	0.00104608	61.732	52.777	61.732	2.457	50000	50000	50000	50000	50000	50000	NA	1668700	2304100	50000	50000	50000
A0A1P8B7I1	DL3500C		S	1098	___2	FDGEDEEDS(1)LIES(1)PPQR	EEDSLIESPPQRNSD	1	2	0.00104608	61.732	52.777	61.732	2.457	50000	50000	50000	50000	50000	50000	NA	1668700	2304100	50000	50000	50000
A0A1P8B7I1	DL3500C		S	1023	___2	T(0.049)NEVS(0.46)VLET(0.319)T(0.324)S(0.324)PS(0.524)R	VLETTSPSRDKPVSD	0.524069	2	0.00147559	62.377	49.241	62.377	0.44228	50000	50000	50000	NA	889810	1564700	NA	947450	1559200	1130100	NA	NA
A0A1P8B8B4			S	502	___1	ILT(0.032)LENT(0.048)GNNAFPS(0.371)CS(0.549)PDGK	NNAFPSCSPDGKSIV	0.548977	3	3.57615e-06	69.72	59.601	69.72	-0.84222	50000	50000	50000	NA	1166300	1386700	50000	50000	50000	3623000	1255600	NA
A0A1P8B8B4			S	121	___1	S(0.787)GIS(0.213)KPEQIPGAPESYFHDRPIITQNNR	ARIYKTRSGISKPEQ	0.787038	4	2.18431e-26	98.683	92.78	98.683	-0.088241	50000	50000	50000	31378000	5540000	NA	50000	50000	50000	4066200	NA	NA
A0A1P8B952	MRB1		S	359	___1	GNAIET(0.877)S(0.877)DDEEGEGDDDLDNT(0.246)K	RGNAIETSDDEEGEG	0.876796	3	1.72398e-22	114.64	93.978	46.578	0.55017	NA	NA	4927400	4381700	NA	NA	NA	2758900	6299100	4280700	NA	3748600
A0A1P8B952	MRB1		T	358	___1	GNAIET(0.877)S(0.877)DDEEGEGDDDLDNT(0.246)K	LRGNAIETSDDEEGE	0.876796	3	1.72398e-22	114.64	93.978	46.578	0.55017	NA	NA	4927400	4381700	NA	NA	NA	2758900	6299100	4280700	NA	3748600
A0A1P8B952	MRB1		S	359	___2	GNAIET(0.877)S(0.877)DDEEGEGDDDLDNT(0.246)K	RGNAIETSDDEEGEG	0.876796	3	1.72398e-22	114.64	93.978	46.578	0.55017	NA	NA	1263800	1774500	1451600	NA	2016900	1765900	NA	NA	NA	2929500
A0A1P8B952	MRB1		T	358	___2	GNAIET(0.877)S(0.877)DDEEGEGDDDLDNT(0.246)K	LRGNAIETSDDEEGE	0.876796	3	1.72398e-22	114.64	93.978	46.578	0.55017	NA	NA	1263800	1774500	1451600	NA	2016900	1765900	NA	NA	NA	2929500
A0A1P8B9I4	MAGL15		S	32	___1	S(0.928)MAPT(0.051)AT(0.021)LDNNEELR	SLWQRRKSMAPTATL	0.928051	2	1.39318e-05	76.655	64.442	76.655	-2.9264	1815600	1524800	2107600	50000	50000	50000	NA	NA	1765700	50000	50000	50000
A0A1P8B9R0	NOT3		S	502	___1	PGS(1)PFQSQNETVR	GSQWRPGSPFQSQNE	1	2	5.08239e-137	190.23	178.38	175.74	-1.0535	7216100	7678900	16662000	11301000	10910000	9587600	10796000	14148000	11350000	11609000	7836400	7604100
A0A1P8B9R0	NOT3		S	332	___1	NGAGLHS(0.975)APS(0.019)T(0.005)PAGGR	KNGAGLHSAPSTPAG	0.97525	3	0.000274993	59.585	41.221	59.585	-0.38268	50000	50000	50000	2047000	2825600	3050600	NA	NA	823380	3250600	2482400	2878200
A0A1P8B9R0	NOT3		S	454	___1	NIMGVESNVQPLT(0.001)S(0.979)PLS(0.02)K	SNVQPLTSPLSKMVL	0.979233	2	4.48373e-102	211.74	191.35	211.74	-0.64047	2188500	1590400	NA	28073000	27569000	33847000	3236700	2117100	4449000	36273000	30843000	31906000
A0A1P8B9R0	NOT3		S	420	___1	VGIPNQPQPS(0.015)QPPS(0.984)PIPANGS(0.001)R	PQPSQPPSPIPANGS	0.983576	3	4.5077e-09	84.249	74.843	71.528	0.63238	1625000	NA	NA	7449600	8783000	6947200	50000	50000	50000	5530100	3786000	4895100
A0A1P8B9R0	NOT3		S	489	___2	AFS(0.998)PS(0.002)IVSGSQWRPGS(1)PFQSQNETVR	ASIGRAFSPSIVSGS	0.9976	3	5.08239e-137	190.23	178.38	184.78	-0.27606	17057000	17556000	26005000	25998000	17951000	18836000	21046000	NA	17610000	32134000	24333000	14963000
A0A1P8B9R0	NOT3		S	502	___2	PGS(1)PFQSQNETVR	GSQWRPGSPFQSQNE	1	2	5.08239e-137	190.23	178.38	175.74	-1.0535	17057000	17556000	26005000	25998000	17951000	18836000	21046000	NA	17610000	32134000	24333000	14963000
A0A1P8B9R0	NOT3		S	416	___2	VGIPNQPQPS(0.974)QPPS(0.922)PIPANGS(0.104)R	IPNQPQPSQPPSPIP	0.973946	3	7.30597e-05	54.225	39.434	41.734	-0.061676	50000	50000	50000	2409400	2495800	3272500	50000	50000	50000	50000	50000	50000
A0A1P8B9R0	NOT3		S	420	___2	VGIPNQPQPS(0.015)QPPS(0.984)PIPANGS(0.001)R	PQPSQPPSPIPANGS	0.983576	3	4.5077e-09	84.249	74.843	71.528	0.63238	50000	50000	50000	2409400	2495800	3272500	50000	50000	50000	50000	50000	50000
A0A1P8B9S9	ATIM		S	1023	___3	DDHDDS(0.943)S(0.943)ADES(0.888)EDET(0.227)LLAFK	LKDDHDDSSADESED	0.942526	3	2.32081e-06	73.036	69.596	73.036	-0.26916	50000	50000	50000	50000	50000	50000	NA	5385300	5583100	9886700	10210000	8557200
A0A1P8B9S9	ATIM		S	1024	___3	DDHDDS(0.943)S(0.943)ADES(0.888)EDET(0.227)LLAFK	KDDHDDSSADESEDE	0.942526	3	2.32081e-06	73.036	69.596	73.036	-0.26916	50000	50000	50000	50000	50000	50000	NA	5385300	5583100	9886700	10210000	8557200
A0A1P8B9S9	ATIM		S	1028	___3	DDHDDS(0.943)S(0.943)ADES(0.888)EDET(0.227)LLAFK	DDSSADESEDETLLA	0.888084	3	2.32081e-06	73.036	69.596	73.036	-0.26916	50000	50000	50000	50000	50000	50000	NA	5385300	5583100	9886700	10210000	8557200
A0A1P8B9Z1			S	415	___1	S(1)PAFQMPVQPALNQDESHGPNNR	LDGPESRSPAFQMPV	1	3	1.54614e-67	147.28	140.36	126.99	-0.39108	13000000	15663000	NA	10268000	14315000	15376000	16674000	13679000	20873000	NA	15441000	13951000
A0A1P8BAT4			S	907	___1	ELESLLQAS(1)PDR	LESLLQASPDRETRV	0.999967	2	2.72081e-37	186.16	144.76	157.56	-0.29662	2972500	NA	NA	3029600	3337000	2655100	2862000	2379000	2821000	4084900	1858200	1946100
A0A1P8BBF5	MAF1	Repressor of RNA polymerase III transcription	S	86	___2	SSDTDS(0.004)S(0.307)S(0.682)PVDLLLS(0.006)R	SSDTDSSSPVDLLLS	0.682233	2	4.35549e-38	160.78	133.12	160.78	0.58815	NA	2334000	3271900	4363900	5271000	NA	50000	50000	50000	NA	NA	4436800
A0A1P8BCA2	MJC20.25		S	790	___3	GPPKPAVT(0.694)PS(0.471)S(0.472)S(0.47)RPVS(0.545)PFS(0.348)R	PSSSRPVSPFSRRSS	0.544518	3	0.041405	42.791	14.115	42.791	-0.88394	6814900	8006600	8321200	7958400	9767300	9789600	5443200	7609400	9008100	7032100	10842000	10955000
A0A1P8BCA2	MJC20.25		T	782	___3	GPPKPAVT(0.694)PS(0.471)S(0.472)S(0.47)RPVS(0.545)PFS(0.348)R	GPPKPAVTPSSSRPV	0.693686	3	0.041405	42.791	14.115	42.791	-0.88394	6814900	8006600	8321200	7958400	9767300	9789600	5443200	7609400	9008100	7032100	10842000	10955000
A0A1P8BCJ7	MAF19.19		S	263	___1	FT(0.059)AHLS(0.941)DIR	EKFTAHLSDIRHISQ	0.940624	2	0.0403245	46.001	34.633	46.001	0.40102	50000	50000	50000	2236500	2800800	2550700	NA	696410	NA	2230600	1533300	2108600
A0A1P8BD81	NEF1		S	929	___1	AT(0.026)S(0.973)IQSFAVEK	MQQRRATSIQSFAVE	0.973409	2	0.000100328	91.961	61.072	75.479	-0.16464	1823700	1367500	NA	NA	1906600	1617800	1671100	1455700	1473200	1587100	1284800	1044500
A0A1P8BE16		RING-type E3 ubiquitin transferase	S	100	___1	RDS(0.996)LVS(0.004)R	YFRSRRDSLVSRRDK	0.995526	2	0.0195833	64.711	6.8529	63.426	0.08603	50000	50000	50000	NA	998700	895350	50000	50000	50000	1347700	NA	775230
A0A1P8BET4			S	879	___1	RS(0.919)PS(0.046)FS(0.024)Y(0.01)NR	AHSFPRRSPSFSYNR	0.919328	2	0.00641463	57.348	19.111	50.194	-0.53367	1532700	1396200	1825100	2283900	2140500	3169300	2675900	2234700	2150500	2040800	2713700	2496500
A0A1P8BET4			S	881	___1	RS(0.382)PS(0.556)FS(0.043)Y(0.019)NR	SFPRRSPSFSYNRGP	0.555534	3	0.00383999	54.259	44.255	54.259	0.089407	NA	384190	1125800	50000	50000	50000	NA	932270	NA	NA	NA	899090
A0A1P8BET4			S	722	___2	IVQDGEGTSGVS(0.001)T(0.001)VS(0.001)GGIENPEIVDNS(0.08)S(0.922)PVS(0.994)LK	PEIVDNSSPVSLKAE	0.921605	3	6.79991e-17	75.627	67.579	66.009	-0.11726	NA	12423000	17181000	50000	50000	50000	16493000	14989000	NA	50000	50000	50000
A0A1P8BET4			S	725	___2	IVQDGEGTSGVS(0.001)T(0.001)VS(0.001)GGIENPEIVDNS(0.08)S(0.922)PVS(0.994)LK	VDNSSPVSLKAEMST	0.994351	3	6.79991e-17	75.627	67.579	66.009	-0.11726	NA	12423000	17181000	50000	50000	50000	16493000	14989000	NA	50000	50000	50000
A0A1P8BF16	MDA7.25		S	54	___2	DIDAS(1)DS(1)EVEDFDQLNK	DGRDIDASDSEVEDF	1	2	1.1534e-25	122.42	113.47	85.288	2.5182	NA	NA	4310500	4549700	3862100	4951200	3068400	2809500	3170600	5733100	5598100	3690000
A0A1P8BF16	MDA7.25		S	56	___2	DIDAS(1)DS(1)EVEDFDQLNK	RDIDASDSEVEDFDQ	1	2	1.1534e-25	122.42	113.47	85.288	2.5182	NA	NA	4310500	4549700	3862100	4951200	3068400	2809500	3170600	5733100	5598100	3690000
A0A1P8BF26	MTE17.27		S	338	___1	IPSNPY(0.001)FNGAS(0.999)PNR	NPYFNGASPNRYTSP	0.99871	2	1.04614e-19	133.47	106.68	109.83	-0.32159	1571800	1790700	2203100	2325700	3234800	3037700	1924100	2211400	2815500	3597100	3221800	2803100
A0A1P8BFD5	At5g15025		S	22	___1	EIDGSGSQNQHPVGS(1)PR	QNQHPVGSPRNELQG	0.999999	3	3.13806e-39	140.17	120.35	106.69	0.16865	1779700	2189300	2376500	2897100	3512900	3102500	1668600	NA	1844500	3949700	2457300	3609200
A0A1P8BFD5	At5g15025		S	31	___1	NELQGQS(0.921)PKPGNGNT(0.079)K	RNELQGQSPKPGNGN	0.920548	3	0.00042366	56.327	33.674	56.327	0.10702	NA	1126000	NA	5431600	4475900	4618700	2673900	2214200	3502200	4148000	6208800	4193300
A0A1P8BG20	At5g48657		S	148	___1	S(1)MGNPTEINR	TYGGGGRSMGNPTEI	0.999794	2	0.00132916	64.439	51.385	61.833	0.13238	NA	3506000	3420800	3317500	3362000	4182000	NA	3588500	NA	50000	50000	50000
A0A1P8BGF0	RRP7		S	182	___2	IEEEEDVY(0.079)QIS(0.958)S(0.963)GDEDCTR	EEDVYQISSGDEDCT	0.957682	2	1.11318e-07	83.894	74.106	80.238	-0.23112	5335000	6091700	6553600	8132800	8782000	8618900	6160900	6342200	6925900	7467000	6723600	9561400
A0A1P8BGF0	RRP7		S	183	___2	IEEEEDVY(0.079)QIS(0.958)S(0.963)GDEDCTR	EDVYQISSGDEDCTR	0.963305	2	2.17425e-49	145.1	135.18	80.238	-0.23112	5335000	6091700	6553600	8132800	8782000	8618900	6160900	6342200	6925900	7467000	6723600	9561400
A0A1P8BGF0	RRP7		Y	179	___2	IEEEEDVY(0.791)QIS(0.513)S(0.688)GDEDCT(0.008)R	IEEEEDVYQISSGDE	0.790537	2	6.52227e-13	104.88	92.114	80.585	0.65941	5335000	6091700	NA	8132800	8782000	NA	6160900	6342200	6925900	7467000	NA	NA
A0A1P8BH59	PICBP	Calmodulin binding protein PICBP	S	405	___2	EGS(1)S(1)GELREEDGK	EEVCREGSSGELREE	1	2	0.00162913	70.399	55.299	48.44	0.54454	2166900	2968500	NA	4554200	4378600	3886500	2306500	2598500	2548200	2850100	2978600	3489000
A0A1P8BH59	PICBP	Calmodulin binding protein PICBP	S	406	___2	EGS(1)S(1)GELREEDGK	EVCREGSSGELREED	1	2	0.00162913	70.399	55.299	48.44	0.54454	2166900	2968500	NA	4554200	4378600	3886500	2306500	2598500	2548200	2850100	2978600	3489000
A0A219HZL6	APE1		T	70	___1	AADS(0.076)T(0.746)S(0.097)S(0.049)S(0.026)PS(0.005)VAS(0.001)GDR	VGRAADSTSSSPSVA	0.74641	2	1.67244e-14	111.63	96.943	106.52	-0.3269	NA	NA	3046300	50000	50000	50000	3674200	2701800	NA	50000	50000	50000
A0JJX5	SYT4	Synaptotagmin-4	S	420	___2	VLKPES(0.812)EDS(0.812)DAT(0.375)DMK	EKVLKPESEDSDATD	0.81235	2	0.00477389	46.408	34.968	45.864	0.31326	5427700	10007000	NA	9629000	NA	NA	12246000	NA	NA	NA	6707600	NA
A0JJX5	SYT4	Synaptotagmin-4	S	423	___2	VLKPES(0.812)EDS(0.812)DAT(0.375)DMK	LKPESEDSDATDMKK	0.81235	2	0.00477389	46.408	34.968	45.864	0.31326	5427700	10007000	NA	9629000	NA	NA	12246000	NA	NA	NA	6707600	NA
A0MFS9		Anoctamin-like protein At1g73020	S	645	___1	S(0.003)IS(0.997)GEFNSLTKPEQEQQQDSER	KQLLRSISGEFNSLT	0.996582	3	2.88061e-161	232.59	216.5	213.47	2.2409	16535000	11643000	12925000	13511000	14948000	18096000	12169000	14027000	15575000	15503000	19951000	11883000
A0MFT2			S	111	___1	FDDES(0.998)EDDET(0.002)R	APKFDDESEDDETRA	0.998306	2	2.08728e-16	160.15	145.12	131.69	0.12473	1983600	2148600	4947600	3872100	2456700	3760100	2456000	3352900	3063200	4273600	2344300	2733100
A0MFT2			S	190	___1	FDDEY(0.11)DS(0.849)DEIT(0.041)EDVPR	KFDDEYDSDEITEDV	0.84904	2	9.90797e-16	114.69	100.46	114.69	0.7977	2061200	2330800	NA	50000	50000	50000	2838100	NA	NA	3373900	NA	NA
A0MFT2			Y	188	___1	FDDEY(0.553)DS(0.431)DEIT(0.016)EDVPR	TPKFDDEYDSDEITE	0.55287	2	2.97032e-27	112.72	100.86	112.72	3.8926	50000	50000	50000	3866400	3011900	4050600	NA	3081000	3725500	50000	50000	50000
A1A6I1			S	195	___1	QTVPMLGVS(0.053)S(0.661)S(0.287)GR	VPMLGVSSSGRLQGN	0.660795	2	1.27053e-20	138.55	100.31	132.31	-0.88149	30808000	10844000	12421000	25854000	NA	NA	50000	50000	50000	50000	50000	50000
A1A6I1			S	196	___1	QTVPMLGVS(0.011)S(0.296)S(0.693)GR	PMLGVSSSGRLQGNS	0.692872	2	1.27053e-20	138.55	100.31	125.73	-0.81749	12157000	16523000	NA	NA	NA	18976000	NA	12515000	NA	19536000	13304000	19068000
A1L4X7	AHL14	AT-hook motif nuclear-localized protein 14	S	150	___1	ELAAVT(0.002)GGT(0.044)VS(0.548)T(0.27)NS(0.067)GS(0.034)S(0.034)K	AVTGGTVSTNSGSSK	0.548371	2	6.39093e-33	126.63	95.631	126.63	0.037421	NA	NA	842580	1105800	1927200	NA	949700	NA	NA	50000	50000	50000
A2RVJ8	HIT4	Protein HEAT INTOLERANT 4	S	389	___1	AIEEMS(0.793)EDT(0.207)K	KKAIEEMSEDTKQAF	0.793049	2	0.00391125	57.532	30.05	46.844	-0.17818	NA	NA	882330	NA	654550	NA	NA	NA	3236700	1238100	1089000	NA
A2RVJ8	HIT4	Protein HEAT INTOLERANT 4	T	392	___1	AIEEMS(0.358)EDT(0.642)KQAFQK	IEEMSEDTKQAFQKM	0.642245	3	0.000163524	66.335	47.043	66.335	-0.12475	NA	NA	596170	NA	NA	2456000	50000	50000	50000	3294200	2002100	2184100
A2RVL9			S	78	___1	ALT(0.001)LGDILS(0.019)LEDS(0.338)QS(0.642)PPNK	LSLEDSQSPPNKNNT	0.642438	2	1.84333e-19	107.34	92.416	107.34	-1.3398	939310	NA	NA	977220	1529300	NA	857590	739380	1431400	NA	2397600	NA
A2RVS6	SR34A	Serine/arginine-rich splicing factor SR34A	S	111	___1	GGY(0.07)GGGGS(0.146)GY(0.159)GGGGGGGGS(0.625)AR	GGGGGGGSARFGVSR	0.625157	2	6.48719e-07	69.763	53.51	69.763	-0.41602	50000	50000	50000	1383200	763810	488040	50000	50000	50000	1336800	395020	482440
A2RVS6	SR34A	Serine/arginine-rich splicing factor SR34A	S	134	___1	GLPS(0.029)S(0.108)AS(0.862)WQDLK	RGLPSSASWQDLKDH	0.862171	2	0.00193263	69.345	55.381	69.345	-0.078292	471530	435740	557920	2739200	1752000	NA	882690	880330	799730	2529100	NA	851170
A2RVS6	SR34A	Serine/arginine-rich splicing factor SR34A	S	245	___2	KDLS(1)KS(1)PR	KSPRKDLSKSPRRSL	1	2	2.36999e-08	158.02	97.85	158.02	-0.67395	17852000	24163000	32764000	44213000	43048000	39289000	32656000	29091000	35186000	39067000	35439000	39094000
A2RVS6	SR34A	Serine/arginine-rich splicing factor SR34A	S	247	___2	KDLS(1)KS(1)PR	PRKDLSKSPRRSLSR	1	2	2.36999e-08	158.02	97.85	158.02	-0.67395	17852000	24163000	32764000	44213000	43048000	39289000	32656000	29091000	35186000	39067000	35439000	39094000
A2RVS6	SR34A	Serine/arginine-rich splicing factor SR34A	S	285	___3	S(1)RS(1)PS(1)KS(1)PPK	KSRSRSRSRSPSKSP	1	2	0.00421014	59.116	49.528	59.116	0.046568	NA	6612700	NA	50000	50000	50000	NA	11513000	7177900	NA	11519000	NA
A2RVS6	SR34A	Serine/arginine-rich splicing factor SR34A	S	287	___3	S(1)RS(1)PS(1)KS(1)PPK	RSRSRSRSPSKSPPK	1	2	0.00421014	59.116	49.528	59.116	0.046568	NA	6612700	NA	50000	50000	50000	NA	11513000	7177900	NA	11519000	NA
A2RVS6	SR34A	Serine/arginine-rich splicing factor SR34A	S	289	___3	S(1)RS(1)PS(1)KS(1)PPK	RSRSRSPSKSPPKVR	1	2	0.00421014	59.116	49.528	59.116	0.046568	NA	6612700	NA	50000	50000	50000	NA	11513000	7177900	NA	11519000	NA
A2RVS6	SR34A	Serine/arginine-rich splicing factor SR34A	S	291	___3	S(1)RS(1)PS(1)KS(1)PPK	RSRSPSKSPPKVREG	1	2	0.00421014	59.116	49.528	59.116	0.046568	NA	6612700	NA	50000	50000	50000	NA	11513000	7177900	NA	11519000	NA
A4FVN8			S	16	___3	MDLIQS(0.097)Y(0.144)EEEDEAVAS(0.822)S(0.91)PES(0.343)S(0.683)PPR	EEDEAVASSPESSPP	0.822041	3	6.28946e-06	63.706	58.599	44.969	1.0239	50000	50000	50000	4161900	7746500	15075000	6468600	12638000	17105000	18806000	42212000	14609000
A4FVN8			S	17	___3	MDLIQS(0.097)Y(0.144)EEEDEAVAS(0.822)S(0.91)PES(0.343)S(0.683)PPR	EDEAVASSPESSPPR	0.910299	3	6.28946e-06	63.706	58.599	44.969	1.0239	50000	50000	50000	4161900	7746500	15075000	6468600	12638000	17105000	18806000	42212000	14609000
A4FVN8			S	21	___3	MDLIQS(0.097)Y(0.144)EEEDEAVAS(0.822)S(0.91)PES(0.343)S(0.683)PPR	VASSPESSPPRMLKA	0.68315	3	6.28946e-06	63.706	58.599	44.969	1.0239	50000	50000	50000	4161900	7746500	15075000	6468600	12638000	17105000	18806000	42212000	14609000
A4FVS2	MEE6.17		S	438	___1	LPVPVAVQAQS(0.03)S(0.323)S(0.647)PR	AVQAQSSSPRISPTA	0.646921	3	1.78522e-90	211.75	180.26	67.994	0.0042463	4552100	NA	NA	NA	16410000	7513400	NA	4252700	4955600	7624200	8609400	7485700
A4FVS2	MEE6.17		S	442	___2	IS(0.954)PT(0.046)AS(0.999)PPLAS(0.522)S(0.478)PR	QSSSPRISPTASPPL	0.95417	2	3.11853e-14	95.9	84.187	95.9	0.65777	1227600	2684500	1667200	NA	2305200	NA	1954300	NA	1388400	NA	1935600	1972300
A4FVS2	MEE6.17		S	446	___2	IS(0.809)PT(0.192)AS(1)PPLAS(0.221)S(0.779)PR	PRISPTASPPLASSP	0.99964	2	3.11853e-14	95.9	84.187	85.562	1.491	1227600	2684500	1667200	2891600	2305200	NA	1954300	NA	1388400	NA	1935600	1972300
A4FVS2	MEE6.17		T	444	___2	IS(0.36)PT(0.638)AS(0.103)PPLAS(0.493)S(0.406)PR	SSPRISPTASPPLAS	0.638211	2	0.000485178	63.128	46.93	63.128	-0.12879	569100	827760	1667200	2891600	4260000	NA	1954300	NA	1388400	NA	1935600	NA
A4FVS2	MEE6.17		S	442	___3	IS(0.954)PT(0.046)AS(0.999)PPLAS(0.522)S(0.478)PR	QSSSPRISPTASPPL	0.95417	2	3.11853e-14	95.9	84.187	95.9	0.65777	6418800	4936600	6147600	NA	8369400	8425500	4846400	5368600	7426300	6364700	9297200	10422000
A4FVS2	MEE6.17		S	446	___3	IS(0.809)PT(0.192)AS(1)PPLAS(0.221)S(0.779)PR	PRISPTASPPLASSP	0.99964	2	3.11853e-14	95.9	84.187	85.562	1.491	6418800	4936600	6147600	7541100	8369400	8425500	4846400	5368600	7426300	6364700	9297200	10422000
A4FVS2	MEE6.17		S	451	___3	IS(0.87)PT(0.146)AS(0.984)PPLAS(0.557)S(0.443)PR	TASPPLASSPRINEL	0.55683	2	3.11853e-14	95.9	84.187	78.078	1.2898	6418800	NA	6147600	7541100	NA	NA	NA	5368600	7426300	6364700	NA	10422000
A4FVS2	MEE6.17		S	452	___3	LPVPVAVQAQS(0.465)S(0.495)S(0.513)PRIS(0.506)PT(0.277)AS(0.745)PPLAS(0.211)S(0.788)PR	ASPPLASSPRINELH	0.788007	3	4.02465e-14	91.518	73.422	53.104	0.044134	50000	50000	50000	1491600	49395000	70314000	42337000	46674000	NA	56811000	63396000	54612000
A4FVS2	MEE6.17		S	437	___3	LPVPVAVQAQS(0.073)S(0.832)S(0.095)PR	VAVQAQSSSPRISPT	0.831867	3	4.60066e-53	179.39	153.95	46.131	-0.58734	50000	50000	50000	1491600	49395000	NA	42337000	NA	NA	NA	63396000	NA
A4FVS2	MEE6.17		S	438	___3	LPVPVAVQAQS(0.03)S(0.323)S(0.647)PR	AVQAQSSSPRISPTA	0.646921	3	1.78522e-90	211.75	180.26	67.994	0.0042463	50000	50000	50000	1491600	49395000	NA	42337000	46674000	NA	NA	63396000	NA
A4FVS4			S	249	___1	QES(1)DGEEPVSLSQQPK	FGNLRQESDGEEPVS	1	2	3.6141e-64	188.39	174.28	186.77	-1.1222	7716200	10185000	15543000	25926000	20391000	12748000	15017000	8259400	11898000	11296000	7638700	8739300
A4GNA8	PSD3	Phosphatidylserine decarboxylase proenzyme 3;Phosphatidylserine decarboxylase 3 beta chain;Phosphatidylserine decarboxylase 3 alpha chain	S	35	___1	PGS(0.998)GS(0.002)VSGLASQR	RRLSRPGSGSVSGLA	0.998333	2	6.1949e-66	198.29	181.05	153.7	0.071068	6038200	4298400	4383400	7004900	5545200	5009600	13777000	7331900	10076000	8954900	5587100	7260800
A4GNA8	PSD3	Phosphatidylserine decarboxylase proenzyme 3;Phosphatidylserine decarboxylase 3 beta chain;Phosphatidylserine decarboxylase 3 alpha chain	S	37	___1	PGS(0.007)GS(0.992)VSGLASQR	LSRPGSGSVSGLASQ	0.9922	2	1.07804e-28	162.32	127.63	162.32	0.045078	1666000	1089600	1549300	6723500	5052600	3966300	2095000	1363100	1891400	7495900	3199300	3633900
A4GNA8	PSD3	Phosphatidylserine decarboxylase proenzyme 3;Phosphatidylserine decarboxylase 3 beta chain;Phosphatidylserine decarboxylase 3 alpha chain	S	43	___1	PGSGS(0.003)VS(0.09)GLAS(0.906)QR	GSVSGLASQRSVSAD	0.906328	2	1.10278e-14	119.25	107.09	119.25	-1.0167	1810600	2125700	NA	NA	NA	1111500	NA	NA	2620600	50000	50000	50000
A4GNA8	PSD3	Phosphatidylserine decarboxylase proenzyme 3;Phosphatidylserine decarboxylase 3 beta chain;Phosphatidylserine decarboxylase 3 alpha chain	S	31	___2	LS(0.706)RPGS(0.444)GS(0.534)VS(0.238)GLAS(0.078)QR	FRSRRRLSRPGSGSV	0.705586	2	0.00294786	52.862	21.336	52.862	-1.6108	3619200	4925600	5963200	7865300	NA	4547900	NA	NA	5064700	50000	50000	50000
A4GNA8	PSD3	Phosphatidylserine decarboxylase proenzyme 3;Phosphatidylserine decarboxylase 3 beta chain;Phosphatidylserine decarboxylase 3 alpha chain	S	35	___2	PGS(0.998)GS(0.002)VSGLASQR	RRLSRPGSGSVSGLA	0.998333	2	6.1949e-66	198.29	181.05	153.7	0.071068	2485800	2422500	695940	13654000	11745000	12003000	9960500	NA	1483100	15053000	NA	6789400
A4GNA8	PSD3	Phosphatidylserine decarboxylase proenzyme 3;Phosphatidylserine decarboxylase 3 beta chain;Phosphatidylserine decarboxylase 3 alpha chain	S	37	___2	PGS(0.007)GS(0.992)VSGLASQR	LSRPGSGSVSGLASQ	0.9922	2	1.07804e-28	162.32	127.63	162.32	0.045078	2485800	2422500	695940	13654000	11745000	12003000	9960500	NA	1483100	15053000	8139200	6789400
A4GSN8	NUA	Nuclear-pore anchor	S	2022	___1	APS(1)PGGGSSTIVTLADR	EDPKRAPSPGGGSST	1	2	7.96953e-101	207.21	174.77	191.44	0.039609	42434000	27941000	28702000	27384000	24370000	30923000	34430000	26887000	29659000	36797000	28781000	30111000
A4GSN8	NUA	Nuclear-pore anchor	S	1928	___1	S(0.02)PEKEEVQPET(0.371)LAT(0.595)PT(0.016)QS(0.941)PS(0.057)R	TLATPTQSPSRMETA	0.940776	2	2.15622e-103	195.39	184.06	161.04	-1.3392	9071400	13359000	14339000	39571000	24807000	NA	13040000	17816000	24905000	25610000	NA	31766000
A4GSN8	NUA	Nuclear-pore anchor	S	1911	___1	S(1)PEKEEVQPET(0.067)LAT(0.913)PT(0.068)QS(0.852)PS(0.1)R	DVASMMRSPEKEEVQ	1	3	3.09425e-66	148.88	139.64	143.01	0.60348	4541300	5177900	8644300	9812800	7762000	6223900	6754400	6528900	6161800	9106700	7577000	6799500
A4GSN8	NUA	Nuclear-pore anchor	S	1666	___1	S(0.999)PVAT(0.001)TQQLPK	SSTPLIKSPVATTQQ	0.999159	2	2.07108e-14	101.45	88.176	70.54	0.42648	742130	NA	935070	3782000	NA	3681200	770930	920960	1212300	3003700	2889400	3354600
A4GSN8	NUA	Nuclear-pore anchor	S	663	___1	SSDLS(1)PAVVPGR	DSRSSDLSPAVVPGR	0.999527	2	1.14186e-12	128.08	76.154	128.08	0.064758	NA	NA	1894200	4041100	4043300	4245500	NA	NA	3185400	6805900	3460100	3645700
A4GSN8	NUA	Nuclear-pore anchor	S	1659	___1	VPS(0.706)S(0.192)T(0.113)PLIKS(0.855)PVAT(0.088)T(0.046)QQLPK	STMTRVPSSTPLIKS	0.706337	2	2.07108e-14	101.45	88.176	93.269	0.11302	NA	NA	1899900	5295800	4129900	2292100	NA	1510500	1425900	3675400	1802900	2058600
A4GSN8	NUA	Nuclear-pore anchor	S	1928	___2	S(0.02)PEKEEVQPET(0.371)LAT(0.595)PT(0.016)QS(0.941)PS(0.057)R	TLATPTQSPSRMETA	0.940776	2	2.15622e-103	195.39	184.06	161.04	-1.3392	54545000	78637000	114210000	159120000	170990000	179530000	96396000	97711000	82408000	126890000	139720000	112370000
A4GSN8	NUA	Nuclear-pore anchor	S	1911	___2	S(1)PEKEEVQPET(0.067)LAT(0.913)PT(0.068)QS(0.852)PS(0.1)R	DVASMMRSPEKEEVQ	1	3	3.09425e-66	148.88	139.64	143.01	0.60348	16967000	20682000	24555000	13659000	NA	8645500	17582000	17291000	22170000	10235000	12097000	10718000
A4GSN8	NUA	Nuclear-pore anchor	S	1666	___2	S(0.999)PVAT(0.001)TQQLPK	SSTPLIKSPVATTQQ	0.999159	2	2.07108e-14	101.45	88.176	70.54	0.42648	50000	50000	50000	36480000	31296000	21063000	50000	50000	50000	18238000	18133000	12457000
A4GSN8	NUA	Nuclear-pore anchor	S	1659	___2	VPS(0.706)S(0.192)T(0.113)PLIKS(0.855)PVAT(0.088)T(0.046)QQLPK	STMTRVPSSTPLIKS	0.706337	2	2.07108e-14	101.45	88.176	93.269	0.11302	50000	50000	50000	36480000	31296000	NA	50000	50000	50000	18238000	18133000	NA
A4GSN8	NUA	Nuclear-pore anchor	T	1924	___2	EEVQPET(0.001)LAT(0.997)PT(0.457)QS(0.493)PS(0.052)R	VQPETLATPTQSPSR	0.996872	2	2.15622e-103	195.39	184.06	141.13	-0.11346	6678000	7825800	12883000	10854000	12845000	10025000	6052000	10359000	9708000	9301800	9987000	10274000
A4GSN8	NUA	Nuclear-pore anchor	S	1928	___3	S(0.02)PEKEEVQPET(0.371)LAT(0.595)PT(0.016)QS(0.941)PS(0.057)R	TLATPTQSPSRMETA	0.940776	2	2.15622e-103	195.39	184.06	161.04	-1.3392	29634000	39838000	45335000	26717000	30101000	24814000	38888000	35695000	NA	18613000	27599000	23380000
A4GSN8	NUA	Nuclear-pore anchor	S	1911	___3	S(1)PEKEEVQPET(0.067)LAT(0.913)PT(0.068)QS(0.852)PS(0.1)R	DVASMMRSPEKEEVQ	1	3	3.09425e-66	148.88	139.64	143.01	0.60348	29634000	39838000	45335000	26717000	30101000	24814000	38888000	35695000	35611000	18613000	27599000	23380000
A4GSN8	NUA	Nuclear-pore anchor	T	1924	___3	EEVQPET(0.001)LAT(0.997)PT(0.457)QS(0.493)PS(0.052)R	VQPETLATPTQSPSR	0.996872	2	2.15622e-103	195.39	184.06	141.13	-0.11346	29634000	39838000	45335000	26717000	30101000	24814000	38888000	35695000	35611000	18613000	27599000	23380000
A8MQE1	PEARLI		S	66	___1	LLS(1)FS(0.012)GS(0.989)FGR	RLLSFSGSFGRKKKE	0.988814	2	1.57559e-05	112.43	55.081	104.24	-0.39132	595110	591850	685640	NA	1230600	871530	562100	775270	1329600	1825100	1482100	1183300
A8MQE1	PEARLI		S	62	___2	LLS(1)FS(0.012)GS(0.989)FGR	KQSSRLLSFSGSFGR	0.999663	2	1.57559e-05	112.43	55.081	104.24	-0.39132	3151000	7294900	7621600	8358400	7192300	5739900	4116000	6174900	6234200	7856800	9052300	5898400
A8MQE1	PEARLI		S	66	___2	LLS(1)FS(0.012)GS(0.989)FGR	RLLSFSGSFGRKKKE	0.988814	2	1.57559e-05	112.43	55.081	104.24	-0.39132	3151000	7294900	7621600	8358400	7192300	5739900	4116000	6174900	6234200	7856800	9052300	5898400
A8MQG7	ASK20	SKP1-like protein 20	S	269	___2	EVPNLLS(0.5)AEDDIS(0.5)T(0.5)PNAGS(0.5)EDEDIDDEIDPAMR	REVPNLLSAEDDIST	0.5	3	6.99446e-06	41.434	37.694	41.434	1.0222	NA	NA	720480	NA	1618500	NA	NA	NA	1279800	2258300	NA	1382700
A8MQG7	ASK20	SKP1-like protein 20	S	275	___2	EVPNLLS(0.117)AEDDIS(0.674)T(0.674)PNAGS(0.534)EDEDIDDEIDPAMR	LSAEDDISTPNAGSE	0.674367	3	6.44166e-16	66.865	60.159	49.209	-0.72845	NA	12045000	NA	19989000	29130000	24340000	27773000	36323000	38158000	20363000	40183000	NA
A8MQG7	ASK20	SKP1-like protein 20	S	281	___2	EVPNLLS(0.03)AEDDIS(0.612)T(0.612)PNAGS(0.747)EDEDIDDEIDPAMR	ISTPNAGSEDEDIDD	0.746618	3	6.44166e-16	66.865	60.159	66.865	-0.52191	NA	12045000	NA	19989000	29130000	24340000	27773000	36323000	38158000	20363000	40183000	NA
A8MQG7	ASK20	SKP1-like protein 20	T	276	___2	EVPNLLS(0.117)AEDDIS(0.674)T(0.674)PNAGS(0.534)EDEDIDDEIDPAMR	SAEDDISTPNAGSED	0.674367	3	6.44166e-16	66.865	60.159	49.209	-0.72845	NA	12045000	NA	19989000	29130000	24340000	27773000	36323000	38158000	20363000	40183000	NA
A8MQI6	TRM15		S	112	___1	ENAEAGQLS(0.962)DS(0.038)ELEGR	NAEAGQLSDSELEGR	0.961853	2	3.19417e-64	189.37	176.79	166.92	0.31892	3569400	3962300	4272800	6368200	7179700	4567300	5937500	5364200	4910400	5173800	4487700	2413500
A8MQI6	TRM15		S	301	___1	S(0.169)AS(0.792)FS(0.03)S(0.009)PDIGNS(0.001)R	ILKPRSASFSSPDIG	0.792299	2	0.00201312	72.496	59.919	55.213	-4.1579	NA	NA	1625900	2183500	1613700	994090	995410	2224400	NA	1585100	1468000	NA
A8MQI6	TRM15		S	435	___2	ILS(0.998)FPEY(0.16)LS(0.846)PLNS(0.996)PGR	LSFPEYLSPLNSPGR	0.846247	2	2.00565e-11	98.227	91.568	98.227	0.49281	466060	765160	NA	1722400	2099800	2509600	1553100	1487600	1304800	NA	2667700	2506600
A8MQI6	TRM15		S	439	___2	ILS(0.998)FPEY(0.16)LS(0.846)PLNS(0.996)PGR	EYLSPLNSPGRRWEK	0.995704	2	2.00565e-11	98.227	91.568	98.227	0.49281	466060	765160	NA	1722400	2099800	2509600	1553100	1487600	1304800	NA	2667700	2506600
A8MQI6	TRM15		S	429	___3	ILS(0.998)FPEY(0.16)LS(0.846)PLNS(0.996)PGR	RSLGRILSFPEYLSP	0.998235	2	2.00565e-11	98.227	91.568	98.227	0.49281	50000	50000	50000	NA	2884600	3415500	3303200	3902000	2923100	2737600	NA	NA
A8MQI6	TRM15		S	435	___3	ILS(0.998)FPEY(0.16)LS(0.846)PLNS(0.996)PGR	LSFPEYLSPLNSPGR	0.846247	2	2.00565e-11	98.227	91.568	98.227	0.49281	50000	50000	50000	NA	2884600	3415500	3303200	NA	2923100	2737600	NA	NA
A8MQI6	TRM15		S	439	___3	ILS(0.998)FPEY(0.16)LS(0.846)PLNS(0.996)PGR	EYLSPLNSPGRRWEK	0.995704	2	2.00565e-11	98.227	91.568	98.227	0.49281	50000	50000	50000	NA	2884600	3415500	3303200	3902000	2923100	2737600	NA	NA
A8MQI6	TRM15		Y	433	___3	ILS(0.957)FPEY(0.807)LS(0.376)PLNS(0.86)PGR	RILSFPEYLSPLNSP	0.807171	2	0.00380593	60.307	50.652	60.307	-0.038804	50000	50000	50000	NA	2884600	3415500	NA	3902000	NA	2737600	NA	NA
A8MQL1	TRAF1B	TNF receptor-associated factor homolog 1b	S	503	___1	DLEENQNQNQNDEEEKDS(0.728)VT(0.272)EK	NDEEEKDSVTEKAQS	0.727714	3	2.77531e-12	92.819	90.17	72.474	-0.31925	3556300	NA	6724000	10678000	7640100	9319500	3723800	NA	4584900	7687900	7890100	NA
A8MQL1	TRAF1B	TNF receptor-associated factor homolog 1b	S	717	___1	STAVLS(0.043)S(0.957)PR	KSTAVLSSPRNVAKN	0.956557	2	2.51797e-24	147.74	112.94	112.83	1.039	194160	291250	NA	50000	50000	50000	NA	428010	NA	2117600	1332800	1545200
A8MQL1	TRAF1B	TNF receptor-associated factor homolog 1b	S	522	___2	AQSSAEKPDT(0.004)LGDVS(0.733)DIS(0.733)DS(0.526)VDGS(0.004)ADILQPDLEDR	PDTLGDVSDISDSVD	0.733102	3	1.68142e-99	149.74	139.69	149.74	1.6969	NA	22292000	38967000	35983000	49855000	NA	NA	NA	33941000	NA	39872000	NA
A8MQL1	TRAF1B	TNF receptor-associated factor homolog 1b	S	525	___2	AQSSAEKPDT(0.004)LGDVS(0.733)DIS(0.733)DS(0.526)VDGS(0.004)ADILQPDLEDR	LGDVSDISDSVDGSA	0.733102	3	1.68142e-99	149.74	139.69	149.74	1.6969	NA	22292000	38967000	35983000	49855000	NA	NA	NA	33941000	NA	39872000	NA
A8MQL1	TRAF1B	TNF receptor-associated factor homolog 1b	S	527	___2	AQSSAEKPDTLGDVS(0.618)DIS(0.618)DS(0.716)VDGS(0.049)ADILQPDLEDR	DVSDISDSVDGSADI	0.715892	3	1.68142e-99	149.74	139.69	149.74	1.0438	NA	22292000	38967000	35983000	49855000	NA	NA	NA	33941000	NA	39872000	NA
A8MQL1	TRAF1B	TNF receptor-associated factor homolog 1b	S	522	___3	AQSSAEKPDT(0.004)LGDVS(0.733)DIS(0.733)DS(0.526)VDGS(0.004)ADILQPDLEDR	PDTLGDVSDISDSVD	0.733102	3	1.68142e-99	149.74	139.69	149.74	1.6969	50000	50000	50000	50000	50000	50000	50000	50000	50000	11279000	8135400	NA
A8MQL1	TRAF1B	TNF receptor-associated factor homolog 1b	S	525	___3	AQSSAEKPDT(0.004)LGDVS(0.733)DIS(0.733)DS(0.526)VDGS(0.004)ADILQPDLEDR	LGDVSDISDSVDGSA	0.733102	3	1.68142e-99	149.74	139.69	149.74	1.6969	50000	50000	50000	50000	50000	50000	50000	50000	50000	11279000	8135400	NA
A8MQL1	TRAF1B	TNF receptor-associated factor homolog 1b	S	527	___3	AQSSAEKPDTLGDVS(0.618)DIS(0.618)DS(0.716)VDGS(0.049)ADILQPDLEDR	DVSDISDSVDGSADI	0.715892	3	1.68142e-99	149.74	139.69	149.74	1.0438	50000	50000	50000	50000	50000	50000	50000	50000	50000	11279000	8135400	NA
A8MQN2	LNK1	Protein LNK1	S	613	___1	QEET(0.005)T(0.005)ELRPEAEVVT(0.297)S(0.694)DNN	PEAEVVTSDNN____	0.693916	3	0.00121917	40.197	33.621	40.197	0.64365	4042900	2922200	NA	3460400	NA	NA	2823700	NA	2686500	3451400	4557500	3886000
A8MR03	CWC16B	Splicing factor YJU2	S	333	___1	KSDGAANTSLASLFQNYGS(1)DEDED	SLFQNYGSDEDED__	0.999868	2	7.80592e-161	223.18	210.06	190.83	0.07405	70519000	89871000	150950000	121270000	113600000	115020000	127010000	139500000	114360000	123670000	124660000	113590000
A8MR45	NOT2A		S	250	___1	PSS(1)AGSQGQLGSR	QLTSRPSSAGSQGQL	0.999994	2	2.41828e-93	217.2	170.36	198.03	0.48384	16912000	20512000	23641000	15128000	15485000	15562000	26275000	21969000	21527000	14039000	17018000	16422000
A8MR45	NOT2A		S	151	___1	T(0.057)LS(0.876)S(0.067)GGGLS(0.001)IPS(0.327)LGS(0.672)R	GTMGRTLSSGGGLSI	0.876171	2	3.86531e-27	132.08	120.61	104.88	-0.23794	1632800	1802000	2048600	3240600	1635600	NA	NA	3003100	3802600	2295700	2516000	1921400
A8MR45	NOT2A		S	151	___2	T(0.057)LS(0.876)S(0.067)GGGLS(0.001)IPS(0.327)LGS(0.672)R	GTMGRTLSSGGGLSI	0.876171	2	3.86531e-27	132.08	120.61	104.88	-0.23794	50000	50000	50000	2389900	1691600	NA	50000	50000	50000	50000	50000	50000
A8MR45	NOT2A		S	163	___2	T(0.057)LS(0.876)S(0.067)GGGLS(0.001)IPS(0.327)LGS(0.672)R	LSIPSLGSRLNLAVN	0.672323	2	5.28461e-12	104.88	90.191	104.88	-0.23794	50000	50000	50000	2389900	1691600	NA	50000	50000	50000	50000	50000	50000
A8MR54	At3g19615		S	27	___1	S(0.002)IS(0.997)VGS(0.001)SR	HQRYRSISVGSSRSY	0.99702	2	0.0057432	94.309	31.763	94.309	-0.39395	50000	50000	50000	2094600	2855400	3275400	50000	50000	50000	3214800	2679400	3392000
A8MR54	At3g19615		S	27	___2	S(0.002)IS(0.997)VGS(0.001)SR	HQRYRSISVGSSRSY	0.99702	2	0.0057432	94.309	31.763	94.309	-0.39395	50000	50000	50000	2845300	3059000	2230200	50000	50000	50000	2100500	1754700	1729700
A8MR54	At3g19615		S	30	___2	S(0.018)IS(0.98)VGS(0.864)S(0.138)R	YRSISVGSSRSYRPL	0.864238	2	0.00735037	72.434	36.989	72.434	-0.28761	50000	50000	50000	2845300	3059000	2230200	50000	50000	50000	2100500	1754700	1729700
A8MR93	ALG12	Dol-P-Man:Man(7)GlcNAc(2)-PP-Dol alpha-1,6-mannosyltransferase	S	319	___3	FIIS(0.767)S(0.771)VPMFNLS(0.771)AAVAAS(0.691)R	KELRFIISSVPMFNL	0.767376	3	0.000375449	45.784	10.748	45.784	-1.2287	NA	1980800	2456500	2854600	1617000	NA	4356100	1016800	891700	50000	50000	50000
A8MR93	ALG12	Dol-P-Man:Man(7)GlcNAc(2)-PP-Dol alpha-1,6-mannosyltransferase	S	320	___3	FIIS(0.767)S(0.771)VPMFNLS(0.771)AAVAAS(0.691)R	ELRFIISSVPMFNLS	0.770858	3	0.000375449	45.784	10.748	45.784	-1.2287	NA	1980800	2456500	2854600	1617000	NA	4356100	1016800	891700	50000	50000	50000
A8MR93	ALG12	Dol-P-Man:Man(7)GlcNAc(2)-PP-Dol alpha-1,6-mannosyltransferase	S	327	___3	FIIS(0.767)S(0.771)VPMFNLS(0.771)AAVAAS(0.691)R	SVPMFNLSAAVAASR	0.770858	3	0.000375449	45.784	10.748	45.784	-1.2287	NA	1980800	2456500	2854600	1617000	NA	4356100	1016800	891700	50000	50000	50000
A8MRD9	PDS5D	Sister chromatid cohesion protein PDS5 homolog D	S	530	___1	QLANES(0.998)EEET(0.002)PK	ARQLANESEEETPKS	0.997729	2	2.68521e-37	186.17	162.49	186.17	0.36515	9730700	16924000	17808000	10146000	12832000	13814000	20860000	19220000	18777000	11990000	12420000	12900000
A8MRD9	PDS5D	Sister chromatid cohesion protein PDS5 homolog D	S	265	___1	VHS(0.996)PVNT(0.004)K	FNTPKVHSPVNTKEH	0.996434	2	0.0118078	69.276	52.982	69.276	-0.021874	1145900	1127200	718000	NA	704790	NA	50000	50000	50000	826290	NA	NA
A8MRU4			S	107	___1	APPQIPS(0.5)S(0.5)PAQAQAQEPTPTSHK	KAPPQIPSSPAQAQA	0.499999	3	1.75124e-54	141.78	129.66	141.78	-0.13012	50000	50000	50000	NA	7976900	13869000	6670600	NA	NA	15630000	9574000	NA
A8MRU4			S	108	___1	APPQIPS(0.5)S(0.5)PAQAQAQEPTPTSHK	APPQIPSSPAQAQAQ	0.499999	3	1.75124e-54	141.78	129.66	141.78	-0.13012	50000	50000	50000	NA	7976900	13869000	6670600	NA	NA	15630000	9574000	NA
A8MS32	MHJ24.11		S	2	___1	S(0.5)S(0.5)AEDVKEQGNLTNEAEK	______MSSAEDVKE	0.499999	2	2.29343e-33	128.9	113.69	116.35	-1.3466	3119800	NA	NA	4448700	4867500	4026600	50000	50000	50000	50000	50000	50000
A8MS32	MHJ24.11		S	3	___1	S(0.5)S(0.5)AEDVKEQGNLTNEAEK	_____MSSAEDVKEQ	0.499999	2	2.29343e-33	128.9	113.69	116.35	-1.3466	3119800	NA	NA	4448700	4867500	4026600	50000	50000	50000	50000	50000	50000
A8MS85	SPT6	Transcription elongation factor SPT6 homolog	S	1020	___1	DIY(0.208)DEDVRGDS(0.792)NDDEDAIEMAIEHVR	DEDVRGDSNDDEDAI	0.791883	3	3.57921e-07	74.579	67.781	49.871	3.1475	NA	2338400	2228900	5503700	1869000	2058500	2441900	1438600	4229700	9479500	5014000	3272100
A8MS85	SPT6	Transcription elongation factor SPT6 homolog	S	127	___1	EQGNGQGES(1)S(1)DDEFDSR	GNGQGESSDDEFDSR	0.999859	2	1.0054e-05	80.534	69.321	65.949	-0.51129	50000	50000	50000	1277300	913640	NA	50000	50000	50000	1440600	NA	NA
A8MS85	SPT6	Transcription elongation factor SPT6 homolog	S	126	___2	EQGNGQGES(1)S(1)DDEFDSR	QGNGQGESSDDEFDS	0.999946	2	0.000111636	65.949	51.027	65.949	-0.51129	12220000	NA	15709000	NA	21784000	NA	NA	18253000	20562000	14344000	17552000	15987000
A8MS85	SPT6	Transcription elongation factor SPT6 homolog	S	127	___2	EQGNGQGES(1)S(1)DDEFDSR	GNGQGESSDDEFDSR	0.999859	2	1.0054e-05	80.534	69.321	65.949	-0.51129	12220000	NA	15709000	NA	21784000	NA	NA	18253000	20562000	14344000	17552000	15987000
A9LNK9	CPSF30	30-kDa cleavage and polyadenylation specificity factor 30	S	584	___1	GVS(0.999)GDQQNQDASHDMEQFEVGNSLR	RSDERGVSGDQQNQD	0.999436	3	2.37461e-28	112.9	100.82	112.9	1.3163	7159200	6799800	16485000	9462200	10856000	14698000	16365000	20207000	13857000	20018000	12411000	14549000
A9LNK9	CPSF30	30-kDa cleavage and polyadenylation specificity factor 30	S	610	___1	NEES(1)ES(1)EDEDEAPR	NSLRNEESESEDEDE	1	3	0.00109597	64.439	58.055	49.929	0.21326	545710	521750	849980	964720	600500	541950	NA	NA	639420	NA	430700	NA
B0F9L4	GC6	Golgin candidate 6	S	911	___1	LLEDIGDES(1)EAQAES(1)EED	ESEAQAESEED____	1	2	1.03553e-55	169.4	157.92	124.2	0.12646	28936000	24422000	45857000	26690000	44147000	52985000	60493000	66110000	60925000	44412000	53323000	34249000
B0F9L4	GC6	Golgin candidate 6	S	905	___2	LLEDIGDES(1)EAQAES(1)EED	LEDIGDESEAQAESE	1	2	1.06013e-39	142.91	136.68	124.2	0.12646	NA	NA	9383200	22760000	33197000	60975000	31393000	21802000	22656000	21513000	NA	31596000
B0F9L4	GC6	Golgin candidate 6	S	911	___2	LLEDIGDES(1)EAQAES(1)EED	ESEAQAESEED____	1	2	1.03553e-55	169.4	157.92	124.2	0.12646	NA	NA	9383200	22760000	33197000	60975000	31393000	21802000	22656000	21513000	NA	31596000
B0F9L7	GC2	Golgin candidate 2	S	75	___1	NS(0.743)T(0.195)EQKPS(0.018)Y(0.014)LS(0.011)S(0.01)S(0.009)K	GSGSQRNSTEQKPSY	0.742758	3	0.000612332	77.776	61.522	57.328	-0.36619	1975100	1653400	3034000	NA	2101200	2358200	3392600	2663900	2825500	NA	2517900	NA
B0F9L7	GC2	Golgin candidate 2	S	136	___1	S(0.999)PGGTSAIR	TSTSTSRSPGGTSAI	0.999246	2	0.00956292	65.719	28.164	65.719	0.031925	670110	727430	1026300	2194700	1840500	1782200	50000	50000	50000	2003900	2442300	2384600
B0F9L7	GC2	Golgin candidate 2	T	42	___1	SETHDEVFET(0.66)S(0.339)PK	THDEVFETSPKSGSS	0.660073	3	0.00140154	63.062	50.701	63.062	0.68694	50000	50000	50000	50000	50000	50000	NA	944340	NA	NA	1206200	1272900
B3H5K9	NEDD1	Protein NEDD1	S	620	___1	LS(0.997)PNFT(0.003)R	NIDSLRLSPNFTRRF	0.996616	2	0.0297107	57.859	30.897	57.859	0.30633	388400	423500	885180	NA	4023900	2060700	NA	NA	1445400	2207600	2333200	2279800
B3H642	At2g35658		S	18	___3	S(0.157)AS(0.346)AS(0.489)IVS(0.019)DQLS(0.057)ANS(0.665)PS(0.266)PS(0.238)PS(0.763)PPR	SDQLSANSPSPSPSP	0.664863	3	2.05454e-11	79.917	71.454	69.385	0.89607	50000	50000	50000	7232200	12631000	8775300	50000	50000	50000	50000	50000	50000
B3H642	At2g35658		S	24	___3	S(0.157)AS(0.346)AS(0.489)IVS(0.019)DQLS(0.057)ANS(0.665)PS(0.266)PS(0.238)PS(0.763)PPR	NSPSPSPSPPRIKTS	0.76317	3	1.26927e-11	79.917	71.454	69.385	0.89607	NA	NA	5250600	7232200	12631000	8775300	6457600	7324600	NA	9505300	8450700	9110000
B3H6J5	At3g49601		S	395	___1	DS(1)DDS(1)EIEYQNK	DKKAARDSDDSEIEY	1	2	2.53016e-41	159.34	141.21	140.91	-0.13307	5360800	4856800	12654000	8148300	7678800	7011000	9379700	10801000	10441000	10338000	6724200	8019400
B3H6J5	At3g49601		S	565	___1	EDDDDDRVS(1)R	DDDDDRVSREREYSS	1	3	4.6996e-12	114.99	100.68	82.362	0.10676	NA	13805000	21629000	NA	NA	330150	NA	12297000	14433000	NA	20589000	5207200
B3H6J5	At3g49601		S	450	___1	EVARDS(1)DDS(1)EAEYENR	GKEVARDSDDSEAEY	1	2	7.94159e-138	242.9	217.72	212.02	-0.33271	50000	50000	50000	NA	2089900	NA	2946700	2458500	NA	50000	50000	50000
B3H6J5	At3g49601		S	395	___2	DS(1)DDS(1)EIEYQNK	DKKAARDSDDSEIEY	1	2	2.53016e-41	159.34	141.21	140.91	-0.13307	94714000	101400000	118510000	126930000	135150000	121400000	132780000	142650000	127300000	101120000	98669000	92784000
B3H6J5	At3g49601		S	398	___2	DS(1)DDS(1)EIEYQNK	AARDSDDSEIEYQNK	1	2	3.05458e-37	159.03	141.11	140.91	-0.13307	94714000	101400000	118510000	126930000	135150000	121400000	132780000	142650000	127300000	101120000	98669000	92784000
B3H6J5	At3g49601		S	450	___2	EVARDS(1)DDS(1)EAEYENR	GKEVARDSDDSEAEY	1	2	7.94159e-138	242.9	217.72	212.02	-0.33271	57833000	71346000	95894000	90858000	79055000	66847000	79724000	79727000	77858000	69560000	50188000	60085000
B3H6J5	At3g49601		S	453	___2	EVARDS(1)DDS(1)EAEYENR	VARDSDDSEAEYENR	1	3	7.94159e-138	242.9	217.72	124.73	0.094668	57833000	71346000	95894000	90858000	79055000	66847000	79724000	79727000	77858000	69560000	50188000	60085000
B3H6J5	At3g49601		S	341	___2	RHDS(1)DVS(1)EPES(1)EDNKQPLR	AGRKRHDSDVSEPES	1	3	2.27664e-49	146.13	136.87	73.574	0.2411	6945900	8078400	8212600	7632500	7672100	7459900	8239900	12320000	7400700	8771500	7351500	5988100
B3H6J5	At3g49601		S	344	___2	RHDS(1)DVS(1)EPES(1)EDNKQPLR	KRHDSDVSEPESEDN	1	3	2.27664e-49	146.13	136.87	73.574	0.2411	6945900	8078400	8212600	7632500	7672100	7459900	8239900	12320000	7400700	8771500	7351500	5988100
B3H6J5	At3g49601		Y	402	___2	AARDS(0.998)DDS(0.027)EIEY(0.975)QNK	SDDSEIEYQNKKQLR	0.97494	2	3.58287e-37	145.17	127.95	145.17	0.034567	NA	1661200	2383900	50000	50000	50000	1992000	2740000	NA	NA	1927100	2077200
B3H6J5	At3g49601		S	341	___3	RHDS(1)DVS(1)EPES(1)EDNKQPLR	AGRKRHDSDVSEPES	1	3	2.27664e-49	146.13	136.87	73.574	0.2411	22236000	25181000	34797000	28667000	33762000	34804000	36082000	49993000	30424000	42231000	28122000	30914000
B3H6J5	At3g49601		S	344	___3	RHDS(1)DVS(1)EPES(1)EDNKQPLR	KRHDSDVSEPESEDN	1	3	2.27664e-49	146.13	136.87	73.574	0.2411	22236000	25181000	34797000	28667000	33762000	34804000	36082000	49993000	30424000	42231000	28122000	30914000
B3H6J5	At3g49601		S	348	___3	RHDS(1)DVS(1)EPES(1)EDNKQPLR	SDVSEPESEDNKQPL	1	3	2.27664e-49	142.32	142.32	73.574	0.2411	22236000	25181000	34797000	28667000	33762000	34804000	36082000	49993000	30424000	42231000	28122000	30914000
B3H6N4			S	33	___2	RFS(0.707)AS(0.285)Y(0.022)IGS(0.986)FR	NPSSRRFSASYIGSF	0.706855	3	0.00144344	60.631	54.597	60.631	-0.58631	NA	NA	914070	50000	50000	50000	971830	NA	1215700	50000	50000	50000
B3H6N4			S	39	___2	RFS(0.707)AS(0.285)Y(0.022)IGS(0.986)FR	FSASYIGSFREDHHK	0.986276	3	0.00144344	60.631	54.597	60.631	-0.58631	NA	NA	914070	50000	50000	50000	971830	NA	1215700	50000	50000	50000
B3H6P4	At3g15251		S	3	___2	MRS(0.959)DS(0.17)CLNRGEDT(0.871)WR	_____MRSDSCLNRG	0.959372	2	0.0359148	49.35	22.143	49.35	-1.2921	59340000	79330000	66411000	54898000	41550000	48769000	52143000	62478000	41362000	47102000	NA	30443000
B3H6P4	At3g15251		T	13	___2	MRS(0.959)DS(0.17)CLNRGEDT(0.871)WR	CLNRGEDTWRIGNGS	0.870854	2	0.0359148	49.35	22.143	49.35	-1.2921	59340000	79330000	66411000	54898000	41550000	48769000	52143000	62478000	41362000	47102000	NA	30443000
B3H6Z8	KIN14J	Kinesin-like protein KIN-14J	S	1046	___1	LSIATS(0.007)S(0.226)S(0.54)S(0.226)K	LSIATSSSSKALTGA	0.540047	2	3.23792e-13	162.68	130.75	102.03	0.38176	4251400	NA	3934500	NA	2830400	2992100	NA	NA	4860000	50000	50000	50000
B3H6Z8	KIN14J	Kinesin-like protein KIN-14J	S	863	___1	LVGPT(0.146)S(0.854)PR	LRLVGPTSPRRHSIG	0.853764	2	0.00141497	130.41	70.393	112.11	-0.046178	1268400	1768300	2496500	2169000	2522600	2290100	3097100	2393100	4180200	3270800	2031300	2176100
B3H7H1	At3g07300	Translation initiation factor eIF2B subunit beta	S	105	___1	EEDLS(0.031)LT(0.04)T(0.082)AAMGGLDLLDAS(0.846)DDDDVDNCK	GLDLLDASDDDDVDN	0.84594	3	2.70062e-14	82.554	75.278	82.554	0.46326	NA	780400	655600	50000	50000	50000	50000	50000	50000	6316500	1973800	NA
B4F7N8	NOT11	CCR4-NOT transcription complex subunit 11	S	187	___1	GCDPNS(1)PEFDVQAGVNPR	PRGCDPNSPEFDVQA	1	3	1.95972e-05	68.49	57.21	68.49	-2.1828	1341700	NA	1516500	50000	50000	50000	NA	1632700	2111600	2750800	NA	NA
B6ETT7	NTMC2T52		S	561	___2	AIY(0.055)ADAS(0.729)DDEMS(0.729)DS(0.478)EEPS(0.006)S(0.004)FVQNDK	KAIYADASDDEMSDS	0.728569	2	2.33028e-46	127.71	120.83	127.71	-0.12294	16151000	15824000	22677000	25704000	29605000	24821000	20948000	25044000	19862000	28940000	NA	27293000
B6ETT7	NTMC2T52		S	566	___2	AIY(0.055)ADAS(0.729)DDEMS(0.729)DS(0.478)EEPS(0.006)S(0.004)FVQNDK	DASDDEMSDSEEPSS	0.728569	2	2.33028e-46	127.71	120.83	127.71	-0.12294	16151000	15824000	22677000	25704000	29605000	24821000	20948000	25044000	19862000	28940000	NA	27293000
B6ETT7	NTMC2T52		S	568	___2	AIY(0.127)ADAS(0.531)DDEMS(0.531)DS(0.691)EEPS(0.067)S(0.053)FVQNDK	SDDEMSDSEEPSSFV	0.691491	3	5.84118e-21	100.54	96.109	83.905	-0.66994	16151000	15824000	22677000	NA	29605000	24821000	20948000	25044000	19862000	28940000	NA	27293000
B6EUA9	PRP40A	Pre-mRNA-processing protein 40A	S	387	___1	ANLS(1)PAGDK	VNGKANLSPAGDKAN	1	1	5.80245e-15	155.53	72.783	115	0.78203	42503000	39493000	55253000	41018000	45191000	47499000	58074000	56849000	62705000	48470000	39078000	50463000
B6EUA9	PRP40A	Pre-mRNA-processing protein 40A	S	858	___1	EES(0.976)DGET(0.024)AMDVSEGHKDEK	ERSKREESDGETAMD	0.975736	3	1.35862e-13	98.165	85.236	98.165	0.16994	8371100	10827000	16417000	11781000	11376000	12436000	14129000	16944000	14606000	15001000	14657000	11679000
B6EUA9	PRP40A	Pre-mRNA-processing protein 40A	S	362	___1	GADDS(0.884)NDGAT(0.116)AQNNEAENK	SSRGADDSNDGATAQ	0.883935	2	1.08778e-06	84.365	76.233	84.365	0.233	1327800	751530	NA	3303300	2270600	NA	50000	50000	50000	1196400	2078900	2685500
B6EUA9	PRP40A	Pre-mRNA-processing protein 40A	S	926	___1	KHANS(1)PES(0.991)ES(0.009)ENR	KSRKHANSPESESEN	1	2	2.46061e-19	132.15	118.8	132.15	-0.59279	768000	1064500	1912100	134100	NA	NA	NA	1143400	NA	NA	1814100	NA
B6EUA9	PRP40A	Pre-mRNA-processing protein 40A	S	926	___2	KHANS(1)PES(0.991)ES(0.009)ENR	KSRKHANSPESESEN	1	2	2.46061e-19	132.15	118.8	132.15	-0.59279	996780	1828300	2255700	13458000	22469000	19939000	19813000	8047200	6838600	22922000	1836400	16356000
B6EUA9	PRP40A	Pre-mRNA-processing protein 40A	S	929	___2	KHANS(1)PES(0.991)ES(0.009)ENR	KHANSPESESENRHK	0.991488	2	2.46061e-19	132.15	118.8	132.15	-0.59279	996780	1828300	2255700	13458000	22469000	19939000	19813000	8047200	6838600	22922000	1836400	16356000
B6EUA9	PRP40A	Pre-mRNA-processing protein 40A	S	892	___2	HHNNS(0.998)DEDVS(0.526)S(0.458)DRDDRDES(0.018)K	RRRHHNNSDEDVSSD	0.997625	4	4.4541e-07	80.102	68.47	80.102	0.58011	50000	50000	50000	NA	20909000	12158000	13911000	NA	NA	6968600	NA	NA
B6EUA9	PRP40A	Pre-mRNA-processing protein 40A	S	897	___2	HHNNS(0.998)DEDVS(0.526)S(0.458)DRDDRDES(0.018)K	NNSDEDVSSDRDDRD	0.525687	4	4.4541e-07	80.102	68.47	80.102	0.58011	50000	50000	50000	NA	20909000	12158000	13911000	NA	NA	6968600	NA	NA
B6EUB3	PDS5A	Sister chromatid cohesion protein PDS5 homolog A	S	1274	___1	VQLKAS(1)EDELHLES(1)DMDK	EDELHLESDMDKNVS	1	3	3.27853e-55	193.98	166.65	50.055	0.28464	5249100	7602600	8259200	2803700	4692400	4536500	7291100	7145200	9568400	2961600	3141000	3593200
B6EUB3	PDS5A	Sister chromatid cohesion protein PDS5 homolog A	S	1289	___1	NVS(1)LDS(1)HDENS(1)DQEK	LDSHDENSDQEKMLE	1	3	2.27412e-156	248.97	229.76	57.41	-0.15624	3181800	5204800	4785000	17447000	12716000	8424200	4374000	3685300	3902400	11750000	7056600	7112300
B6EUB3	PDS5A	Sister chromatid cohesion protein PDS5 homolog A	S	1584	___1	EAEENAET(0.005)S(0.991)DNET(0.005)LGAWK	AEENAETSDNETLGA	0.990714	2	4.42842e-65	183.76	166.82	183.76	-0.061078	23855000	18254000	21519000	38876000	35837000	28458000	20319000	19775000	23212000	31700000	15026000	17689000
B6EUB3	PDS5A	Sister chromatid cohesion protein PDS5 homolog A	S	1562	___1	EAEHDDS(1)DT(1)EGKQENNEMER	KEAEHDDSDTEGKQE	1	3	1.68396e-49	136.64	125.22	47.082	-0.59115	13009000	18113000	19880000	21893000	13993000	24904000	12494000	31089000	30399000	21596000	22347000	19625000
B6EUB3	PDS5A	Sister chromatid cohesion protein PDS5 homolog A	S	1299	___1	MLES(1)IS(1)PR	EKMLESISPRKRKKS	1	2	3.91041e-05	127.76	58.167	72.321	-0.12986	2061100	1970100	3560200	3611400	4715000	4974700	2417900	3252800	4085800	10713000	6587600	6866000
B6EUB3	PDS5A	Sister chromatid cohesion protein PDS5 homolog A	T	1462	___1	DEDPVT(0.025)T(0.144)T(0.832)PK	DEDPVTTTPKGKRTP	0.83153	2	9.293e-05	120.03	94.139	120.03	-0.61382	50000	50000	50000	4454200	5384900	5059300	NA	1508900	NA	7230100	4714400	5365300
B6EUB3	PDS5A	Sister chromatid cohesion protein PDS5 homolog A	T	1564	___1	EAEHDDS(1)DT(1)EGKQENNEMER	AEHDDSDTEGKQENN	1	3	0.00014309	73.928	65.449	47.082	-0.59115	13009000	NA	NA	50000	50000	50000	50000	50000	50000	NA	22347000	19625000
B6EUB3	PDS5A	Sister chromatid cohesion protein PDS5 homolog A	S	1266	___2	VQLKAS(1)EDELHLES(1)DMDK	PKVQLKASEDELHLE	1	3	4.11864e-05	63.573	54.63	50.055	0.28464	NA	NA	8386100	1692000	2596300	3050900	11198000	13895000	9773800	1465300	NA	1962700
B6EUB3	PDS5A	Sister chromatid cohesion protein PDS5 homolog A	S	1274	___2	VQLKAS(1)EDELHLES(1)DMDK	EDELHLESDMDKNVS	1	3	3.27853e-55	193.98	166.65	50.055	0.28464	NA	NA	8386100	1692000	2596300	3050900	11198000	13895000	9773800	1465300	NA	1962700
B6EUB3	PDS5A	Sister chromatid cohesion protein PDS5 homolog A	S	1281	___2	NVS(1)LDS(1)HDENS(1)DQEK	SDMDKNVSLDSHDEN	1	3	4.27826e-29	142.76	128.81	57.41	-0.15624	NA	NA	41166000	3646300	2797100	2291600	NA	1964100	NA	3160000	5794400	NA
B6EUB3	PDS5A	Sister chromatid cohesion protein PDS5 homolog A	S	1284	___2	NVS(1)LDS(1)HDENS(1)DQEK	DKNVSLDSHDENSDQ	1	3	3.0976e-29	143.83	137.72	57.41	-0.15624	48647000	55609000	70455000	44740000	66404000	53845000	65157000	70430000	70880000	35639000	54703000	55260000
B6EUB3	PDS5A	Sister chromatid cohesion protein PDS5 homolog A	S	1289	___2	NVS(1)LDS(1)HDENS(1)DQEK	LDSHDENSDQEKMLE	1	3	2.27412e-156	248.97	229.76	57.41	-0.15624	48647000	55609000	70455000	44740000	66404000	53845000	65157000	70430000	70880000	35639000	54703000	55260000
B6EUB3	PDS5A	Sister chromatid cohesion protein PDS5 homolog A	S	1548	___2	EGEDDEEVVNKEEDLQEAKT(1)ES(1)S(1)GDAEGK	LQEAKTESSGDAEGK	1	3	3.1859e-12	81.297	75.577	73.435	1.0035	6792900	4763900	5016300	7585400	5180900	6309100	NA	3983900	5115200	5119800	9011700	5151900
B6EUB3	PDS5A	Sister chromatid cohesion protein PDS5 homolog A	S	1549	___2	EGEDDEEVVNKEEDLQEAKT(1)ES(1)S(1)GDAEGK	QEAKTESSGDAEGKE	1	3	3.1859e-12	81.297	75.577	73.435	1.0035	6792900	4763900	5016300	7585400	5180900	6309100	NA	3983900	5115200	5119800	9011700	5151900
B6EUB3	PDS5A	Sister chromatid cohesion protein PDS5 homolog A	S	1131	___2	LES(0.12)HADAS(0.165)VIPQT(0.522)S(0.515)ENEVMIDGES(0.679)DGNEIPLGK	ASVIPQTSENEVMID	0.514998	3	2.92475e-27	91.1	83.483	72.231	-1.4009	50000	50000	50000	10259000	14954000	NA	50000	50000	50000	NA	14632000	10497000
B6EUB3	PDS5A	Sister chromatid cohesion protein PDS5 homolog A	S	1141	___2	LES(0.014)HADAS(0.04)VIPQT(0.486)S(0.486)ENEVMIDGES(0.975)DGNEIPLGK	EVMIDGESDGNEIPL	0.974885	3	2.92475e-27	91.1	83.483	75.649	0.046442	25751000	NA	36310000	38304000	60682000	36273000	33548000	33117000	35408000	48391000	38715000	38975000
B6EUB3	PDS5A	Sister chromatid cohesion protein PDS5 homolog A	S	1297	___2	MLES(1)IS(1)PR	DQEKMLESISPRKRK	1	2	0.00763917	72.434	45.105	72.321	-0.12986	2667500	2642700	2346100	1433400	1707300	1664100	2566800	2305000	2333500	1359800	2129300	2464400
B6EUB3	PDS5A	Sister chromatid cohesion protein PDS5 homolog A	S	1299	___2	MLES(1)IS(1)PR	EKMLESISPRKRKKS	1	2	3.91041e-05	127.76	58.167	72.321	-0.12986	2667500	2642700	2346100	1433400	1707300	1664100	2566800	2305000	2333500	1359800	2129300	2464400
B6EUB3	PDS5A	Sister chromatid cohesion protein PDS5 homolog A	S	1510	___2	T(0.031)EY(0.398)S(0.572)GEAGEEKS(0.83)ES(0.17)EGK	ALPKTEYSGEAGEEK	0.571769	2	9.38342e-19	114.29	103.25	98.062	0.5345	NA	2313600	2402200	NA	2315700	2457600	NA	2169700	2157400	NA	NA	1767100
B6EUB3	PDS5A	Sister chromatid cohesion protein PDS5 homolog A	S	1518	___2	T(0.043)EY(0.401)S(0.559)GEAGEEKS(0.854)ES(0.143)EGK	GEAGEEKSESEGKSL	0.853553	2	9.38342e-19	114.29	103.25	114.29	1.0509	1644200	2313600	2402200	2131800	2315700	2457600	1825000	2169700	2157400	NA	1917500	1767100
B6EUB3	PDS5A	Sister chromatid cohesion protein PDS5 homolog A	T	1546	___2	EGEDDEEVVNKEEDLQEAKT(1)ES(1)S(1)GDAEGK	EDLQEAKTESSGDAE	1	3	3.1859e-12	81.297	75.577	73.435	1.0035	6792900	4763900	5016300	7585400	5180900	6309100	NA	3983900	5115200	5119800	9011700	5151900
B6EUB3	PDS5A	Sister chromatid cohesion protein PDS5 homolog A	T	1130	___2	LES(0.12)HADAS(0.165)VIPQT(0.522)S(0.515)ENEVMIDGES(0.679)DGNEIPLGK	DASVIPQTSENEVMI	0.52162	3	2.92475e-27	91.1	83.483	72.231	-1.4009	50000	50000	50000	10259000	14954000	NA	50000	50000	50000	NA	14632000	10497000
B6EUB3	PDS5A	Sister chromatid cohesion protein PDS5 homolog A	S	1562	___3	EAEHDDS(1)DT(1)EGKQENNEMER	KEAEHDDSDTEGKQE	1	3	1.68396e-49	136.64	125.22	47.082	-0.59115	NA	NA	7466300	5277700	5908200	6574100	6234600	NA	NA	8467300	NA	7233400
B6EUB3	PDS5A	Sister chromatid cohesion protein PDS5 homolog A	S	1548	___3	EGEDDEEVVNKEEDLQEAKT(1)ES(1)S(1)GDAEGK	LQEAKTESSGDAEGK	1	3	3.1859e-12	81.297	75.577	73.435	1.0035	16347000	52188000	32551000	40555000	37251000	37061000	NA	34636000	43796000	30885000	NA	37116000
B6EUB3	PDS5A	Sister chromatid cohesion protein PDS5 homolog A	S	1549	___3	EGEDDEEVVNKEEDLQEAKT(1)ES(1)S(1)GDAEGK	QEAKTESSGDAEGKE	1	3	3.1859e-12	81.297	75.577	73.435	1.0035	16347000	52188000	32551000	40555000	37251000	37061000	NA	34636000	43796000	30885000	NA	37116000
B6EUB3	PDS5A	Sister chromatid cohesion protein PDS5 homolog A	T	1564	___3	EAEHDDS(1)DT(1)EGKQENNEMER	AEHDDSDTEGKQENN	1	3	0.00014309	73.928	65.449	47.082	-0.59115	NA	NA	7466300	5277700	5908200	6574100	6234600	NA	NA	8467300	NA	7233400
B6EUB3	PDS5A	Sister chromatid cohesion protein PDS5 homolog A	T	1546	___3	EGEDDEEVVNKEEDLQEAKT(1)ES(1)S(1)GDAEGK	EDLQEAKTESSGDAE	1	3	3.1859e-12	81.297	75.577	73.435	1.0035	16347000	52188000	32551000	40555000	37251000	37061000	NA	34636000	43796000	30885000	NA	37116000
B7ZWR9	At3g20350		S	480	___2	AHT(1)VS(1)PDVNLINK	ASKAHTVSPDVNLIN	1	3	1.71256e-07	100.19	79.317	41.378	-0.11805	518340	687290	NA	50000	50000	50000	990240	898820	NA	943560	NA	702960
B7ZWR9	At3g20350		T	478	___2	AHT(1)VS(1)PDVNLINK	SHASKAHTVSPDVNL	1	3	1.71256e-07	100.19	79.317	41.378	-0.11805	518340	687290	NA	50000	50000	50000	990240	898820	NA	943560	NA	702960
B8XCH5	QKY	Protein QUIRKY	S	218	___1	VFESAQS(1)QR	RVFESAQSQRYTETH	0.999542	2	2.62069e-07	149.96	139.05	149.96	0.087275	2635100	2355400	3034400	2372600	2310200	2410800	3411200	3563400	4150400	3100300	2021300	3041300
B9DF92			S	490	___1	LEDASENDS(1)AGKQ	EDASENDSAGKQ___	0.999985	2	9.02184e-54	187.97	148.05	187.97	-0.12	3402800	4531300	5119500	6621900	NA	10197000	NA	9594400	NA	NA	12549000	13179000
B9DF92			S	191	___1	NT(0.006)T(0.173)S(0.822)FIIR	YAPRNTTSFIIRAKK	0.82171	2	0.0315124	53.756	36.463	53.756	0.186	NA	NA	492360	1141100	1037000	NA	50000	50000	50000	994500	NA	NA
B9DF92			S	222	___1	S(0.023)GGIAELVS(0.919)PCPVT(0.059)PAVLPT(0.099)PMFS(0.594)PS(0.307)R	VLPTPMFSPSREVLG	0.593788	3	2.28212e-09	73.761	60.573	64.53	-1.7095	50000	50000	50000	NA	6331100	NA	50000	50000	50000	11632000	NA	5596100
B9DF92			S	369	___2	RDMVAQDANEEVVENES(1)ES(0.996)DGDDT(0.004)GGS(0.001)DAR	EEVVENESESDGDDT	0.999718	3	1.19524e-66	138.28	134.92	106.6	-0.81041	30260000	32966000	56508000	51734000	52182000	41508000	44838000	43477000	46564000	41442000	45648000	40170000
B9DF92			S	371	___2	RDMVAQDANEEVVENES(1)ES(0.997)DGDDT(0.003)GGSDAR	VVENESESDGDDTGG	0.996895	3	1.19524e-66	138.28	134.92	99.319	-0.74881	30260000	32966000	56508000	51734000	52182000	41508000	44838000	43477000	46564000	41442000	45648000	40170000
B9DF92			S	207	___2	S(0.039)GGIAELVS(0.929)PCPVT(0.033)PAVLPT(0.208)PMFS(0.516)PS(0.275)R	GGIAELVSPCPVTPA	0.929442	3	7.47702e-09	68.763	60	68.763	-1.3184	50000	50000	50000	12294000	13952000	11683000	7259000	9195000	7527600	NA	12000000	12283000
B9DF92			S	222	___2	S(0.023)GGIAELVS(0.919)PCPVT(0.059)PAVLPT(0.099)PMFS(0.594)PS(0.307)R	VLPTPMFSPSREVLG	0.593788	3	2.28212e-09	73.761	60.573	64.53	-1.7095	50000	50000	50000	12294000	NA	11683000	NA	9195000	NA	NA	12000000	12283000
B9DF92			S	270	___3	LRADGNELEPY(0.637)EEDDEDEGGS(0.788)S(0.788)ES(0.788)DVEEHVEVER	DDEDEGGSSESDVEE	0.787799	4	5.14378e-16	70.268	68.453	47.749	0.53201	50000	50000	50000	4049900	5476700	5015500	3603400	4237400	NA	11926000	NA	NA
B9DF92			S	271	___3	LRADGNELEPY(0.637)EEDDEDEGGS(0.788)S(0.788)ES(0.788)DVEEHVEVER	DEDEGGSSESDVEEH	0.787799	4	5.14378e-16	70.268	68.453	47.749	0.53201	50000	50000	50000	4049900	5476700	5015500	3603400	4237400	NA	11926000	NA	NA
B9DF92			S	273	___3	LRADGNELEPY(0.637)EEDDEDEGGS(0.788)S(0.788)ES(0.788)DVEEHVEVER	DEGGSSESDVEEHVE	0.787799	4	5.14378e-16	70.268	68.453	47.749	0.53201	50000	50000	50000	4049900	5476700	5015500	3603400	4237400	NA	11926000	NA	NA
B9DFG5	PTI13	PTI1-like tyrosine-protein kinase 3	S	19	___1	GLVANDRS(1)PAQFVR	GLVANDRSPAQFVRL	1	3	0.000209736	70.197	57.814	58.09	-0.34011	2168600	1861100	2502600	1490000	2094400	1971500	2764600	3177400	3426900	1464100	1599800	1990900
B9DFS6	SNX2B	Sorting nexin 2B	S	135	___1	SPS(1)SLSSDYIK	DSLSRSPSSLSSDYI	0.999947	2	2.90854e-52	205.02	145.76	196.44	-0.24029	9800800	9238800	12834000	10409000	8774700	10220000	19703000	16647000	24589000	15831000	9821700	8997200
B9DFV2		E3 ubiquitin ligase PQT3-like	S	363	___1	ILEAGNDS(1)T(1)ENVGS(0.999)VGHIPDLES(0.002)AR	ILEAGNDSTENVGSV	0.999578	3	2.139e-119	188.26	177.34	93.295	-0.28775	9923100	NA	10195000	8196800	7762600	NA	13049000	NA	12145000	13900000	NA	NA
B9DFV2		E3 ubiquitin ligase PQT3-like	S	698	___1	KNIS(0.953)PS(0.047)R	PPTRKNISPSRDSKR	0.95259	2	0.0352585	59.35	30.188	59.35	-0.28167	1310700	NA	2603400	50000	50000	50000	50000	50000	50000	NA	2062100	NA
B9DFV2		E3 ubiquitin ligase PQT3-like	S	404	___1	KPVLS(1)NNNDASTLK	GEKKPVLSNNNDAST	1	2	6.98819e-94	220.24	187.03	220.24	-0.19993	50475000	48966000	59192000	62821000	59945000	68910000	57538000	63179000	57761000	52515000	64830000	67849000
B9DFV2		E3 ubiquitin ligase PQT3-like	S	866	___1	S(1)PPVVVSDVSEDK	KPSRYARSPPVVVSD	0.999999	2	3.15943e-20	137.68	116.45	100.45	0.12884	18529000	19927000	24082000	20077000	22876000	23807000	29598000	28994000	37297000	26644000	24735000	27217000
B9DFV2		E3 ubiquitin ligase PQT3-like	S	285	___1	S(1)VGELPPELK	GLPSTTRSVGELPPE	1	2	0.00083866	81.017	63.631	60.641	-0.14326	NA	NA	712410	1319900	1089000	1714500	694760	752440	NA	1551800	1573900	1104900
B9DFV2		E3 ubiquitin ligase PQT3-like	S	388	___2	ALS(1)PTTSVAS(1)KGEK	CPPPKALSPTTSVAS	0.999932	2	2.56505e-24	153.92	141.72	153.92	-0.058222	6127900	6760900	6183800	6648900	8648700	6306800	6618500	8032000	6776700	4181500	5425800	5363200
B9DFV2		E3 ubiquitin ligase PQT3-like	S	392	___2	ALS(0.999)PT(0.001)T(0.02)S(0.98)VAS(1)KGEK	KALSPTTSVASKGEK	0.979544	2	7.67816e-17	126.31	109.24	126.31	0.44016	3850100	NA	NA	6648900	NA	5445600	50000	50000	50000	4068100	NA	NA
B9DFV2		E3 ubiquitin ligase PQT3-like	S	395	___2	ALS(0.999)PT(0.009)T(0.025)S(0.967)VAS(1)KGEK	SPTTSVASKGEKKPV	0.999997	2	2.56505e-24	153.92	141.72	122.16	-0.43798	15084000	18249000	27515000	13665000	18741000	15587000	18736000	18012000	19429000	17939000	18609000	19692000
B9DFV2		E3 ubiquitin ligase PQT3-like	S	849	___2	KEIEVADY(0.021)ES(0.987)S(0.992)DEDR	IEVADYESSDEDRHF	0.987077	2	8.51697e-53	178.85	155.48	138.05	1.769	13982000	18927000	18120000	19503000	18387000	33128000	21726000	18032000	NA	13942000	14409000	13127000
B9DFV2		E3 ubiquitin ligase PQT3-like	S	850	___2	KEIEVADY(0.036)ES(0.972)S(0.992)DEDR	EVADYESSDEDRHFK	0.992288	2	8.51697e-53	178.85	155.48	150.01	1.9593	13982000	18927000	18120000	19503000	18387000	33128000	21726000	18032000	11935000	13942000	14409000	13127000
B9DFV2		E3 ubiquitin ligase PQT3-like	S	363	___2	ILEAGNDS(1)T(1)ENVGS(0.999)VGHIPDLES(0.002)AR	ILEAGNDSTENVGSV	0.999578	3	2.139e-119	188.26	177.34	93.295	-0.28775	55872000	88911000	NA	67685000	88230000	79148000	77366000	80502000	71792000	75123000	4509500	67907000
B9DFV2		E3 ubiquitin ligase PQT3-like	S	369	___2	ILEAGNDS(0.616)T(0.384)ENVGS(1)VGHIPDLESAR	DSTENVGSVGHIPDL	0.999993	3	2.139e-119	188.26	177.34	188.26	0.23082	55872000	88911000	NA	67685000	88230000	79148000	77366000	80502000	71792000	75123000	81461000	67907000
B9DFV2		E3 ubiquitin ligase PQT3-like	S	765	___2	KRS(0.856)EPPS(0.456)S(0.577)EPPVPAT(0.111)K	QHHHRKRSEPPSSEP	0.855727	3	0.00206567	47.392	39.215	42.325	0.093863	NA	5491100	6807200	NA	5992200	NA	5531200	NA	6518300	NA	5379800	NA
B9DFV2		E3 ubiquitin ligase PQT3-like	S	770	___2	KRS(0.745)EPPS(0.462)S(0.699)EPPVPAT(0.093)K	KRSEPPSSEPPVPAT	0.699153	3	0.00206567	47.392	39.215	47.392	0.4289	NA	5491100	6807200	NA	5992200	NA	5531200	NA	6518300	NA	5379800	NA
B9DFV2		E3 ubiquitin ligase PQT3-like	S	866	___2	S(1)PPVVVSDVSEDK	KPSRYARSPPVVVSD	0.999999	2	3.15943e-20	137.68	116.45	100.45	0.12884	NA	983250	NA	1866800	1718100	2525900	1427500	NA	1732600	2160500	2559400	1946600
B9DFV2		E3 ubiquitin ligase PQT3-like	S	875	___2	Y(0.342)ARS(0.714)PPVVVS(0.97)DVS(0.974)EDKLR	PVVVSDVSEDKLRYS	0.973801	3	7.03479e-05	67.866	66.5	59.55	1.5417	NA	983250	NA	1866800	1718100	2525900	1427500	NA	1732600	2160500	2559400	1946600
B9DFV2		E3 ubiquitin ligase PQT3-like	T	364	___2	ILEAGNDS(1)T(1)ENVGS(0.999)VGHIPDLES(0.002)AR	LEAGNDSTENVGSVG	0.999578	3	1.0119e-46	128.35	118.35	93.295	-0.28775	NA	NA	2997700	2167700	3415900	2842500	2104000	1631100	NA	NA	NA	2057200
B9DFV2		E3 ubiquitin ligase PQT3-like	S	388	___3	ALS(1)PTTSVAS(1)KGEK	CPPPKALSPTTSVAS	0.999932	2	2.56505e-24	153.92	141.72	153.92	-0.058222	37384000	39802000	60986000	64888000	59949000	58959000	72363000	86711000	NA	69166000	82800000	71382000
B9DFV2		E3 ubiquitin ligase PQT3-like	S	392	___3	ALS(0.999)PT(0.001)T(0.02)S(0.98)VAS(1)KGEK	KALSPTTSVASKGEK	0.979544	2	7.67816e-17	126.31	109.24	126.31	0.44016	37384000	39802000	60986000	64888000	59949000	58959000	72363000	86711000	NA	69166000	NA	71382000
B9DFV2		E3 ubiquitin ligase PQT3-like	S	395	___3	ALS(0.999)PT(0.009)T(0.025)S(0.967)VAS(1)KGEK	SPTTSVASKGEKKPV	0.999997	2	2.56505e-24	153.92	141.72	122.16	-0.43798	37384000	39802000	60986000	64888000	59949000	58959000	72363000	86711000	NA	69166000	82800000	71382000
B9DFV2		E3 ubiquitin ligase PQT3-like	S	363	___3	ILEAGNDS(1)T(1)ENVGS(0.999)VGHIPDLES(0.002)AR	ILEAGNDSTENVGSV	0.999578	3	2.139e-119	188.26	177.34	93.295	-0.28775	NA	4722800	8135200	17544000	21475000	25087000	13280000	12954000	11829000	25631000	26895000	26298000
B9DFV2		E3 ubiquitin ligase PQT3-like	S	369	___3	ILEAGNDS(0.616)T(0.384)ENVGS(1)VGHIPDLESAR	DSTENVGSVGHIPDL	0.999993	3	2.139e-119	188.26	177.34	188.26	0.23082	NA	4722800	8135200	17544000	21475000	25087000	13280000	12954000	11829000	25631000	26895000	26298000
B9DFV2		E3 ubiquitin ligase PQT3-like	S	866	___3	S(1)PPVVVSDVSEDK	KPSRYARSPPVVVSD	0.999999	2	3.15943e-20	137.68	116.45	100.45	0.12884	NA	NA	2385000	2713200	2522900	NA	50000	50000	50000	NA	2875800	NA
B9DFV2		E3 ubiquitin ligase PQT3-like	S	872	___3	Y(0.342)ARS(0.714)PPVVVS(0.97)DVS(0.974)EDKLR	RSPPVVVSDVSEDKL	0.970291	3	7.03479e-05	59.55	41.255	59.55	1.5417	NA	NA	2385000	2713200	2522900	NA	50000	50000	50000	NA	2875800	NA
B9DFV2		E3 ubiquitin ligase PQT3-like	S	875	___3	Y(0.342)ARS(0.714)PPVVVS(0.97)DVS(0.974)EDKLR	PVVVSDVSEDKLRYS	0.973801	3	7.03479e-05	67.866	66.5	59.55	1.5417	NA	NA	2385000	2713200	2522900	NA	50000	50000	50000	NA	2875800	NA
B9DFV2		E3 ubiquitin ligase PQT3-like	T	364	___3	ILEAGNDS(1)T(1)ENVGS(0.999)VGHIPDLES(0.002)AR	LEAGNDSTENVGSVG	0.999578	3	1.0119e-46	128.35	118.35	93.295	-0.28775	NA	4722800	8135200	17544000	21475000	25087000	13280000	12954000	11829000	25631000	26895000	26298000
B9DGD6	ACS	Acetyl-coenzyme A synthetase, chloroplastic/glyoxysomal	S	61	___1	HVES(0.997)MS(0.003)QLPSGAGK	NSLRHVESMSQLPSG	0.997075	2	2.16313e-94	220.96	202.25	209.93	-0.48355	18933000	19811000	28410000	50498000	42490000	44734000	22340000	23194000	22706000	47760000	36768000	31229000
B9DGD6	ACS	Acetyl-coenzyme A synthetase, chloroplastic/glyoxysomal	S	5	___2	IGS(0.893)PS(0.307)S(0.785)PILS(0.006)VVS(0.003)S(0.002)S(0.002)GS(0.002)LDPK	___MKIGSPSSPILS	0.89259	2	2.08223e-07	73.688	56.407	73.688	0.25599	1216300	2900100	2970500	50000	50000	50000	NA	3328000	NA	50000	50000	50000
B9DGD6	ACS	Acetyl-coenzyme A synthetase, chloroplastic/glyoxysomal	S	8	___2	IGS(0.893)PS(0.307)S(0.785)PILS(0.006)VVS(0.003)S(0.002)S(0.002)GS(0.002)LDPK	MKIGSPSSPILSVVS	0.78459	2	2.08223e-07	73.688	56.407	73.688	0.25599	1216300	2900100	NA	50000	50000	50000	NA	3328000	NA	50000	50000	50000
B9DGG8	DRM1	Dormancy-associated protein 1	T	29	___1	IT(0.002)T(0.998)QPINIR	GRLRKITTQPINIRD	0.998358	2	0.00238583	107.15	85.161	107.15	0.12936	2272400	1230400	1737600	1186700	1790600	1480200	2785900	2177900	2930900	896810	893400	1044700
B9DGG8	DRM1	Dormancy-associated protein 1	T	52	___2	S(0.135)LT(0.865)MPAAVS(0.001)PGT(0.094)PT(0.327)T(0.244)PT(0.079)T(0.06)PT(0.075)T(0.12)PR	VVMHRSLTMPAAVSP	0.865304	2	2.82879e-39	125.31	114.96	121.47	-1.0473	8926400	7077400	8085000	NA	7847700	6837800	7930600	5779600	6793500	2446300	2856100	NA
B9DGG8	DRM1	Dormancy-associated protein 1	T	70	___2	S(0.003)LT(0.004)MPAAVS(0.011)PGT(0.018)PT(0.118)T(0.195)PT(0.249)T(0.424)PT(0.315)T(0.662)PR	TTPTTPTTPRKDNVW	0.66191	3	2.82879e-39	125.31	114.96	67.586	-0.26873	50000	50000	50000	NA	NA	13366000	13918000	NA	NA	13813000	NA	11523000
B9DGI8	BZIP63	Basic leucine zipper 63	S	300	___1	RVES(1)LEHLQK	ASMRRVESLEHLQKR	1	3	0.00482893	52.576	31.798	42.426	-0.14718	903950	NA	2334300	832610	470960	694860	1954900	1554300	NA	1152400	NA	NA
B9DGT7	TUBA2;TUBA4;TUBA6	Tubulin alpha-2 chain;Tubulin alpha-4 chain;Tubulin alpha-6 chain	T	349	___1	TIQFVDWCPT(1)GFK	QFVDWCPTGFKCGIN	1	2	1.23426e-27	158.81	139.57	147.35	-0.82102	935880	718020	1175100	5075100	4911700	3607400	1818900	1705800	1452500	7332200	3445600	3523100
B9DHD7	PVA22	Vesicle-associated protein 2-2	S	128	___2	VT(0.001)LVPPS(0.766)DS(0.234)PELS(0.992)PINT(0.008)PK	RVTLVPPSDSPELSP	0.765701	3	4.61113e-28	111.99	101.45	111.99	-0.1826	1731000	NA	3560100	NA	NA	7657400	4615100	6006600	5569200	6572600	4455300	7684400
B9DHD7	PVA22	Vesicle-associated protein 2-2	S	130	___2	VTLVPPS(0.021)DS(0.979)PELS(1)PINTPK	TLVPPSDSPELSPIN	0.979017	3	3.62304e-54	146.88	126.46	107.85	0.11107	18161000	21354000	31201000	34439000	33224000	35815000	25330000	22728000	21386000	26605000	34371000	25161000
B9DHD7	PVA22	Vesicle-associated protein 2-2	S	134	___2	VTLVPPS(0.081)DS(0.919)PELS(1)PINTPK	PSDSPELSPINTPKQ	0.999848	2	3.62304e-54	146.88	126.46	146.88	0.20062	18161000	21354000	31201000	34439000	33224000	35815000	25330000	22728000	21386000	26605000	34371000	25161000
B9DHD7	PVA22	Vesicle-associated protein 2-2	S	128	___3	VT(0.001)LVPPS(0.766)DS(0.234)PELS(0.992)PINT(0.008)PK	RVTLVPPSDSPELSP	0.765701	3	4.61113e-28	111.99	101.45	111.99	-0.1826	NA	NA	1150300	12598000	13256000	NA	NA	9288400	NA	8974000	NA	NA
B9DHD7	PVA22	Vesicle-associated protein 2-2	S	130	___3	VTLVPPS(0.021)DS(0.979)PELS(1)PINTPK	TLVPPSDSPELSPIN	0.979017	3	3.62304e-54	146.88	126.46	107.85	0.11107	3713700	7150500	6417500	12598000	13256000	NA	NA	7486500	12624000	16842000	NA	14244000
B9DHD7	PVA22	Vesicle-associated protein 2-2	S	134	___3	VTLVPPS(0.081)DS(0.919)PELS(1)PINTPK	PSDSPELSPINTPKQ	0.999848	2	3.62304e-54	146.88	126.46	146.88	0.20062	3713700	7150500	7567800	12598000	13256000	NA	NA	9288400	12624000	25816000	16484000	14244000
B9DHD7	PVA22	Vesicle-associated protein 2-2	T	138	___3	VT(0.009)LVPPS(0.672)DS(0.326)PELS(0.994)PINT(1)PK	PELSPINTPKQGAVF	0.99997	2	8.53071e-14	103.9	89.872	103.9	-2.958	3713700	7150500	7567800	12598000	13256000	NA	NA	9288400	12624000	25816000	16484000	14244000
B9DHK3			S	121	___1	DRNS(0.995)PES(0.005)AIISAIDR	FAEKDRNSPESAIIS	0.994564	3	6.78403e-21	125.51	114.41	108.45	-0.96445	3451200	2496900	3339400	3684500	3428500	3451900	3750500	3506500	2796000	5015900	3509500	3552700
B9DHK3			S	472	___1	PLPQGLPMASAISS(0.001)GGS(0.006)GGGS(0.645)DS(0.348)PR	SGGSGGGSDSPRSGN	0.645205	2	1.70415e-132	193.39	180.91	181.32	-0.26826	11433000	NA	NA	21237000	NA	NA	13717000	NA	16608000	15123000	NA	27802000
B9DHK3			S	474	___1	PLPQGLPMASAISSGGS(0.002)GGGS(0.061)DS(0.938)PR	GSGGGSDSPRSGNRA	0.937586	3	1.29638e-119	181.82	166.07	129.53	-0.77635	82997000	85011000	79192000	135980000	118430000	160270000	118350000	124590000	126460000	220880000	205340000	112480000
B9DHK3			S	101	___1	S(0.593)Y(0.493)GS(0.789)MDS(0.109)LEPS(0.015)K	VSASSARSYGSMDSL	0.593467	2	2.1945e-14	141.13	117.17	41.08	0.092123	47593000	39715000	44964000	54536000	41686000	NA	40674000	38990000	49365000	NA	NA	26155000
B9DHK3			S	104	___1	S(0.501)Y(0.5)GS(0.991)MDS(0.008)LEPSK	SSARSYGSMDSLEPS	0.991371	2	4.7575e-13	118.61	100.79	91.307	0.73353	NA	NA	1035000	NA	1306600	1677200	1115000	2023300	NA	1892900	NA	NA
B9DHK3			S	101	___2	S(0.593)Y(0.493)GS(0.789)MDS(0.109)LEPS(0.015)K	VSASSARSYGSMDSL	0.593467	2	2.1945e-14	141.13	117.17	41.08	0.092123	4510600	3942400	5511300	3161700	4333100	3277500	5708000	5809100	7320800	3214200	6903100	3822600
B9DHK3			S	104	___2	S(0.501)Y(0.5)GS(0.991)MDS(0.008)LEPSK	SSARSYGSMDSLEPS	0.991371	2	4.7575e-13	118.61	100.79	91.307	0.73353	4510600	3942400	5511300	3161700	4333100	3277500	5708000	5809100	7320800	3214200	6903100	3822600
B9DHT4	ARIA	ARM REPEAT PROTEIN INTERACTING WITH ABF2	S	515	___2	S(0.023)MALS(0.977)PVDAAPPS(0.738)PT(0.262)QR	ANKSMALSPVDAAPP	0.977182	2	3.13762e-08	88.565	72.8	88.565	-0.06328	50000	50000	50000	5392600	3507600	3824500	50000	50000	50000	NA	3730800	NA
B9DHT4	ARIA	ARM REPEAT PROTEIN INTERACTING WITH ABF2	S	523	___2	S(0.023)MALS(0.977)PVDAAPPS(0.738)PT(0.262)QR	PVDAAPPSPTQRVYL	0.737732	2	3.13762e-08	88.565	72.8	88.565	-0.06328	50000	50000	50000	5392600	3507600	3824500	50000	50000	50000	NA	3730800	NA
B9UY99	At3g13062		S	385	___1	VALAY(0.426)FLS(0.574)K	VALAYFLSKMRKRGA	0.573887	2	0.0290099	50.966	9.4637	50.966	-1.9447	5227900	6685200	8470300	6975200	NA	8817900	5974000	8299700	8056200	NA	14889000	NA
C0LGD7		Probable LRR receptor-like serine/threonine-protein kinase At1g06840	S	783	___1	LAPVPDMEGIS(0.784)PQHVS(0.108)T(0.108)VVK	VPDMEGISPQHVSTV	0.783773	3	9.80655e-06	59.814	51.214	59.814	0.14602	50000	50000	50000	4876100	4670300	NA	NA	NA	6396200	NA	5204700	4455700
C0LGE0		Probable LRR receptor-like serine/threonine-protein kinase At1g07650	S	838	___1	LNDDGNT(0.096)HIS(0.589)T(0.315)R	DDGNTHISTRIAGTI	0.589401	2	0.000574565	79.633	58.403	79.633	1.0104	1105300	1864400	1726700	1601400	NA	1453800	1053400	NA	NA	50000	50000	50000
C0LGE0		Probable LRR receptor-like serine/threonine-protein kinase At1g07650	S	989	___1	S(0.001)LS(0.998)FS(0.001)TSGPR	NELSRSLSFSTSGPR	0.997529	2	4.77354e-09	152.54	79.895	127.51	-0.51461	2710500	4066000	4462400	4302100	4714500	4894300	4371600	4862900	6021100	5787700	4879900	4751600
C0LGE0		Probable LRR receptor-like serine/threonine-protein kinase At1g07650	S	987	___2	S(0.844)LS(0.725)FS(0.209)T(0.135)S(0.087)GPR	WQNELSRSLSFSTSG	0.844221	2	0.0136005	51.286	25.243	51.286	-0.60807	NA	660300	NA	50000	50000	50000	NA	808570	NA	715210	794610	555420
C0LGE0		Probable LRR receptor-like serine/threonine-protein kinase At1g07650	S	989	___2	S(0.001)LS(0.998)FS(0.001)TSGPR	NELSRSLSFSTSGPR	0.997529	2	4.77354e-09	152.54	79.895	127.51	-0.51461	1561000	2859800	2020200	4894200	4450200	4350000	1460400	1701600	2615800	4148000	4023700	3504700
C0LGE0		Probable LRR receptor-like serine/threonine-protein kinase At1g07650	S	991	___2	S(0.067)LS(0.936)FS(0.8)T(0.145)S(0.052)GPR	LSRSLSFSTSGPRTA	0.799757	2	0.00016879	93.345	72.825	88.187	-0.59906	545120	827500	665300	4894200	4450200	4350000	847940	1152300	836230	4148000	4023700	3504700
C0LGE0		Probable LRR receptor-like serine/threonine-protein kinase At1g07650	S	993	___2	S(0.019)LS(0.88)FS(0.172)T(0.214)S(0.715)GPR	RSLSFSTSGPRTASA	0.715104	2	0.000574026	81.625	64.152	45.357	-2.2315	1561000	2859800	NA	1519100	2137800	1932500	1460400	NA	2615800	1915600	NA	1997700
C0LGE0		Probable LRR receptor-like serine/threonine-protein kinase At1g07650	S	999	___2	T(0.001)AS(0.999)ANS(1)LVDAEEK	TSGPRTASANSLVDA	0.99904	2	2.16545e-35	170.22	152.15	164.66	-0.039699	12750000	24302000	12693000	9328100	16430000	16649000	11021000	15317000	14460000	6520600	13468000	11085000
C0LGE0		Probable LRR receptor-like serine/threonine-protein kinase At1g07650	S	1002	___2	T(0.001)AS(0.999)ANS(1)LVDAEEK	PRTASANSLVDAEEK	1	2	2.16545e-35	170.22	152.15	170.22	0.29788	12750000	24302000	12693000	9328100	16430000	16649000	11021000	15317000	14460000	6520600	13468000	11085000
C0LGE0		Probable LRR receptor-like serine/threonine-protein kinase At1g07650	T	992	___2	S(0.04)LS(0.861)FS(0.357)T(0.51)S(0.232)GPR	SRSLSFSTSGPRTAS	0.510076	2	0.000963509	82.171	60.799	50.95	0.080265	NA	NA	786870	50000	50000	50000	660890	798410	672230	NA	1632800	NA
C0LGE4		Probable LRR receptor-like serine/threonine-protein kinase At1g12460	S	828	___1	DLLET(0.011)GS(0.922)AS(0.067)DCFDR	RDLLETGSASDCFDR	0.922342	2	5.99367e-24	148.72	124.69	147.12	1.4464	5335300	4381000	8598500	NA	9240900	9269600	8393900	6587700	7872700	8507600	4679400	5695900
C0LGG6		Probable LRR receptor-like protein kinase At1g51890	S	864	___2	ES(0.068)VEFS(0.824)PS(0.389)S(0.566)AS(0.133)DFS(0.019)PLAR	IKESVEFSPSSASDF	0.824214	2	1.65591e-19	114.29	96.024	108.34	2.5196	1002700	2373700	NA	2991700	NA	6300200	2725800	2542800	2301300	NA	1458300	1603300
C0LGG6		Probable LRR receptor-like protein kinase At1g51890	S	867	___2	ES(0.039)VEFS(0.792)PS(0.328)S(0.666)AS(0.153)DFS(0.021)PLAR	SVEFSPSSASDFSPL	0.666127	2	1.65591e-19	114.29	96.024	114.29	0.9008	1002700	2373700	NA	NA	NA	6300200	2725800	2542800	2301300	NA	1458300	1603300
C0LGG6		Probable LRR receptor-like protein kinase At1g51890	S	872	___2	ES(0.095)VEFS(0.446)PS(0.28)S(0.243)AS(0.259)DFS(0.677)PLAR	PSSASDFSPLAR___	0.677163	2	1.47659e-08	87.85	70.908	87.85	-0.44728	50000	50000	50000	2991700	2117500	NA	1744700	NA	NA	1903900	NA	NA
C0LGG8		Probable LRR receptor-like serine/threonine-protein kinase At1g53430	S	828	___1	LNDDENTHIS(0.851)T(0.149)R	DDENTHISTRIAGTI	0.850961	2	3.21739e-37	186.05	160.4	186.05	-0.6287	2557900	4978500	6251400	14941000	11503000	12173000	NA	9454800	8401400	24751000	12335000	10294000
C0LGG9		Probable LRR receptor-like serine/threonine-protein kinase At1g53440	S	1021	___1	DVS(0.08)LLQQEEGNS(0.584)S(0.584)S(0.584)S(0.584)S(0.584)R	EEGNSSSSSRRLLDD	0.584037	2	8.01632e-132	233.78	208.93	40.589	0.56209	6078500	9563100	NA	50000	50000	50000	9522600	NA	7155300	NA	1832800	NA
C0LGG9	LRR-RLK	Probable LRR receptor-like serine/threonine-protein kinase At1g53440;Probable leucine-rich repeat receptor-like serine/threonine-protein kinase At3g14840	S	826	___1	LDEEENT(0.036)HIS(0.652)T(0.312)R	EEENTHISTRIAGTI	0.65192	3	1.56386e-09	113.59	81.311	113.59	0.42684	829420	1156500	1869900	1704900	1368200	2328500	1872600	1453200	1313800	4300900	1955900	2006900
C0LGG9		Probable LRR receptor-like serine/threonine-protein kinase At1g53440	S	1018	___3	DVS(0.325)LLQQEEGNS(0.613)S(0.516)S(0.516)S(0.515)S(0.515)RR	LQQEEGNSSSSSRRL	0.613337	3	0.000679792	62.377	39.001	43.791	-0.2566	NA	4104000	NA	6018700	6472600	NA	6991100	NA	NA	50000	50000	50000
C0LGG9		Probable LRR receptor-like serine/threonine-protein kinase At1g53440	S	1019	___3	DVS(0.08)LLQQEEGNS(0.584)S(0.584)S(0.584)S(0.584)S(0.584)R	QQEEGNSSSSSRRLL	0.584037	2	6.99504e-101	197.47	168.12	40.589	0.56209	NA	4104000	NA	6018700	6472600	NA	6991100	NA	NA	50000	50000	50000
C0LGG9		Probable LRR receptor-like serine/threonine-protein kinase At1g53440	S	1020	___3	DVS(0.08)LLQQEEGNS(0.584)S(0.584)S(0.584)S(0.584)S(0.584)R	QEEGNSSSSSRRLLD	0.584037	2	1.65088e-75	191.78	171	40.589	0.56209	NA	4104000	NA	6018700	6472600	NA	6991100	NA	NA	50000	50000	50000
C0LGG9		Probable LRR receptor-like serine/threonine-protein kinase At1g53440	S	1021	___3	DVS(0.08)LLQQEEGNS(0.584)S(0.584)S(0.584)S(0.584)S(0.584)R	EEGNSSSSSRRLLDD	0.584037	2	8.01632e-132	233.78	208.93	40.589	0.56209	NA	4104000	NA	6018700	6472600	NA	6991100	NA	NA	50000	50000	50000
C0LGG9		Probable LRR receptor-like serine/threonine-protein kinase At1g53440	S	1022	___3	DVS(0.08)LLQQEEGNS(0.584)S(0.584)S(0.584)S(0.584)S(0.584)R	EGNSSSSSRRLLDDL	0.584037	2	0.000265874	68.639	55.602	40.589	0.56209	NA	4104000	NA	6018700	6472600	NA	6991100	NA	NA	50000	50000	50000
C0LGJ9		Probable LRR receptor-like serine/threonine-protein kinase At2g02780	S	394	___1	SEDDPFEVNNS(1)NNER	DPFEVNNSNNERHAS	1	2	2.02705e-89	210.37	180.46	210.37	1.0204	50000	50000	50000	9407000	15455000	6646100	50000	50000	50000	7083800	7298200	5734900
C0LGK4		Probable LRR receptor-like serine/threonine-protein kinase At2g16250	S	496	___1	PAGEAS(1)QQPPK	PKPAGEASQQPPKGA	1	2	0.014342	51.286	43.355	51.286	0.17443	50000	50000	50000	973370	1317300	1376300	50000	50000	50000	1468700	880230	717000
C0LGK4		Probable LRR receptor-like serine/threonine-protein kinase At2g16250	S	898	___2	RQS(0.995)S(0.994)EIVPEPAAY(0.011)GVVEDNL	SSSRRRQSSEIVPEP	0.995016	2	3.18112e-07	69.981	56.751	67.251	0.80125	50000	50000	50000	NA	1789800	NA	1972800	2226600	2408600	2012900	2383400	1645100
C0LGK4		Probable LRR receptor-like serine/threonine-protein kinase At2g16250	S	899	___2	RQS(0.995)S(0.994)EIVPEPAAY(0.011)GVVEDNL	SSRRRQSSEIVPEPA	0.993985	2	3.18112e-07	69.981	56.751	67.251	0.80125	50000	50000	50000	NA	1789800	NA	1972800	2226600	2408600	2012900	2383400	1645100
C0LGN2	LRR-RLK	Probable leucine-rich repeat receptor-like serine/threonine-protein kinase At3g14840	S	967	___1	LLEASVNNEKDEES(1)VR	NNEKDEESVRAMKRH	1	2	1.95864e-225	282.19	219.81	249.86	0.13364	1349600	NA	NA	21530000	19917000	17208000	2800800	NA	NA	39456000	11754000	11378000
C0LGQ9	GHR1	LRR receptor-like serine/threonine-protein kinase GHR1	S	694	___1	AQTIPS(0.001)GS(0.001)GGGMVVS(0.004)AEDLVAS(0.994)R	SAEDLVASRKGSSSE	0.993808	3	3.43729e-10	81.446	68.505	81.446	0.90287	50000	50000	50000	NA	8352000	7517700	4830900	3608900	NA	10035000	9068200	7762100
C0LGQ9	GHR1	LRR receptor-like serine/threonine-protein kinase GHR1	S	704	___1	KGS(1)S(1)S(1)EILS(1)PDEK	GSSSEILSPDEKLAV	1	2	2.4741e-11	115.8	59.679	49.31	0.036093	3182500	NA	6165700	1187700	1477400	1694600	1889500	2435200	2484800	1739000	1252900	1454400
C0LGQ9	GHR1	LRR receptor-like serine/threonine-protein kinase GHR1	S	716	___1	LAVATGFS(0.978)PS(0.022)K	LAVATGFSPSKTSNL	0.978118	2	1.87263e-09	141.37	101.59	135.02	-0.038825	3000100	2889100	3897100	3543700	3975500	5751100	5151100	4756000	5780200	5279800	4828100	4953300
C0LGQ9	GHR1	LRR receptor-like serine/threonine-protein kinase GHR1	S	694	___2	AQTIPS(0.001)GS(0.001)GGGMVVS(0.004)AEDLVAS(0.994)R	SAEDLVASRKGSSSE	0.993808	3	3.43729e-10	81.446	68.505	81.446	0.90287	50000	50000	50000	NA	NA	3151000	50000	50000	50000	2217900	1534000	NA
C0LGQ9	GHR1	LRR receptor-like serine/threonine-protein kinase GHR1	S	698	___2	KGS(1)S(1)S(1)EILS(1)PDEK	LVASRKGSSSEILSP	1	2	2.4741e-11	115.8	59.679	49.31	0.036093	3466100	NA	3711500	2935200	5245200	4978200	3934100	5153000	3664900	2968400	3971400	3522600
C0LGQ9	GHR1	LRR receptor-like serine/threonine-protein kinase GHR1	S	700	___2	KGS(1)S(1)S(1)EILS(1)PDEK	ASRKGSSSEILSPDE	1	2	2.00891e-10	110.55	51.321	49.31	0.036093	8225200	NA	5240000	1925000	3375900	NA	50000	50000	50000	3842300	NA	NA
C0LGQ9	GHR1	LRR receptor-like serine/threonine-protein kinase GHR1	S	704	___2	KGS(1)S(1)S(1)EILS(1)PDEK	GSSSEILSPDEKLAV	1	2	2.4741e-11	115.8	59.679	49.31	0.036093	8225200	7054400	5240000	2935200	5245200	4978200	3934100	11056000	9731500	5649200	3971400	3522600
C0LGQ9	GHR1	LRR receptor-like serine/threonine-protein kinase GHR1	S	698	___3	KGS(1)S(1)S(1)EILS(1)PDEK	LVASRKGSSSEILSP	1	2	2.4741e-11	115.8	59.679	49.31	0.036093	1990900	5011700	1724700	3235500	2993700	NA	NA	NA	4585000	4536100	5314100	4432500
C0LGQ9	GHR1	LRR receptor-like serine/threonine-protein kinase GHR1	S	699	___3	KGS(1)S(1)S(1)EILS(1)PDEK	VASRKGSSSEILSPD	1	2	1.61193e-09	115.68	47.006	49.31	0.036093	1990900	5011700	1724700	3235500	2993700	NA	NA	NA	4585000	4536100	5314100	4432500
C0LGQ9	GHR1	LRR receptor-like serine/threonine-protein kinase GHR1	S	700	___3	KGS(1)S(1)S(1)EILS(1)PDEK	ASRKGSSSEILSPDE	1	2	2.00891e-10	110.55	51.321	49.31	0.036093	1990900	5011700	NA	50000	50000	50000	NA	NA	4585000	4536100	NA	NA
C0LGQ9	GHR1	LRR receptor-like serine/threonine-protein kinase GHR1	S	704	___3	KGS(1)S(1)S(1)EILS(1)PDEK	GSSSEILSPDEKLAV	1	2	2.4741e-11	115.8	59.679	49.31	0.036093	1990900	5011700	1724700	3235500	2993700	NA	NA	NA	4585000	4536100	5314100	4432500
C0LGX1		Probable LRR receptor-like serine/threonine-protein kinase At5g65240;Probable LRR receptor-like serine/threonine-protein kinase At5g10290	T	444	___2	T(0.002)NVT(0.999)T(1)QVR	DVRRTNVTTQVRGTM	0.998634	2	0.0244334	57.149	26.081	57.149	-0.94866	50000	50000	50000	10957000	9449600	9467900	50000	50000	50000	13251000	9969300	9373800
C0LGX1		Probable LRR receptor-like serine/threonine-protein kinase At5g65240;Probable LRR receptor-like serine/threonine-protein kinase At5g10290	T	445	___2	T(0.002)NVT(0.999)T(1)QVR	VRRTNVTTQVRGTMG	0.999518	2	0.0244334	57.149	26.081	57.149	-0.94866	50000	50000	50000	10957000	9449600	9467900	50000	50000	50000	13251000	9969300	9373800
C0SUW7	ARID6	AT-rich interactive domain-containing protein 6	S	77	___1	VQMLS(1)PK	TRRVQMLSPKTEGEN	1	2	0.00274097	78.556	46.142	78.556	0.26648	1556300	1478600	1417300	1980600	NA	2757300	2033200	1882700	3769700	NA	4103500	2995800
C0Z252	At3g56720		S	7	___1	MDT(0.006)ELNS(0.993)PPHDDGGDTTTAFR	_MDTELNSPPHDDGG	0.99284	2	6.17048e-32	125.18	113.59	125.18	0.59219	2330900	1964700	3022300	3104400	3811000	3399900	4557100	2749800	3377800	3016200	2664500	2283100
C0Z274	CCZ1B	Vacuolar fusion protein CCZ1 homolog B	S	257	___1	KGS(0.096)GS(0.891)PQIS(0.01)S(0.002)R	YLRKGSGSPQISSRS	0.891469	2	0.00357854	66.004	47.626	66.004	-0.61087	1450000	1027200	1735400	3049700	1595400	2589900	1398700	NA	NA	1757000	3527600	1628600
C0Z2J1			S	208	___1	S(0.007)GDS(0.993)GGENLMDSDK	EDEKSGDSGGENLMD	0.992914	2	7.904e-67	199.38	177.83	123.76	0.1839	8390400	9008600	7672800	9586100	10378000	12698000	9350800	12571000	14098000	9913900	9295000	11274000
C0Z2J1			S	24	___1	KSPTVVTVQPS(0.016)S(0.984)PR	VVTVQPSSPRFPIST	0.984023	2	2.83853e-298	314.26	284.9	314.26	0.22231	33911000	25681000	44113000	38375000	43456000	47333000	49122000	47351000	58111000	52602000	42711000	49251000
C0Z2J1			S	239	___1	LHT(0.088)VPEVAEEEGDKDEY(0.231)HDAS(0.681)DKQ	KDEYHDASDKQ____	0.680997	4	9.67834e-08	70.647	63.286	42.885	0.38107	1344600	NA	3862500	5564000	4179700	NA	3901500	3635600	2849600	8302900	NA	4667400
C0Z2J1			S	7	___1	T(0.167)S(0.833)PGKS(1)PR	_MTSPGKSPRSDRKS	0.999951	2	0.00128793	88.596	45.154	70.524	0.48228	NA	11197000	13026000	8006200	5484100	13019000	15712000	11521000	16479000	NA	8194600	7297500
C0Z2J1			S	205	___2	FPDDKDGEDEKS(0.993)GDS(0.989)GGENLMDS(0.018)DK	KDGEDEKSGDSGGEN	0.993371	3	5.52643e-21	98.76	95.298	79.286	0.19181	20152000	29976000	36927000	41518000	37298000	26064000	22653000	14600000	27164000	15338000	15505000	13346000
C0Z2J1			S	208	___2	S(0.007)GDS(0.993)GGENLMDSDK	EDEKSGDSGGENLMD	0.992914	2	7.904e-67	199.38	177.83	123.76	0.1839	20152000	29976000	36927000	41518000	37298000	26064000	22653000	14600000	27164000	15338000	15505000	13346000
C0Z2J1			S	14	___2	KS(1)PTVVTVQPS(0.423)S(0.577)PR	SPRSDRKSPTVVTVQ	0.999999	2	1.00056e-167	266.24	238.04	250.2	0.58415	21447000	23822000	14375000	31749000	26151000	22573000	12956000	12044000	11610000	17497000	20001000	17586000
C0Z2J1			S	23	___2	SPTVVT(0.001)VQPS(0.769)S(0.23)PR	TVVTVQPSSPRFPIS	0.768621	2	4.64948e-146	251.26	219.39	215.87	-0.20503	NA	2170900	2033200	NA	4094800	4318000	2604900	2987600	3213000	NA	4663000	5058800
C0Z2J1			S	24	___2	KSPTVVTVQPS(0.016)S(0.984)PR	VVTVQPSSPRFPIST	0.984023	2	2.83853e-298	314.26	284.9	314.26	0.22231	14678000	17804000	12746000	25087000	22581000	22052000	12176000	14359000	13448000	19344000	21923000	21243000
C0Z2J1			S	3	___2	T(0.167)S(0.833)PGKS(1)PR	_____MTSPGKSPRS	0.832674	2	0.00337509	70.524	37.485	70.524	0.48228	NA	35386000	NA	50000	50000	50000	NA	42621000	NA	50728000	61505000	73817000
C0Z2J1			S	7	___2	T(0.167)S(0.833)PGKS(1)PR	_MTSPGKSPRSDRKS	0.999951	2	0.00128793	88.596	45.154	70.524	0.48228	24274000	35386000	NA	50000	50000	50000	NA	42621000	NA	50728000	61505000	73817000
C6KIE6	XLG2	Extra-large guanine nucleotide-binding protein 2	S	75	___1	S(0.953)GIS(0.044)Y(0.002)PVAPLVMT(0.001)K	VSFSSLRSGISYPVA	0.953436	2	0.00010095	75.669	60.979	75.669	-2.4077	2378600	3255000	3236200	NA	2897500	3121400	2151200	3437400	4051700	NA	2816900	3218300
C8KI33	SUV2	Protein SENSITIVE TO UV 2	S	114	___1	PIS(0.974)PT(0.015)T(0.007)S(0.004)NR	VTAAKPISPTTSNRR	0.973897	2	1.27691e-06	98.048	48.008	98.048	-3.7324	845690	830660	1136900	950980	1267600	1257500	1089200	1006800	1237300	NA	1185000	NA
F4HP69	At1g19485		S	708	___1	Y(0.002)AS(0.002)NVS(0.012)DVQPLAFAHVEDPGLES(0.623)ES(0.273)EGT(0.087)NNK	VEDPGLESESEGTNN	0.623432	3	3.68783e-22	86.632	76.21	86.632	-0.40479	3956400	3547900	8897400	6638600	NA	4771400	NA	9138900	NA	NA	6010700	NA
F4HPR9	ATMAP4K		S	428	___1	DSYQNDYQEEDDSSGSGTVVIRS(0.999)PR	SGTVVIRSPRSSQSS	0.999172	3	2.38103e-98	172.18	162.6	167.22	-0.4198	NA	11733000	23355000	18100000	28222000	NA	15567000	15192000	NA	21948000	NA	15227000
F4HPR9	ATMAP4K		S	661	___1	EFS(0.908)S(0.092)NANFSPLAR	KQASKEFSSNANFSP	0.908085	2	6.47763e-20	136.27	106.47	134.23	-0.16313	NA	17733000	23775000	25293000	22366000	21541000	NA	20243000	NA	32055000	NA	22286000
F4HPR9	ATMAP4K		S	662	___1	EFS(0.107)S(0.893)NANFSPLAR	QASKEFSSNANFSPL	0.892817	2	7.30955e-19	128.91	99.098	109.96	-0.41366	16091000	17733000	23775000	50000	50000	50000	18980000	NA	22322000	NA	23211000	NA
F4HPR9	ATMAP4K		S	555	___1	SQQVS(1)DDEEDDSK	VMRSQQVSDDEEDDS	0.999739	2	2.26325e-28	157.52	153.5	157.52	0.27171	43687000	37850000	14323000	79724000	58353000	80795000	55587000	68272000	56901000	22667000	50207000	57209000
F4HPR9	ATMAP4K		S	487	___1	S(0.049)S(0.049)S(0.899)AS(0.002)EDSISNLAEAK	GLQERSSSASEDSIS	0.899404	2	2.1502e-20	121.79	101.4	121.79	0.16949	2091700	1309800	1579500	3493600	2674200	NA	6856500	4493100	3900700	4631200	3046600	3041700
F4HPR9	ATMAP4K		S	471	___2	GQNDDS(0.034)GS(0.966)PRT(1)PR	GQNDDSGSPRTPRSR	0.965781	2	1.97852e-18	128.44	104.76	128.44	0.63062	10237000	11205000	11354000	17059000	12420000	20301000	10483000	8485000	10818000	8857000	14067000	8605300
F4HPR9	ATMAP4K		T	474	___2	GQNDDS(0.034)GS(0.966)PRT(1)PR	DDSGSPRTPRSRLGL	0.999929	2	1.97852e-18	128.44	104.76	128.44	0.63062	10237000	11205000	11354000	17059000	12420000	20301000	10483000	8485000	10818000	8857000	14067000	8605300
F4HQ17	LRK10L-1.4	LEAF RUST 10 DISEASE-RESISTANCE LOCUS RECEPTOR-LIKE PROTEIN KINASE-like 1.4	S	310	___1	NPTSTTISSSSNHSLLPS(0.11)IS(0.89)NLANR	HSLLPSISNLANRSD	0.889768	3	5.32899e-108	180.35	160.45	180.35	-0.10054	14044000	20359000	25808000	12000000	NA	NA	NA	NA	20074000	50000	50000	50000
F4HQ87	DYRKP-2B		S	483	___1	DANKDEDDQS(0.892)Y(0.107)AEDES(0.042)Y(0.09)LS(0.868)GER	NKDEDDQSYAEDESY	0.892494	3	1.80521e-31	119.01	111.02	118.57	0.99967	NA	NA	15263000	9491800	9812900	10261000	9364600	6754500	10987000	14772000	8095600	10896000
F4HQ87	DYRKP-2B		S	664	___1	NDS(0.057)GGS(0.943)FHVK	SKNDSGGSFHVKIQT	0.94339	2	0.000691812	83.182	72.309	83.182	0.2236	696700	NA	NA	1702300	1174700	941380	1438700	843790	773220	1600900	993920	NA
F4HQ87	DYRKP-2B		S	483	___2	DANKDEDDQS(0.892)Y(0.107)AEDES(0.042)Y(0.09)LS(0.868)GER	NKDEDDQSYAEDESY	0.892494	3	1.80521e-31	119.01	111.02	118.57	0.99967	6546700	6752500	10048000	5729100	6668200	5731900	7486900	10235000	7937600	NA	8178800	6225200
F4HQ87	DYRKP-2B		S	492	___2	DANKDEDDQS(0.749)Y(0.245)AEDES(0.024)Y(0.058)LS(0.924)GER	AEDESYLSGERYLQS	0.923855	3	1.93289e-31	118.57	113.92	90.136	0.82707	6546700	6752500	10048000	5729100	6668200	5731900	7486900	10235000	7937600	NA	8178800	6225200
F4HQ87	DYRKP-2B		S	483	___3	DANKDEDDQS(0.892)Y(0.107)AEDES(0.042)Y(0.09)LS(0.868)GER	NKDEDDQSYAEDESY	0.892494	3	1.80521e-31	119.01	111.02	118.57	0.99967	2666600	4943000	NA	1279800	NA	NA	4645000	6916500	5338600	1881200	NA	NA
F4HQ87	DYRKP-2B		S	489	___3	DANKDEDDQS(0.621)Y(0.473)AEDES(0.664)Y(0.539)LS(0.703)GER	QSYAEDESYLSGERY	0.663578	3	5.82664e-05	53.968	46.522	45.339	0.82602	2666600	4943000	NA	1279800	NA	NA	4645000	6916500	5338600	1881200	NA	NA
F4HQ87	DYRKP-2B		S	492	___3	DANKDEDDQS(0.749)Y(0.245)AEDES(0.024)Y(0.058)LS(0.924)GER	AEDESYLSGERYLQS	0.923855	3	1.93289e-31	118.57	113.92	90.136	0.82707	2666600	4943000	NA	1279800	NA	NA	4645000	6916500	5338600	1881200	NA	NA
F4HQ87	DYRKP-2B		Y	484	___3	DANKDEDDQS(0.566)Y(0.595)AEDES(0.595)Y(0.512)LS(0.731)GER	KDEDDQSYAEDESYL	0.594961	3	5.82664e-05	53.968	46.522	41.83	0.38168	2666600	4943000	NA	1279800	NA	NA	NA	NA	5338600	1881200	NA	NA
F4HQ88	DYRKP-2B;DYRKP-2A		S	512	___1	DAEPIS(0.175)S(0.825)ENDR	KDAEPISSENDRRLT	0.825264	2	1.91045e-05	96.64	81.101	93.623	0.39223	3286700	2815700	3992200	2499200	3062000	2557700	4123400	4556300	5224600	2390900	NA	7604100
F4HQ88	DYRKP-2B;DYRKP-2A		S	621	___1	DSLAGGS(0.999)S(0.999)EGDFEYSR	RDSLAGGSSEGDFEY	0.999496	2	5.77578e-27	127.18	113.77	100.43	0.79658	2375300	3006300	8756800	3184300	NA	NA	4733400	1616300	10946000	NA	2488200	NA
F4HQ88	DYRKP-2B;DYRKP-2A		S	622	___1	DS(0.001)LAGGS(0.999)S(1)EGDFEYSR	DSLAGGSSEGDFEYS	0.999736	2	6.95507e-33	144.68	120.83	127.18	0.67893	NA	NA	3881400	4328400	4985400	5636100	4945900	4459700	NA	6753400	NA	5733600
F4HQ88	DYRKP-2A		S	488	___1	DANKDADDQS(0.914)Y(0.088)AEEAS(0.717)Y(0.398)IS(0.863)GEQY(0.019)LQS(0.002)K	NKDADDQSYAEEASY	0.913889	3	8.41695e-43	120.69	118.03	110.98	1.4034	NA	NA	8294000	7308300	9301000	11502000	NA	7403100	8986100	50000	50000	50000
F4HQ88	DYRKP-2A		S	678	___1	NDGPDYIADNDS(0.746)S(0.294)GS(0.96)FHVK	ADNDSSGSFHVKIQT	0.959756	3	2.26177e-09	88.836	80.043	50.357	0.43086	1031400	1010900	NA	6483100	NA	NA	3455900	2946100	NA	10264000	NA	6288800
F4HQ88	DYRKP-2A		S	431	___1	NEY(0.041)WDS(0.954)DEY(0.006)EDDDDIGYVR	YRNEYWDSDEYEDDD	0.953586	2	3.0177e-60	163.51	147.75	163.51	0.844	50000	50000	50000	3686000	2790100	2400300	2133800	2116700	1818100	3672900	NA	2145700
F4HQ88	DYRKP-2B;DYRKP-2A		S	621	___2	DSLAGGS(0.999)S(0.999)EGDFEYSR	RDSLAGGSSEGDFEY	0.999496	2	5.77578e-27	127.18	113.77	100.43	0.79658	16041000	21313000	23974000	17213000	NA	NA	50000	50000	50000	50000	50000	50000
F4HQ88	DYRKP-2B;DYRKP-2A		S	622	___2	DS(0.001)LAGGS(0.999)S(1)EGDFEYSR	DSLAGGSSEGDFEYS	0.999736	2	6.95507e-33	144.68	120.83	127.18	0.67893	16041000	21313000	23974000	17213000	NA	NA	50000	50000	50000	50000	50000	50000
F4HQ88	DYRKP-2B;DYRKP-2A		S	64	___2	S(0.489)GS(0.662)RDS(0.835)EVS(0.014)K	NELRRSGSRDSEVSK	0.661969	2	0.00727424	62.694	21.7	55.261	0.078744	2431600	2874900	4051200	NA	5819000	6120900	6389100	5494300	4637600	6467700	NA	6696000
F4HQ88	DYRKP-2B;DYRKP-2A		S	70	___2	S(0.353)GS(0.538)RDS(0.42)EVS(0.688)K	GSRDSEVSKELIVKE	0.688313	2	0.00727424	62.694	21.7	54.772	0.10711	2431600	2874900	4051200	NA	5819000	6120900	6389100	5494300	4637600	6467700	NA	NA
F4HQ88	DYRKP-2B;DYRKP-2A		S	604	___2	S(0.065)IGVGINS(0.943)DAADFGS(0.992)EVR	SIGVGINSDAADFGS	0.943314	2	1.13506e-08	89.846	71.221	89.846	0.3099	551810	2844800	4879800	1643700	NA	NA	3308700	4002400	NA	NA	NA	1384900
F4HQ88	DYRKP-2B;DYRKP-2A		S	611	___2	S(0.065)IGVGINS(0.943)DAADFGS(0.992)EVR	SDAADFGSEVRDSLA	0.991602	2	1.13506e-08	89.846	71.221	89.846	0.3099	551810	2844800	4879800	1643700	NA	NA	3308700	4002400	NA	NA	NA	1384900
F4HQ88	DYRKP-2A		S	497	___2	DANKDADDQS(0.907)Y(0.094)AEEAS(0.684)Y(0.34)IS(0.951)GEQY(0.023)LQS(0.001)K	AEEASYISGEQYLQS	0.951154	3	8.41695e-43	120.69	118.03	120.69	1.068	50000	50000	50000	3933200	9719400	NA	8903500	10623000	NA	50000	50000	50000
F4HQ88	DYRKP-2A		S	675	___2	NDGPDYIADNDS(0.746)S(0.294)GS(0.96)FHVK	DYIADNDSSGSFHVK	0.746139	3	0.000183346	50.357	45.148	50.357	0.43086	NA	6332600	9956600	4820500	7620600	8308300	NA	15319000	10155000	NA	9769500	7292800
F4HQ88	DYRKP-2A		S	678	___2	NDGPDYIADNDS(0.746)S(0.294)GS(0.96)FHVK	ADNDSSGSFHVKIQT	0.959756	3	2.26177e-09	88.836	80.043	50.357	0.43086	NA	6332600	9956600	4820500	7620600	8308300	NA	15319000	10155000	NA	9769500	7292800
F4HQ88	DYRKP-2A		S	488	___3	DANKDADDQS(0.914)Y(0.088)AEEAS(0.717)Y(0.398)IS(0.863)GEQY(0.019)LQS(0.002)K	NKDADDQSYAEEASY	0.913889	3	8.41695e-43	120.69	118.03	110.98	1.4034	4733100	12624000	14577000	5008400	10996000	9019900	15874000	21970000	19648000	7714800	11692000	13360000
F4HQ88	DYRKP-2A		S	494	___3	DANKDADDQS(0.914)Y(0.088)AEEAS(0.717)Y(0.398)IS(0.863)GEQY(0.019)LQS(0.002)K	QSYAEEASYISGEQY	0.716729	3	8.41695e-43	120.69	118.03	110.98	1.4034	4733100	12624000	14577000	5008400	10996000	9019900	15874000	21970000	19648000	7714800	11692000	13360000
F4HQ88	DYRKP-2A		S	497	___3	DANKDADDQS(0.907)Y(0.094)AEEAS(0.684)Y(0.34)IS(0.951)GEQY(0.023)LQS(0.001)K	AEEASYISGEQYLQS	0.951154	3	8.41695e-43	120.69	118.03	120.69	1.068	4733100	12624000	14577000	5008400	10996000	9019900	15874000	21970000	19648000	7714800	11692000	13360000
F4HQ88	DYRKP-2A		Y	495	___3	DANKDADDQS(0.535)Y(0.441)AEEAS(0.627)Y(0.593)IS(0.759)GEQY(0.039)LQS(0.006)K	SYAEEASYISGEQYL	0.593025	3	9.25614e-13	67.947	65.37	67.947	1.7441	50000	50000	50000	5008400	10996000	NA	50000	50000	50000	7714800	11692000	13360000
F4HQA1	VIP2	Protein PAF1 homolog	S	580	___2	HEPEQDANQY(0.283)S(0.709)DGNEDDY(0.171)S(0.837)E	EQDANQYSDGNEDDY	0.708807	2	2.09821e-09	88.565	80.699	86.8	-0.73594	2757900	8847200	7443600	3998700	4627500	3604500	3850800	5343200	3817400	3323000	2936300	NA
F4HQA1	VIP2	Protein PAF1 homolog	S	588	___2	HEPEQDANQY(0.283)S(0.709)DGNEDDY(0.171)S(0.837)E	DGNEDDYSE______	0.837001	2	2.09821e-09	88.565	80.699	86.8	-0.73594	2757900	8847200	7443600	3998700	4627500	3604500	3850800	5343200	3817400	3323000	2936300	NA
F4HQD4	HSP70-15	Heat shock 70 kDa protein 15	S	536	___1	AS(0.001)AEAAPAS(0.999)GDS(1)DVNMQDAK	AAPASGDSDVNMQDA	0.999713	2	3.19971e-14	100.67	87.471	76.155	0.2461	NA	6608000	4860600	19542000	14937000	16462000	13740000	8180400	9074800	NA	11835000	14852000
F4HQD4	HSP70-15	Heat shock 70 kDa protein 15	S	810	___1	GGEQADEGKS(0.848)EPEQPAS(0.053)AEAMET(0.044)ENPAEGS(0.028)T(0.028)	EQADEGKSEPEQPAS	0.847997	3	4.38393e-09	62.173	60.194	57.573	-0.59614	NA	NA	33670000	NA	NA	38751000	32548000	37176000	NA	NA	NA	36106000
F4HQD4	HSP70-15	Heat shock 70 kDa protein 15	S	533	___2	AS(0.001)AEAAPAS(0.999)GDS(1)DVNMQDAK	SAEAAPASGDSDVNM	0.999399	2	1.73105e-06	76.155	67.223	76.155	0.2461	2910300	NA	NA	NA	4202500	3860700	2746200	2064400	2146300	NA	NA	2488200
F4HQD4	HSP70-15	Heat shock 70 kDa protein 15	S	536	___2	AS(0.001)AEAAPAS(0.999)GDS(1)DVNMQDAK	AAPASGDSDVNMQDA	0.999713	2	3.19971e-14	100.67	87.471	76.155	0.2461	2910300	NA	NA	NA	4202500	3860700	2746200	2064400	2146300	NA	NA	2488200
F4HQE2	RTEL1	Regulator of telomere elongation helicase 1 homolog	S	879	___1	LVELS(0.971)DDEET(0.029)PVER	KAKLVELSDDEETPV	0.970962	2	1.87393e-08	103.85	82.623	96.591	2.5226	1901200	NA	3126500	NA	2672900	3356800	4462200	2242600	4019700	305010	2864800	NA
F4HQI8			S	29	___2	IVMVS(1)VPT(0.063)S(0.934)PES(0.003)DYAR	EERIVMVSVPTSPES	0.99951	2	3.26557e-20	116.86	99.794	116.86	1.5319	6026500	7821300	12830000	NA	9870400	9781500	7365400	7774800	7880200	8486600	11204000	8563100
F4HQI8			S	33	___2	IVMVS(1)VPT(0.063)S(0.934)PES(0.003)DYAR	VMVSVPTSPESDYAR	0.934276	2	3.26557e-20	116.86	99.794	116.86	1.5319	6026500	7821300	NA	NA	9870400	9781500	7365400	7774800	7880200	8486600	11204000	8563100
F4HR02			S	230	___2	KNS(1)DDDDS(1)DDDFLASR	TKKRKKNSDDDDSDD	1	2	0	298	258.37	229.66	0.71284	25033000	31752000	32976000	20772000	16432000	21978000	19097000	18109000	24323000	17173000	16856000	14907000
F4HR02			S	235	___2	KKNS(1)DDDDS(1)DDDFLASR	KNSDDDDSDDDFLAS	1	3	0	298	258.37	198.31	0.58584	25033000	31752000	32976000	20772000	16432000	21978000	19097000	18109000	24323000	17173000	16856000	14907000
F4HRB5	At1g45207		S	364	___1	DAATDAQAVS(1)R	ATDAQAVSRRDMATQ	1	2	5.29282e-16	131.32	86.779	126.1	0.37002	3155000	3485400	NA	3190400	2822600	3336000	5990100	4120000	5087400	3582000	NA	2875000
F4HRB5	At1g45207		S	155	___2	T(0.045)VS(0.955)LDLSNVT(0.088)S(0.306)T(0.231)S(0.375)PR	LDYQRTVSLDLSNVT	0.954573	2	2.53891e-31	133.86	109.98	133.86	0.20181	1714600	2765400	1759100	1200800	1724600	NA	2327800	1741600	2997000	2335000	NA	2111500
F4HRJ4	MAPKKK3	Mitogen-activated protein kinase kinase kinase 3	S	602	___1	T(0.001)QT(0.091)PNS(0.908)PLR	FRTQTPNSPLRSRLV	0.908085	2	0.0019669	85.958	55.773	72.2	-0.38913	749610	NA	681970	1313300	NA	NA	NA	918660	1977600	NA	913650	864640
F4HRJ4	MAPKKK3	Mitogen-activated protein kinase kinase kinase 3	S	534	___2	AIT(0.18)S(0.83)LPVS(0.97)PCS(0.093)S(0.928)PLR	ENVRAITSLPVSPCS	0.829642	2	6.56225e-19	111.43	98.857	92.575	0.45367	3128800	5069000	5676700	2738200	548480	NA	1276000	NA	NA	50000	50000	50000
F4HRJ4	MAPKKK3	Mitogen-activated protein kinase kinase kinase 3	S	538	___2	AIT(0.184)S(0.818)LPVS(0.982)PCS(0.238)S(0.777)PLR	AITSLPVSPCSSPLR	0.98216	2	6.56225e-19	111.43	98.857	107.5	0.94864	3128800	5069000	5676700	2738200	548480	NA	1276000	NA	NA	50000	50000	50000
F4HRJ4	MAPKKK3	Mitogen-activated protein kinase kinase kinase 3	S	542	___2	AIT(0.18)S(0.83)LPVS(0.97)PCS(0.093)S(0.928)PLR	LPVSPCSSPLRQLGP	0.927974	2	6.56225e-19	111.43	98.857	92.575	0.45367	952730	1318200	NA	50000	50000	50000	50000	50000	50000	50000	50000	50000
F4HRJ4	MAPKKK3	Mitogen-activated protein kinase kinase kinase 3	S	534	___3	AIT(0.18)S(0.83)LPVS(0.97)PCS(0.093)S(0.928)PLR	ENVRAITSLPVSPCS	0.829642	2	6.56225e-19	111.43	98.857	92.575	0.45367	637780	11655000	11202000	50000	50000	50000	9173500	11221000	9129800	6206900	9591100	8111100
F4HRJ4	MAPKKK3	Mitogen-activated protein kinase kinase kinase 3	S	538	___3	AIT(0.184)S(0.818)LPVS(0.982)PCS(0.238)S(0.777)PLR	AITSLPVSPCSSPLR	0.98216	2	6.56225e-19	111.43	98.857	107.5	0.94864	637780	11655000	11202000	50000	50000	50000	9173500	11221000	9129800	6206900	9591100	8111100
F4HRJ4	MAPKKK3	Mitogen-activated protein kinase kinase kinase 3	S	542	___3	AIT(0.18)S(0.83)LPVS(0.97)PCS(0.093)S(0.928)PLR	LPVSPCSSPLRQLGP	0.927974	2	6.56225e-19	111.43	98.857	92.575	0.45367	637780	11655000	11202000	50000	50000	50000	9173500	11221000	9129800	6206900	9591100	8111100
F4HRK8			S	170	___2	KPS(0.051)S(0.945)S(0.009)PS(0.39)S(0.6)PS(0.005)R	RKNKKPSSSPSSPSR	0.944745	2	5.21108e-08	123.1	101.8	120.9	-0.11706	3691800	6422800	10331000	50000	50000	50000	NA	9271800	8162000	14292000	6556500	9345500
F4HRK8			S	174	___2	KPS(0.056)S(0.841)S(0.102)PS(0.058)S(0.933)PS(0.011)R	KPSSSPSSPSRDIKK	0.932748	2	5.21108e-08	123.1	101.8	111.88	0.069366	3691800	NA	10331000	50000	50000	50000	NA	9271800	8162000	14292000	6556500	NA
F4HRR0	CSL1		S	599	___1	MS(0.962)FDDS(0.026)ILT(0.006)S(0.004)QGS(0.002)DK	EINYGRMSFDDSILT	0.962408	2	8.61841e-08	91.207	73.506	91.207	0.62186	1481600	1300000	1998100	2143400	1925000	1981500	2372000	2494900	2696900	3297400	1548000	1622200
F4HRS2	SWEETIE	Protein SWEETIE	S	2066	___1	S(0.136)S(0.136)IQDDES(0.667)NAEET(0.047)DDQHLAS(0.006)DHAT(0.004)DIT(0.004)R	SSIQDDESNAEETDD	0.667213	4	1.77412e-79	151.66	140.24	151.66	0.42616	2787300	NA	9223600	NA	6827200	NA	5636500	5160800	4471700	9355500	6088200	6727400
F4HRT5	CRWN1	Protein CROWDED NUCLEI 1	S	865	___1	EVEVTNVNS(1)DGDQSDINSK	VEVTNVNSDGDQSDI	0.999999	2	0	305.43	277.74	269.87	0.62678	12176000	9883200	11954000	21678000	14022000	13027000	12898000	9661200	11004000	19439000	8943300	8303300
F4HRT5	CRWN1	Protein CROWDED NUCLEI 1	S	932	___1	ALYGESINLYEPNDS(0.949)T(0.051)ENVDDSTK	NLYEPNDSTENVDDS	0.948623	3	1.57296e-160	217.33	205.37	197.04	0.5204	8627400	7755900	8473700	9853600	10034000	6781400	8262800	7595100	10788000	13003000	5894800	6815300
F4HRT5	CRWN1	Protein CROWDED NUCLEI 1	S	883	___1	AQEVAADS(1)LS(1)NLDVDGQSR	AQEVAADSLSNLDVD	1	2	0	298.33	277.89	211.26	-0.27031	27070000	17181000	20754000	23268000	23375000	24410000	21324000	20758000	24136000	27306000	18500000	20491000
F4HRT5	CRWN1	Protein CROWDED NUCLEI 1	S	885	___1	AQEVAADS(1)LS(1)NLDVDGQSR	EVAADSLSNLDVDGQ	1	2	0	333.69	311.09	192.72	-0.35516	22945000	30862000	32130000	19612000	30400000	27747000	42869000	35626000	41437000	28044000	32745000	32986000
F4HRT5	CRWN1	Protein CROWDED NUCLEI 1	S	774	___1	DIS(1)PTAAGLGLPVTGGK	RQEMRDISPTAAGLG	0.999612	2	2.09062e-131	228.76	203.04	228.76	0.30968	9512600	12172000	14137000	13481000	15745000	23492000	26945000	21300000	24500000	25728000	23809000	19593000
F4HRT5	CRWN1	Protein CROWDED NUCLEI 1	S	1093	___1	RTDESEAMS(1)EDVNK	TDESEAMSEDVNKTP	0.99999	3	2.52175e-19	129.93	88.286	108.49	-0.11172	14446000	15281000	18029000	15686000	11321000	17394000	14818000	17411000	18412000	16309000	11253000	13165000
F4HRT5	CRWN1	Protein CROWDED NUCLEI 1	S	1027	___1	VTGEPALS(1)K	VTGEPALSKKNEDIG	0.999999	2	0.00178198	87.667	59.654	87.667	0.0791	NA	773580	869230	932250	1303800	1366100	852360	614780	916350	1416800	1289200	1208400
F4HRT5	CRWN1	Protein CROWDED NUCLEI 1	S	908	___1	S(1)VKDVVDDAK	ARTRRTRSVKDVVDD	1	2	1.26741e-09	156.46	118.87	122.07	-0.24996	48273000	59232000	74229000	74733000	55957000	51443000	94612000	78849000	92392000	74742000	50696000	52214000
F4HRT5	CRWN1	Protein CROWDED NUCLEI 1	S	979	___1	TCTT(0.005)EQDGNES(0.911)DGKS(0.073)DS(0.01)VT(0.001)GGAHQR	TEQDGNESDGKSDSV	0.911236	3	4.0183e-108	182.44	171.6	182.44	-0.2025	NA	NA	11958000	9163000	9547200	10242000	9029600	11270000	10290000	14472000	NA	8107300
F4HRT5	CRWN1	Protein CROWDED NUCLEI 1	S	1001	___1	VAS(1)EQQGEVVGQR	KRRQKVASEQQGEVV	1	3	4.2483e-127	245.5	206.47	49.595	0.3434	9522800	8708600	13437000	13921000	20201000	15199000	14973000	15008000	17599000	14075000	17584000	17733000
F4HRT5	CRWN1	Protein CROWDED NUCLEI 1	S	851	___2	AES(0.956)ET(0.071)GT(0.973)KEVEVT(0.01)NVNS(0.991)DGDQS(0.992)DINS(0.008)K	FDVQKAESETGTKEV	0.955704	3	3.33044e-79	150.94	138.71	101.17	0.32914	35606000	32606000	36742000	43285000	42713000	37274000	30792000	25216000	31332000	22795000	32036000	27791000
F4HRT5	CRWN1	Protein CROWDED NUCLEI 1	S	865	___2	EVEVTNVNS(1)DGDQSDINSK	VEVTNVNSDGDQSDI	0.999999	2	0	305.43	277.74	269.87	0.62678	31055000	22840000	18790000	62836000	30030000	25326000	21911000	23061000	18415000	36157000	NA	21908000
F4HRT5	CRWN1	Protein CROWDED NUCLEI 1	S	870	___2	EVEVT(0.013)NVNS(0.987)DGDQS(1)DINS(1)K	VNSDGDQSDINSKAQ	0.999974	2	4.09746e-183	248.01	233.57	132.14	-0.98892	31055000	22840000	18790000	62836000	30030000	25326000	21911000	23061000	18415000	36157000	21889000	21908000
F4HRT5	CRWN1	Protein CROWDED NUCLEI 1	S	932	___2	ALYGESINLYEPNDS(0.949)T(0.051)ENVDDSTK	NLYEPNDSTENVDDS	0.948623	3	1.57296e-160	217.33	205.37	197.04	0.5204	NA	425870	8608800	8524300	9002400	NA	8977200	9251000	9137700	10316000	NA	8216700
F4HRT5	CRWN1	Protein CROWDED NUCLEI 1	S	939	___2	ALY(0.009)GES(0.034)INLY(0.149)EPNDS(0.4)T(0.443)ENVDDS(0.697)T(0.303)KAS(0.738)T(0.189)GET(0.039)GR	STENVDDSTKASTGE	0.696509	3	9.66995e-17	82.556	75.34	82.556	0.73623	50000	50000	50000	50000	50000	50000	8977200	9251000	NA	50000	50000	50000
F4HRT5	CRWN1	Protein CROWDED NUCLEI 1	S	943	___2	ALY(0.009)GES(0.034)INLY(0.149)EPNDS(0.4)T(0.443)ENVDDS(0.697)T(0.303)KAS(0.738)T(0.189)GET(0.039)GR	VDDSTKASTGETGRS	0.738481	3	1.83761e-51	123.77	113.11	82.556	0.73623	NA	NA	14708000	NA	27879000	15741000	13636000	NA	NA	23290000	18990000	NA
F4HRT5	CRWN1	Protein CROWDED NUCLEI 1	S	883	___2	AQEVAADS(1)LS(1)NLDVDGQSR	AQEVAADSLSNLDVD	1	2	0	298.33	277.89	211.26	-0.27031	32069000	36925000	45354000	53000000	73652000	62787000	45292000	49590000	46404000	49519000	72155000	64612000
F4HRT5	CRWN1	Protein CROWDED NUCLEI 1	S	885	___2	AQEVAADS(1)LS(1)NLDVDGQSR	EVAADSLSNLDVDGQ	1	2	0	333.69	311.09	192.72	-0.35516	32069000	36925000	45354000	53000000	73652000	62787000	45292000	49590000	46404000	49519000	72155000	64612000
F4HRT5	CRWN1	Protein CROWDED NUCLEI 1	S	1089	___2	RT(0.07)DES(0.932)EAMS(0.998)EDVNK	SPKRTDESEAMSEDV	0.932012	2	2.09258e-13	104.44	87.558	97.836	-0.20986	8321500	8963600	11831000	16230000	11349000	11557000	10545000	9442400	11466000	9610100	14379000	9837700
F4HRT5	CRWN1	Protein CROWDED NUCLEI 1	S	1093	___2	RTDESEAMS(1)EDVNK	TDESEAMSEDVNKTP	0.99999	3	2.52175e-19	129.93	88.286	108.49	-0.11172	8321500	8963600	11831000	16230000	11349000	11557000	10545000	9442400	11466000	9610100	14379000	9837700
F4HRT5	CRWN1	Protein CROWDED NUCLEI 1	S	979	___2	TCTT(0.005)EQDGNES(0.911)DGKS(0.073)DS(0.01)VT(0.001)GGAHQR	TEQDGNESDGKSDSV	0.911236	3	4.0183e-108	182.44	171.6	182.44	-0.2025	NA	NA	20642000	NA	2346100	2563200	13329000	19349000	15584000	3343500	NA	NA
F4HRT5	CRWN1	Protein CROWDED NUCLEI 1	S	983	___2	T(0.083)CT(0.15)T(0.235)EQDGNES(0.578)DGKS(0.559)DS(0.309)VT(0.086)GGAHQR	GNESDGKSDSVTGGA	0.558807	3	2.60961e-08	73.616	69.202	73.616	-0.95577	50000	50000	50000	50000	50000	50000	13329000	19349000	15584000	50000	50000	50000
F4HRT5	CRWN1	Protein CROWDED NUCLEI 1	S	1105	___2	T(0.007)PLRADS(0.993)DGEDDES(1)DAEHPGK	KTPLRADSDGEDDES	0.993165	3	1.27097e-53	144.78	138.28	129.51	0.17558	7089800	12027000	21965000	25370000	21528000	25370000	18153000	22164000	16088000	28402000	19198000	17669000
F4HRT5	CRWN1	Protein CROWDED NUCLEI 1	S	1112	___2	T(0.009)PLRADS(0.991)DGEDDES(1)DAEHPGK	SDGEDDESDAEHPGK	1	3	1.27097e-53	144.78	138.28	144.78	-0.0013779	7089800	12027000	21965000	25370000	21528000	25370000	18153000	22164000	16088000	28402000	19198000	17669000
F4HRT5	CRWN1	Protein CROWDED NUCLEI 1	T	855	___2	AES(0.917)ET(0.104)GT(0.979)KEVEVTNVNSDGDQSDINSK	KAESETGTKEVEVTN	0.979256	3	3.33044e-79	150.94	138.71	150.94	0.3659	35606000	32606000	36742000	43285000	42713000	37274000	30792000	25216000	31332000	22795000	32036000	27791000
F4HRT5	CRWN1	Protein CROWDED NUCLEI 1	S	851	___3	AES(0.956)ET(0.071)GT(0.973)KEVEVT(0.01)NVNS(0.991)DGDQS(0.992)DINS(0.008)K	FDVQKAESETGTKEV	0.955704	3	3.33044e-79	150.94	138.71	101.17	0.32914	49549000	80365000	83064000	76772000	53178000	61832000	4462100	NA	73748000	8382600	62293000	61335000
F4HRT5	CRWN1	Protein CROWDED NUCLEI 1	S	865	___3	EVEVTNVNS(1)DGDQSDINSK	VEVTNVNSDGDQSDI	0.999999	2	0	305.43	277.74	269.87	0.62678	NA	132530000	85797000	153300000	142210000	130030000	146620000	123940000	117460000	104620000	5802400	107830000
F4HRT5	CRWN1	Protein CROWDED NUCLEI 1	S	870	___3	EVEVT(0.013)NVNS(0.987)DGDQS(1)DINS(1)K	VNSDGDQSDINSKAQ	0.999974	2	4.09746e-183	248.01	233.57	132.14	-0.98892	NA	8779100	19979000	10537000	8773800	16789000	11291000	9950400	14025000	8382600	16707000	7407700
F4HRT5	CRWN1	Protein CROWDED NUCLEI 1	S	874	___3	EVEVT(0.013)NVNS(0.987)DGDQS(1)DINS(1)K	GDQSDINSKAQEVAA	1	2	9.65689e-51	132.14	97.45	132.14	-0.98892	6204900	3243200	NA	NA	NA	11960000	11189000	NA	NA	50000	50000	50000
F4HRT5	CRWN1	Protein CROWDED NUCLEI 1	S	1089	___3	RT(0.07)DES(0.932)EAMS(0.998)EDVNK	SPKRTDESEAMSEDV	0.932012	2	2.09258e-13	104.44	87.558	97.836	-0.20986	6094500	NA	5867800	50000	50000	50000	12175000	6637400	NA	11332000	NA	NA
F4HRT5	CRWN1	Protein CROWDED NUCLEI 1	S	1093	___3	RTDESEAMS(1)EDVNK	TDESEAMSEDVNKTP	0.99999	3	2.52175e-19	129.93	88.286	108.49	-0.11172	6094500	NA	5867800	50000	50000	50000	12175000	6637400	NA	11332000	NA	NA
F4HRT5	CRWN1	Protein CROWDED NUCLEI 1	S	979	___3	TCTT(0.005)EQDGNES(0.911)DGKS(0.073)DS(0.01)VT(0.001)GGAHQR	TEQDGNESDGKSDSV	0.911236	3	4.0183e-108	182.44	171.6	182.44	-0.2025	50000	50000	50000	NA	13102000	12367000	NA	13646000	13027000	17193000	9040600	NA
F4HRT5	CRWN1	Protein CROWDED NUCLEI 1	S	985	___3	T(0.15)CT(0.335)T(0.563)EQDGNES(0.744)DGKS(0.446)DS(0.619)VT(0.142)GGAHQR	ESDGKSDSVTGGAHQ	0.619438	3	6.72572e-12	83.022	79.56	83.022	0.092404	50000	50000	50000	NA	13102000	12367000	50000	50000	50000	17193000	NA	NA
F4HRT5	CRWN1	Protein CROWDED NUCLEI 1	T	853	___3	AES(0.653)ET(0.653)GT(0.653)KEVEVT(0.035)NVNS(0.002)DGDQS(0.001)DINS(0.001)K	VQKAESETGTKEVEV	0.65346	3	4.55628e-26	98.565	91.767	98.565	-0.41443	NA	132530000	NA	NA	8517000	7625300	8836300	5857300	NA	6084900	5802400	7104000
F4HRT5	CRWN1	Protein CROWDED NUCLEI 1	T	855	___3	AES(0.917)ET(0.104)GT(0.979)KEVEVTNVNSDGDQSDINSK	KAESETGTKEVEVTN	0.979256	3	3.33044e-79	150.94	138.71	150.94	0.3659	49549000	80365000	83064000	76772000	53178000	61832000	4462100	NA	68833000	8382600	62293000	61335000
F4HRT5	CRWN1	Protein CROWDED NUCLEI 1	T	861	___3	AES(0.897)ET(0.164)GT(0.94)KEVEVT(0.881)NVNS(0.119)DGDQS(0.994)DINS(0.006)K	GTKEVEVTNVNSDGD	0.881497	3	1.34214e-38	136.26	120.54	88.215	0.10833	50000	50000	50000	NA	NA	7625300	NA	5857300	NA	6084900	106780000	NA
F4HRT5	CRWN1	Protein CROWDED NUCLEI 1	T	1099	___3	RT(0.58)DES(0.738)EAMS(0.831)EDVNKT(0.851)PLR	MSEDVNKTPLRADSD	0.851025	3	0.000466386	51.857	38.928	51.857	-0.054945	6094500	NA	5867800	50000	50000	50000	12175000	6637400	NA	11332000	NA	NA
F4HRT5	CRWN1	Protein CROWDED NUCLEI 1	T	972	___3	T(0.15)CT(0.335)T(0.563)EQDGNES(0.744)DGKS(0.446)DS(0.619)VT(0.142)GGAHQR	GSLRTCTTEQDGNES	0.563384	3	2.85178e-21	83.236	70.434	83.022	0.092404	50000	50000	50000	NA	13102000	12367000	NA	13646000	NA	17193000	NA	NA
F4HS99	REC1	Protein REDUCED CHLOROPLAST COVERAGE 1	S	1193	___1	QKEMSEEDTEET(0.021)GS(0.979)EEGK	EDTEETGSEEGKSSE	0.979411	3	1.53591e-06	95.122	82.32	95.122	0.81459	12529000	14698000	8531700	NA	NA	6948300	9670000	8195200	NA	4742800	NA	NA
F4HS99	REC1	Protein REDUCED CHLOROPLAST COVERAGE 1	S	606	___1	TDVS(0.089)S(0.911)PK	KKKTDVSSPKTPQTA	0.911131	2	1.4468e-123	157.37	150.79	66.692	-0.27593	50000	50000	50000	910920	891250	1436400	50000	50000	50000	1186000	1692100	1409000
F4HS99	REC1	Protein REDUCED CHLOROPLAST COVERAGE 1	S	1576	___1	LSASAAPFNPS(0.034)S(0.959)PPS(0.007)IIR	AAPFNPSSPPSIIRP	0.959149	2	2.61311e-56	174.87	154.67	174.87	0.015057	NA	NA	8223500	NA	20064000	28623000	11129000	14134000	18848000	36879000	32833000	34197000
F4HS99	REC1	Protein REDUCED CHLOROPLAST COVERAGE 1	S	594	___1	PLKS(0.745)LNS(0.171)S(0.084)K	GLGKPLKSLNSSKKK	0.745024	2	0.0245132	74.944	54.319	74.944	0.12675	50000	50000	50000	386780	NA	NA	2023200	579070	NA	50000	50000	50000
F4HS99	REC1	Protein REDUCED CHLOROPLAST COVERAGE 1	S	149	___1	QSDT(0.008)S(0.992)PPPSPASK	NSKQSDTSPPPSPAS	0.991808	2	6.45791e-80	214.48	183.93	171.51	-0.10004	51961000	61330000	61941000	30076000	37571000	41507000	80150000	62183000	84856000	38453000	47330000	41950000
F4HS99	REC1	Protein REDUCED CHLOROPLAST COVERAGE 1	S	1359	___1	T(0.004)AGET(0.998)S(0.999)EEDGLK	AKTAGETSEEDGLKT	0.998685	2	4.51026e-22	164.48	118.13	46.206	-2.0983	13580000	12694000	16739000	18636000	17756000	22565000	17376000	16285000	21915000	25910000	20987000	21045000
F4HS99	REC1	Protein REDUCED CHLOROPLAST COVERAGE 1	T	1114	___1	NGT(1)PKPDASIASK	QEAARNGTPKPDASI	0.999908	2	4.30823e-07	101.43	78.71	97.273	-0.18273	50000	50000	50000	2422500	2461800	4708000	50000	50000	50000	1992100	2557600	3239700
F4HS99	REC1	Protein REDUCED CHLOROPLAST COVERAGE 1	S	606	___2	TDVS(0.089)S(0.911)PK	KKKTDVSSPKTPQTA	0.911131	2	1.4468e-123	157.37	150.79	66.692	-0.27593	50000	50000	50000	25464000	25745000	22244000	1689900	NA	2234000	30240000	27047000	19942000
F4HS99	REC1	Protein REDUCED CHLOROPLAST COVERAGE 1	S	149	___2	QSDT(0.008)S(0.992)PPPSPASK	NSKQSDTSPPPSPAS	0.991808	2	6.45791e-80	214.48	183.93	171.51	-0.10004	7977300	5604900	NA	NA	108380000	NA	6510800	8112100	10071000	NA	71287000	95677000
F4HS99	REC1	Protein REDUCED CHLOROPLAST COVERAGE 1	S	153	___2	QSDT(0.188)S(0.812)PPPS(1)PASK	SDTSPPPSPASKDTV	0.999962	2	2.95984e-54	189.47	173.91	189.47	-0.00077795	7977300	5604900	2271800	125700000	108380000	110840000	6510800	8112100	10071000	33297000	71287000	95677000
F4HS99	REC1	Protein REDUCED CHLOROPLAST COVERAGE 1	T	609	___2	KT(0.176)DVS(0.329)S(0.593)PKT(0.857)PQT(0.039)ALS(0.004)S(0.001)QVDAVSSEADTAASLQSDAEK	TDVSSPKTPQTALSS	0.856721	4	1.4468e-123	157.37	150.79	157.37	0.53014	50000	50000	50000	25464000	25745000	22244000	1689900	NA	2234000	30240000	27047000	19942000
F4HS99	REC1	Protein REDUCED CHLOROPLAST COVERAGE 1	T	148	___2	QSDT(0.811)S(0.19)PPPS(1)PASK	KNSKQSDTSPPPSPA	0.810523	2	2.95984e-54	189.32	170.98	189.32	-0.0040731	NA	NA	2271800	125700000	NA	110840000	50000	50000	50000	33297000	NA	NA
F4HSW8			S	1307	___1	MMS(0.707)Y(0.293)DAQDR	EGMGRMMSYDAQDRM	0.707108	2	0.00952663	55.401	45.371	55.401	0.93939	50000	50000	50000	50000	50000	50000	2064500	631310	NA	1924100	864070	NA
F4HSW8			S	1035	___1	NRS(0.659)Y(0.341)QQQLR	SQLERNRSYQQQLRL	0.659361	3	0.00615119	54.784	39.772	54.198	-0.55654	50000	50000	50000	50000	50000	50000	1413300	660230	953910	50000	50000	50000
F4HSW8			S	722	___1	RNS(0.985)QIDPNIS(0.01)LDALS(0.004)GNR	PINSRRNSQIDPNIS	0.985406	3	3.46026e-05	64.069	56.447	64.069	-0.34932	1796200	1292400	2418000	50000	50000	50000	3688800	NA	2589300	2615000	NA	NA
F4HSW8			S	1235	___1	SFS(1)DEQVNR	AFGDRSFSDEQVNRV	0.999999	2	7.47348e-44	198.61	153.86	172.88	0.30162	3462300	4579200	5919100	7191000	5102400	5992500	4172000	3823800	4178200	3833300	3870800	3249500
F4HSW8			S	584	___1	S(0.119)FS(0.808)VY(0.072)NNPS(0.001)GQDNFQR	TGISRSFSVYNNPSG	0.808306	3	8.25009e-13	105.89	82.228	95.409	-0.47424	1818800	NA	1786500	NA	NA	2092000	4225600	3397900	4888200	3704800	NA	2228700
F4HSW8			S	1005	___1	S(0.013)HS(0.932)S(0.056)AGFRPLDFHQQQQR	PGIHRSHSSAGFRPL	0.931712	4	1.91735e-13	101.17	95.194	101.17	-0.062772	3241600	3319500	5553200	10312000	5282900	7557400	4246700	3120900	3045000	NA	1734700	NA
F4HSW8			S	863	___1	S(0.5)NS(0.5)VDQMLLEQQMLNELQK	QSHDFPRSNSVDQML	0.5	3	2.76103e-19	108.49	88.398	53.998	0.13868	478120	NA	1211500	1831000	1397000	1340000	916490	NA	1226500	1910100	NA	NA
F4HSW8			S	865	___1	S(0.108)NS(0.892)VDQMLLEQQMLNELQK	HDFPRSNSVDQMLLE	0.891682	3	2.90592e-49	139.25	129.51	139.25	0.065055	17584000	10490000	14760000	21686000	18966000	24832000	NA	17679000	18856000	20456000	18215000	15251000
F4HSW8			S	50	___1	S(0.86)PT(0.14)PVPMGNPSDPNPK	EYKMDVRSPTPVPMG	0.860171	2	5.40622e-16	114.27	96.474	65.956	0.22331	3116400	3613600	3442200	6050700	11827000	15268000	3252600	NA	5249700	9647000	19300000	14278000
F4HSW8			T	52	___1	S(0.331)PT(0.577)PVPMGNPS(0.092)DPNPK	KMDVRSPTPVPMGNP	0.576549	2	8.64829e-06	72.523	63.487	45.077	-0.77368	NA	NA	744080	12694000	NA	NA	3507800	3529100	NA	1815700	NA	2299000
F4HSX9	KLCR3	Protein KINESIN LIGHT CHAIN-RELATED 3	S	37	___1	NLCELQSS(0.001)NQS(0.985)PS(0.014)R	ELQSSNQSPSRQSFG	0.984983	2	7.79387e-190	272.74	235.76	238.67	-0.81136	2980800	NA	4301400	15093000	9091600	8038500	3509600	3549900	NA	9360900	5463300	4489500
F4HSX9	KLCR3	Protein KINESIN LIGHT CHAIN-RELATED 3	S	89	___2	S(0.813)NS(0.546)S(0.641)NLDLEVMPR	PEEFDVKSNSSNLDL	0.813364	2	8.02775e-05	82.379	55.281	82.379	0.20034	NA	2619800	3575100	NA	NA	2680800	2973700	2679600	2612700	NA	2379800	628180
F4HSX9	KLCR3	Protein KINESIN LIGHT CHAIN-RELATED 3	S	91	___2	S(0.297)NS(0.823)S(0.88)NLDLEVMPR	EFDVKSNSSNLDLEV	0.822685	2	0.000121104	83	64.688	61.353	0.89566	2554600	4830600	2958600	1729000	3935900	2680800	4501000	2837800	3313100	NA	3865300	2633700
F4HSX9	KLCR3	Protein KINESIN LIGHT CHAIN-RELATED 3	S	92	___2	S(0.576)NS(0.479)S(0.945)NLDLEVMPR	FDVKSNSSNLDLEVM	0.944975	2	8.02775e-05	83	64.688	71.513	0.65276	2554600	4830600	3575100	1729000	3935900	2680800	4501000	2837800	3313100	NA	3865300	2633700
F4HTH8	KTN80.2	Katanin p80 WD40 repeat-containing subunit B1 homolog KTN80.2	S	492	___1	FEQALLPES(0.811)PT(0.189)DEAK	EQALLPESPTDEAKC	0.810724	2	1.68405e-26	132.08	95.747	132.08	-1.6315	50000	50000	50000	3740000	NA	6449800	50000	50000	50000	11723000	NA	4970200
F4HTH8	KTN80.2	Katanin p80 WD40 repeat-containing subunit B1 homolog KTN80.2	S	588	___1	S(0.026)LES(0.868)PGGS(0.106)K	DELKSLESPGGSKES	0.86778	2	0.0137839	60.518	45.297	48.44	1.472	50000	50000	50000	980080	1051600	864660	NA	NA	346250	975750	750500	716800
F4HTP2	POLA2	DNA polymerase alpha subunit B	T	113	___1	DVDMLLDGVQEDT(0.001)EEIVT(0.072)T(0.866)PT(0.062)NK	DTEEIVTTPTNKSQR	0.865893	3	1.48077e-19	106.42	99.06	83.606	0.20422	NA	NA	2095400	3098400	4145100	4784300	5422400	4818600	NA	14773000	8605300	4782200
F4HUX0	ISTL1		S	383	___1	KIS(0.999)DGDLQDVLMAAQAAADS(0.001)AER	RDTPRKISDGDLQDV	0.999481	3	1.72995e-12	92.238	79.181	92.238	0.22393	2861400	2698700	738380	3119900	1379800	1604700	NA	758060	1724800	10466000	5382500	1991000
F4HUX0	ISTL1		S	357	___1	NY(0.006)S(0.994)PPSIDAVGPIPTK	SFEKKNYSPPSIDAV	0.993746	2	3.5219e-29	136.63	123.28	102.1	-0.085718	30337000	29165000	21499000	35097000	37673000	35359000	31459000	29117000	32505000	41267000	40606000	35766000
F4HUX0	ISTL1		S	499	___1	QNS(1)SFSSYGDLTPQR	PQFDRQNSSFSSYGD	0.999963	2	6.70526e-76	199.69	172.42	173.71	-0.094703	45594000	58329000	67541000	69218000	66195000	56290000	51521000	53457000	56524000	55567000	50001000	45845000
F4HUX0	ISTL1		S	499	___2	QNS(1)SFSSYGDLTPQR	PQFDRQNSSFSSYGD	0.999963	2	6.70526e-76	199.69	172.42	173.71	-0.094703	11688000	7884900	8758900	6373200	6966900	8782000	11246000	9413500	8947300	6016500	6632600	4725100
F4HUX0	ISTL1		S	502	___2	QNS(0.783)S(0.233)FS(0.746)S(0.172)Y(0.062)GDLT(0.004)PQR	DRQNSSFSSYGDLTP	0.746499	2	4.62337e-20	123.29	114.34	116.96	0.055583	11688000	7884900	8758900	6316200	6966900	8782000	11246000	NA	8947300	6016500	6632600	4725100
F4HV08			S	42	___2	DHGLENLDDPFY(0.214)GS(0.855)S(0.927)DEDY(0.003)S(0.002)EAR	LDDPFYGSSDEDYSE	0.854895	3	1.3091e-32	121.23	113.14	101.75	0.37085	1689500	6369600	10326000	11226000	13988000	12979000	13277000	15447000	12133000	13548000	14169000	12497000
F4HV08			S	43	___2	DHGLENLDDPFY(0.214)GS(0.855)S(0.927)DEDY(0.003)S(0.002)EAR	DDPFYGSSDEDYSEA	0.927041	3	6.77296e-18	102.39	93.695	101.75	0.37085	1689500	6369600	10326000	11226000	13988000	12979000	13277000	15447000	12133000	13548000	14169000	12497000
F4HVH9	RAF11		S	756	___1	AAS(1)IDNSSLK	FQAARAASIDNSSLK	0.999663	2	2.269e-05	111.86	80.361	111.86	0.14967	2577400	2427200	3167600	1365000	1166200	1495300	5181900	5014900	5363900	1490400	1233100	1471400
F4HVH9	RAF11		T	331	___1	EDAETNDAS(0.151)T(0.849)PR	AETNDASTPRGNLIQ	0.84887	2	8.064e-13	136.3	108.09	136.3	0.40511	NA	1566400	NA	NA	2756600	3713100	NA	NA	5667600	50000	50000	50000
F4HVJ0	BPL2		S	267	___1	KEIITLDPS(0.023)S(0.977)PK	IITLDPSSPKVPAVV	0.976982	2	1.32381e-117	242.91	199.01	242.91	0.21863	957240	1569000	NA	1736800	2095600	2433400	1497700	NA	1572700	2189600	2435300	2074400
F4HVV6	NOT1		S	1258	___1	QIDLPLDVANS(0.985)PNT(0.014)DVPS(0.001)K	LPLDVANSPNTDVPS	0.985273	3	5.84995e-20	106.58	97.417	95.926	-0.18138	1374700	3513300	1781200	2812400	2998400	3242000	1431500	1235100	1351100	3636600	3284400	1897900
F4HVV6	NOT1		S	1863	___2	NPVTNTAGLS(0.995)DS(0.02)S(0.971)T(0.014)GNDNNDR	VTNTAGLSDSSTGND	0.99547	2	4.74777e-129	210.07	181.74	210.07	-0.01742	NA	13178000	NA	17409000	NA	29579000	27126000	NA	NA	18016000	23371000	21938000
F4HVV6	NOT1		S	1866	___2	NPVTNTAGLS(0.995)DS(0.02)S(0.971)T(0.014)GNDNNDR	TAGLSDSSTGNDNND	0.970979	2	4.74777e-129	210.07	181.74	210.07	-0.01742	NA	13178000	13558000	17409000	NA	29579000	27126000	NA	NA	18016000	23371000	NA
F4HVV6	NOT1		S	1622	___2	S(0.497)LPT(0.647)S(0.772)ELNLAES(0.041)S(0.03)DAAT(0.012)K	FTKSLPTSELNLAES	0.771847	2	1.28562e-08	79.633	71.722	79.633	0.64108	50000	50000	50000	4647900	2486700	2591600	50000	50000	50000	NA	1421400	NA
F4HVV6	NOT1		T	1621	___2	S(0.497)LPT(0.647)S(0.772)ELNLAES(0.041)S(0.03)DAAT(0.012)K	QFTKSLPTSELNLAE	0.647351	2	1.28562e-08	79.633	71.722	79.633	0.64108	50000	50000	50000	4647900	2486700	2591600	50000	50000	50000	NA	1421400	NA
F4HVW5	VAD1	Protein VASCULAR ASSOCIATED DEATH 1, chloroplastic	S	203	___1	ARS(1)S(1)MDLANELDIPVR	GVVKRARSSMDLANE	1	3	4.0261e-61	160.69	123.7	67.605	0.11895	4465100	4611900	4449400	3065100	2763000	3566000	4354300	3886500	NA	3920500	NA	3824400
F4HVW5	VAD1	Protein VASCULAR ASSOCIATED DEATH 1, chloroplastic	S	204	___1	ARS(1)S(1)MDLANELDIPVR	VVKRARSSMDLANEL	1	3	4.0261e-61	160.69	123.7	67.605	0.11895	4465100	4611900	4449400	3065100	2763000	3566000	4354300	3886500	NA	3920500	NA	3824400
F4HVW5	VAD1	Protein VASCULAR ASSOCIATED DEATH 1, chloroplastic	S	203	___2	ARS(1)S(1)MDLANELDIPVR	GVVKRARSSMDLANE	1	3	4.0261e-61	160.69	123.7	67.605	0.11895	6588700	17092000	15372000	18263000	17283000	17542000	14736000	16762000	16018000	17587000	16688000	16841000
F4HVW5	VAD1	Protein VASCULAR ASSOCIATED DEATH 1, chloroplastic	S	204	___2	ARS(1)S(1)MDLANELDIPVR	VVKRARSSMDLANEL	1	3	4.0261e-61	160.69	123.7	67.605	0.11895	6588700	17092000	15372000	18263000	17283000	17542000	14736000	16762000	16018000	17587000	16688000	16841000
F4HVW5	VAD1	Protein VASCULAR ASSOCIATED DEATH 1, chloroplastic	S	32	___2	VDS(0.025)S(0.042)AS(0.052)PEVVS(0.595)DLPPS(0.328)S(0.325)PKGS(0.634)PDR	SASPEVVSDLPPSSP	0.595213	3	2.55602e-21	69.444	61.156	46.902	-0.049465	13053000	NA	NA	50000	50000	50000	12462000	NA	20072000	50000	50000	50000
F4HVW5	VAD1	Protein VASCULAR ASSOCIATED DEATH 1, chloroplastic	S	42	___2	VDS(0.007)S(0.012)AS(0.009)PEVVS(0.324)DLPPS(0.367)S(0.403)PKGS(0.879)PDR	PPSSPKGSPDRHDPS	0.878633	3	2.55602e-21	68.234	58.664	67.055	0.16387	NA	20209000	17235000	NA	NA	17432000	NA	16883000	20072000	27651000	24386000	NA
F4HVZ5	CSU2	Protein COP1 SUPPRESSOR 2	S	11	___1	KRS(1)FEEEEEDNDVNK	KRNFRKRSFEEEEED	1	3	8.70306e-27	131.67	122.96	71.344	0.10409	NA	3260200	6508300	5428700	NA	4651500	3802300	3953300	4000600	6973300	4289700	4288400
F4HW51	ATRX	Protein CHROMATIN REMODELING 20	S	1065	___2	GS(0.165)IVDIPDDCS(0.645)S(0.645)DENIDY(0.382)NMVT(0.164)GEK	VDIPDDCSSDENIDY	0.644554	3	1.05864e-08	68.231	62.004	55.881	0.5717	50000	50000	50000	5153800	NA	NA	NA	11357000	3338500	NA	5409100	5033800
F4HW51	ATRX	Protein CHROMATIN REMODELING 20	S	1066	___2	GS(0.165)IVDIPDDCS(0.645)S(0.645)DENIDY(0.382)NMVT(0.164)GEK	DIPDDCSSDENIDYN	0.644554	3	1.05864e-08	68.231	62.004	55.881	0.5717	50000	50000	50000	5153800	NA	NA	NA	11357000	3338500	NA	5409100	5033800
F4HW65		Protein STICHEL-like 1	S	1066	___1	DNLGY(0.059)ES(0.751)ES(0.19)GR	KDNLGYESESGRGVC	0.7511	2	0.0063575	57.802	41.912	57.802	0.47833	1247900	NA	NA	1112900	1182900	910030	NA	NA	1073900	NA	1387600	1098000
F4HWB0			S	465	___1	S(1)PNQHIR	WGPPPSRSPNQHIRH	1	2	0.00470133	103.83	86.906	101.43	-0.23614	3023700	1879900	6032700	6834400	2448000	4788600	792900	5026700	4725200	2355200	14237000	9891500
F4HWC3			S	199	___1	NNVEEPEVEIES(1)DS(1)ET(1)DVEGHQGDKIEAQEK	EPEVEIESDSETDVE	1	3	4.11046e-98	159.59	150.11	41.133	1.0508	12124000	20681000	29018000	19167000	21802000	NA	32495000	30823000	22953000	22430000	15385000	20327000
F4HWC3			S	124	___1	S(0.001)ELES(0.964)T(0.036)DDGPEEVVEIPK	LEKSELESTDDGPEE	0.963618	2	6.27745e-47	151.8	127.46	128.99	-1.0574	6708900	4655400	19220000	13461000	13111000	18143000	NA	9234400	20633000	50000	50000	50000
F4HWC3			S	199	___2	NNVEEPEVEIES(1)DS(1)ET(1)DVEGHQGDKIEAQEK	EPEVEIESDSETDVE	1	3	4.11046e-98	159.59	150.11	41.133	1.0508	27980000	39616000	50943000	67814000	68890000	81663000	59782000	73677000	62607000	86891000	70585000	94718000
F4HWC3			S	201	___2	NNVEEPEVEIES(1)DS(1)ET(1)DVEGHQGDKIEAQEK	EVEIESDSETDVEGH	1	3	4.11046e-98	159.59	150.11	41.133	1.0508	27980000	39616000	50943000	67814000	68890000	81663000	59782000	73677000	62607000	86891000	70585000	94718000
F4HWC3			T	203	___2	NNVEEPEVEIES(1)DS(1)ET(1)DVEGHQGDKIEAQEK	EIESDSETDVEGHQG	1	3	3.5216e-11	66.027	60.308	41.133	1.0508	6506300	6543500	53775000	NA	11758000	34099000	NA	11253000	6823200	39040000	10865000	29341000
F4HWC3			S	199	___3	NNVEEPEVEIES(1)DS(1)ET(1)DVEGHQGDKIEAQEK	EPEVEIESDSETDVE	1	3	4.11046e-98	159.59	150.11	41.133	1.0508	NA	2992800	4840500	NA	6273900	6828500	3079000	4917700	3596500	11683000	8394000	9272300
F4HWC3			S	201	___3	NNVEEPEVEIES(1)DS(1)ET(1)DVEGHQGDKIEAQEK	EVEIESDSETDVEGH	1	3	4.11046e-98	159.59	150.11	41.133	1.0508	NA	2992800	4840500	NA	6273900	6828500	3079000	4917700	3596500	11683000	8394000	9272300
F4HWC3			T	203	___3	NNVEEPEVEIES(1)DS(1)ET(1)DVEGHQGDKIEAQEK	EIESDSETDVEGHQG	1	3	3.5216e-11	66.027	60.308	41.133	1.0508	NA	2992800	4840500	NA	6273900	6828500	3079000	4917700	3596500	11683000	8394000	9272300
F4HWE6	SEC5B	Exocyst complex component SEC5B	S	179	___1	VVLTS(0.001)LQS(0.999)FPR	VVLTSLQSFPRGMEC	0.998961	2	1.61938e-09	142.08	116.07	131.17	-0.69398	2116400	1998700	4075000	2111100	1444500	2216000	3470400	3032400	3902700	3135200	1840700	2415300
F4HWU0	CARK1	Receptor-like cytoplasmic kinase 1	S	70	___1	DITDNY(0.032)GS(0.967)K	DITDNYGSKTLIGEG	0.967298	2	0.000111605	94.616	38.358	80.706	0.18205	1450500	NA	2784300	NA	2857500	1756300	1854600	1918400	1966300	2090700	2153500	NA
F4HWU0	CARK1	Receptor-like cytoplasmic kinase 1	S	353	___1	S(1)APQT(1)PHR	PLLNPPRSAPQTPHR	1	2	2.70617e-05	137.01	117.76	129.82	0.15588	2115600	5461900	5196400	4216000	NA	6089700	3758500	5794700	3790200	NA	7316400	5622900
F4HWU0	CARK1	Receptor-like cytoplasmic kinase 1	S	353	___2	S(1)APQT(1)PHR	PLLNPPRSAPQTPHR	1	2	2.70617e-05	137.01	117.76	129.82	0.15588	13779000	18754000	18331000	17282000	17032000	22374000	12086000	12680000	16346000	9071900	18419000	16379000
F4HWU0	CARK1	Receptor-like cytoplasmic kinase 1	T	357	___2	S(1)APQT(1)PHR	PPRSAPQTPHRNPY_	1	2	2.70617e-05	137.01	117.76	129.82	0.15588	13779000	18754000	18331000	17282000	17032000	22374000	12086000	12680000	16346000	9071900	18419000	16379000
F4HX15	PLA1	Phospholipase A I	S	1003	___2	TVMS(1)PPS(0.593)S(0.407)PPR	HVGKTVMSPPSSPPR	0.999918	2	2.23464e-08	124.12	115.39	116.03	-0.080195	5001400	7281600	6509200	6599800	5583900	7621400	6092500	5753400	6817700	8898200	7637700	8016900
F4HX15	PLA1	Phospholipase A I	S	1007	___2	T(0.017)VMS(0.971)PPS(0.391)S(0.621)PPR	TVMSPPSSPPRQRQL	0.621465	2	2.23464e-08	124.12	115.39	63.662	-0.28433	5001400	7281600	6509200	6599800	5583900	7621400	6092500	NA	6817700	8898200	7637700	8016900
F4HXQ7	MYOB1	Myosin-binding protein 1	S	825	___1	ALLTQIS(0.851)AS(0.149)R	KALLTQISASRGIEF	0.851389	2	3.63133e-07	145.28	88.101	145.28	0.018471	1632400	1220100	NA	1788400	1849400	1694900	5798900	3397500	3993000	3333400	2388800	2026500
F4HXQ7	MYOB1	Myosin-binding protein 1	S	872	___1	NES(1)NLS(1)LEGVSVTEIEGESEGDR	RMLERNESNLSLEGV	1	2	3.69435e-222	261.78	224.23	192.11	2.0655	6782400	NA	7424700	7592600	7251000	8026600	9628700	9394700	10367000	9325200	7728900	5024800
F4HXQ7	MYOB1	Myosin-binding protein 1	S	190	___1	S(0.04)VS(0.96)FNHLPDVGYTELK	SAPKKSVSFNHLPDV	0.960178	3	3.35063e-08	88.396	71.027	73.405	-0.54715	2768800	2565200	5043300	5352200	4735500	6407700	5062700	6045100	5703700	6901400	3532300	4414500
F4HXQ7	MYOB1	Myosin-binding protein 1	S	872	___2	NES(1)NLS(1)LEGVSVTEIEGESEGDR	RMLERNESNLSLEGV	1	2	3.69435e-222	261.78	224.23	192.11	2.0655	1608600	2578100	NA	NA	7009000	6500300	2681900	NA	1962300	4400600	5280900	4685300
F4HXQ7	MYOB1	Myosin-binding protein 1	S	875	___2	NES(1)NLS(1)LEGVSVTEIEGESEGDR	ERNESNLSLEGVSVT	0.999988	2	8.87817e-104	192.11	164.24	192.11	2.0655	1608600	2578100	NA	NA	7009000	6500300	2681900	NA	1962300	4400600	5280900	4685300
F4HXQ7	MYOB1	Myosin-binding protein 1	S	206	___3	IHS(0.975)DT(0.975)ES(0.973)EAVFS(0.739)DT(0.338)EPK	YTELKIHSDTESEAV	0.975311	3	7.75434e-09	93.754	79.791	43.956	-0.3199	3389700	3991400	4127200	3386100	6123000	4572300	4761500	4879100	2876800	3208500	NA	3646800
F4HXQ7	MYOB1	Myosin-binding protein 1	S	210	___3	IHS(0.975)DT(0.975)ES(0.973)EAVFS(0.739)DT(0.338)EPK	KIHSDTESEAVFSDT	0.973062	3	7.75434e-09	93.754	79.791	43.956	-0.3199	3389700	3991400	4127200	3386100	6123000	4572300	4761500	4879100	2876800	3208500	NA	3646800
F4HXQ7	MYOB1	Myosin-binding protein 1	S	215	___3	IHS(0.614)DT(0.423)ES(0.961)EAVFS(0.785)DT(0.217)EPK	TESEAVFSDTEPKQE	0.784919	3	7.75434e-09	93.754	79.791	67.11	0.29843	3389700	3991400	4127200	3386100	6123000	4572300	4761500	4879100	2876800	3208500	NA	3646800
F4HXQ7	MYOB1	Myosin-binding protein 1	T	208	___3	IHS(0.975)DT(0.975)ES(0.973)EAVFS(0.739)DT(0.338)EPK	ELKIHSDTESEAVFS	0.974765	3	4.41293e-05	67.76	61.303	43.956	-0.3199	2571300	3853500	NA	7780800	5152300	NA	8155700	1759800	1680800	2609600	NA	3473100
F4HXZ8			S	18	___1	S(1)GDFDLESGGTIR	AFHAYSRSGDFDLES	0.999927	2	1.60267e-07	99.011	82.808	79.639	0.61767	1179900	1092300	1660100	1830200	1640600	1982200	NA	1706400	1186100	1950600	NA	1761800
F4HY32	ATEH2		S	846	___1	EGEDVS(0.005)FS(0.984)DADS(0.011)K	EGEDVSFSDADSKTG	0.983822	2	1.05663e-28	162.41	148.15	114.74	0.4285	3044300	2235600	3496800	6549400	5263900	5596600	3703900	3493000	3097700	7454900	6442100	5778100
F4HY32	ATEH2		S	850	___1	EGEDVS(0.001)FS(0.009)DADS(0.99)K	VSFSDADSKTGKKQS	0.990145	2	4.18699e-06	93.478	80.101	65.038	0.73929	748130	972180	1374300	1596000	2185700	1616600	NA	1078100	1664400	NA	2036300	1670100
F4HY32	ATEH2		S	1134	___1	FDS(1)FNS(1)NNNDAFSLSR	NSFSRFDSFNSNNND	1	2	4.56803e-138	244.05	214.56	184.01	-0.22503	26830000	33359000	58806000	58486000	51211000	46459000	35629000	48071000	46731000	55394000	52323000	41737000
F4HY32	ATEH2		S	1166	___1	FDS(1)FNYQR	PFASRFDSFNYQRYD	1	2	0.000916638	135.86	115.56	128.28	-0.46912	4932200	7158300	9492400	12482000	9892300	10158000	9853600	10917000	14481000	17074000	7952400	11991000
F4HY32	ATEH2		S	1201	___1	FDS(1)IGS(0.804)T(0.196)R	ASLTRFDSIGSTRDS	1	2	0.000366682	142.36	97.2	101.35	-0.42389	8643500	9355600	22246000	19424000	23856000	16205000	19488000	18897000	27637000	27533000	13804000	16513000
F4HY32	ATEH2		S	895	___1	KGIEADS(0.867)S(0.133)PR	RKGIEADSSPRTKDT	0.866511	2	8.0767e-06	132.56	110.54	109.96	0.19082	16039000	19845000	NA	NA	36310000	76431000	45675000	NA	73277000	52151000	43443000	57878000
F4HY32	ATEH2		S	896	___1	GIEADS(0.025)S(0.975)PR	KGIEADSSPRTKDTR	0.97546	2	1.31772e-26	177.16	141.45	125.74	1.1181	5918500	7150600	9274500	10791000	10082000	12384000	8950900	12648000	16603000	19767000	12689000	12773000
F4HY32	ATEH2		S	1174	___1	Y(0.013)DS(0.987)FNAQSYDSSSNNNASETPK	FNYQRYDSFNAQSYD	0.986726	3	3.5805e-221	261.19	249.02	184.71	0.24678	91592000	104890000	138250000	147760000	146860000	147610000	115010000	150400000	135540000	160310000	142370000	129840000
F4HY32	ATEH2		T	1191	___1	Y(0.044)DS(0.955)FNAQSYDSSSNNNAS(0.001)ET(0.999)PK	SNNNASETPKASLTR	0.999363	3	9.02476e-75	163.36	154.87	163.36	0.07629	NA	5943500	NA	19707000	11050000	11476000	8881000	NA	NA	16544000	11465000	NA
F4HY32	ATEH2		S	1134	___2	FDS(1)FNS(1)NNNDAFSLSR	NSFSRFDSFNSNNND	1	2	4.56803e-138	244.05	214.56	184.01	-0.22503	2821000	5293100	5920300	6774300	4699400	7402000	7014400	7436100	5849000	6535000	6387400	7059000
F4HY32	ATEH2		S	1137	___2	FDS(1)FNS(1)NNNDAFSLSR	SRFDSFNSNNNDAFS	1	2	8.28731e-106	226.62	210.37	226.62	-0.91443	2821000	5293100	5920300	6774300	4699400	7402000	7014400	7436100	5849000	6535000	6387400	7059000
F4HY32	ATEH2		S	1201	___2	FDS(1)IGS(0.804)T(0.196)R	ASLTRFDSIGSTRDS	1	2	0.000366682	142.36	97.2	101.35	-0.42389	17075000	24901000	30432000	47708000	33002000	34844000	41328000	42770000	42867000	55120000	48682000	40018000
F4HY32	ATEH2		S	1204	___2	FDS(1)IGS(0.804)T(0.196)R	TRFDSIGSTRDSDYS	0.804309	2	0.00318513	101.35	73.168	101.35	-0.42389	17075000	24901000	30432000	47708000	33002000	34844000	41328000	42770000	42867000	55120000	48682000	40018000
F4HY32	ATEH2		S	1113	___2	S(0.007)PFMFDS(0.909)VPS(0.287)T(0.796)PAAHDDFSNNSFSR	RSPFMFDSVPSTPAA	0.909455	3	1.03617e-46	130.25	125.49	130.25	0.89217	NA	5713300	6144400	8235800	9988600	9912900	NA	6303900	5393600	10640000	8926200	7337100
F4HY32	ATEH2		S	1116	___2	S(0.017)PFMFDS(0.756)VPS(0.605)T(0.605)PAAHDDFS(0.006)NNS(0.006)FS(0.006)R	FMFDSVPSTPAAHDD	0.604857	3	3.72527e-21	98.121	88.831	98.121	-0.56489	NA	NA	6144400	8235800	NA	NA	NA	NA	5393600	10640000	8926200	7337100
F4HY32	ATEH2		S	1153	___2	T(0.089)DS(0.859)MRS(0.847)T(0.172)S(0.034)EPDPFASR	SRTDSMRSTSEPDPF	0.846836	3	3.20434e-11	97.579	76.183	73.722	0.037463	NA	46775000	57701000	89897000	51674000	72754000	80890000	65186000	91383000	104490000	72258000	92187000
F4HY32	ATEH2		S	1150	___2	T(0.051)DS(0.936)MRS(0.724)T(0.273)S(0.016)EPDPFASR	FSLSRTDSMRSTSEP	0.935846	3	3.20434e-11	97.579	76.183	92.932	-0.035011	34554000	46775000	57701000	89897000	51674000	72754000	80890000	65186000	91383000	104490000	72258000	92187000
F4HY32	ATEH2		S	1174	___2	Y(0.013)DS(0.987)FNAQSYDSSSNNNASETPK	FNYQRYDSFNAQSYD	0.986726	3	3.5805e-221	261.19	249.02	184.71	0.24678	7392700	9554900	14565000	8778700	10262000	10683000	10033000	10209000	9996200	6868300	9017100	8165800
F4HY32	ATEH2		T	1117	___2	S(0.007)PFMFDS(0.909)VPS(0.287)T(0.796)PAAHDDFSNNSFSR	MFDSVPSTPAAHDDF	0.795997	3	1.03617e-46	130.25	125.49	130.25	0.89217	NA	NA	6144400	8235800	9988600	9912900	NA	6303900	5393600	10640000	8926200	7337100
F4HY32	ATEH2		T	1191	___2	Y(0.044)DS(0.955)FNAQSYDSSSNNNAS(0.001)ET(0.999)PK	SNNNASETPKASLTR	0.999363	3	9.02476e-75	163.36	154.87	163.36	0.07629	7392700	9554900	14565000	8778700	10262000	10683000	10033000	10209000	9996200	6868300	9017100	8165800
F4HYA7			S	327	___1	AILS(1)DDEDASR	GSPRAILSDDEDASR	1	2	4.58398e-12	151.1	138.47	137.55	-0.24495	10395000	10461000	24505000	11901000	12212000	13485000	19944000	17025000	19090000	16081000	10616000	12162000
F4HYA7			S	880	___1	LMNY(0.003)AS(0.997)GR	NKLMNYASGRWNPLV	0.997176	2	0.00299689	82.029	65.451	70.441	-0.39331	4252000	4127500	5395200	4195900	4977400	3843200	5517100	6267300	8269600	4499600	3568500	4316800
F4HYG2	IRE3	Probable serine/threonine protein kinase IRE3	S	613	___1	DSLAAVES(1)PEGMK	DSLAAVESPEGMKIS	0.999987	2	6.52749e-11	109	84.706	109	0.48014	1426500	1186500	NA	NA	NA	3629200	50000	50000	50000	2605600	1830700	2141400
F4HYK7			S	450	___2	RES(1)LS(1)FDDIMP	RFPSRRESLSFDDIM	1	2	0.00385933	62.14	48.549	45.115	-0.1441	555110	1537500	2088200	998040	1147200	603360	2017000	NA	1995600	NA	1653500	NA
F4HYK7			S	452	___2	RES(1)LS(1)FDDIMP	PSRRESLSFDDIMP_	1	2	0.00385933	62.14	48.549	45.115	-0.1441	555110	1537500	2088200	998040	1147200	603360	2017000	NA	1995600	NA	1653500	NA
F4HYL8			S	423	___1	APS(0.688)PT(0.189)VS(0.07)IS(0.032)DLIS(0.02)R	REKTKAPSPTVSISD	0.688473	2	0.00332308	57.836	27.398	57.836	0.69047	NA	302280	426790	619520	619090	NA	502720	427360	482280	1123700	1042300	1057200
F4HYR4	OFUT15	O-fucosyltransferase 15	S	30	___1	VQDLIHGGGGAS(1)PVQS(0.986)PT(0.014)R	IHGGGGASPVQSPTR	1	3	1.91352e-77	183.44	170.77	183.44	0.063786	802030	1288400	NA	3736200	NA	4498400	1250100	NA	1820600	5742400	5188600	4348800
F4HYR4	OFUT15	O-fucosyltransferase 15	S	30	___2	VQDLIHGGGGAS(1)PVQS(0.986)PT(0.014)R	IHGGGGASPVQSPTR	1	3	1.91352e-77	183.44	170.77	183.44	0.063786	13965000	15869000	29326000	93191000	111730000	85979000	16593000	18604000	23094000	75927000	111730000	98309000
F4HYR4	OFUT15	O-fucosyltransferase 15	S	34	___2	VQDLIHGGGGAS(1)PVQS(0.995)PT(0.005)R	GGASPVQSPTRLGPT	0.995341	2	1.91352e-77	183.44	170.77	154.14	-0.51227	13965000	15869000	29326000	93191000	111730000	85979000	16593000	18604000	23094000	75927000	111730000	98309000
F4HZ99		CW-type domain-containing protein	S	101	___1	T(0.5)S(0.5)PEVQQNQLGGR	VCSRPKTSPEVQQNQ	0.5	2	2.89611e-11	116.3	106.35	65.347	-0.28978	1619100	1403100	2775200	1469500	1673500	1871000	2765500	NA	3115000	964230	1467100	1066700
F4HZ99		CW-type domain-containing protein	T	100	___1	T(0.5)S(0.5)PEVQQNQLGGR	PVCSRPKTSPEVQQN	0.5	2	2.89611e-11	116.3	106.35	65.347	-0.28978	1619100	1403100	2775200	1469500	1673500	1871000	2765500	NA	3115000	964230	1467100	1066700
F4HZB2	SPI	Protein SPIRRIG	S	2677	___1	ESDDFKDVAS(1)AR	DDFKDVASARNGWND	0.99987	2	4.74902e-05	98.531	68.724	98.531	-0.6111	2373700	2701800	2627300	2004800	1413800	1592600	2985300	NA	2725100	2343800	NA	1988000
F4HZB2	SPI	Protein SPIRRIG	S	1961	___2	HINDADDS(0.243)GS(0.243)QGS(0.243)LPHDQDQS(0.135)T(0.135)K	HINDADDSGSQGSLP	0.24301	3	0.000484447	40.012	34.559	40.012	1.2409	50000	50000	50000	50000	50000	50000	50000	50000	50000	6493100	NA	7851000
F4HZB2	SPI	Protein SPIRRIG	S	1963	___2	HINDADDS(0.253)GS(0.861)QGS(0.864)LPHDQDQS(0.013)T(0.009)K	NDADDSGSQGSLPHD	0.860914	3	3.62544e-10	81.884	75.724	64.619	0.63735	6586300	11623000	11223000	NA	8426700	7934800	10054000	10933000	7067500	6493100	6302500	7851000
F4HZB2	SPI	Protein SPIRRIG	S	1966	___2	HINDADDS(0.253)GS(0.861)QGS(0.864)LPHDQDQS(0.013)T(0.009)K	DDSGSQGSLPHDQDQ	0.864167	3	3.62544e-10	81.884	75.724	64.619	0.63735	6586300	11623000	11223000	NA	8426700	7934800	10054000	10933000	7067500	6493100	6302500	7851000
F4HZB2	SPI	Protein SPIRRIG	S	2709	___2	S(0.004)S(0.005)IAS(0.881)VPIT(0.014)DT(0.029)T(0.057)HVKS(0.05)ET(0.279)GS(0.682)PR	GGKSSIASVPITDTT	0.881059	3	1.07841e-41	130.32	125.77	87.671	-0.33986	20957000	23692000	NA	NA	36569000	NA	NA	NA	22520000	50000	50000	50000
F4HZB2	SPI	Protein SPIRRIG	S	2724	___2	SSIAS(0.032)VPIT(0.493)DT(0.253)T(0.207)HVKS(0.017)ET(0.035)GS(0.963)PR	HVKSETGSPRHSSSA	0.962856	3	1.07841e-41	131.2	122.34	131.2	-0.12294	20957000	23692000	36088000	32801000	36569000	31225000	28279000	29998000	22520000	NA	22299000	23419000
F4HZB5	NET1D	Protein NETWORKED 1D	S	1564	___1	LNS(1)DLQK	KVLERLNSDLQKLSN	1	2	9.20572e-09	162.97	57.834	115.71	-0.21176	7921500	9586300	12143000	10615000	9917800	11308000	8992400	8122200	10365000	10774000	9678800	10197000
F4HZB5	NET1D	Protein NETWORKED 1D	S	1529	___2	GKS(0.996)LS(0.936)EES(0.068)LVVDK	QNPPKGKSLSEESLV	0.996321	2	0.000382036	79.614	50.656	79.614	-0.2199	1905200	3302300	2948500	4551200	3340000	3588600	2747300	NA	2900400	3548500	4024300	3378800
F4HZB5	NET1D	Protein NETWORKED 1D	S	1531	___2	S(0.011)LS(0.989)EES(1)LVVDK	PPKGKSLSEESLVVD	0.98939	2	8.56334e-09	133.32	107.88	133.32	-0.11354	1671500	1915300	2596600	1151400	2089200	1805200	2508300	2675400	2255600	1827300	3026300	2692600
F4HZB5	NET1D	Protein NETWORKED 1D	S	1534	___2	S(0.011)LS(0.989)EES(1)LVVDK	GKSLSEESLVVDKLE	0.999966	2	8.56334e-09	133.32	107.88	133.32	-0.11354	1671500	1915300	2596600	1151400	2089200	1805200	2508300	2675400	2255600	1827300	3026300	2692600
F4HZB5	NET1D	Protein NETWORKED 1D	S	1529	___3	GKS(0.996)LS(0.936)EES(0.068)LVVDK	QNPPKGKSLSEESLV	0.996321	2	0.000382036	79.614	50.656	79.614	-0.2199	50000	50000	50000	NA	1273900	NA	NA	1009100	790770	NA	2328600	1983800
F4HZB5	NET1D	Protein NETWORKED 1D	S	1531	___3	S(0.011)LS(0.989)EES(1)LVVDK	PPKGKSLSEESLVVD	0.98939	2	8.56334e-09	133.32	107.88	133.32	-0.11354	50000	50000	50000	NA	1273900	NA	NA	1009100	790770	NA	2328600	1983800
F4HZB5	NET1D	Protein NETWORKED 1D	S	1534	___3	S(0.011)LS(0.989)EES(1)LVVDK	GKSLSEESLVVDKLE	0.999966	2	8.56334e-09	133.32	107.88	133.32	-0.11354	50000	50000	50000	NA	1273900	NA	NA	1009100	790770	NA	2328600	1983800
F4HZB5	NET1D	Protein NETWORKED 1D	S	1543	___3	S(0.507)LS(0.748)EES(0.864)LVVDKLEIS(0.881)DR	VVDKLEISDRFTDPN	0.88132	3	0.00214163	43.888	36.612	43.888	-0.2753	50000	50000	50000	NA	1273900	NA	NA	1009100	790770	NA	2328600	1983800
F4HZD1	JMJ24	E3 ubiquitin-protein ligase JMJ24	S	709	___1	MSENESLLS(1)PEQK	SENESLLSPEQKLRD	1	2	8.27692e-269	305.75	286.55	305.75	-0.92775	50000	50000	50000	NA	NA	4409600	7325400	8513300	11166000	5177100	4421100	4396200
F4HZD1	JMJ24	E3 ubiquitin-protein ligase JMJ24	S	144	___1	Y(0.268)S(0.726)PET(0.005)PMMR	NKSLMRYSPETPMMR	0.726302	2	0.0147673	51.276	43.389	48.981	-0.32056	NA	4131100	5014700	3735500	4118500	6086500	5258300	4928700	6223000	4287700	4264000	4850800
F4HZF0	KIN14H	Kinesin-like protein KIN-14H	S	808	___2	S(0.998)LGVS(0.209)S(0.341)S(0.273)FS(0.178)K	DKLLRKKSLGVSSSF	0.998428	2	0.00566065	59.155	37.855	59.155	-0.43297	50000	50000	50000	NA	1684700	1269000	NA	1003100	NA	50000	50000	50000
F4HZJ6	SNX3		S	566	___2	IS(0.001)GHIIDDDDS(0.999)DDS(0.98)EDGS(0.018)LT(0.002)R	HIIDDDDSDDSEDGS	0.999285	3	1.60718e-16	103.9	82.143	93.21	2.376	7883300	13232000	17886000	9831600	13622000	NA	19126000	26738000	19543000	NA	16889000	13461000
F4HZJ6	SNX3		S	569	___2	IS(0.001)GHIIDDDDS(0.999)DDS(0.98)EDGS(0.018)LT(0.002)R	DDDDSDDSEDGSLTR	0.979709	3	1.60718e-16	103.9	82.143	93.21	2.376	7883300	13232000	17886000	9831600	13622000	NA	19126000	26738000	19543000	NA	16889000	13461000
F4HZJ6	SNX3		S	566	___3	IS(0.001)GHIIDDDDS(0.999)DDS(0.98)EDGS(0.018)LT(0.002)R	HIIDDDDSDDSEDGS	0.999285	3	1.60718e-16	103.9	82.143	93.21	2.376	50000	50000	50000	50000	50000	50000	50000	50000	50000	4191500	NA	1766000
F4HZJ6	SNX3		S	569	___3	IS(0.001)GHIIDDDDS(0.999)DDS(0.98)EDGS(0.018)LT(0.002)R	DDDDSDDSEDGSLTR	0.979709	3	1.60718e-16	103.9	82.143	93.21	2.376	50000	50000	50000	50000	50000	50000	50000	50000	50000	4191500	NA	1766000
F4HZJ6	SNX3		S	573	___3	IS(0.435)GHIIDDDDS(0.695)DDS(0.696)EDGS(0.641)LT(0.534)R	SDDSEDGSLTRSYSG	0.640997	3	9.45873e-05	47.018	38.309	45.489	0.74556	50000	50000	50000	50000	50000	50000	50000	50000	50000	4191500	NA	1766000
F4HZS8			S	261	___1	SVVSGDLSGLAQS(1)PQK	DLSGLAQSPQKEKDS	1	2	3.37429e-226	282.52	239.22	262.36	0.011069	7753400	12973000	14617000	20375000	19363000	21328000	8213600	8123000	8955700	16629000	15961000	13986000
F4HZS8			S	252	___2	S(0.001)VVS(0.999)GDLS(0.001)GLAQS(0.999)PQK	DSLKSVVSGDLSGLA	0.999053	2	1.5409e-38	163.79	147.25	163.79	-0.0081739	5198200	4579000	4374200	16489000	9651500	10311000	7949600	9615300	5980600	10013000	11277000	9232300
F4HZS8			S	261	___2	SVVSGDLSGLAQS(1)PQK	DLSGLAQSPQKEKDS	1	2	3.37429e-226	282.52	239.22	262.36	0.011069	5198200	4579000	4374200	16489000	9651500	10311000	7949600	9615300	5980600	10013000	11277000	9232300
F4HZY1			S	90	___1	S(0.984)LDNDES(0.008)S(0.008)RPDWS(0.001)NR	SAHGTPRSLDNDESS	0.984459	2	8.45998e-14	109.84	92.471	109.84	-0.62788	2438500	2804300	3711900	NA	3940800	3255800	3008600	2213400	3612900	2328300	1800800	1647400
F4HZY1			S	121	___2	GDDAS(0.785)GES(0.622)S(0.395)DT(0.198)LLDQFLPPRPR	GERGDDASGESSDTL	0.784881	3	6.6217e-09	76.691	73.768	76.691	0.39249	384650	1561500	NA	4764200	5227100	3301400	NA	4354200	3761900	5793500	4768700	3175300
F4HZY1			S	124	___2	GDDAS(0.785)GES(0.622)S(0.395)DT(0.198)LLDQFLPPRPR	GDDASGESSDTLLDQ	0.621791	3	6.6217e-09	76.691	73.768	76.691	0.39249	384650	1561500	NA	4764200	5227100	3301400	NA	4354200	3761900	5793500	4768700	3175300
F4HZY1			S	83	___2	LLDGVGAS(0.043)S(0.161)S(0.805)AHGT(0.991)PR	DGVGASSSAHGTPRS	0.80542	3	2.24604e-29	140.28	100.62	107.57	0.099317	16818000	20356000	29794000	20316000	NA	32760000	26313000	34295000	29448000	33706000	40767000	43819000
F4HZY1			T	87	___2	LLDGVGAS(0.352)S(0.491)S(0.161)AHGT(0.996)PR	ASSSAHGTPRSLDND	0.996115	2	1.17064e-33	154.39	119.71	123	1.077	16818000	20356000	29794000	20316000	28697000	32760000	26313000	34295000	29448000	33706000	40767000	43819000
F4I037	TBL7	Protein trichome berefringence-like 7	S	41	___1	NS(0.007)S(0.018)S(0.008)S(0.008)VFT(0.023)S(0.053)PIGS(0.226)AFAS(0.656)PR	PIGSAFASPRSQNFG	0.655618	2	2.61182e-13	98.796	87.105	98.796	-0.046964	1464300	NA	NA	2744400	3002000	NA	50000	50000	50000	NA	2556600	NA
F4I037	TBL7	Protein trichome berefringence-like 7	S	41	___2	NS(0.007)S(0.018)S(0.008)S(0.008)VFT(0.023)S(0.053)PIGS(0.226)AFAS(0.656)PR	PIGSAFASPRSQNFG	0.655618	2	2.61182e-13	98.796	87.105	98.796	-0.046964	50000	50000	50000	2421300	NA	3746700	50000	50000	50000	NA	NA	3536400
F4I045	MEM1		S	580	___2	NLFKS(1)PS(1)PK	SVRNLFKSPSPKKRK	1	2	0.00853257	70.488	51.246	55.401	-0.31384	1290300	2037400	2865700	50000	50000	50000	3490300	1965100	1920900	765800	820270	990980
F4I045	MEM1		S	582	___2	NLFKS(1)PS(1)PK	RNLFKSPSPKKRKLN	1	2	0.00853257	70.488	51.246	55.401	-0.31384	1290300	2037400	2865700	50000	50000	50000	3490300	1965100	1920900	765800	820270	990980
F4I0B5			S	166	___2	LVDS(1)T(1)FPFR	IMKRLVDSTFPFRTP	1	2	0.00795716	71.614	24.427	45.598	-1.8786	3485000	NA	5255100	4174900	6941800	6474500	6976500	5698900	7007600	NA	7012300	6437100
F4I0B5			T	167	___2	LVDS(1)T(1)FPFR	MKRLVDSTFPFRTPV	1	2	0.00795716	71.614	24.427	45.598	-1.8786	3485000	NA	5255100	4174900	6941800	6474500	6976500	5698900	7007600	NA	7012300	6437100
F4I0I6			S	304	___1	IGNS(1)DVEEEKESNAAK	DFDKIGNSDVEEEKE	1	2	1.70561e-37	162.41	132.43	155.1	-0.36495	4766100	6667000	9588100	8485400	7004200	8666600	8314100	8630800	10404000	11026000	7774500	9963400
F4I0I6			S	244	___1	KS(1)PGLGR	KDEEAKKSPGLGRTE	1	2	0.0143226	87.181	55.878	53.775	0.043951	2104100	3668100	3902600	3108800	2588700	6388900	4828200	4529900	4555100	4542300	4701900	5279700
F4I0K2	FLN2	Fructokinase-like 2, chloroplastic	S	131	___1	AAAAS(0.01)S(0.99)DVEEVKTEK	KKAAAASSDVEEVKT	0.990123	3	7.28436e-28	167.44	140.34	133.86	0.50618	1756700	1068200	1592400	8275300	6731700	7952100	2726300	1913900	2770900	12001000	6500100	7355300
F4I0K9	MES15	Putative methylesterase 15, chloroplastic	S	36	___2	RLS(1)LIPS(1)FR	EKHVRRLSLIPSFRR	1	2	0.0140404	68.069	55.442	58.274	0.15665	1143100	1165000	2653400	1454000	965570	1731100	1670200	2187800	2018300	1591500	1006200	1513000
F4I0K9	MES15	Putative methylesterase 15, chloroplastic	S	40	___2	RLS(1)LIPS(1)FR	RRLSLIPSFRRRTLL	1	2	0.0140404	68.069	55.442	58.274	0.15665	1143100	1165000	2653400	1454000	965570	1731100	1670200	2187800	2018300	1591500	1006200	1513000
F4I0Z0		non-specific serine/threonine protein kinase	S	52	___2	T(0.02)LS(0.12)LPIIQT(0.874)PVVS(0.986)K	IIQTPVVSKEIKEVR	0.986027	2	0.000144891	79.81	72.922	79.81	0.34839	1654600	2065500	2244500	945020	1549400	1609500	1868200	2138800	2224500	874710	NA	1466000
F4I0Z0		non-specific serine/threonine protein kinase	T	48	___2	T(0.02)LS(0.12)LPIIQT(0.874)PVVS(0.986)K	LSLPIIQTPVVSKEI	0.873732	2	0.000144891	79.81	72.922	79.81	0.34839	1654600	2065500	2244500	945020	1549400	1609500	1868200	2138800	2224500	874710	NA	1466000
F4I171	MED15A	Mediator of RNA polymerase II transcription subunit 15a	S	1138	___1	HTTAMPLSVAS(0.014)LGGS(0.973)VGDNY(0.013)K	SVASLGGSVGDNYKQ	0.972863	3	3.31998e-31	118.05	109.39	109.91	-1.6781	3692400	3161500	4735500	5304000	3463300	4917400	5743700	4491100	5560200	6434200	4922400	4252500
F4I171	MED15A	Mediator of RNA polymerase II transcription subunit 15a	S	1134	___2	HT(0.151)T(0.156)AMPLS(0.247)VAS(0.588)LGGS(0.614)VGDNY(0.244)K	AMPLSVASLGGSVGD	0.588184	3	6.54122e-05	50.055	37.392	49.266	1.2566	50000	50000	50000	NA	4755500	NA	3433700	1852100	NA	2876800	NA	NA
F4I171	MED15A	Mediator of RNA polymerase II transcription subunit 15a	S	1138	___2	HTTAMPLSVAS(0.014)LGGS(0.973)VGDNY(0.013)K	SVASLGGSVGDNYKQ	0.972863	3	3.31998e-31	118.05	109.39	109.91	-1.6781	50000	50000	50000	NA	4755500	NA	3433700	1852100	NA	2876800	NA	NA
F4I2J8	CTN	Splicing factor Cactin	S	450	___1	LEQLS(1)EGEDDVEVNPGLTR	LHRLEQLSEGEDDVE	1	2	5.13688e-163	237	222.75	202.94	-0.36366	23807000	25676000	27644000	32632000	23216000	27236000	38266000	27139000	37046000	38780000	21477000	28571000
F4I3V6	SHW1	Protein SHORT HYPOCOTYL IN WHITE LIGHT 1	S	84	___1	FFGGGDNY(0.096)DVVPDDDGFS(0.904)DDDDEEDER	VPDDDGFSDDDDEED	0.904143	3	4.94966e-19	93.043	80.963	86.675	0.08614	1269900	NA	3844500	4420800	3758500	4256100	5568200	4411300	5743100	NA	4674800	3571600
F4I3X3			S	48	___1	FSS(0.005)FS(0.995)PNK	WEKFSSFSPNKYLEE	0.994885	2	0.00244989	108.57	87.945	108.57	-0.6166	1417400	2368900	2854100	3626000	7770200	6624300	3207800	NA	NA	3896100	4813000	5554400
F4I3X3			S	99	___1	NAS(1)FRPNIQNR	KLLERNASFRPNIQN	1	2	1.3853e-109	240.8	184.25	186.46	-0.022475	37046000	39422000	46926000	29838000	35526000	34345000	57114000	59034000	70198000	34606000	38793000	34969000
F4I420	EIF5B1	Eukaryotic translation initiation factor 5B	S	641	___1	AHDS(1)EPEAEKPTAK	AISKAHDSEPEAEKP	0.999998	3	4.24111e-20	132.64	113.57	132.64	0.3476	7461600	17131000	30653000	18665000	15548000	21153000	23646000	20635000	23118000	21028000	NA	22787000
F4I420	EIF5B1	Eukaryotic translation initiation factor 5B	S	131	___1	GGGS(0.051)VS(0.166)FALLDDEDEKEDNES(0.77)DGDKDDEPVIS(0.008)FT(0.006)GK	DEKEDNESDGDKDDE	0.770176	3	4.69899e-28	93.983	86.976	93.983	0.20156	7040700	12139000	6325100	50000	50000	50000	NA	NA	10589000	41543000	NA	NA
F4I420	EIF5B1	Eukaryotic translation initiation factor 5B	S	170	___1	KGGNSFAASAFDALGS(0.996)DDDDT(0.004)EEVHEDEEEESPITFSGK	SAFDALGSDDDDTEE	0.99591	4	1.61085e-91	141.77	136.76	135.44	0.47439	50000	50000	50000	6883900	NA	NA	50000	50000	50000	52920000	23911000	7558700
F4I420	EIF5B1	Eukaryotic translation initiation factor 5B	S	537	___1	GIDT(0.011)S(0.989)VQGEDEVEPK	RQKGIDTSVQGEDEV	0.989316	2	2.53371e-64	195.43	174.97	185.95	0.31138	NA	4879300	9091200	11042000	12174000	12890000	7364700	10851000	8278400	13191000	13715000	11593000
F4I420	EIF5B1	Eukaryotic translation initiation factor 5B	S	83	___1	GTQQDDDDDFS(1)DK	QDDDDDFSDKVSAAG	0.999937	2	3.05053e-91	179.99	164.09	78.529	1.3509	1094300	1375900	1849400	2869800	2766900	2481900	1703600	1692600	3349800	3928700	NA	2715300
F4I420	EIF5B1	Eukaryotic translation initiation factor 5B	S	222	___2	KNT(0.173)NS(0.173)FT(0.178)ADLLDEEEGT(0.602)DAS(0.523)NS(0.351)R	EEEGTDASNSRDDEN	0.522776	3	4.6868e-05	55.406	43.278	55.406	0.36969	NA	NA	3914600	50000	50000	50000	2602100	NA	NA	NA	1999600	1196400
F4I420	EIF5B1	Eukaryotic translation initiation factor 5B	S	604	___2	S(1)WGT(1)VDLNLK	EDEWDAKSWGTVDLN	1	2	1.47677e-05	126.71	112.7	105.2	-0.37285	2598500	4511000	4920100	6117800	7102800	8400400	5484600	9145700	NA	13581000	6892200	7310800
F4I420	EIF5B1	Eukaryotic translation initiation factor 5B	T	219	___2	KNT(0.173)NS(0.173)FT(0.178)ADLLDEEEGT(0.602)DAS(0.523)NS(0.351)R	LLDEEEGTDASNSRD	0.60191	3	4.6868e-05	55.406	43.278	55.406	0.36969	NA	NA	3914600	50000	50000	50000	2602100	NA	NA	NA	1999600	1196400
F4I420	EIF5B1	Eukaryotic translation initiation factor 5B	T	607	___2	S(1)WGT(1)VDLNLK	WDAKSWGTVDLNLKG	1	2	1.47677e-05	126.71	112.7	105.2	-0.37285	2598500	4511000	4920100	6117800	7102800	8400400	5484600	9145700	NA	13581000	6892200	7310800
F4I420	EIF5B1	Eukaryotic translation initiation factor 5B	S	41	___3	KGAQIDDDEY(0.516)S(0.713)IGT(0.8)ELS(0.779)EES(0.192)KVEEEK	QIDDDEYSIGTELSE	0.713001	3	8.48489e-12	85.619	71.723	83.559	0.81753	5186900	NA	12935000	17770000	23041000	27361000	12465000	10838000	18402000	18384000	24694000	20596000
F4I420	EIF5B1	Eukaryotic translation initiation factor 5B	S	47	___3	GAQIDDDEY(0.578)S(0.658)IGT(0.78)ELS(0.874)EES(0.11)KVEEEK	YSIGTELSEESKVEE	0.873584	3	8.48489e-12	85.619	71.723	79.458	0.57101	5186900	NA	12935000	17770000	23041000	27361000	12465000	10838000	18402000	18384000	24694000	20596000
F4I420	EIF5B1	Eukaryotic translation initiation factor 5B	T	44	___3	KGAQIDDDEY(0.434)S(0.64)IGT(0.901)ELS(0.754)EES(0.272)KVEEEK	DDEYSIGTELSEESK	0.900805	3	8.48489e-12	85.619	71.723	85.619	1.5056	5186900	NA	12935000	17770000	23041000	27361000	12465000	10838000	18402000	18384000	24694000	20596000
F4I4N4			S	96	___1	ASDT(0.001)ADVS(0.999)DGGR	ASDTADVSDGGRSKW	0.998796	2	3.44086e-07	106.32	73.235	69.345	0.58177	1976100	1321700	NA	50000	50000	50000	NA	2231100	NA	685060	1030900	915060
F4I4Q1		Protein MAK16 homolog	S	247	___1	ES(0.004)Y(0.01)LEGDDHDS(0.986)DDEDDDDAEEQVVIHK	LEGDDHDSDDEDDDD	0.986314	3	9.49697e-27	104.53	101.95	78.837	0.95679	5194800	5659200	14841000	17685000	11929000	19905000	14816000	13798000	14310000	24184000	16750000	19078000
F4I4Y6			T	293	___1	IEGT(1)DDEER	SETKIEGTDDEERYL	1	2	0.00503166	100.88	76.025	85.958	-0.058451	50000	50000	50000	3107100	1341700	2629300	1608000	1762800	2988000	1982500	1874800	1583200
F4I5A3	DAA1		S	221	___1	NS(0.159)S(0.84)AAANISNLASSSNQVSAPLK	PKLRRNSSAAANISN	0.840281	2	2.08284e-32	124.08	109.44	124.08	0.54187	3056100	3321200	8978700	5107800	NA	4167400	4165800	4389400	5282800	5914600	6160500	3656500
F4I5B1			S	472	___1	S(0.001)QS(0.998)PS(0.001)SLQVK	RPQRRSQSPSSLQVK	0.997916	2	1.53899e-05	118.28	83.586	100.69	-0.12244	2033500	2174200	2521500	2354200	2341300	2796200	3486900	3454500	4212900	2054100	3111700	2387600
F4I6B2			S	751	___1	ASGIEPTES(0.149)S(0.851)PK	GIEPTESSPKASGAE	0.850901	2	8.93904e-22	154.47	137.85	154.47	0.093679	3542400	3445300	NA	12999000	11281000	11127000	5764600	NA	NA	17625000	12920000	NA
F4I6B2			S	739	___1	LPDESGVEPTENS(1)PK	GVEPTENSPKASGIE	0.999821	2	3.68315e-137	195.15	166.19	188	-0.27426	12456000	12147000	18545000	44881000	46632000	38837000	22739000	19904000	26500000	64275000	37676000	38030000
F4I6B2			S	509	___1	S(0.004)RDS(0.995)DDDDY(0.001)HDR	LHDRSRDSDDDDYHD	0.995177	2	3.64964e-44	185.67	147.3	150.59	1.508	9476700	11562000	17384000	7129800	6876400	12601000	NA	16883000	21712000	5409500	13386000	9183600
F4I6B2			S	782	___1	SSEPES(0.828)PHGT(0.172)K	AKSSEPESPHGTKET	0.828344	2	0.000861805	76.255	60.669	76.255	0.75864	50000	50000	50000	1885800	1325500	1359000	50000	50000	50000	4264100	NA	715590
F4I6G4	JMJ18	Lysine-specific demethylase JMJ18	S	35	___1	DKDTIMEQPS(0.762)S(0.238)PR	DTIMEQPSSPRHRKV	0.762014	3	3.65994e-05	89.231	77.617	64.588	0.64515	50000	50000	50000	50000	50000	50000	NA	3868500	NA	2614700	NA	3529800
F4I6G4	JMJ18	Lysine-specific demethylase JMJ18	S	36	___1	DKDT(0.002)IMEQPS(0.137)S(0.861)PR	TIMEQPSSPRHRKVV	0.861348	2	3.65994e-05	89.231	77.617	75.589	-0.49293	NA	2258800	4102200	50000	50000	50000	3007300	NA	NA	NA	3941200	NA
F4I6S6	DUO3		S	16	___2	S(0.041)LDQVET(0.086)LIS(0.224)GPPS(0.693)EPS(0.607)S(0.349)PNR	TLISGPPSEPSSPNR	0.69254	3	3.89952e-06	63.115	54.514	56.947	0.23134	NA	NA	2899600	3459000	3765500	NA	NA	NA	2807800	3348600	NA	NA
F4I6U7			S	826	___2	S(1)VS(0.999)PS(0.001)PVR	KSRSRRRSVSPSPVR	0.999994	2	0.00163342	113.18	56.26	113.18	0.0075124	4521400	5069200	4641600	2233700	2809000	2564400	4408100	4689900	4866500	2976400	2968300	2891600
F4I6U7			S	828	___2	S(1)VS(0.999)PS(0.001)PVR	RSRRRSVSPSPVRSR	0.999147	2	0.00163342	113.18	56.26	113.18	0.0075124	4521400	5069200	4641600	2233700	2809000	2564400	4408100	4689900	4866500	2976400	2968300	2891600
F4I6U7			S	438	___3	S(0.6)FS(0.6)PS(0.6)NS(0.6)S(0.6)DEEEEDEMDAAR	ADQPDKKSFSPSNSS	0.6	2	7.74933e-07	82.34	76.846	59.898	0.79648	50000	50000	50000	1417100	NA	NA	3169300	NA	1729700	NA	1661700	NA
F4I6U7			S	440	___3	S(0.411)FS(0.657)PS(0.644)NS(0.644)S(0.644)DEEEEDEMDAAR	QPDKKSFSPSNSSDE	0.657204	3	7.74933e-07	82.34	76.846	43.534	0.83862	NA	NA	1124300	NA	2925200	NA	4398500	NA	2677800	50000	50000	50000
F4I6U7			S	442	___3	S(0.411)FS(0.657)PS(0.644)NS(0.644)S(0.644)DEEEEDEMDAAR	DKKSFSPSNSSDEEE	0.643853	3	7.74933e-07	82.34	76.846	43.534	0.83862	NA	NA	1124300	NA	2925200	NA	4398500	NA	2677800	50000	50000	50000
F4I6U7			S	444	___3	S(0.411)FS(0.657)PS(0.644)NS(0.644)S(0.644)DEEEEDEMDAAR	KSFSPSNSSDEEEED	0.643853	3	7.74933e-07	82.34	76.846	43.534	0.83862	NA	NA	1124300	NA	2925200	NA	4398500	NA	2677800	50000	50000	50000
F4I6U7			S	445	___3	S(0.411)FS(0.657)PS(0.644)NS(0.644)S(0.644)DEEEEDEMDAAR	SFSPSNSSDEEEEDE	0.643853	3	7.74933e-07	82.34	76.846	43.534	0.83862	NA	NA	1124300	NA	2925200	NA	4398500	NA	2677800	50000	50000	50000
F4I6V2			T	159	___1	DDEGART(1)IDVMR	RDDEGARTIDVMRLL	1	2	0.00658801	60.563	22.842	60.563	0.40879	50000	50000	50000	50000	50000	50000	NA	2722900	1697000	NA	1470200	NA
F4I793			S	12	___1	NS(0.764)S(0.139)S(0.089)KEDES(0.007)FGMFEGK	KKDAQRNSSSKEDES	0.764478	3	0.000142445	75.695	60.156	58.712	0.66468	NA	5994000	11847000	20579000	NA	16852000	9263700	10708000	14693000	18231000	10361000	11574000
F4I854			S	584	___1	DGS(0.009)QFGS(0.991)MR	RDGSQFGSMRDAIVN	0.991048	2	0.00316642	70.028	38.606	66.595	0.69157	1005500	944410	1564700	1429100	1320900	1955700	1498800	1415000	1876600	1509000	1310000	1950900
F4I854			S	572	___1	FS(0.01)NS(0.984)MAPT(0.006)R	QLSRFSNSMAPTRDG	0.983592	2	0.00123842	81.625	36.761	77.062	-1.6424	2278500	2046500	3115700	2773400	NA	NA	50000	50000	50000	NA	2315500	2449200
F4I854			S	109	___1	IGS(0.996)VS(0.004)NGDR	PRMSRIGSVSNGDRA	0.996483	2	0.00159602	90.108	35.692	65.232	0.39528	2286400	2019400	4127700	3468300	4648600	4921700	3665200	4403900	4130600	2698000	2909800	2503800
F4I854			T	304	___1	KQPLT(0.698)S(0.302)R	GQRKQPLTSRVVTLW	0.697575	2	0.0273142	66.27	28.543	60.828	0.064656	NA	1295500	2320300	1496300	1498200	2529600	2669800	1696800	2629900	1626400	1802100	1939300
F4I893	ILA	Protein ILITYHIA	S	1887	___1	ALLEGGS(1)DDEGASTEAQGR	KALLEGGSDDEGAST	1	2	4.61483e-183	249.7	228.86	249.7	1.636	400720000	396730000	607240000	50000	50000	50000	514230000	607020000	493810000	755570000	493970000	667570000
F4I8B9		Putative WEB family protein At1g65010, chloroplastic	S	1279	___1	S(0.022)EVS(0.961)PERET(0.017)ELDS(0.999)VEEEVDS(0.001)K	ERETELDSVEEEVDS	0.999363	3	1.12337e-128	207.55	184.38	140.55	-0.87426	NA	2739700	3787900	NA	3332800	3972600	4349800	4495700	5352800	4494600	3178700	3189800
F4I8B9		Putative WEB family protein At1g65010, chloroplastic	S	1270	___1	SEVS(1)PER	KIEKSEVSPERETEL	0.999992	2	1.12337e-128	207.55	184.38	70.256	-0.037302	1144600	1593300	2330600	50000	50000	50000	50000	50000	50000	50000	50000	50000
F4I8B9		Putative WEB family protein At1g65010, chloroplastic	S	1279	___2	S(0.022)EVS(0.961)PERET(0.017)ELDS(0.999)VEEEVDS(0.001)K	ERETELDSVEEEVDS	0.999363	3	1.12337e-128	207.55	184.38	140.55	-0.87426	139290000	117870000	175060000	113920000	151200000	119210000	145650000	200420000	158170000	142530000	155280000	136260000
F4I8B9		Putative WEB family protein At1g65010, chloroplastic	S	1270	___2	SEVS(1)PER	KIEKSEVSPERETEL	0.999992	2	1.12337e-128	207.55	184.38	70.256	-0.037302	139290000	117870000	175060000	113920000	151200000	119210000	145650000	200420000	158170000	142530000	155280000	136260000
F4I8B9		Putative WEB family protein At1g65010, chloroplastic	S	1279	___3	S(0.022)EVS(0.961)PERET(0.017)ELDS(0.999)VEEEVDS(0.001)K	ERETELDSVEEEVDS	0.999363	3	1.12337e-128	207.55	184.38	140.55	-0.87426	11612000	20030000	24062000	23626000	28032000	26024000	22727000	24301000	25218000	16628000	23502000	20838000
F4I8B9		Putative WEB family protein At1g65010, chloroplastic	S	1267	___3	S(0.675)EVS(0.675)PERET(0.676)ELDS(0.673)VEEEVDS(0.301)K	DSYKIEKSEVSPERE	0.674605	2	0.000512923	48.625	35.488	48.625	2.1815	NA	3088500	2903700	1863000	2551200	3203700	NA	2953300	3011200	3000800	2313100	1818900
F4I8B9		Putative WEB family protein At1g65010, chloroplastic	S	1270	___3	SEVS(1)PER	KIEKSEVSPERETEL	0.999992	2	1.12337e-128	207.55	184.38	70.256	-0.037302	11612000	20030000	24062000	23626000	28032000	26024000	22727000	24301000	25218000	16628000	23502000	20838000
F4I8B9		Putative WEB family protein At1g65010, chloroplastic	T	1275	___3	S(0.085)EVS(0.917)PERET(0.999)ELDS(0.991)VEEEVDS(0.008)K	EVSPERETELDSVEE	0.999147	3	1.16613e-12	95.823	88.111	86.869	0.44386	11612000	20030000	24062000	23626000	28032000	26024000	22727000	24301000	25218000	16628000	23502000	20838000
F4I978	At1g24267		S	292	___1	GPLQHT(0.004)QS(0.91)MS(0.086)GLK	GPLQHTQSMSGLKEI	0.910035	2	3.52936e-19	128.22	87.498	128.22	-0.3935	4045200	3499300	4429700	3665700	NA	3899400	5191800	NA	5669300	4988000	3539200	4194500
F4I978	At1g24267		S	267	___1	T(0.054)LS(0.949)LPPAS(0.998)PR	TLSLPPASPRESQSP	0.997652	2	0.00220204	69.451	45.159	56.951	2.4716	50000	50000	50000	NA	254750	536940	50000	50000	50000	710990	NA	296800
F4I978	At1g24267		S	262	___2	T(0.054)LS(0.949)LPPAS(0.998)PR	TPSSRTLSLPPASPR	0.948643	2	0.00220204	69.451	45.159	56.951	2.4716	1371500	NA	NA	NA	1332600	1622400	1448800	1584900	1154400	1694500	1435300	1453200
F4I978	At1g24267		S	267	___2	T(0.054)LS(0.949)LPPAS(0.998)PR	TLSLPPASPRESQSP	0.997652	2	0.00220204	69.451	45.159	56.951	2.4716	1371500	NA	NA	NA	1332600	1622400	1448800	1584900	1154400	1694500	1435300	1453200
F4I983			S	1239	___1	AFS(1)DEQINR	TFGARAFSDEQINRS	1	2	1.4121e-11	163.88	115.37	116.52	0.2601	6833100	7151700	10302000	21545000	15890000	12617000	8316700	6794500	9237700	9660000	8224600	6454500
F4I983			S	1311	___1	MMS(1)FEAQDR	EGMGRMMSFEAQDRM	1	2	0.000329556	103.08	91.87	46.955	-0.18423	7135900	6307100	7857400	5906500	5157900	4741500	9801900	7134100	7804400	5272400	4576600	5628200
F4I983			S	1261	___1	NNS(1)LLSGIIDGGR	GSLHRNNSLLSGIID	1	2	1.86987e-145	247.3	214.26	239.98	-0.35392	169260000	185980000	224460000	187690000	159030000	166030000	172080000	205100000	198330000	153140000	118360000	139010000
F4I983			S	50	___1	S(0.851)PT(0.149)PMPMGNPSDPNLK	ESKMDVRSPTPMPMG	0.850854	2	3.45736e-08	91.789	82.961	66.568	0.64291	5254300	4530000	NA	6918200	10645000	12885000	NA	5135100	7622600	7831100	9968300	9182600
F4I983			S	443	___2	S(0.067)PVLDGS(0.597)ES(0.473)VVGS(0.77)FEQDY(0.093)MGK	KSPVLDGSESVVGSF	0.597365	3	1.04968e-05	49.186	44.918	49.186	1.7701	50000	50000	50000	NA	3349200	2993000	3126200	2479900	2701900	NA	NA	3437000
F4I983			S	445	___2	S(0.122)PVLDGS(0.586)ES(0.588)VVGS(0.586)FEQDY(0.117)MGK	PVLDGSESVVGSFEQ	0.587724	3	1.04968e-05	44.788	36.294	44.788	2.2501	50000	50000	50000	NA	3349200	NA	3126200	2479900	2701900	50000	50000	50000
F4I983			S	449	___2	S(0.067)PVLDGS(0.597)ES(0.473)VVGS(0.77)FEQDY(0.093)MGK	GSESVVGSFEQDYMG	0.770035	3	1.04968e-05	49.186	44.918	49.186	1.7701	50000	50000	50000	NA	3349200	2993000	3126200	2479900	2701900	NA	NA	3437000
F4I9A2	TNO1	Trans-Golgi network-localized SYP41-interacting protein 1	S	1647	___1	APS(0.97)T(0.029)SEISEIEDK	FETPRAPSTSEISEI	0.970235	2	1.8962e-28	159	132.87	150.26	-0.43618	1936400	1917400	3460500	7010200	6124300	6596100	3723100	3580000	NA	7143600	4239300	4136700
F4I9A2	TNO1	Trans-Golgi network-localized SYP41-interacting protein 1	S	22	___1	DDLPQDS(0.018)IADGIENDDES(0.981)NGQEEEELDPDQGT(0.001)AFVDSK	GIENDDESNGQEEEE	0.980678	3	2.11413e-34	93.392	88.583	93.392	-2.0754	NA	8110500	11014000	12590000	12180000	14533000	14885000	14645000	NA	17480000	15844000	14672000
F4I9C1			S	314	___1	S(0.5)VS(0.5)VIANAIR	VAAALSRSVSVIANA	0.5	2	0.0269295	46.426	20.383	44.395	-0.3951	713770	922520	1030700	NA	1823600	1942000	2071300	1359300	1425100	1327000	1535900	2237600
F4I9C1			S	316	___1	S(0.5)VS(0.5)VIANAIR	AALSRSVSVIANAIR	0.5	2	0.0269295	46.426	20.383	44.395	-0.3951	713770	922520	1030700	NA	1823600	1942000	2071300	1359300	1425100	1327000	1535900	2237600
F4I9G5	ATNPC1		T	318	___1	NSVNQQKPDTIQSQMLQNT(1)PQR	QSQMLQNTPQRNWGQ	0.999991	3	1.48565e-91	179.71	168.25	159.36	-0.22149	41687000	37610000	50726000	37745000	33913000	38897000	38739000	26034000	28920000	28755000	33521000	34160000
F4I9J7	Y14	RNA-binding protein Y14	S	32	___1	ANIESEAVDFEPEEDDLMDEEGTAIDGADVS(1)PR	AIDGADVSPRAGHPR	0.99964	3	4.44694e-113	160.59	155.69	160.59	-0.47196	50000	50000	50000	50000	50000	50000	2083600	NA	3513500	25595000	10516000	2841600
F4I9J7	Y14	RNA-binding protein Y14	S	79	___1	DFES(0.886)LGS(0.114)DGRPGPQR	LSSRDFESLGSDGRP	0.885633	3	4.35287e-05	73.464	55.547	73.464	-0.33566	1478000	NA	1622900	2342200	1624700	2113200	NA	1838700	2643200	2803800	2111500	1787200
F4I9J7	Y14	RNA-binding protein Y14	S	82	___1	DFES(0.313)LGS(0.687)DGRPGPQR	RDFESLGSDGRPGPQ	0.687036	3	0.000153553	65.231	42.093	63.145	-0.089285	NA	NA	2360000	NA	3784600	2544700	1797800	NA	2095800	NA	2617000	2913700
F4I9P7			S	459	___1	S(0.864)MEET(0.123)GDEPVNS(0.013)AAEK	KTQSIDRSMEETGDE	0.864029	2	2.62193e-13	96.131	89.698	72.898	-0.15249	1303900	2468200	1632300	1671400	2171500	NA	50000	50000	50000	1314700	NA	NA
F4I9P7			S	59	___1	MEVDAPS(0.995)PIAGS(0.005)VDLADNIAAK	KMEVDAPSPIAGSVD	0.994981	3	1.59737e-16	98.439	93.456	65.598	-0.23264	3370400	NA	3796200	4521200	7151900	7303100	7607900	NA	NA	14704000	10016000	4547600
F4I9P7			S	416	___1	TEIVELDS(1)PVS(1)K	TEIVELDSPVSKTQR	1	2	1.29146e-22	157.35	143.32	102.63	-1.5978	50000	50000	50000	NA	NA	1854700	1837900	NA	3448100	5068200	2586900	2009200
F4I9P7			S	455	___2	ANVEDKT(1)QS(1)IDR	NVEDKTQSIDRSMEE	1	3	2.62193e-13	96.131	89.698	46.89	0.66947	3212100	4120300	4629200	6757200	7156500	6262600	4620500	3966200	4839600	4645900	5696000	4871000
F4I9P7			S	459	___2	S(0.864)MEET(0.123)GDEPVNS(0.013)AAEK	KTQSIDRSMEETGDE	0.864029	2	2.62193e-13	96.131	89.698	72.898	-0.15249	17713000	14133000	13883000	13065000	25711000	19873000	13062000	11885000	26863000	10357000	10257000	9137900
F4I9P7			S	416	___2	TEIVELDS(1)PVS(1)K	TEIVELDSPVSKTQR	1	2	1.29146e-22	157.35	143.32	102.63	-1.5978	NA	18103000	21543000	NA	25379000	31723000	21032000	NA	22785000	15790000	23646000	21328000
F4I9P7			S	419	___2	TEIVELDS(1)PVS(1)K	VELDSPVSKTQRVIE	1	2	1.29146e-22	157.35	143.32	157.35	-1.3117	NA	18103000	21543000	NA	25379000	31723000	21032000	NA	22785000	15790000	23646000	21328000
F4I9P7			T	453	___2	ANVEDKT(1)QS(1)IDR	KANVEDKTQSIDRSM	1	3	5.48251e-05	88.087	73.149	46.89	0.66947	3212100	4120300	4629200	6757200	7156500	6262600	4620500	3966200	4839600	4645900	5696000	4871000
F4I9P7			S	455	___3	ANVEDKT(1)QS(1)IDR	NVEDKTQSIDRSMEE	1	3	2.62193e-13	96.131	89.698	46.89	0.66947	3239000	3462500	NA	3863600	5871500	NA	2364800	3554500	NA	3195600	3611500	NA
F4I9P7			S	459	___3	S(0.864)MEET(0.123)GDEPVNS(0.013)AAEK	KTQSIDRSMEETGDE	0.864029	2	2.62193e-13	96.131	89.698	72.898	-0.15249	3239000	3462500	NA	3863600	5871500	NA	2364800	3554500	NA	3195600	3611500	NA
F4I9P7			T	453	___3	ANVEDKT(1)QS(1)IDR	KANVEDKTQSIDRSM	1	3	5.48251e-05	88.087	73.149	46.89	0.66947	3239000	3462500	NA	3863600	5871500	NA	2364800	3554500	NA	3195600	3611500	NA
F4I9P7			T	463	___3	ANVEDKT(0.657)QS(0.657)IDRS(0.623)MEET(0.623)GDEPVNS(0.441)AAEK	IDRSMEETGDEPVNS	0.622511	3	0.00176006	45.611	43.072	45.611	-0.021135	3239000	3462500	NA	3863600	5871500	NA	2364800	3554500	NA	3195600	3611500	NA
F4I9T0	BCHB	BEACH domain-containing protein B	S	1744	___1	T(0.005)S(0.005)S(0.99)GLKDVVQDK	SELVRTSSGLKDVVQ	0.989928	2	0.000145943	95.094	69.155	95.094	0.46821	3112500	2470300	4014200	4357900	NA	3297200	4452300	3834500	5139400	6382800	4295800	3531600
F4IA48			S	228	___1	DNFNLGAESQTAEEDS(0.154)S(0.846)VK	QTAEEDSSVKTAKKI	0.846081	2	4.24113e-114	210.12	190.51	210.12	0.73555	50000	50000	50000	7133200	3099000	3291700	50000	50000	50000	6484800	NA	2094200
F4IA48			S	109	___1	EIT(0.211)GS(0.77)GIFS(0.019)R	KMKEITGSGIFSRNE	0.769826	2	2.23127e-05	112.13	86.389	112.13	-0.53034	1049900	1348900	2292800	2842300	NA	1499600	NA	1592400	NA	NA	1690300	1258500
F4IA48			S	170	___1	ELS(0.027)GT(0.027)MENES(0.947)ANK	SGTMENESANKLQKQ	0.946627	2	0.00261292	56.122	40.551	56.122	-0.73198	1409700	2270200	NA	50000	50000	50000	50000	50000	50000	50000	50000	50000
F4IA48			T	107	___1	EIT(0.91)GS(0.085)GIFS(0.005)R	EHKMKEITGSGIFSR	0.909834	2	0.00032655	84.658	58.922	84.658	-0.74676	50000	50000	50000	NA	2103400	NA	2315500	NA	1661200	2229900	NA	NA
F4IA60			S	261	___2	ET(0.523)VPVS(0.434)NES(0.444)VRS(0.598)HR	VSNESVRSHRSADRV	0.598431	3	0.00578538	42.633	17.466	42.633	-0.03725	50000	50000	50000	4834000	NA	7225400	NA	7544700	NA	6787300	6687200	6966000
F4IA60			T	251	___2	ET(0.523)VPVS(0.434)NES(0.444)VRS(0.598)HR	DLHDLKETVPVSNES	0.523272	3	0.00578538	42.633	17.466	42.633	-0.03725	50000	50000	50000	4834000	NA	7225400	NA	7544700	NA	6787300	6687200	6966000
F4IAN2	M3KDELTA7		S	25	___1	DDGEGS(0.947)VS(0.053)NR	QRDDGEGSVSNRSNK	0.947141	2	0.00083866	81.017	69.367	81.017	0.17986	1404200	1146400	2641200	1507900	NA	1914300	3596400	4732600	6451900	722440	2475700	814640
F4IAN2	M3KDELTA7		S	552	___1	NQS(1)NLGPVR	IQQGRNQSNLGPVRF	1	2	0.00795402	68.422	52.982	68.422	-0.30023	325390	NA	941830	NA	NA	544060	589070	616110	627020	50000	50000	50000
F4IAN2	M3KDELTA7		S	462	___1	S(0.053)PS(0.704)WT(0.189)EGVS(0.033)S(0.02)PAGR	FTHARSPSWTEGVSS	0.70439	2	0.00043587	72.891	59.854	69.714	-0.24515	1178200	819170	1791900	1537200	1569200	1955500	1062400	1507800	1188300	1502000	NA	965050
F4IAT2	THO2	THO complex subunit 2	S	1696	___1	S(1)LPLKEDFEASK	REREREKSLPLKEDF	0.999998	2	1.9136e-08	114.56	93.693	114.56	-2.8793	2367100	4380700	NA	4730600	5123000	5110400	5659500	8918400	8003600	5017100	7688800	6071900
F4IAT2	THO2	THO complex subunit 2	S	1326	___1	ET(0.079)DET(0.118)PRIS(0.803)DENPVKPAS(0.001)K	TDETPRISDENPVKP	0.802681	3	5.07881e-06	75.064	65.694	62.611	0.61108	NA	NA	3676000	3353900	NA	4668100	4479900	NA	NA	5449800	NA	NA
F4IAT2	THO2	THO complex subunit 2	S	1308	___1	GGNPLDS(0.185)QPS(0.512)IS(0.303)K	NPLDSQPSISKKSME	0.511755	2	0.0108369	48.112	34.109	48.112	-1.7857	1398000	1240200	968500	2267500	3227800	2011500	2977600	1744700	1668500	2354800	1678800	1956300
F4IAT2	THO2	THO complex subunit 2	S	1646	___1	RS(0.998)EENLS(0.001)VSVDDAK	EEREKRRSEENLSVS	0.998383	2	4.98175e-21	143.28	115	143.28	-1.7766	4491400	6117400	8839500	7081600	7868100	8020500	8175300	12474000	10101000	17523000	13562000	10635000
F4IB63	SIF3		S	552	___1	VEGTLPSYMQAS(0.028)DGRS(0.972)PR	MQASDGRSPRSSEPA	0.971947	3	9.26679e-27	123.58	84.341	112.47	0.056992	19512000	NA	30346000	31264000	NA	39259000	34368000	31648000	37214000	40196000	35301000	40483000
F4IB63	SIF3		S	548	___2	VEGT(0.071)LPS(0.228)Y(0.227)MQAS(0.616)DGRS(0.858)PR	LPSYMQASDGRSPRS	0.61589	3	5.01575e-06	75.646	55.447	75.646	1.3461	2934000	2888400	4218800	NA	6955300	6487300	2979300	NA	NA	NA	8944700	NA
F4IB63	SIF3		S	552	___2	VEGTLPSYMQAS(0.028)DGRS(0.972)PR	MQASDGRSPRSSEPA	0.971947	3	9.26679e-27	123.58	84.341	112.47	0.056992	2934000	2888400	4218800	NA	6955300	6487300	2979300	NA	NA	6920200	8944700	NA
F4IB81	LYK3	LysM domain receptor-like kinase 3	S	572	___1	NS(0.038)PDS(0.869)MNMS(0.059)S(0.034)LK	VLKNSPDSMNMSSLK	0.868733	2	0.00246717	60.401	49.236	60.401	1.2758	1538200	1460900	1781800	NA	2307400	3040200	2245000	2759500	2968700	3235000	4394900	4008800
F4IB81	LYK3	LysM domain receptor-like kinase 3	S	289	___1	SGFFCGS(1)GR	KSGFFCGSGRYNCCR	0.999525	2	0.00363877	77.062	70.759	57.785	0.48307	NA	643560	NA	2358800	2313700	1248500	931820	1394500	1504600	2721200	1509800	1662500
F4IBM1			S	17	___1	DEELGVIS(1)DDDDS(0.967)PS(0.033)GK	DEELGVISDDDDSPS	1	2	5.40934e-64	178.03	164	170.5	0.69501	4687600	3124300	8042100	7381500	7738900	10065000	12891000	9057800	9967100	8683100	6824800	6494600
F4IBM1			S	17	___2	DEELGVIS(1)DDDDS(0.967)PS(0.033)GK	DEELGVISDDDDSPS	1	2	5.40934e-64	178.03	164	170.5	0.69501	22198000	19327000	29439000	30849000	34434000	30540000	25801000	27600000	31959000	25319000	29473000	26883000
F4IBM1			S	22	___2	DEELGVIS(1)DDDDS(0.967)PS(0.033)GK	VISDDDDSPSGKRSK	0.967258	2	2.65354e-55	170.5	154.86	170.5	0.69501	22198000	19327000	29439000	30849000	34434000	30540000	25801000	27600000	31959000	25319000	29473000	26883000
F4IC79			S	219	___1	LKS(0.911)PKPS(0.042)QT(0.028)QS(0.011)LT(0.008)R	DSVKKLKSPKPSQTQ	0.911396	3	0.000741687	64.104	44.893	64.104	0.16918	869230	939390	NA	NA	2383200	2627000	978710	836570	NA	2264700	2872100	2424300
F4ICK8	IWS1	Protein IWS1 homolog 1	S	182	___1	T(0.132)MDDDNFIDDT(0.257)GLDPS(0.61)ER	DDTGLDPSERYGGDA	0.610363	2	3.05063e-05	68.257	54.577	68.257	-0.31952	1009900	NA	790510	NA	1405600	NA	1274800	NA	2145600	2395600	1392400	1265600
F4ICK8	IWS1	Protein IWS1 homolog 1	S	193	___1	Y(0.032)GGDAGDRS(0.785)PT(0.138)HY(0.045)PQAEEGEDEDEVNNLFK	GGDAGDRSPTHYPQA	0.784698	3	2.60407e-118	168.48	162.88	90.672	1.0454	NA	NA	20087000	17756000	NA	NA	23020000	NA	16647000	50000	50000	50000
F4ICS8			S	49	___1	RS(0.077)S(0.718)S(0.102)T(0.102)PPR	SRSKKRSSSTPPRLI	0.718193	2	0.0145983	70.1	9.5816	70.1	0.33201	6046700	5929900	7871100	NA	6015300	NA	NA	7071100	10491000	8655900	8152900	6305900
F4ICV8	ISTL9		S	305	___1	S(0.709)LT(0.17)S(0.062)T(0.034)S(0.019)NNEVS(0.003)T(0.003)IR	LGIQGSRSLTSTSNN	0.709061	2	1.74377e-05	89.648	67.775	64.394	-0.89781	1999600	1253700	2712900	50000	50000	50000	2800000	NA	NA	50000	50000	50000
F4IDB2	PHL	Protein PHYTOCHROME-DEPENDENT LATE-FLOWERING	S	536	___1	ISAQS(1)PR	SRRISAQSPRLSAGG	0.999993	2	2.17225e-08	157.91	80.628	127.68	0.064678	NA	NA	1637600	4781200	4360800	5102400	1702300	1456500	1890300	5919500	5050300	4664400
F4IDB2	PHL	Protein PHYTOCHROME-DEPENDENT LATE-FLOWERING	S	27	___1	ISTELAT(1)PDS(1)PK	TELATPDSPKAIVLS	0.999989	2	1.69027e-136	252.08	201.88	100.11	-0.44999	6033500	5582200	6041800	6470200	NA	6367600	8222900	7114700	7749100	50000	50000	50000
F4IDB2	PHL	Protein PHYTOCHROME-DEPENDENT LATE-FLOWERING	S	547	___1	LS(1)AGGPPQS(0.941)PLS(0.041)S(0.018)K	SAGGPPQSPLSSKSG	0.940541	2	9.7534e-16	117.08	88.316	70.784	-0.6811	2712700	2365000	5071000	4554800	3930600	3984800	4060800	3925000	4997400	6869300	3897100	5676900
F4IDB2	PHL	Protein PHYTOCHROME-DEPENDENT LATE-FLOWERING	S	643	___1	S(0.975)PS(0.985)VGPQT(0.04)LGDHAILDR	PVNARSPSVGPQTLG	0.98499	3	3.29558e-09	94.544	86.552	94.544	-0.68428	NA	NA	1972300	3159300	NA	5493900	50000	50000	50000	6310300	NA	4871400
F4IDB2	PHL	Protein PHYTOCHROME-DEPENDENT LATE-FLOWERING	S	1259	___1	TPMS(1)PQQVNQR	MSQRTPMSPQQVNQR	0.999995	2	1.15493e-16	158.56	109.37	158.56	-2.303	NA	11197000	12376000	11969000	11438000	13920000	12483000	12844000	14066000	15322000	11262000	10993000
F4IDB2	PHL	Protein PHYTOCHROME-DEPENDENT LATE-FLOWERING	S	27	___2	ISTELAT(1)PDS(1)PK	TELATPDSPKAIVLS	0.999989	2	1.69027e-136	252.08	201.88	100.11	-0.44999	50000	50000	50000	3881100	4211600	4735700	NA	1626600	NA	4722900	6221500	4323300
F4IDB2	PHL	Protein PHYTOCHROME-DEPENDENT LATE-FLOWERING	S	540	___2	LS(1)AGGPPQS(0.9)PLS(0.077)S(0.023)K	SAQSPRLSAGGPPQS	0.999936	2	2.85942e-06	88.133	69.821	69.081	0.041824	670130	NA	NA	3521100	4014200	3712200	1472700	572850	NA	3104300	5139000	5348900
F4IDB2	PHL	Protein PHYTOCHROME-DEPENDENT LATE-FLOWERING	S	547	___2	LS(1)AGGPPQS(0.941)PLS(0.041)S(0.018)K	SAGGPPQSPLSSKSG	0.940541	2	9.7534e-16	117.08	88.316	70.784	-0.6811	670130	NA	NA	3521100	4014200	3712200	1472700	572850	NA	3104300	5139000	5348900
F4IDB2	PHL	Protein PHYTOCHROME-DEPENDENT LATE-FLOWERING	S	641	___2	S(0.975)PS(0.985)VGPQT(0.04)LGDHAILDR	SVPVNARSPSVGPQT	0.975064	3	3.29558e-09	94.544	86.552	94.544	-0.68428	50000	50000	50000	2066800	2622400	1999100	50000	50000	50000	2722800	4389900	3031700
F4IDB2	PHL	Protein PHYTOCHROME-DEPENDENT LATE-FLOWERING	S	643	___2	S(0.975)PS(0.985)VGPQT(0.04)LGDHAILDR	PVNARSPSVGPQTLG	0.98499	3	3.29558e-09	94.544	86.552	94.544	-0.68428	50000	50000	50000	2066800	2622400	1999100	50000	50000	50000	2722800	4389900	3031700
F4IDB2	PHL	Protein PHYTOCHROME-DEPENDENT LATE-FLOWERING	T	24	___2	ISTELAT(1)PDS(1)PK	KISTELATPDSPKAI	0.999783	2	1.86961e-12	123.76	102.21	100.11	-0.44999	50000	50000	50000	3881100	4211600	4735700	NA	1626600	NA	4722900	6221500	4323300
F4IDB4			S	1095	___1	DFADRS(0.648)S(0.352)EDLR	RRDFADRSSEDLRKS	0.648248	2	0.030461	55.452	14.863	55.452	1.1037	NA	NA	2038800	50000	50000	50000	NA	1041000	1622400	50000	50000	50000
F4IDB4			S	729	___1	FRS(1)FNSR	QRAEKFRSFNSRSSM	0.999988	2	1.01402e-07	159.11	20.751	159.11	-0.30778	NA	6398100	8969200	NA	8471700	NA	12930000	14545000	15292000	14753000	NA	9264200
F4IDB4			S	741	___1	KY(0.022)QS(0.978)EEDEDISEQKPR	SSMKKYQSEEDEDIS	0.977561	3	3.08221e-54	182.22	171.97	150.69	0.11774	3896900	5793200	7871500	7111900	7350300	11788000	6398000	8107300	9016900	16215000	14173000	11345000
F4IDB4			S	624	___1	LSLGGGS(0.997)ADFS(0.003)K	RLSLGGGSADFSKLM	0.996907	2	2.38281e-14	143.98	57.078	141.54	0.005761	5587700	4891800	5139400	9041900	7861400	7522200	15314000	10195000	12302000	14404000	7476300	7619900
F4IDB4			S	309	___1	LSS(1)DVSSSEKPILR	TELRRLSSDVSSSEK	0.999773	2	3.31418e-93	219.42	189.87	166.62	0.26765	8126000	8723200	14973000	9134300	10561000	8436000	11284000	12187000	11727000	9272200	7534900	6334700
F4IDB4			S	649	___1	NLS(1)DLS(0.992)LT(0.008)DDSK	DALRRNLSDLSLTDD	1	2	2.66968e-46	191.06	159.22	154.86	0.2643	23830000	27243000	27769000	35501000	35710000	30657000	31702000	27980000	31831000	35995000	26592000	25458000
F4IDB4			S	787	___1	NMS(0.01)S(0.145)S(0.699)IT(0.145)PR	PNRNMSSSITPRSAA	0.699289	2	0.00314964	67.726	22.358	63.32	-0.29968	959490	1181300	804810	NA	891000	612650	903270	NA	930730	50000	50000	50000
F4IDB4			S	272	___1	RLS(1)VQDR	IHHTRRLSVQDRINL	1	2	0.0120642	91.584	23.591	79.974	-0.4315	1612000	1007600	2732000	2244800	NA	1999900	3353300	2252500	2283200	3394400	NA	1929800
F4IDB4			S	820	___1	S(0.005)LAQS(0.988)VPNFS(0.007)ELIK	SDKSLAQSVPNFSEL	0.988133	2	1.48383e-05	85.837	68.028	85.837	-0.05213	590350	NA	1670600	4458600	4211200	2822800	1450300	NA	1668200	3408300	1721400	1697900
F4IDB4			S	377	___1	YELKS(0.924)DS(0.076)EK	EVKYELKSDSEKVGD	0.923706	2	0.00309515	103.91	82.609	103.91	-0.39926	1146600	1274400	2600400	1860900	2185600	NA	1367600	NA	2026900	2363800	1539000	1622700
F4IDB4			S	619	___2	RLS(0.985)LGGGS(0.948)ADFS(0.067)K	AATEKRLSLGGGSAD	0.984935	2	0.00286746	67.964	22.886	64.52	-0.43531	2137000	NA	2236300	2750700	3633300	4474300	NA	NA	6451500	2985800	3512000	3114200
F4IDB4			S	624	___2	LSLGGGS(0.997)ADFS(0.003)K	RLSLGGGSADFSKLM	0.996907	2	2.38281e-14	143.98	57.078	141.54	0.005761	2137000	NA	2236300	NA	3633300	4474300	NA	NA	6451500	2985800	3512000	3114200
F4IDB4			S	649	___2	NLS(1)DLS(0.992)LT(0.008)DDSK	DALRRNLSDLSLTDD	1	2	2.66968e-46	191.06	159.22	154.86	0.2643	7709900	8163000	8203900	4721200	6946100	7748000	7611700	7783000	8274000	4018600	7144900	6255500
F4IDB4			S	652	___2	NLS(1)DLS(0.992)LT(0.008)DDSK	RRNLSDLSLTDDSKG	0.992414	2	6.17705e-22	162.48	142.82	154.86	0.2643	7709900	8163000	8203900	4721200	6946100	7748000	7611700	7783000	8274000	4018600	7144900	6255500
F4IDB4			S	1146	___2	S(1)FFSLS(0.392)T(0.608)FR	KDGDFKRSFFSLSTF	0.999973	2	7.09034e-05	136.53	93.223	136.53	-0.16388	1161800	2049800	1796700	1477200	2579200	1427300	NA	3728500	5924000	2666800	NA	3709200
F4IDB4			S	897	___2	VDS(0.994)DIS(0.847)ET(0.159)LR	MVSLRVDSDISETLR	0.993806	2	0.000823085	76.522	66.536	76.522	0.35999	NA	NA	1038600	1225600	1386800	1555700	1205600	1369100	1545000	NA	NA	1104400
F4IDB4			S	900	___2	VDS(0.994)DIS(0.847)ET(0.159)LR	LRVDSDISETLRNEE	0.847469	2	0.000823085	76.522	66.536	76.522	0.35999	NA	NA	1038600	1225600	1386800	1555700	1205600	1369100	1545000	NA	NA	1104400
F4IDB4			T	1152	___2	S(0.996)FFS(0.006)LS(0.377)T(0.62)FR	RSFFSLSTFRSKGND	0.619943	2	7.09034e-05	136.53	93.223	48.822	-0.14123	NA	2049800	1796700	1477200	2579200	1427300	NA	3728500	5924000	2666800	NA	3709200
F4IDF1	TRFL6		S	463	___1	AS(0.001)AAES(0.029)NLNLS(0.915)PS(0.049)QLS(0.004)S(0.003)EVVNR	AESNLNLSPSQLSSE	0.914586	3	2.75374e-23	109.97	102.04	109.97	0.18816	NA	NA	3566100	NA	4362800	NA	5318300	6174900	6665700	6684200	NA	NA
F4IDF1	TRFL6		S	468	___2	AS(0.142)AAES(0.225)NLNLS(0.485)PS(0.248)QLS(0.528)S(0.372)EVVNR	NLSPSQLSSEVVNRD	0.52781	3	2.32651e-06	64.779	56.706	64.779	0.072215	50000	50000	50000	NA	3877800	3356100	50000	50000	50000	50000	50000	50000
F4IDQ6	NIH	DExH-box ATP-dependent RNA helicase DExH2	S	1574	___1	SGLIEEKPS(0.013)IPS(0.987)DQ	EEKPSIPSDQ_____	0.987146	2	4.17278e-07	96.464	69.366	94.09	-0.039838	1364400	2322800	2226100	3147800	NA	4369000	NA	NA	2203100	3510700	2243700	2793800
F4IDY7	DDR4	DDT domain-containing protein DDR4	S	85	___1	RREEVVEEDEDS(1)EDDDQEDEENDGDDESNPK	VVEEDEDSEDDDQED	1	4	0	308.42	301.32	268.64	0.29921	39726000	37603000	59106000	53652000	55884000	53891000	64107000	61771000	61855000	56431000	55870000	46182000
F4IDY7	DDR4	DDT domain-containing protein DDR4	S	12	___1	GS(0.433)S(0.537)S(0.03)DIVPDRS(1)PADDVAPVTDTK	SDIVPDRSPADDVAP	0.999899	3	2.26006e-32	118.43	109.58	100.66	0.43626	NA	NA	10457000	11147000	10175000	10827000	11191000	7907500	7811900	NA	7327500	7976600
F4IDY7	DDR4	DDT domain-containing protein DDR4	S	676	___1	S(1)GEEEEPR	ANDPETKSGEEEEPR	1	2	1.89836e-28	118.35	112.05	55.064	-0.52014	3488800	4052800	5315900	5666000	5835500	5215600	4574700	4449800	5779400	7676100	4226000	4941200
F4IDY7	DDR4	DDT domain-containing protein DDR4	S	12	___2	GS(0.433)S(0.537)S(0.03)DIVPDRS(1)PADDVAPVTDTK	SDIVPDRSPADDVAP	0.999899	3	2.26006e-32	118.43	109.58	100.66	0.43626	34794000	41008000	58905000	42621000	43157000	39770000	45969000	47096000	51505000	24178000	34566000	32178000
F4IDY7	DDR4	DDT domain-containing protein DDR4	S	628	___2	IDYQQYEFS(1)DS(0.999)DKEAT(0.001)GLAK	DYQQYEFSDSDKEAT	0.999855	2	3.42055e-60	158.65	147.66	158.65	-0.10654	8402400	19760000	21386000	15451000	20362000	17395000	15788000	17666000	18251000	11365000	14194000	16551000
F4IDY7	DDR4	DDT domain-containing protein DDR4	S	630	___2	IDYQQYEFS(1)DS(0.999)DKEAT(0.001)GLAK	QQYEFSDSDKEATGL	0.998538	2	3.42055e-60	158.65	147.66	158.65	-0.10654	8402400	19760000	21386000	15451000	20362000	17395000	15788000	17666000	18251000	11365000	14194000	16551000
F4IDY7	DDR4	DDT domain-containing protein DDR4	S	3	___3	GS(0.699)S(0.699)S(0.699)DIVPDRS(0.694)PADDVAPVT(0.606)DT(0.602)K	_____MGSSSDIVPD	0.699181	3	3.82594e-07	58.49	39.894	40.544	0.63333	50000	50000	50000	5467200	6206800	2333500	9111700	12591000	4013700	2512700	10257000	7274400
F4IDY7	DDR4	DDT domain-containing protein DDR4	S	4	___3	GS(0.062)S(0.855)S(0.083)DIVPDR	____MGSSSDIVPDR	0.854807	2	2.26006e-32	118.43	109.58	53.493	0.91588	50000	50000	50000	5467200	6206800	2333500	9111700	12591000	4013700	2512700	10257000	7274400
F4IDY7	DDR4	DDT domain-containing protein DDR4	S	5	___3	GS(0.699)S(0.699)S(0.699)DIVPDRS(0.694)PADDVAPVT(0.606)DT(0.602)K	___MGSSSDIVPDRS	0.699181	3	1.31256e-17	104.44	85.504	40.544	0.63333	50000	50000	50000	5467200	6206800	2333500	9111700	12591000	4013700	2512700	10257000	7274400
F4IDY7	DDR4	DDT domain-containing protein DDR4	S	12	___3	GS(0.433)S(0.537)S(0.03)DIVPDRS(1)PADDVAPVTDTK	SDIVPDRSPADDVAP	0.999899	3	2.26006e-32	118.43	109.58	100.66	0.43626	50000	50000	50000	5467200	6206800	2333500	9111700	12591000	4013700	2512700	10257000	7274400
F4IEK8			S	1041	___1	VMS(1)ESEMVSGAR	VKYERVMSESEMVSG	0.999667	2	1.15208e-40	148.13	126.67	98.942	-0.44611	NA	14019000	17215000	50000	50000	50000	NA	13362000	NA	23858000	NA	NA
F4IF36	FGT1	Protein FORGETTER 1	S	633	___1	FVEENY(0.019)PLPEQPEPLS(0.988)EDDS(0.992)VKELQR	PEQPEPLSEDDSVKE	0.988326	3	5.53079e-31	118.19	100.68	82.988	-0.28279	17927000	NA	23372000	22504000	23408000	29813000	33902000	NA	40071000	35003000	NA	NA
F4IF36	FGT1	Protein FORGETTER 1	S	633	___2	FVEENY(0.019)PLPEQPEPLS(0.988)EDDS(0.992)VKELQR	PEQPEPLSEDDSVKE	0.988326	3	5.53079e-31	118.19	100.68	82.988	-0.28279	NA	4761400	6458600	13816000	21707000	18443000	NA	NA	6090500	15141000	NA	13406000
F4IF36	FGT1	Protein FORGETTER 1	S	637	___2	FVEENY(0.019)PLPEQPEPLS(0.988)EDDS(0.992)VKELQR	EPLSEDDSVKELQRK	0.99225	3	1.62756e-18	89.751	77.875	82.988	-0.28279	NA	4761400	6458600	13816000	21707000	18443000	NA	NA	6090500	15141000	NA	13406000
F4IF36	FGT1	Protein FORGETTER 1	S	647	___2	RHS(0.998)AS(0.969)PGVS(0.033)IR	ELQRKRHSASPGVSI	0.998064	3	0.000316352	74.789	50.759	74.789	0.040571	NA	5115200	4158000	4218800	6792800	6242200	NA	4718200	4567900	5067700	6533000	7047500
F4IF36	FGT1	Protein FORGETTER 1	S	649	___2	RHS(0.998)AS(0.989)PGVS(0.013)IR	QRKRHSASPGVSIRG	0.9895	3	0.000316352	74.789	50.759	54.812	0.44581	NA	5115200	4158000	4218800	6792800	6242200	NA	4718200	4567900	5067700	6533000	7047500
F4IFD0	At2g04865	Protein MAIN-LIKE 2	S	607	___1	LQEEFDGEEPT(0.013)ES(0.765)Y(0.223)DVK	DGEEPTESYDVKKED	0.764598	2	2.29474e-75	194.58	169.73	194.58	1.0606	4039000	NA	3781400	4599300	6063300	6785800	5778800	5709800	7840300	6970400	5702400	6749500
F4IFD0	At2g04865	Protein MAIN-LIKE 2	T	479	___1	DQVGVT(0.281)AT(0.581)PET(0.137)QQQIELGK	DQVGVTATPETQQQI	0.581346	2	9.91971e-27	118.53	98.975	118.53	0.62748	1362200	1251100	1282700	NA	1483900	NA	NA	902130	1327200	50000	50000	50000
F4IFD0	At2g04865	Protein MAIN-LIKE 2	S	629	___2	GFS(1)DVS(0.999)GEENANREEEDET(0.001)EMGESVAESSSLDR	DDAAKGFSDVSGEEN	0.999584	3	9.89454e-70	131.35	123.47	131.35	-0.9428	60119000	51360000	66096000	59041000	75931000	69317000	55923000	63174000	NA	51199000	69177000	62029000
F4IFD0	At2g04865	Protein MAIN-LIKE 2	S	632	___2	GFS(1)DVS(0.999)GEENANREEEDET(0.001)EMGESVAESSSLDR	AKGFSDVSGEENANR	0.999258	3	9.89454e-70	131.35	123.47	131.35	-0.9428	60119000	51360000	66096000	59041000	75931000	69317000	55923000	63174000	NA	51199000	69177000	62029000
F4IG63			S	688	___1	GGFGSDIEGIGTAPTSGTDPVGTEQVNET(0.009)QS(0.956)PGNDY(0.035)ER	EQVNETQSPGNDYER	0.956198	3	3.84633e-107	154.04	139.33	138.84	0.48835	11908000	10867000	15345000	17477000	15451000	16093000	17234000	NA	19005000	15351000	13884000	11766000
F4IG63			S	18	___2	IVS(0.078)VAS(0.948)NAS(0.974)QDIK	RKIVSVASNASQDIK	0.94805	2	0.000256366	78.486	48.55	70.622	-1.7393	50000	50000	50000	2531200	1399900	1916200	736410	983330	NA	2064900	2047400	1452600
F4IG63			S	21	___2	IVS(0.103)VAS(0.918)NAS(0.979)QDIK	VSVASNASQDIKTAA	0.979154	2	0.000256366	78.486	48.55	62.891	-0.86663	50000	50000	50000	2531200	1399900	1916200	736410	983330	NA	2064900	2047400	1452600
F4IG73	BCHC2	BEACH domain-containing protein C2	S	59	___1	AANES(0.993)QGDLQEPGS(0.003)FS(0.002)NS(0.001)DHGR	QEKAANESQGDLQEP	0.993439	3	3.27655e-09	80.98	72.037	80.98	-0.6087	3442000	3467000	4558900	5404300	4574200	NA	4848700	NA	NA	7427800	NA	NA
F4IG73	BCHC2	BEACH domain-containing protein C2	S	72	___1	AANESQGDLQEPGS(0.019)FS(0.215)NS(0.767)DHGR	EPGSFSNSDHGRSSF	0.76679	3	6.25158e-17	101.71	90.709	101.71	0.38563	NA	5820200	7916000	8703500	8572400	10083000	7243100	8601900	5437500	11693000	9788100	10769000
F4IG73	BCHC2	BEACH domain-containing protein C2	S	48	___1	DDDFEQVS(1)LGDQEK	DDDFEQVSLGDQEKA	1	2	4.69253e-12	115.8	98.891	115.8	-0.6385	1822000	NA	NA	2601800	NA	3436700	4223300	3010600	3902800	2156200	2264000	1985700
F4IG73	BCHC2	BEACH domain-containing protein C2	S	1482	___1	AS(0.969)LS(0.024)S(0.005)DS(0.002)GK	EISSSRASLSSDSGK	0.968544	2	0.0381746	46.796	31.588	46.796	0.12983	5158900	4080200	5356500	3565500	4236400	11101000	NA	7132200	NA	4011100	1171400	NA
F4IG73	BCHC2	BEACH domain-containing protein C2	S	2112	___1	DEGRIS(0.734)GS(0.258)HEHAS(0.008)R	KRDEGRISGSHEHAS	0.733847	3	9.08073e-07	90.714	79.898	90.714	-0.022235	1940500	2446300	5418000	1773300	NA	NA	50000	50000	50000	NA	7191700	NA
F4IG73	BCHC2	BEACH domain-containing protein C2	S	1835	___1	DS(0.001)S(0.999)MLER	SHLRRDSSMLERKTA	0.999287	2	0.00518507	84.615	42.016	71.708	-0.087302	13395000	12986000	15730000	14849000	12817000	NA	22432000	20736000	29180000	10435000	11945000	12010000
F4IG73	BCHC2;BCHC1	BEACH domain-containing protein C2;BEACH domain-containing protein C1	S	1848	___1	LQT(0.003)FS(0.97)S(0.027)FQKPLEPPNNNAPPRPR	TAKLQTFSSFQKPLE	0.969835	3	3.62958e-180	238.72	227.33	193.53	0.049418	77998000	NA	103640000	50000	50000	50000	50000	50000	50000	NA	71456000	65814000
F4IG73	BCHC2;BCHC1	BEACH domain-containing protein C2;BEACH domain-containing protein C1	S	1849	___1	LQTFS(0.022)S(0.977)FQKPLEPPNNNAPPRPR	AKLQTFSSFQKPLEP	0.977359	3	4.09162e-146	225.88	215.74	225.88	0.17307	65785000	68954000	86357000	72925000	71929000	71486000	86756000	80050000	92803000	68050000	74763000	71292000
F4IG73	BCHC2	BEACH domain-containing protein C2	S	111	___1	LSS(1)PGPER	VQSDRLSSPGPEREA	0.999894	2	0.00562732	95.775	25.519	88.392	0.52481	3033100	3999600	4025500	NA	4455600	4293500	3798000	3673400	3721500	6681300	4828600	4283400
F4IG73	BCHC2	BEACH domain-containing protein C2	S	1456	___1	QTCAT(0.027)NAVAS(0.826)PS(0.147)PLK	CATNAVASPSPLKKR	0.825788	2	3.22026e-44	167.29	142.32	167.29	0.020624	NA	1215000	1689000	4228300	4766600	4308000	978110	NA	1736000	NA	NA	4168900
F4IG73	BCHC2	BEACH domain-containing protein C2	S	1044	___1	SPYNES(0.166)GS(0.834)VK	SPYNESGSVKQLDSN	0.833771	2	0.000677275	83.397	69.401	75.819	0.13443	505330	299090	NA	2140900	NA	NA	366680	NA	NA	NA	1679400	1071500
F4IG73	BCHC2	BEACH domain-containing protein C2	S	2131	___1	T(0.297)S(0.703)NDLEMVR	GNSDPRTSNDLEMVR	0.702888	2	0.00396638	66.603	50.64	66.603	-0.0048924	6256200	6069200	5899500	6360400	NA	8024900	9246600	8960900	16348000	12878000	6647100	9583900
F4IGA5	NUP133	Nuclear pore complex protein NUP133	S	533	___1	KNS(1)SNER	RSLSRKNSSNERSTR	0.999576	2	0.00768147	117.89	72.804	117.89	-1.2838	NA	9558600	5073900	4496000	5597600	6338700	6319800	6552100	6166400	NA	NA	474560
F4IGA5	NUP133	Nuclear pore complex protein NUP133	S	28	___1	VPPPDS(0.981)PVT(0.921)PAT(0.097)QNR	NRVPPPDSPVTPATQ	0.981344	3	7.64174e-05	71.692	61.687	47.082	-0.78075	50000	50000	50000	NA	1255400	NA	NA	1915800	1870500	1666000	1283100	2389700
F4IGA5	NUP133	Nuclear pore complex protein NUP133	S	28	___2	VPPPDS(0.981)PVT(0.921)PAT(0.097)QNR	NRVPPPDSPVTPATQ	0.981344	3	7.64174e-05	71.692	61.687	47.082	-0.78075	2599000	3562100	3765000	1682900	1787600	1822100	NA	7082100	10703000	2021600	NA	NA
F4IGA5	NUP133	Nuclear pore complex protein NUP133	T	31	___2	VPPPDS(0.978)PVT(0.924)PAT(0.098)QNR	PPPDSPVTPATQNRN	0.924469	3	7.64174e-05	71.692	61.687	47.726	-0.25793	2599000	3562100	3765000	1682900	1787600	1822100	NA	7082100	10703000	2021600	NA	NA
F4IGL2	KIN7E	Kinesin-like protein KIN-7E	T	571	___2	GDT(0.647)MT(0.258)GT(0.129)S(0.379)T(0.551)PPDALET(0.02)DY(0.016)R	KSWSRGDTMTGTSTP	0.647216	2	7.43661e-11	101.67	92.939	101.67	0.056856	NA	3951100	3971100	50000	50000	50000	50000	50000	50000	50000	50000	50000
F4IGL2	KIN7E	Kinesin-like protein KIN-7E	T	577	___2	GDT(0.647)MT(0.258)GT(0.129)S(0.379)T(0.551)PPDALET(0.02)DY(0.016)R	DTMTGTSTPPDALET	0.550849	2	7.43661e-11	101.67	92.939	101.67	0.056856	NA	3951100	3971100	50000	50000	50000	50000	50000	50000	50000	50000	50000
F4IHL3	MTERF2	Transcription termination factor MTERF2, chloroplastic	S	126	___1	NFLGS(1)DGDDDGESER	SLRNFLGSDGDDDGE	0.999947	2	4.86749e-32	147.68	137.16	147.68	0.028939	605980	NA	NA	7329900	5764600	5320700	1217100	905470	NA	6828300	4869800	4258400
F4IHS2	SYD	Chromatin structure-remodeling complex protein SYD	S	1607	___1	ANEGS(0.001)T(0.002)S(0.004)NPDQVS(0.97)PVHS(0.011)AT(0.007)T(0.004)ALR	TSNPDQVSPVHSATT	0.970484	3	8.39236e-33	123.14	109.41	115.45	-0.10402	NA	6838700	10116000	11541000	13550000	13687000	8160100	11215000	12733000	13293000	13513000	13368000
F4IHS2	SYD	Chromatin structure-remodeling complex protein SYD	S	3482	___1	DHIET(0.004)AECELVDVS(0.87)PGCS(0.063)S(0.063)QPEVK	ECELVDVSPGCSSQP	0.870461	3	1.32048e-27	107.19	85.262	107.19	2.2631	1605100	NA	NA	NA	4508500	NA	3195700	1994000	NA	NA	4437700	3979900
F4IHS2	SYD	Chromatin structure-remodeling complex protein SYD	S	2104	___1	IET(0.093)NS(0.9)EELQAS(0.007)R	NSKIETNSEELQASR	0.899715	2	1.48169e-12	123.64	83.722	123.64	-1.0497	50000	50000	50000	NA	1886200	2070000	2197100	NA	2374600	2466600	1885300	NA
F4IHS2	SYD	Chromatin structure-remodeling complex protein SYD	S	1388	___1	LCQTESPDS(1)PQGK	CQTESPDSPQGKGEG	0.999998	2	6.14884e-169	266.97	230.29	266.97	-1.0453	25008000	37197000	46861000	35075000	42591000	34631000	35087000	40218000	36974000	35215000	34165000	31632000
F4IHS2	SYD	Chromatin structure-remodeling complex protein SYD	S	2070	___1	NIS(1)FQDEVK	DKLEKNISFQDEVKT	1	2	0.000107399	112.71	76.803	102.52	0.77265	50000	50000	50000	5742300	NA	2175300	1029100	982210	NA	3306300	2028400	1921800
F4IHS2	SYD	Chromatin structure-remodeling complex protein SYD	S	1586	___1	S(0.001)AS(0.998)EIVSR	FALPRSASEIVSRVP	0.998491	2	0.00122575	93.667	47.277	83.883	0.17841	1113100	902150	1139300	3308100	2061800	NA	4360800	NA	NA	50000	50000	50000
F4IHS2	SYD	Chromatin structure-remodeling complex protein SYD	S	154	___1	S(0.053)FDRES(0.944)PS(0.003)NLDSTSGISQPHNR	NRSFDRESPSNLDST	0.944421	3	9.10247e-180	243.52	236.42	243.52	0.34701	18692000	18027000	24509000	24951000	19270000	20832000	46621000	27962000	39515000	27762000	NA	NA
F4IHS2	SYD	Chromatin structure-remodeling complex protein SYD	S	156	___1	S(0.037)FDRES(0.23)PS(0.732)NLDSTSGISQPHNR	SFDRESPSNLDSTSG	0.732053	3	2.31297e-53	140.07	134.21	140.07	0.26876	50000	50000	50000	50000	50000	50000	50000	50000	50000	NA	18259000	18015000
F4IHS2	SYD	Chromatin structure-remodeling complex protein SYD	S	1385	___2	LCQT(0.007)ES(0.993)PDS(1)PQGK	EKLCQTESPDSPQGK	0.992964	2	4.38646e-06	92.039	85.655	92.039	0.23831	NA	6929400	8012900	12745000	13561000	11571000	14176000	13161000	NA	13330000	10117000	11856000
F4IHS2	SYD	Chromatin structure-remodeling complex protein SYD	S	1388	___2	LCQTESPDS(1)PQGK	CQTESPDSPQGKGEG	0.999998	2	6.14884e-169	266.97	230.29	266.97	-1.0453	NA	6929400	8012900	12745000	13561000	11571000	14176000	13161000	NA	13330000	10117000	11856000
F4IHS2	SYD	Chromatin structure-remodeling complex protein SYD	S	2027	___2	LS(0.022)QEGET(0.499)T(0.499)PAS(0.665)DGET(0.243)CHLAEET(0.023)AS(0.016)S(0.013)LS(0.01)Y(0.009)VR	EGETTPASDGETCHL	0.665449	3	1.76311e-30	99.581	93.675	99.581	-0.13176	50000	50000	50000	50000	50000	50000	NA	9615900	NA	8355300	10414000	NA
F4IHS2	SYD	Chromatin structure-remodeling complex protein SYD	S	149	___2	S(0.993)FDRES(0.738)PS(0.269)NLDSTSGISQPHNR	SGTQSNRSFDRESPS	0.993307	3	1.28723e-66	149.16	141.33	142.28	0.62325	7776500	11240000	11456000	11946000	14767000	13388000	8398400	10009000	8682700	10034000	12029000	10670000
F4IHS2	SYD	Chromatin structure-remodeling complex protein SYD	S	154	___2	S(0.053)FDRES(0.944)PS(0.003)NLDSTSGISQPHNR	NRSFDRESPSNLDST	0.944421	3	9.10247e-180	243.52	236.42	243.52	0.34701	7776500	11240000	11456000	11946000	14767000	13388000	NA	10009000	8682700	10034000	12029000	10670000
F4IHS2	SYD	Chromatin structure-remodeling complex protein SYD	S	449	___2	T(0.014)NDLS(0.048)T(0.145)S(0.145)AVQLDEFHS(0.817)S(0.817)DEEEGNLQPS(0.016)PK	VQLDEFHSSDEEEGN	0.81678	4	5.88621e-28	105.24	96.035	62.683	1.0435	NA	46211000	66104000	45019000	NA	NA	NA	52076000	NA	NA	44754000	NA
F4IHS2	SYD	Chromatin structure-remodeling complex protein SYD	S	450	___2	T(0.002)NDLS(0.04)T(0.079)S(0.128)AVQLDEFHS(0.812)S(0.938)DEEEGNLQPS(0.001)PK	QLDEFHSSDEEEGNL	0.937737	3	5.88621e-28	105.24	96.035	105.24	0.57166	NA	46211000	66104000	45019000	NA	NA	NA	52076000	58156000	NA	44754000	NA
F4IHS2	SYD	Chromatin structure-remodeling complex protein SYD	T	2023	___2	LS(0.029)QEGET(0.528)T(0.528)PAS(0.625)DGET(0.244)CHLAEET(0.013)AS(0.01)S(0.009)LS(0.007)Y(0.007)VR	KLSQEGETTPASDGE	0.527776	3	1.76311e-30	99.581	93.675	92.206	-0.55012	50000	50000	50000	50000	50000	50000	50000	50000	50000	8355300	10414000	NA
F4IHS2	SYD	Chromatin structure-remodeling complex protein SYD	T	2024	___2	LS(0.029)QEGET(0.528)T(0.528)PAS(0.625)DGET(0.244)CHLAEET(0.013)AS(0.01)S(0.009)LS(0.007)Y(0.007)VR	LSQEGETTPASDGET	0.527776	3	1.76311e-30	99.581	93.675	92.206	-0.55012	50000	50000	50000	50000	50000	50000	50000	50000	50000	8355300	10414000	NA
F4IHU8	At2g34357		S	1130	___1	KADS(1)DEEAEFDVEGR	LRKRKADSDEEAEFD	1	3	0	322.43	293.89	89.684	0.10434	8757400	9099300	11996000	16392000	11077000	13793000	10918000	10645000	12674000	12493000	13933000	9478300
F4IHU8	At2g34357		S	1101	___1	NQSHLEVDES(1)DDEPLDLMDQHK	SHLEVDESDDEPLDL	0.999871	3	9.87781e-54	143.32	131.48	113.93	-0.6852	7597100	10352000	15398000	50000	50000	50000	11704000	9322000	13389000	50000	50000	50000
F4IHU8	At2g34357		S	1056	___2	IFS(0.023)DVY(0.395)ADS(0.79)EDS(0.79)DGDDMDAES(0.002)HGR	FSDVYADSEDSDGDD	0.789844	2	1.82476e-20	97.417	85.977	97.417	0.55235	17725000	29399000	45623000	NA	51177000	NA	44964000	40695000	38672000	41290000	51248000	47786000
F4IHU8	At2g34357		S	1059	___2	IFS(0.026)DVY(0.298)ADS(0.744)EDS(0.931)DGDDMDAES(0.001)HGR	VYADSEDSDGDDMDA	0.93107	3	1.82476e-20	97.417	85.977	90.616	0.091411	17725000	29399000	45623000	NA	51177000	NA	44964000	40695000	38672000	41290000	51248000	47786000
F4IHU8	At2g34357		Y	1053	___2	IFS(0.037)DVY(0.777)ADS(0.592)EDS(0.592)DGDDMDAES(0.002)HGR	TKIFSDVYADSEDSD	0.777062	3	1.42397e-07	65.901	64.369	65.901	0.56384	17725000	29399000	45623000	NA	51177000	NA	44964000	40695000	38672000	NA	NA	47786000
F4II29	CTEXP		S	605	___1	GKPLEQAPLAS(0.058)S(0.034)S(0.14)S(0.692)APS(0.076)LAAAASNATSTATEAPSVK	APLASSSSAPSLAAA	0.692079	3	3.62118e-70	127.75	122.6	121.87	-0.39373	NA	NA	54874000	87570000	65132000	NA	52063000	43515000	58805000	67100000	43867000	NA
F4II29	CTEXP		S	750	___1	T(0.047)VQS(0.953)DDEDPWAAIAAPPPTTR	NVKKTVQSDDEDPWA	0.952513	2	9.98654e-18	113.68	108.67	101.2	-1.7314	3060700	4141800	5071300	5943800	6312500	7028800	4852300	7402700	6744200	7177800	5211900	4537400
F4II29	CTEXP		S	605	___2	GKPLEQAPLAS(0.058)S(0.034)S(0.14)S(0.692)APS(0.076)LAAAASNATSTATEAPSVK	APLASSSSAPSLAAA	0.692079	3	3.62118e-70	127.75	122.6	121.87	-0.39373	50000	50000	50000	40802000	14114000	11904000	50000	50000	50000	NA	10788000	5715100
F4II29	CTEXP		S	625	___2	GKPLEQAPLAS(0.006)S(0.023)S(0.141)S(0.685)APS(0.146)LAAAASNATST(0.002)AT(0.021)EAPS(0.977)VK	STATEAPSVKASHHT	0.977247	3	3.62118e-70	127.75	122.6	127.75	-0.079704	50000	50000	50000	40802000	14114000	11904000	50000	50000	50000	19059000	10788000	5715100
F4II37			S	135	___2	S(0.039)S(0.039)PIEQHEDDGEVDS(0.952)S(0.952)DDDDGMPPLQANT(0.018)NR	EDDGEVDSSDDDDGM	0.952051	3	4.9192e-30	99.34	93.62	99.34	-0.077565	50000	50000	50000	12837000	16332000	10977000	10015000	NA	10917000	11059000	NA	10330000
F4II37			S	136	___2	S(0.039)S(0.039)PIEQHEDDGEVDS(0.952)S(0.952)DDDDGMPPLQANT(0.018)NR	DDGEVDSSDDDDGMP	0.952051	3	4.9192e-30	99.34	93.62	99.34	-0.077565	50000	50000	50000	12837000	16332000	10977000	10015000	NA	10917000	11059000	NA	10330000
F4IIC2	RAD7A		S	760	___1	MDPFLGHLS(1)DN	DPFLGHLSDN_____	1	2	0.00369468	55.452	40.25	55.452	1.3944	843380	NA	1207000	1025600	NA	1546300	50000	50000	50000	50000	50000	50000
F4IIN7			S	708	___1	S(0.008)PS(0.954)S(0.039)PAVR	SLGHKSPSSPAVRAL	0.95376	2	0.00748094	66.299	23.7	66.299	0.64458	50000	50000	50000	NA	1073800	NA	50000	50000	50000	2486400	2087200	NA
F4IIN7			S	709	___1	S(0.005)PS(0.314)S(0.681)PAVR	LGHKSPSSPAVRALF	0.680961	2	0.0176343	56.432	10.751	56.258	0.79177	50000	50000	50000	1099000	NA	1047900	50000	50000	50000	50000	50000	50000
F4IIU4	AIR9	187-kDa microtubule-associated protein AIR9	S	33	___1	S(1)PES(1)VSAVSVVSNR	TIANESRSPESVSAV	0.999998	2	5.22089e-37	133.66	100.46	122.33	0.31709	50000	50000	50000	2367400	1846200	NA	NA	1575000	NA	1903200	1704100	NA
F4IIU4	AIR9	187-kDa microtubule-associated protein AIR9	S	230	___1	S(0.021)KS(0.973)FS(0.558)S(0.448)PLDR	SSSIRSKSFSSPLDR	0.972845	2	6.87706e-05	124.42	88.881	45.764	0.1303	2463400	NA	2439900	3728400	4981100	4142900	3394300	3924400	4429400	3249600	1981500	2169100
F4IIU4	AIR9	187-kDa microtubule-associated protein AIR9	S	232	___1	S(0.1)FS(0.873)S(0.027)PLDR	SIRSKSFSSPLDRTS	0.873053	2	0.00116538	71.349	23.066	55.908	0.37501	606770	915530	NA	1022600	865670	900270	1255400	NA	NA	1053100	1023200	951530
F4IIU4	AIR9	187-kDa microtubule-associated protein AIR9	S	233	___1	S(0.006)FS(0.315)S(0.679)PLDR	IRSKSFSSPLDRTSN	0.679197	2	0.0113909	70.1	22.902	70.1	0.65298	952180	NA	1204600	860690	NA	NA	NA	1728900	1952200	1513300	NA	NA
F4IIU4	AIR9	187-kDa microtubule-associated protein AIR9	S	147	___1	SVPVS(0.995)PGS(0.005)R	SKKSVPVSPGSRSLT	0.995395	2	0.000391899	106.4	91.733	89.317	-0.14788	6869500	9498100	NA	NA	NA	10976000	NA	9852700	13531000	15101000	11541000	NA
F4IIU4	AIR9	187-kDa microtubule-associated protein AIR9	S	213	___1	VS(0.208)S(0.725)PS(0.041)AGS(0.009)S(0.006)PS(0.003)VS(0.002)S(0.002)S(0.002)IR	RTVSKVSSPSAGSSP	0.725364	2	0.00201485	65.943	47.198	65.943	1.1914	1843800	2208100	2272500	2039200	3111900	2613600	NA	1940900	3110500	1993700	2197500	2208800
F4IIU4	AIR9	187-kDa microtubule-associated protein AIR9	S	33	___2	S(1)PES(1)VSAVSVVSNR	TIANESRSPESVSAV	0.999998	2	5.22089e-37	133.66	100.46	122.33	0.31709	2798200	2918700	3489200	3378200	6821100	5241600	4047700	4450800	5326000	1987100	4072100	2920300
F4IIU4	AIR9	187-kDa microtubule-associated protein AIR9	S	36	___2	S(1)PES(1)VSAVSVVSNR	NESRSPESVSAVSVV	0.999681	2	2.40715e-21	133.66	100.46	122.33	0.31709	2798200	2918700	3489200	3378200	6821100	5241600	4047700	4450800	5326000	1987100	4072100	2920300
F4IIU4	AIR9	187-kDa microtubule-associated protein AIR9	S	230	___2	S(0.021)KS(0.973)FS(0.558)S(0.448)PLDR	SSSIRSKSFSSPLDR	0.972845	2	6.87706e-05	124.42	88.881	45.764	0.1303	1178400	1048000	1104200	NA	NA	983870	NA	1418600	NA	50000	50000	50000
F4IIU4	AIR9	187-kDa microtubule-associated protein AIR9	S	232	___2	S(0.1)FS(0.873)S(0.027)PLDR	SIRSKSFSSPLDRTS	0.873053	2	0.00116538	71.349	23.066	55.908	0.37501	1178400	1048000	1104200	NA	NA	983870	NA	1418600	NA	50000	50000	50000
F4IIU4	AIR9	187-kDa microtubule-associated protein AIR9	T	26	___2	EDNAT(0.946)IANES(0.138)RS(0.12)PES(0.562)VS(0.183)AVS(0.042)VVS(0.009)NR	AVKEDNATIANESRS	0.946412	3	2.40715e-21	101.27	90.767	84.067	1.8169	NA	NA	8653800	7941700	NA	10222000	12922000	16520000	NA	NA	15355000	10461000
F4IIU4	AIR9	187-kDa microtubule-associated protein AIR9	S	33	___3	S(1)PES(1)VSAVSVVSNR	TIANESRSPESVSAV	0.999998	2	5.22089e-37	133.66	100.46	122.33	0.31709	50000	50000	50000	NA	NA	788820	799860	1090400	NA	NA	641430	NA
F4IIU4	AIR9	187-kDa microtubule-associated protein AIR9	S	36	___3	S(1)PES(1)VSAVSVVSNR	NESRSPESVSAVSVV	0.999681	2	2.40715e-21	133.66	100.46	122.33	0.31709	50000	50000	50000	NA	NA	788820	799860	1090400	NA	NA	641430	NA
F4IIU4	AIR9	187-kDa microtubule-associated protein AIR9	S	44	___3	S(0.726)PES(0.659)VS(0.501)AVS(0.492)VVS(0.622)NR	VSAVSVVSNRAASTK	0.622035	2	0.000206252	43.416	35.97	42.813	2.4392	50000	50000	50000	2391500	NA	3756200	NA	4131800	4381000	1702700	2537800	NA
F4IJD7			S	109	___1	EEEKTEEADT(0.001)EQDS(0.999)DDENAK	EADTEQDSDDENAKL	0.999351	3	1.87458e-38	131.56	121.6	131.56	-0.65002	NA	NA	16783000	11539000	NA	10236000	8183400	9518600	NA	8831200	6639100	8205000
F4IJD7			S	190	___1	LENSVQQGS(0.121)S(0.879)PR	NSVQQGSSPREAGSG	0.879237	3	1.54293e-157	264.75	237.32	71.98	0.34407	51323000	57823000	85517000	110360000	135420000	133860000	90987000	75141000	89705000	164360000	138220000	NA
F4IJD7			S	109	___3	EEEKTEEADT(0.001)EQDS(0.999)DDENAK	EADTEQDSDDENAKL	0.999351	3	1.87458e-38	131.56	121.6	131.56	-0.65002	NA	NA	32443000	29798000	NA	35151000	30621000	NA	NA	30393000	26017000	NA
F4IJD7			S	90	___3	S(0.371)IAEMGEVDEDS(0.441)ES(0.432)S(0.433)AKEEEKT(0.424)EEADT(0.392)EQDS(0.507)DDENAK	MGEVDEDSESSAKEE	0.44051	4	4.77076e-14	61.452	56.268	61.452	0.49357	50000	50000	50000	36087000	30389000	NA	50000	50000	50000	NA	28835000	NA
F4IJD7			S	92	___3	S(0.438)IAEMGEVDEDS(0.585)ES(0.589)S(0.59)AKEEEKT(0.59)EEADT(0.585)EQDS(0.622)DDENAK	EVDEDSESSAKEEEK	0.589424	4	1.36135e-32	92.649	87.715	40.206	0.3477	50000	50000	50000	36087000	30389000	NA	50000	50000	50000	NA	28835000	NA
F4IJD7			S	93	___3	S(0.438)IAEMGEVDEDS(0.585)ES(0.589)S(0.59)AKEEEKT(0.59)EEADT(0.585)EQDS(0.622)DDENAK	VDEDSESSAKEEEKT	0.590196	4	1.9393e-34	95.296	90.112	40.206	0.3477	50000	50000	50000	36087000	30389000	NA	50000	50000	50000	NA	28835000	NA
F4IJD7			T	100	___3	S(0.438)IAEMGEVDEDS(0.585)ES(0.589)S(0.59)AKEEEKT(0.59)EEADT(0.585)EQDS(0.622)DDENAK	SAKEEEKTEEADTEQ	0.590196	4	1.9393e-34	95.296	90.112	40.206	0.3477	50000	50000	50000	36087000	30389000	NA	50000	50000	50000	NA	28835000	NA
F4IJD7			T	105	___3	S(0.566)IAEMGEVDEDS(0.572)ES(0.572)S(0.572)AKEEEKT(0.572)EEADT(0.572)EQDS(0.574)DDENAK	EKTEEADTEQDSDDE	0.572136	4	8.50487e-07	40.621	38.246	40.621	-0.54877	50000	50000	50000	36087000	30389000	NA	50000	50000	50000	NA	28835000	NA
F4IJE1	SNX4		S	327	___1	S(1)PNINDR	TKAIEQKSPNINDRH	1	2	0.0188489	65.224	26.433	56.432	0.13513	50000	50000	50000	1726200	NA	1738900	50000	50000	50000	1849200	1986900	1870300
F4IJK1	NET2D	Protein NETWORKED 2D	S	896	___1	LIDEFALS(0.004)GS(0.996)K	DEFALSGSKNKSDLD	0.995979	2	1.92195e-34	169.04	122.2	123.02	-0.56422	4143000	2427600	2873800	1906300	2086600	2219800	3678000	3949400	3758500	2942800	2060200	2107300
F4IKF3			S	523	___1	S(0.001)S(0.003)LQS(0.886)PQRPS(0.036)S(0.036)S(0.036)R	AGKSSLQSPQRPSSS	0.88633	3	6.1132e-08	97.797	84.919	97.797	0.20641	2396800	2380700	3537700	2267200	3473000	3881500	3221500	6210300	7131600	4001500	3986900	4130000
F4IKR5			S	281	___2	IT(0.03)EKDS(0.983)S(0.987)GEENMGR	SKITEKDSSGEENMG	0.982582	2	0.007029	46.406	37.218	46.406	-0.24481	4354200	5754500	9056000	5248000	3254900	NA	NA	7506900	NA	50000	50000	50000
F4IKR5			S	282	___2	IT(0.03)EKDS(0.983)S(0.987)GEENMGR	KITEKDSSGEENMGR	0.987439	2	0.007029	46.406	37.218	46.406	-0.24481	4354200	5754500	9056000	5248000	3254900	NA	NA	7506900	NA	50000	50000	50000
F4IL68	TASH3		S	1112	___1	ES(1)FENPVAGSGSR	SEPQSRESFENPVAG	1	2	2.49951e-24	155.57	145.89	155.57	0.46586	8018900	10611000	13250000	50000	50000	50000	13129000	12955000	16523000	10972000	11440000	11491000
F4IL68	TASH3		S	1120	___1	ES(0.001)FENPVAGS(0.668)GS(0.332)R	FENPVAGSGSRSYES	0.667682	2	8.72297e-07	95.981	77.756	67.102	0.4235	1267600	1569200	2266000	3834100	2501900	3973800	1753600	NA	2190900	5147200	2461400	3301300
F4IL68	TASH3		S	1122	___1	ESFENPVAGS(0.297)GS(0.703)R	NPVAGSGSRSYESDD	0.703388	2	6.15214e-19	130.19	97.771	130.19	0.66347	50000	50000	50000	NA	4430300	3973800	1979300	NA	NA	5227900	NA	4176400
F4IL68	TASH3		S	1127	___1	SYES(1)DDEEPR	SGSRSYESDDEEPRK	1	2	7.91729e-31	180.19	163.99	152.7	-0.090098	14912000	13706000	18589000	24688000	21412000	23275000	20146000	20326000	27701000	34492000	19119000	20907000
F4IL68	TASH3		S	543	___1	TSS(0.999)ISAGPGR	EGIRRTSSISAGPGR	0.999477	2	1.40345e-06	141.27	99.076	131.09	0.26485	14157000	18321000	22123000	25501000	19747000	19702000	23040000	25460000	32492000	24287000	17502000	22402000
F4IL68	TASH3		S	1124	___2	S(0.689)Y(0.313)ES(0.998)DDEEPR	VAGSGSRSYESDDEE	0.688726	2	2.48846e-07	99.215	86.259	67.456	0.3933	50000	50000	50000	3022900	2470200	3806900	915370	2746200	2646600	2761500	2971300	2973100
F4IL68	TASH3		S	1127	___2	SYES(1)DDEEPR	SGSRSYESDDEEPRK	1	2	7.91729e-31	180.19	163.99	152.7	-0.090098	10716000	18585000	19704000	9713500	10738000	12652000	13340000	19448000	NA	NA	12025000	9834600
F4IL68	TASH3		S	1135	___2	S(0.003)Y(0.033)ES(0.963)DDEEPRKS(0.775)T(0.192)GT(0.032)R	DDEEPRKSTGTRFGT	0.775376	3	7.91729e-31	146.19	132.6	146.19	0.38084	10716000	18585000	19704000	9713500	10738000	12652000	13340000	19448000	NA	NA	12025000	NA
F4IL68	TASH3		S	543	___2	TSS(0.999)ISAGPGR	EGIRRTSSISAGPGR	0.999477	2	1.40345e-06	141.27	99.076	131.09	0.26485	50000	50000	50000	NA	NA	743190	50000	50000	50000	956740	510690	NA
F4IL68	TASH3		S	545	___2	T(0.111)S(0.125)S(0.813)IS(0.95)AGPGR	IRRTSSISAGPGRSD	0.9504	2	0.00891147	54.784	38.113	54.784	-2.7119	50000	50000	50000	NA	NA	743190	50000	50000	50000	956740	510690	NA
F4IL68	TASH3		Y	1125	___2	S(0.544)Y(0.544)ES(0.911)DDEEPRK	AGSGSRSYESDDEEP	0.54428	2	2.48846e-07	99.215	86.259	43.382	-0.14608	50000	50000	50000	3022900	2470200	3806900	915370	2746200	2646600	2761500	2971300	2973100
F4IL68	TASH3		S	1124	___3	S(0.689)Y(0.313)ES(0.998)DDEEPR	VAGSGSRSYESDDEE	0.688726	2	2.48846e-07	99.215	86.259	67.456	0.3933	4561600	5140000	5363400	4387000	NA	4848200	NA	6848700	7377800	2903600	4721400	5387000
F4IL68	TASH3		S	1127	___3	SYES(1)DDEEPR	SGSRSYESDDEEPRK	1	2	7.91729e-31	180.19	163.99	152.7	-0.090098	4561600	5140000	5363400	4387000	NA	4848200	NA	6848700	7377800	2903600	4721400	5387000
F4IL68	TASH3		S	1135	___3	S(0.003)Y(0.033)ES(0.963)DDEEPRKS(0.775)T(0.192)GT(0.032)R	DDEEPRKSTGTRFGT	0.775376	3	7.91729e-31	146.19	132.6	146.19	0.38084	4561600	NA	5363400	4387000	NA	NA	50000	50000	50000	NA	4721400	5387000
F4IL68	TASH3		Y	1125	___3	S(0.544)Y(0.544)ES(0.911)DDEEPRK	AGSGSRSYESDDEEP	0.54428	2	2.48846e-07	99.215	86.259	43.382	-0.14608	4561600	5140000	5363400	4387000	NA	4848200	NA	6848700	7377800	2903600	4721400	5387000
F4ILE1			S	143	___1	S(1)LEIEPK	RSQEREKSLEIEPKE	1	2	5.34588e-24	185.25	123.47	65.224	-0.67715	37829000	34554000	82143000	63255000	57390000	71987000	80466000	71833000	88626000	83077000	54922000	61922000
F4ILR7		DExH-box ATP-dependent RNA helicase DExH1	S	188	___1	RPDS(0.995)AS(0.005)K	LGLKRPDSASKLPDS	0.995	2	0.00946244	96.668	45.965	96.668	-0.11594	NA	NA	510800	NA	3774800	NA	NA	2317700	6408700	NA	3455000	4483400
F4ILW4		ARM repeat superfamily protein	S	231	___1	ILT(0.03)NANDS(0.97)GRK	ILTNANDSGRKWVDE	0.969637	2	0.00594019	60.255	51.526	57.164	-0.12153	935740	NA	1276300	1387200	1060500	1473700	1123600	1180800	1070600	1709200	NA	NA
F4IM73			S	484	___1	NAES(1)DREEDVEEDK	KQEKNAESDREEDVE	1	2	2.38923e-05	87.18	60.638	87.18	-0.13501	574950	582990	1154300	727280	NA	768740	NA	750620	NA	728870	490890	NA
F4IMJ8			S	57	___1	DALEEAS(1)ENGS(1)LFK	RDALEEASENGSLFK	1	2	2.74871e-21	144.27	119.97	41.621	1.7933	50000	50000	50000	NA	NA	4115400	NA	1797400	2227700	5774700	3422900	3614500
F4IMJ8			S	30	___1	DGS(0.002)DS(0.998)PIDVR	RRRDGSDSPIDVRRK	0.997726	2	5.25981e-13	160.18	125.49	77.674	0.41861	4721000	6337900	7911700	8228300	8014300	9113300	6825300	6685600	8231400	9704900	7150200	7701000
F4IMJ8			S	469	___1	DVFET(0.002)DLLEDNAS(0.998)DR	DLLEDNASDRDGTSS	0.998182	2	1.827e-14	108.71	80.416	108.71	0.62154	NA	1499000	1938700	NA	2037500	2261700	2462800	2214500	1741000	1227300	1419100	NA
F4IMJ8			S	657	___1	LLGLEDEQPS(1)R	GLEDEQPSRGTRVSF	1	2	4.71864e-08	114.82	84.485	114.82	-0.60342	921740	1004000	1199700	3133600	1914700	1644200	1398100	1579700	1968300	2614100	1075500	1195200
F4IMJ8			S	76	___1	SQDVENENQDES(1)LGR	ENENQDESLGRSRSL	1	2	0	366.02	322.33	366.02	-0.62297	2377300	3675200	6771300	33147000	30458000	32348000	3809900	3100800	NA	NA	20829000	NA
F4IMJ8			S	663	___1	VS(1)FNMDR	PSRGTRVSFNMDRVS	1	2	0.0102058	62.463	39.144	53.327	-0.58738	7998000	9172400	10223000	6732600	7516700	7537400	9631500	9719900	10106000	8485300	7710200	8045800
F4IMJ8			S	57	___2	DALEEAS(1)ENGS(1)LFK	RDALEEASENGSLFK	1	2	2.74871e-21	144.27	119.97	41.621	1.7933	947170	1343000	NA	3438100	3905800	2526200	926500	NA	NA	3363900	2277400	NA
F4IMJ8			S	61	___2	DALEEAS(1)ENGS(1)LFK	EEASENGSLFKSQDV	1	2	1.05524e-06	93.494	72.623	41.621	1.7933	947170	1343000	NA	3438100	3905800	2526200	926500	NA	NA	3363900	2277400	NA
F4IMQ0	FLX	Protein FLC EXPRESSOR	S	235	___2	EANAAAEAAPT(0.991)PS(0.991)PGLAAS(0.015)Y(0.004)GNNTDDIYGGQGR	AEAAPTPSPGLAASY	0.990581	3	4.37117e-98	149.84	143.75	136.8	-0.26414	8057600	7490800	13983000	NA	13550000	6117700	7307300	8877000	10167000	NA	6933700	5946000
F4IMQ0	FLX	Protein FLC EXPRESSOR	T	233	___2	EANAAAEAAPT(0.991)PS(0.991)PGLAAS(0.015)Y(0.004)GNNTDDIYGGQGR	AAAEAAPTPSPGLAA	0.990581	3	4.37117e-98	149.84	143.75	136.8	-0.26414	8057600	7490800	13983000	NA	13550000	6117700	7307300	8877000	10167000	NA	6933700	5946000
F4IN58		Piezo-type mechanosensitive ion channel homolog	S	1399	___1	MNS(1)DS(0.001)NFGVAS(1)PR	VQLHRMNSDSNFGVA	0.999967	2	1.16349e-21	128.59	119.55	127.61	0.04299	1090200	2521700	1984200	2313000	1340300	1576100	3739400	NA	1568800	NA	NA	2313600
F4IN58		Piezo-type mechanosensitive ion channel homolog	S	1574	___1	S(0.011)T(0.011)S(0.977)LQS(0.001)DR	TPFERSTSLQSDRSS	0.976768	2	0.000726908	80.688	42.385	70.056	-0.54586	2093700	1807800	3193500	2531300	NA	NA	50000	50000	50000	50000	50000	50000
F4IN58		Piezo-type mechanosensitive ion channel homolog	S	1399	___2	MNS(1)DS(0.001)NFGVAS(1)PR	VQLHRMNSDSNFGVA	0.999967	2	1.16349e-21	128.59	119.55	127.61	0.04299	5403500	8991900	10514000	14279000	21602000	10585000	8509600	7954500	6969100	9536900	NA	13296000
F4IN58		Piezo-type mechanosensitive ion channel homolog	S	1407	___2	MNS(0.999)DS(0.001)NFGVAS(1)PR	DSNFGVASPRTEGLR	0.999982	2	1.16349e-21	128.59	119.55	128.59	0.4927	5403500	8991900	10514000	14279000	21602000	10585000	8509600	7954500	6969100	9536900	NA	13296000
F4IN78	HULK2	Protein HUA2-LIKE 2	S	762	___2	MSFS(1)PAIT(0.073)ADT(0.927)PAR	SREKMSFSPAITADT	0.999632	2	2.71288e-44	177.58	151.46	177.58	0.74366	8310900	10108000	10904000	8319200	10456000	9362500	10211000	8692800	10563000	7819200	8238200	8142200
F4IN78	HULK2	Protein HUA2-LIKE 2	T	769	___2	MS(0.002)FS(0.998)PAIT(0.001)ADT(0.999)PAR	SPAITADTPARGTPH	0.999262	2	2.71288e-44	177.58	151.46	143.14	0.31365	8310900	10108000	10904000	8319200	10456000	9362500	10211000	8692800	10563000	7819200	8238200	8142200
F4INJ6	TRM26		S	396	___1	S(0.098)LS(0.85)APVS(0.026)GT(0.016)S(0.011)FGK	RNLKRSLSAPVSGTS	0.849625	2	0.00416202	60.401	27.877	43.813	2.5959	2075100	2090400	NA	50000	50000	50000	NA	2641000	NA	50000	50000	50000
F4IP06	SWC2	SWR1 complex subunit 2	S	65	___1	EVADEFDS(1)DFNDDEPEPDAVAVNEK	EVADEFDSDFNDDEP	1	3	1.44458e-05	62.377	50.354	44.711	-0.46179	1059900	995160	NA	NA	NA	1736100	1518900	NA	NA	NA	1479800	NA
F4IPZ3			S	894	___1	GGIS(1)DEFSR	LAARGGISDEFSRSS	1	2	2.1292e-07	151.22	111.59	151.22	-0.14783	2574700	3048900	4292300	4785900	5470700	6888600	4764100	3115900	4624800	4642500	3959300	4597300
F4IPZ3			S	762	___2	FAVDGT(0.021)S(0.038)HVS(0.965)S(0.976)IVR	VDGTSHVSSIVRGTV	0.965421	2	2.89849e-05	84.297	68.541	84.297	2.5946	2976400	NA	2753400	3210900	4748600	4212000	3588900	NA	2394500	3697300	4476000	3928800
F4IPZ3			S	763	___2	FAVDGT(0.021)S(0.038)HVS(0.965)S(0.976)IVR	DGTSHVSSIVRGTVG	0.976003	2	2.89849e-05	84.297	68.541	84.297	2.5946	2976400	NA	2753400	3210900	4748600	4212000	3588900	NA	2394500	3697300	4476000	3928800
F4IPZ3			S	759	___3	FAVDGT(0.75)S(0.75)HVS(0.75)S(0.75)IVR	KFAVDGTSHVSSIVR	0.75	2	0.012667	56.729	38.418	46.158	0.553	762850	2041100	2220100	2296700	4299500	3665200	2280800	2421500	2538200	3099000	3970600	3168700
F4IPZ3			S	762	___3	FAVDGT(0.021)S(0.038)HVS(0.965)S(0.976)IVR	VDGTSHVSSIVRGTV	0.965421	2	2.89849e-05	84.297	68.541	84.297	2.5946	762850	2041100	2220100	2296700	4299500	3665200	2280800	2421500	2538200	3099000	3970600	3168700
F4IPZ3			S	763	___3	FAVDGT(0.021)S(0.038)HVS(0.965)S(0.976)IVR	DGTSHVSSIVRGTVG	0.976003	2	2.89849e-05	84.297	68.541	84.297	2.5946	762850	2041100	2220100	2296700	4299500	3665200	2280800	2421500	2538200	3099000	3970600	3168700
F4IPZ3			T	758	___3	FAVDGT(0.75)S(0.75)HVS(0.75)S(0.75)IVR	SKFAVDGTSHVSSIV	0.75	2	0.012667	56.729	38.418	46.158	0.553	762850	2041100	2220100	2296700	4299500	3665200	2280800	2421500	2538200	3099000	3970600	3168700
F4IQ10			S	136	___1	ALS(1)FVGGNGGAK	GNGNRALSFVGGNGG	1	2	0.00245883	66.267	36.523	66.267	-0.10716	1922400	1845500	3238700	50000	50000	50000	50000	50000	50000	50000	50000	50000
F4IQJ2	ELP5	Elongator complex protein 5	S	357	___2	GGEIIY(0.218)FRDS(0.808)DDEHPDS(0.974)DEDPDDDLDI	EIIYFRDSDDEHPDS	0.808253	3	8.2989e-09	68.333	44.416	68.333	0.90411	50000	50000	50000	17648000	20615000	16423000	13851000	12798000	15212000	60991000	40020000	19121000
F4IQJ2	ELP5	Elongator complex protein 5	S	364	___2	GGEIIY(0.218)FRDS(0.808)DDEHPDS(0.974)DEDPDDDLDI	SDDEHPDSDEDPDDD	0.974087	3	8.2989e-09	68.333	44.416	68.333	0.90411	50000	50000	50000	17648000	20615000	16423000	13851000	12798000	15212000	60991000	40020000	19121000
F4IRM4	PHOX1	Protein PHOX1	S	391	___2	GS(0.416)S(0.422)S(0.387)VADNGS(0.508)VGDFVES(0.267)EK	SSVADNGSVGDFVES	0.507508	2	5.25095e-05	57.338	53.117	57.338	-2.149	2200400	2809200	NA	NA	4885000	NA	50000	50000	50000	50000	50000	50000
F4IRW0	ATG1C	Serine/threonine-protein kinase ATG1c	S	448	___1	S(0.044)QS(0.956)PPVELFNR	NFPFKSQSPPVELFN	0.95612	2	0.000187876	87.001	48.367	72.29	0.21125	3290200	2467500	3884700	3467000	2954000	4823000	4065300	3898500	3654200	3368800	3366600	2640100
F4IRX7	SOUL-1		S	136	___1	IEMT(0.005)S(0.992)PVVT(0.003)K	SEKIEMTSPVVTKEG	0.99246	2	4.32095e-09	148.28	101.2	136.53	-0.25974	16347000	16785000	17646000	11046000	13561000	13428000	24845000	21704000	33523000	12710000	12260000	14193000
F4IRX7	SOUL-1		S	51	___1	S(0.999)GDGY(0.001)EIR	PKYTVTKSGDGYEIR	0.99947	2	0.0071542	70.908	51.272	70.908	0.40188	556060	NA	NA	50000	50000	50000	1428600	1063100	NA	1576600	1126600	909060
F4IRZ1	OPL2		S	168	___3	INS(0.762)IVKS(0.742)PVFEEET(0.729)EIES(0.767)EQDNEKDIK	IDLERINSIVKSPVF	0.761887	3	4.79883e-05	45.187	37.417	45.187	-0.71802	NA	NA	2239800	50000	50000	50000	3354800	NA	2359000	NA	1396500	NA
F4IRZ1	OPL2		S	172	___3	INS(0.762)IVKS(0.742)PVFEEET(0.729)EIES(0.767)EQDNEKDIK	RINSIVKSPVFEEET	0.742248	3	4.79883e-05	45.187	37.417	45.187	-0.71802	NA	NA	2239800	50000	50000	50000	3354800	NA	2359000	NA	1396500	NA
F4IRZ1	OPL2		S	183	___3	INS(0.762)IVKS(0.742)PVFEEET(0.729)EIES(0.767)EQDNEKDIK	EEETEIESEQDNEKD	0.767355	3	4.79883e-05	45.187	37.417	45.187	-0.71802	NA	NA	2239800	50000	50000	50000	3354800	NA	2359000	NA	1396500	NA
F4IS56	ILK1;At3g59830	Integrin-linked protein kinase 1	S	51	___1	QS(0.003)S(0.997)LDPIR	FSFGRQSSLDPIRRS	0.996934	2	0.00233067	111.61	73.039	92.201	-0.16432	9202000	7358300	12489000	5192800	NA	4481300	11640000	10321000	12071000	4799900	4385500	3913500
F4IS91	RSA1	Protein SHORT ROOT IN SALT MEDIUM 1	S	734	___1	S(1)PGDTSGTPTTGTK	TKDAEKKSPGDTSGT	0.999996	2	1.14543e-37	163.91	128.7	135.14	-0.15388	18117000	16633000	10111000	16553000	14833000	14275000	20402000	17633000	17842000	12371000	14176000	16089000
F4IS91	RSA1	Protein SHORT ROOT IN SALT MEDIUM 1	S	474	___1	RS(0.214)S(0.786)PIKPIR	EASIRRSSPIKPIRR	0.785706	3	0.0089692	55.549	26.823	50.786	-0.34059	992200	1247200	1800600	1229000	NA	NA	1423000	1638600	1188800	2349900	943800	2220300
F4IS91	RSA1	Protein SHORT ROOT IN SALT MEDIUM 1	S	122	___1	SGYVPT(0.001)LPDS(0.999)PK	YVPTLPDSPKFASGS	0.999023	2	8.99411e-06	98.337	73.484	98.337	-0.74605	6151500	6083500	8075700	6994600	8215300	8844800	12225000	9193600	12214000	11713000	8570400	8447700
F4IS91	RSA1	Protein SHORT ROOT IN SALT MEDIUM 1	T	444	___1	ERT(1)PVPK	SKDTKERTPVPKSIS	1	2	0.0488118	77.732	42.294	77.732	0.66395	1061500	737250	937970	432120	491600	1036800	1046500	NA	1579200	919480	NA	872420
F4ISA8			S	31	___2	T(0.15)DAS(0.67)T(0.692)PPNS(0.465)PILQPS(0.023)HR	KSPRTDASTPPNSPI	0.670268	3	0.000202294	58.09	47.991	58.09	0.43865	NA	6276200	NA	35643000	NA	NA	10594000	7731900	8056900	26343000	6590900	NA
F4ISA8			T	32	___2	T(0.15)DAS(0.67)T(0.692)PPNS(0.465)PILQPS(0.023)HR	SPRTDASTPPNSPIL	0.692193	3	0.000202294	58.09	47.991	58.09	0.43865	NA	6276200	NA	35643000	NA	NA	10594000	7731900	8056900	26343000	6590900	NA
F4ISN0			S	1698	___1	ASFTSS(0.013)LS(0.987)NFQR	ASFTSSLSNFQREAR	0.987077	2	2.99043e-36	180.24	159.91	141.13	0.16529	11370000	12022000	16431000	NA	9138300	9259500	12233000	20645000	NA	8926700	NA	8884800
F4ISN0			S	1731	___1	KNS(0.997)GLGAS(0.003)ER	VYRKRKNSGLGASER	0.996982	2	0.000974498	82.171	60.707	71.176	-0.11633	2170100	1748300	3133900	2050200	1473300	3749400	50000	50000	50000	3605700	NA	2010800
F4ISN0			S	1310	___1	NNIQPALT(0.08)DGS(0.92)AR	QPALTDGSARDGGSF	0.919845	2	7.63889e-19	128.54	97.977	124.07	1.2155	2727800	NA	NA	10477000	NA	10623000	50000	50000	50000	11185000	4585900	7889200
F4ISN0			S	1287	___2	LLEHDS(1)DS(1)ES(0.973)DT(0.027)EET(0.001)FSK	KRLLEHDSDSESDTE	0.999958	2	8.66201e-20	114.96	106.36	95.9	0.35839	919890	1323100	NA	50000	50000	50000	2009300	NA	NA	50000	50000	50000
F4ISN0			S	1287	___3	LLEHDS(1)DS(1)ES(0.973)DT(0.027)EET(0.001)FSK	KRLLEHDSDSESDTE	0.999958	2	8.66201e-20	114.96	106.36	95.9	0.35839	NA	5813500	10487000	11219000	25443000	16111000	14908000	NA	13608000	12999000	11492000	13480000
F4ISN0			S	1289	___3	LLEHDS(1)DS(1)ES(0.973)DT(0.027)EET(0.001)FSK	LLEHDSDSESDTEET	0.999891	2	8.66201e-20	114.96	106.36	95.9	0.35839	NA	5813500	10487000	11219000	25443000	16111000	14908000	NA	13608000	12999000	11492000	13480000
F4ISN0			S	1291	___3	LLEHDS(1)DS(1)ES(0.973)DT(0.027)EET(0.001)FSK	EHDSDSESDTEETFS	0.972753	2	8.66201e-20	114.96	106.36	95.9	0.35839	NA	5813500	10487000	11219000	25443000	16111000	14908000	NA	13608000	12999000	11492000	13480000
F4ISN5	PPK4	non-specific serine/threonine protein kinase	S	78	___1	MDENDS(1)GGQAAPVPDDEGNAPPLPEK	KKMDENDSGGQAAPV	1	3	4.47315e-05	45.349	37.162	45.349	0.59237	NA	8164300	8466200	7783400	9229000	NA	50000	50000	50000	NA	NA	11678000
F4IST2	EXPRS	Carnosine N-methyltransferase	S	3	___1	VS(0.744)PS(0.191)EMT(0.055)ET(0.01)APAIMTTESER	_____MVSPSEMTET	0.743529	3	5.91958e-14	97.284	81.519	81.949	0.38729	NA	NA	10630000	10196000	NA	NA	12218000	10996000	14477000	10879000	10985000	NA
F4ISU2	PICC		S	1274	___1	DIDLSFS(0.021)S(0.929)PT(0.05)K	DIDLSFSSPTKRKSK	0.928613	2	9.75828e-52	200.82	136.38	200.82	0.63592	5099000	4797700	6637100	4408100	5152700	5334300	8005800	6469500	NA	6680500	5001200	6089100
F4ISU2	PICC		S	82	___1	SSS(1)GSQR	EVIERSSSGSQRELH	0.999727	2	0.00239449	127.46	74.676	115.49	0.66615	900590	571580	4823300	10707000	NA	10570000	5020100	7268400	6655900	8686000	7986500	8870700
F4ITB8			S	142	___1	SS(0.003)S(0.989)T(0.008)EDLMK	KDSVKSSSTEDLMKA	0.988776	2	0.000314452	102.06	63.04	102.06	0.24805	2343100	2430800	2850300	4041200	3262300	4029200	3024300	3966200	3768200	4367600	3218600	2989800
F4ITF9	ISTL5		S	826	___1	MPVS(0.076)AS(0.961)S(0.963)EDEEEVER	KMPVSASSEDEEEVE	0.962631	2	1.28204e-07	91.812	67.43	91.812	1.2098	821620	2219400	1404000	50000	50000	50000	1487700	1137300	2524400	1864600	NA	1659700
F4ITF9	ISTL5		S	345	___1	QDS(0.634)T(0.262)QS(0.056)HIS(0.023)S(0.016)AS(0.009)VNLR	ERMTRQDSTQSHISS	0.633563	3	0.000217061	61.444	50.004	61.444	-0.23977	NA	3339900	6063000	5829800	4820000	4131200	4398800	4462000	4778500	6467900	5118100	4383500
F4ITF9	ISTL5		S	786	___1	VNHDDS(1)EEEKLPTR	SRVNHDDSEEEKLPT	0.999976	3	1.57321e-11	109.04	88.214	84.436	0.11221	2049000	3009500	5782100	3433900	3067400	4523300	2547300	3560200	3678600	6269200	5192300	4006700
F4ITF9	ISTL5		S	678	___2	T(0.016)REES(0.983)DS(0.965)DS(0.036)EPQLGLR	NSRTREESDSDSEPQ	0.983332	3	2.63305e-27	126.77	97.43	97.621	-0.021399	4238900	4849400	NA	5033800	6390000	5199600	7337000	NA	6213200	6007200	5363100	9931100
F4ITF9	ISTL5		S	680	___2	T(0.016)REES(0.983)DS(0.965)DS(0.036)EPQLGLR	RTREESDSDSEPQLG	0.965311	3	1.9665e-15	113.59	88.733	97.621	-0.021399	4238900	4849400	4395500	5033800	6390000	NA	50000	50000	50000	6007200	5363100	9931100
F4ITF9	ISTL5		S	682	___2	T(0.009)REES(0.083)DS(0.96)DS(0.948)EPQLGLR	REESDSDSEPQLGLR	0.948175	2	2.63305e-27	126.77	97.43	81.625	0.26271	NA	NA	4395500	NA	NA	5199600	7337000	NA	6213200	NA	5363100	NA
F4ITF9	ISTL5		S	621	___2	FDNY(0.019)GPNS(0.987)ES(0.994)DGDQPIDK	FDNYGPNSESDGDQP	0.987421	2	4.5462e-13	100.77	91.716	83.467	-0.017707	4805000	6298800	7833500	NA	13604000	14681000	687320	12138000	13883000	18238000	17840000	18952000
F4ITF9	ISTL5		S	623	___2	FDNY(0.019)GPNS(0.987)ES(0.994)DGDQPIDK	NYGPNSESDGDQPID	0.994019	2	4.5462e-13	100.77	91.716	83.467	-0.017707	4805000	6298800	NA	NA	13604000	14681000	687320	12138000	13883000	18238000	17840000	18952000
F4ITF9	ISTL5		S	823	___2	MPVS(0.667)AS(0.667)S(0.667)EDEEEVER	TNFKMPVSASSEDEE	0.666667	2	6.78605e-06	81.017	60.146	79.741	0.75572	NA	NA	6389700	6564300	7187600	NA	6757300	5241200	5859700	NA	NA	8580800
F4ITF9	ISTL5		S	825	___2	MPVS(0.076)AS(0.961)S(0.963)EDEEEVER	FKMPVSASSEDEEEV	0.961458	2	1.28204e-07	91.812	67.43	91.812	1.2098	NA	NA	6389700	7914500	7187600	10133000	6757300	5241200	5859700	7728000	9339700	8580800
F4ITF9	ISTL5		S	826	___2	MPVS(0.076)AS(0.961)S(0.963)EDEEEVER	KMPVSASSEDEEEVE	0.962631	2	1.28204e-07	91.812	67.43	91.812	1.2098	NA	NA	6389700	7914500	7187600	10133000	6757300	5241200	5859700	7728000	9339700	8580800
F4ITF9	ISTL5		Y	617	___2	FDNY(0.695)GPNS(0.805)ES(0.499)DGDQPIDK	PHAKFDNYGPNSESD	0.695254	3	2.14924e-06	81.723	70.19	50.178	0.017519	4805000	NA	7833500	50000	50000	50000	NA	12138000	13883000	50000	50000	50000
F4IUH2			S	151	___1	DNEES(0.81)AS(0.402)GS(0.689)PERDDIT(0.071)LS(0.028)K	NEESASGSPERDDIT	0.688876	3	3.85689e-28	120.52	100.08	53.266	0.33337	946620	NA	656180	791250	NA	1168900	909050	NA	1067200	NA	1515500	NA
F4IUH2			S	210	___1	NSEDNELQS(1)PR	SEDNELQSPRCETQV	1	2	1.05785e-05	101.39	85.134	90.005	0.023648	NA	NA	4285100	7418700	6811600	7933100	3686200	5345500	4889400	5997000	6943500	6755900
F4IUH2			S	147	___2	DNEES(0.81)AS(0.402)GS(0.689)PERDDIT(0.071)LS(0.028)K	VSRDNEESASGSPER	0.809725	3	2.17497e-05	60.464	53.814	53.266	0.33337	5680900	6154200	9294700	NA	6882100	NA	15849000	428960	NA	NA	15230000	NA
F4IUH2			S	149	___2	DNEES(0.017)AS(0.578)GS(0.39)PERDDIT(0.012)LS(0.003)K	RDNEESASGSPERDD	0.57768	3	4.29948e-28	112.45	109.57	112.45	-0.14649	2867000	NA	NA	2491100	3175800	2896400	50000	50000	50000	50000	50000	50000
F4IUH2			S	151	___2	DNEES(0.81)AS(0.402)GS(0.689)PERDDIT(0.071)LS(0.028)K	NEESASGSPERDDIT	0.688876	3	3.85689e-28	120.52	100.08	53.266	0.33337	5680900	NA	9294700	NA	6882100	NA	15849000	428960	NA	NA	15230000	NA
F4IUS3			S	237	___1	DVGAS(1)PGGNLIVAK	DKRDVGASPGGNLIV	1	2	6.37997e-07	95.264	82.079	87.498	0.42909	4054400	5795600	13001000	11709000	8151600	10288000	7896000	6190700	8453700	7857100	8427300	9144600
F4IUS3			S	599	___1	NS(1)PDPPDSAVTLDSYR	REILVRNSPDPPDSA	1	2	1.32266e-76	200.69	186.78	179.14	0.46216	33636000	41711000	56186000	52806000	69653000	82125000	83766000	66161000	59928000	58177000	82171000	57670000
F4IUW3	AVT1C	Amino acid transporter AVT1C	S	92	___1	FGS(0.944)S(0.056)FLS(0.214)S(0.786)GLIR	FGSSFLSSGLIRRHT	0.785545	2	1.55002e-13	135.58	112.86	135.58	-0.022219	292190	230940	783820	726940	NA	NA	267710	441330	NA	1674000	764720	NA
F4IUW3	AVT1C	Amino acid transporter AVT1C	S	136	___1	LS(0.001)S(0.046)QGLLS(0.953)PIPS(1)R	GLLSPIPSRRGSMRK	0.999988	2	4.83739e-66	200.16	181.18	117.2	0.53742	6685800	7918700	9740900	5727600	5830100	6324600	10315000	10885000	12874000	6851000	4458600	4657800
F4IUW3	AVT1C	Amino acid transporter AVT1C	S	87	___2	FGS(1)S(1)FLS(0.217)S(0.784)GLIR	NSMTRFGSSFLSSGL	0.999837	2	1.55002e-13	135.58	112.86	90.412	0.0025748	801130	NA	NA	NA	3107600	3386700	970290	1234700	NA	2987400	3039200	3447900
F4IUW3	AVT1C	Amino acid transporter AVT1C	S	88	___2	FGS(1)S(1)FLS(0.217)S(0.784)GLIR	SMTRFGSSFLSSGLI	0.999548	2	1.26497e-12	118.37	99.096	90.412	0.0025748	NA	1247300	1288200	3903300	3590700	4791500	1220200	1173300	1142200	4515900	4970100	5397400
F4IUW3	AVT1C	Amino acid transporter AVT1C	S	91	___2	FGS(0.679)S(0.321)FLS(0.564)S(0.436)GLIR	RFGSSFLSSGLIRRH	0.563556	2	0.000145998	85.288	66.017	78.903	-0.35586	NA	NA	1281500	3033200	3107600	3386700	1220200	1173300	NA	50000	50000	50000
F4IUW3	AVT1C	Amino acid transporter AVT1C	S	92	___2	FGS(0.944)S(0.056)FLS(0.214)S(0.786)GLIR	FGSSFLSSGLIRRHT	0.785545	2	1.55002e-13	135.58	112.86	135.58	-0.022219	801130	1247300	1288200	3903300	3590700	4791500	1220200	1234700	1142200	4515900	4970100	5397400
F4IUW3	AVT1C	Amino acid transporter AVT1C	S	126	___2	HRLS(0.999)S(0.999)QGLLS(0.001)PIPSR	ALPKHRLSSQGLLSP	0.999207	3	6.01393e-11	96.54	93.874	52.877	0.27432	5232100	7079700	9218500	17394000	17671000	23020000	8717700	12236000	8961600	18794000	19495000	16421000
F4IUW3	AVT1C	Amino acid transporter AVT1C	S	127	___2	HRLS(0.999)S(0.999)QGLLS(0.001)PIPSR	LPKHRLSSQGLLSPI	0.999207	3	3.43147e-19	104.26	93.948	52.877	0.27432	2196600	3422900	7146600	4255000	5722700	6590200	3352200	4851700	2697500	5011200	8042100	5170700
F4IUW3	AVT1C	Amino acid transporter AVT1C	S	132	___2	LS(0.128)S(0.872)QGLLS(1)PIPSR	LSSQGLLSPIPSRRG	0.999783	2	3.43147e-19	122.75	112.69	100.9	-0.32361	5232100	7079700	9218500	17394000	17671000	23020000	8717700	12236000	8961600	18794000	19495000	16421000
F4IUW3	AVT1C	Amino acid transporter AVT1C	S	136	___2	LS(0.001)S(0.046)QGLLS(0.953)PIPS(1)R	GLLSPIPSRRGSMRK	0.999988	2	4.83739e-66	200.16	181.18	117.2	0.53742	7216100	6598200	8367000	5495100	7792100	7811800	7517800	7017200	7652300	5362800	5192800	5513500
F4IUW3	AVT1C	Amino acid transporter AVT1C	S	87	___3	FGS(1)S(1)FLS(0.217)S(0.784)GLIR	NSMTRFGSSFLSSGL	0.999837	2	1.55002e-13	135.58	112.86	90.412	0.0025748	50000	50000	50000	593600	1243400	2611500	570360	404260	485250	3347400	5181900	3708000
F4IUW3	AVT1C	Amino acid transporter AVT1C	S	88	___3	FGS(1)S(1)FLS(0.217)S(0.784)GLIR	SMTRFGSSFLSSGLI	0.999548	2	1.26497e-12	118.37	99.096	90.412	0.0025748	50000	50000	50000	593600	1243400	2611500	570360	404260	485250	3347400	5181900	3708000
F4IUW3	AVT1C	Amino acid transporter AVT1C	S	92	___3	FGS(0.944)S(0.056)FLS(0.214)S(0.786)GLIR	FGSSFLSSGLIRRHT	0.785545	2	1.55002e-13	135.58	112.86	135.58	-0.022219	50000	50000	50000	593600	1243400	2611500	570360	404260	485250	3347400	5181900	3708000
F4IUW3	AVT1C	Amino acid transporter AVT1C	S	126	___3	HRLS(0.999)S(0.999)QGLLS(0.001)PIPSR	ALPKHRLSSQGLLSP	0.999207	3	6.01393e-11	96.54	93.874	52.877	0.27432	NA	NA	5981100	10719000	NA	12574000	50000	50000	50000	50000	50000	50000
F4IUW3	AVT1C	Amino acid transporter AVT1C	S	127	___3	HRLS(0.999)S(0.999)QGLLS(0.001)PIPSR	LPKHRLSSQGLLSPI	0.999207	3	3.43147e-19	104.26	93.948	52.877	0.27432	NA	NA	5981100	10719000	NA	12574000	50000	50000	50000	50000	50000	50000
F4IUW3	AVT1C	Amino acid transporter AVT1C	S	132	___3	LS(0.128)S(0.872)QGLLS(1)PIPSR	LSSQGLLSPIPSRRG	0.999783	2	3.43147e-19	122.75	112.69	100.9	-0.32361	NA	NA	5981100	10719000	NA	12574000	50000	50000	50000	50000	50000	50000
F4IUX6	UPF2	Regulator of nonsense transcripts UPF2	S	969	___3	DGQNEELDDGNHERGS(0.751)ES(0.751)GDGDDY(0.751)DDGDGPGS(0.747)DDDKFR	DGNHERGSESGDGDD	0.751058	3	5.02567e-64	118.33	118.33	40.937	-0.31333	NA	29104000	40720000	NA	33773000	41170000	35046000	36354000	29037000	38627000	27166000	42408000
F4IUX6	UPF2	Regulator of nonsense transcripts UPF2	S	971	___3	DGQNEELDDGNHERGS(0.741)ES(0.766)GDGDDY(0.513)DDGDGPGS(0.981)DDDKFR	NHERGSESGDGDDYD	0.765586	4	5.02567e-64	118.33	118.33	108.09	0.70301	NA	29104000	40720000	NA	33773000	41170000	35046000	36354000	29037000	38627000	27166000	42408000
F4IUX6	UPF2	Regulator of nonsense transcripts UPF2	S	985	___3	DGQNEELDDGNHERGS(0.741)ES(0.766)GDGDDY(0.513)DDGDGPGS(0.981)DDDKFR	DDGDGPGSDDDKFRV	0.980848	4	5.02567e-64	118.33	118.33	108.09	0.70301	NA	29104000	40720000	NA	33773000	41170000	35046000	36354000	29037000	38627000	27166000	42408000
F4IUX6	UPF2	Regulator of nonsense transcripts UPF2	Y	977	___3	DGQNEELDDGNHERGS(0.751)ES(0.751)GDGDDY(0.751)DDGDGPGS(0.747)DDDKFR	ESGDGDDYDDGDGPG	0.750783	3	5.77214e-28	80.178	80.178	40.937	-0.31333	NA	29104000	40720000	NA	33773000	41170000	35046000	36354000	29037000	38627000	27166000	42408000
F4IUX9			S	207	___1	GVCENDS(0.983)EDEFY(0.017)DAER	KGVCENDSEDEFYDA	0.983424	2	2.74563e-11	100.42	76.815	87.519	1.3752	1530300	1443300	2677500	NA	NA	2151300	2223000	2274300	2513900	1906800	NA	NA
F4IV25	PAX	non-specific serine/threonine protein kinase	S	299	___1	S(0.14)IS(0.704)MVLDS(0.069)FES(0.044)T(0.044)K	NYFDRSISMVLDSFE	0.704237	2	0.00707487	45.28	34.115	42.789	-0.19126	464590	NA	NA	434400	1036900	NA	641910	511260	725790	941720	NA	NA
F4IV25	PAX;D6PK;RHS3;D6PKL1;D6PKL3;D6PKL2	non-specific serine/threonine protein kinase;Serine/threonine-protein kinase D6PK;Serine/threonine-protein kinase RHS3;Serine/threonine-protein kinase D6PKL1;Serine/threonine-protein kinase D6PKL3;Serine/threonine-protein kinase D6PKL2	S	596	___1	S(0.02)MS(0.975)FVGT(0.004)HEYLAPEIIK	EPNTRSMSFVGTHEY	0.974803	3	9.16966e-19	106.73	100.83	76.733	-0.10685	6557300	6102100	7715000	8764300	8901800	NA	NA	8939000	10798000	9700900	6838500	7789100
F4IV62	At2g04235	Knl1 C-terminal RWD domain-containing protein	S	600	___1	RS(0.986)PEGNT(0.014)NSEIEGSLLCK	SDVFARRSPEGNTNS	0.985874	3	1.53524e-13	101.75	73.896	101.75	0.45282	3034400	2896800	NA	3746100	4960600	4076800	6009800	6049800	6582700	6763900	5239000	7664300
F4IV84			S	44	___1	SDS(1)PGKDEPGYNK	KGGGKSDSPGKDEPG	0.9999	2	2.6677e-126	245.26	213	245.26	0.085173	116370000	169910000	158080000	122520000	93226000	111350000	130060000	156120000	191080000	130780000	114180000	98896000
F4IV84			S	42	___2	GGGKS(0.76)DS(0.76)PGKDEPGY(0.48)NK	EKKGGGKSDSPGKDE	0.75983	3	0.00320354	42.309	31.675	42.309	0.50901	NA	2488200	NA	2213200	NA	NA	NA	5221300	3608600	4132700	3546600	4490500
F4IV84			S	44	___2	SDS(1)PGKDEPGYNK	KGGGKSDSPGKDEPG	0.9999	2	2.6677e-126	245.26	213	245.26	0.085173	NA	2488200	NA	2213200	NA	NA	NA	5221300	3608600	4132700	3546600	4490500
F4IV99	CHR5	Protein CHROMATIN REMODELING 5	S	1523	___1	EEGEMS(0.998)DDGEVY(0.002)EQFK	VKEEGEMSDDGEVYE	0.997971	2	1.94983e-15	108.37	102.27	101.36	-1.7448	9351900	7138800	11362000	10787000	9085400	13465000	9197300	8879800	11819000	9020400	8777500	8655000
F4IV99	CHR5	Protein CHROMATIN REMODELING 5	S	57	___1	GFDMNMDVQY(0.022)QS(0.978)DPEPGCSIR	NMDVQYQSDPEPGCS	0.977949	3	1.88573e-41	131.26	122.97	124.66	0.034337	30326000	27184000	30683000	22787000	17456000	23701000	25299000	27135000	31632000	NA	22958000	25729000
F4IV99	CHR5	Protein CHROMATIN REMODELING 5	S	144	___1	S(0.035)EKLDS(0.965)ENENDNENEEEDNEMNK	DRSEKLDSENENDNE	0.964502	3	4.8582e-10	82.36	75.902	65.454	-0.85931	4882700	7300300	12175000	9541300	NA	8958300	9110300	8768000	7206400	7790400	6190600	NA
F4IV99	CHR5	Protein CHROMATIN REMODELING 5	S	395	___2	VSYVES(1)EDS(1)EDIDDGK	RKVSYVESEDSEDID	0.999791	2	4.91382e-32	137.17	119.03	134.25	1.0624	6218800	6902200	8439600	7113800	7255800	5454200	7358300	5711700	6365500	5233900	5428500	5327500
F4IV99	CHR5	Protein CHROMATIN REMODELING 5	S	398	___2	VSY(0.001)VES(0.998)EDS(1)EDIDDGK	SYVESEDSEDIDDGK	0.999999	2	4.91382e-32	137.17	119.03	137.17	0.88151	6218800	6902200	8439600	7113800	7255800	5454200	7358300	5711700	6365500	5233900	5428500	5327500
F4IV99	CHR5	Protein CHROMATIN REMODELING 5	S	345	___2	T(0.247)S(0.247)Y(0.415)QDDDS(0.437)EEDS(0.653)ENDNDEGFR	DDDSEEDSENDNDEG	0.653415	3	8.43133e-09	79.762	70.943	79.762	0.3369	50000	50000	50000	4708400	NA	4819100	50000	50000	50000	3510600	3963800	4219500
F4IV99	CHR5	Protein CHROMATIN REMODELING 5	S	279	___3	HGQGWDVS(0.53)DEDPES(0.53)DEEIDLS(0.522)DY(0.502)EDDY(0.462)GT(0.452)K	HGQGWDVSDEDPESD	0.530445	3	1.35227e-07	54.634	52.799	52.915	0.78929	50000	50000	50000	1922700	2495900	NA	50000	50000	50000	5155700	3495800	4501600
F4IV99	CHR5	Protein CHROMATIN REMODELING 5	S	285	___3	HGQGWDVS(0.53)DEDPES(0.53)DEEIDLS(0.522)DY(0.502)EDDY(0.462)GT(0.452)K	VSDEDPESDEEIDLS	0.530445	3	1.35227e-07	54.634	52.799	52.915	0.78929	50000	50000	50000	1922700	2495900	NA	50000	50000	50000	5155700	3495800	4501600
F4IV99	CHR5	Protein CHROMATIN REMODELING 5	S	292	___3	HGQGWDVS(0.53)DEDPES(0.53)DEEIDLS(0.522)DY(0.502)EDDY(0.462)GT(0.452)K	SDEEIDLSDYEDDYG	0.522323	3	1.35227e-07	54.634	52.799	52.915	0.78929	50000	50000	50000	1922700	2495900	NA	50000	50000	50000	5155700	3495800	4501600
F4IVL6	GRV2	DnaJ homolog subfamily C GRV2	S	1512	___1	ILEISLNNVS(0.992)S(0.008)DDLNR	EISLNNVSSDDLNRT	0.991802	2	0	354.69	315.18	323.91	-0.1904	53558000	59374000	80843000	77768000	76274000	65941000	61787000	70013000	62788000	132420000	116650000	68346000
F4IVL6	GRV2	DnaJ homolog subfamily C GRV2	S	1513	___1	ILEISLNNVS(0.373)S(0.627)DDLNR	ISLNNVSSDDLNRTA	0.627134	3	8.64203e-28	133.16	114.8	122.29	-0.36771	NA	NA	13054000	NA	NA	11197000	NA	NA	17980000	NA	27838000	17268000
F4IVP3			S	698	___1	IQNS(1)PDNPTSR	SLPKIQNSPDNPTSR	1	2	1.01237e-78	223.08	184.78	199.12	-0.1275	22585000	22677000	26930000	23004000	24428000	27180000	26396000	36341000	32072000	24999000	24226000	22327000
F4IVP3			S	698	___2	IQNS(1)PDNPTSR	SLPKIQNSPDNPTSR	1	2	1.01237e-78	223.08	184.78	199.12	-0.1275	2173000	1320000	NA	50000	50000	50000	50000	50000	50000	50000	50000	50000
F4IVP3			T	703	___2	IQNS(0.006)PDNPT(0.617)S(0.377)R	QNSPDNPTSRQTSMR	0.616838	2	0.00189626	75.739	53.21	56.122	-3.7123	2173000	1320000	NA	50000	50000	50000	50000	50000	50000	50000	50000	50000
F4IVU7	At2g33435		S	793	___1	AAS(1)PPNLSSEK	QASTKAASPPNLSSE	0.99953	2	0.000638103	79.492	65.683	79.492	0.35139	4710900	4245800	5545500	3067800	8406900	6595400	4752700	2731100	4509200	NA	NA	5343300
F4IVU7	At2g33435		S	779	___1	S(0.032)ELGGY(0.434)S(0.534)PR	KSELGGYSPRKRREQ	0.534206	2	0.0110834	57.348	11.19	57.348	1.4788	582230	563010	894540	50000	50000	50000	50000	50000	50000	50000	50000	50000
F4IWB2	At3g20890		S	192	___1	ARS(1)S(1)DDGKEDIEHTGILR	RHVQRARSSDDGKED	1	3	9.20936e-55	184.8	171.08	112.88	-0.12359	5542900	7766800	9941900	6037800	5860700	6781200	8192500	9440400	9793100	8223600	NA	NA
F4IWB2	At3g20890		S	193	___1	ARS(1)S(1)DDGKEDIEHTGILR	HVQRARSSDDGKEDI	1	3	2.0806e-33	151.57	140.91	112.88	-0.12359	5542900	NA	NA	6037800	5860700	6781200	NA	NA	9793100	8223600	NA	NA
F4IWB2	At3g20890		S	192	___2	ARS(1)S(1)DDGKEDIEHTGILR	RHVQRARSSDDGKED	1	3	9.20936e-55	184.8	171.08	112.88	-0.12359	14441000	10838000	8606900	21661000	22091000	16593000	13078000	7468700	8184200	11187000	6845000	9015300
F4IWB2	At3g20890		S	193	___2	ARS(1)S(1)DDGKEDIEHTGILR	HVQRARSSDDGKEDI	1	3	2.0806e-33	151.57	140.91	112.88	-0.12359	14441000	10838000	8606900	21661000	22091000	16593000	13078000	7468700	8184200	11187000	6845000	9015300
F4IWB2	At3g20890		S	178	___2	IS(0.996)GGS(0.15)S(0.854)PR	GGGGGRISGGSSPRR	0.99581	2	0.0163985	57.174	31.058	57.174	-0.28102	NA	641620	457900	1703700	2965700	2932800	2927600	2422300	1607700	NA	2897500	2082200
F4IWB2	At3g20890		S	182	___2	IS(0.996)GGS(0.15)S(0.854)PR	GRISGGSSPRRHVQR	0.854279	2	0.0163985	63.216	40.145	57.174	-0.28102	NA	641620	457900	1703700	2965700	2932800	2927600	2422300	1607700	NA	2897500	2082200
F4IWH1	At3g27350		S	36	___1	NDSHEENTIHALSQS(0.007)IS(0.993)FGK	HALSQSISFGKFMTE	0.992816	3	2.03145e-101	200.12	175.29	200.12	-0.010189	11979000	NA	26706000	20051000	14096000	13784000	13009000	10980000	10901000	10763000	9125000	NA
F4IWH1	At3g27350		S	22	___2	NDS(0.692)HEENT(0.304)IHALS(0.211)QS(0.267)IS(0.526)FGK	APITRNDSHEENTIH	0.692144	3	3.89055e-06	69.782	64.181	69.782	-1.7839	50000	50000	50000	50000	50000	50000	NA	7936300	NA	3874000	3434700	2331400
F4IWH1	At3g27350		S	36	___2	NDSHEENTIHALSQS(0.007)IS(0.993)FGK	HALSQSISFGKFMTE	0.992816	3	2.03145e-101	200.12	175.29	200.12	-0.010189	50000	50000	50000	50000	50000	50000	12303000	7936300	NA	3874000	3434700	2331400
F4IX22	At3g62010	Paladin	S	691	___1	VLY(0.004)DVLT(0.005)HEIVDEDS(0.995)S(0.995)S(0.995)GGEET(0.003)GS(0.001)NNAEAR	IVDEDSSSGGEETGS	0.995422	3	1.34472e-118	171.99	166.45	121.3	0.33826	15092000	17109000	33685000	50000	50000	50000	NA	NA	30374000	32974000	NA	NA
F4IX22	At3g62010	Paladin	S	689	___2	VLY(0.004)DVLT(0.005)HEIVDEDS(0.995)S(0.995)S(0.995)GGEET(0.003)GS(0.001)NNAEAR	HEIVDEDSSSGGEET	0.995422	3	1.96577e-102	161.22	153.54	121.3	0.33826	NA	21235000	39385000	43867000	46000000	50573000	40593000	40032000	34167000	49199000	49448000	36420000
F4IX22	At3g62010	Paladin	S	690	___2	VLY(0.004)DVLT(0.005)HEIVDEDS(0.995)S(0.995)S(0.995)GGEET(0.003)GS(0.001)NNAEAR	EIVDEDSSSGGEETG	0.995422	3	8.29152e-103	161.22	153.54	121.3	0.33826	NA	21235000	39385000	43867000	46000000	50573000	40593000	40032000	34167000	49199000	49448000	36420000
F4IX22	At3g62010	Paladin	S	691	___2	VLY(0.004)DVLT(0.005)HEIVDEDS(0.995)S(0.995)S(0.995)GGEET(0.003)GS(0.001)NNAEAR	IVDEDSSSGGEETGS	0.995422	3	1.34472e-118	171.99	166.45	121.3	0.33826	NA	21235000	39385000	43867000	46000000	50573000	40593000	40032000	34167000	49199000	49448000	36420000
F4IX22	At3g62010	Paladin	S	689	___3	VLY(0.004)DVLT(0.005)HEIVDEDS(0.995)S(0.995)S(0.995)GGEET(0.003)GS(0.001)NNAEAR	HEIVDEDSSSGGEET	0.995422	3	1.96577e-102	161.22	153.54	121.3	0.33826	50000	50000	50000	4388100	7127500	7111600	4676000	4302600	5494100	17902000	13462000	10969000
F4IX22	At3g62010	Paladin	S	690	___3	VLY(0.004)DVLT(0.005)HEIVDEDS(0.995)S(0.995)S(0.995)GGEET(0.003)GS(0.001)NNAEAR	EIVDEDSSSGGEETG	0.995422	3	8.29152e-103	161.22	153.54	121.3	0.33826	50000	50000	50000	4388100	7127500	7111600	4676000	4302600	5494100	17902000	13462000	10969000
F4IX22	At3g62010	Paladin	S	691	___3	VLY(0.004)DVLT(0.005)HEIVDEDS(0.995)S(0.995)S(0.995)GGEET(0.003)GS(0.001)NNAEAR	IVDEDSSSGGEETGS	0.995422	3	1.34472e-118	171.99	166.45	121.3	0.33826	50000	50000	50000	4388100	7127500	7111600	4676000	4302600	5494100	17902000	13462000	10969000
F4IXI9	MXL8.16		S	1055	___1	DAT(0.144)S(0.788)IPGGS(0.068)VVR	NGHKDATSIPGGSVV	0.787897	2	0.029562	52.391	30.884	52.391	0.38971	NA	NA	681840	2076400	1146900	1134600	NA	540090	NA	50000	50000	50000
F4IXI9	MXL8.16		S	861	___1	NVSGLSIGS(0.025)S(0.975)PLDSQR	SGLSIGSSPLDSQRT	0.974985	2	1.11999e-137	239.86	192.98	233.84	-0.59797	11390000	11431000	13924000	9112500	11725000	12787000	16501000	12778000	14494000	9672700	11692000	8517400
F4IXI9	MXL8.16		S	719	___1	S(0.156)QS(0.796)CNQLS(0.037)AVS(0.01)K	EKNRKSQSCNQLSAV	0.796284	2	0.0378993	40.025	24.363	40.025	-1.5016	NA	703590	NA	2495700	1329000	1585000	449410	NA	753200	1087800	861520	NA
F4IXI9	MXL8.16		S	857	___2	NVS(0.228)GLS(0.739)IGS(0.514)S(0.45)PLDS(0.069)QR	PKNVSGLSIGSSPLD	0.739257	2	0.00162468	56.339	43.821	56.339	1.0157	50000	50000	50000	NA	2470900	2687900	50000	50000	50000	NA	NA	2031500
F4IXI9	MXL8.16		S	860	___2	NVS(0.228)GLS(0.739)IGS(0.514)S(0.45)PLDS(0.069)QR	VSGLSIGSSPLDSQR	0.513753	2	0.00162468	56.339	43.821	56.339	1.0157	50000	50000	50000	NA	2470900	2687900	50000	50000	50000	NA	NA	2031500
F4IXW2	BIG5	Brefeldin A-inhibited guanine nucleotide-exchange protein 5	S	1465	___1	ADGS(0.143)EGRPS(0.572)S(0.143)S(0.143)GR	DGSEGRPSSSGRAQK	0.572402	2	0.00941574	58.487	42.284	58.487	-0.51617	7324600	47545000	17276000	NA	NA	58347000	NA	6536400	11856000	50000	50000	50000
F4IXW2	BIG5	Brefeldin A-inhibited guanine nucleotide-exchange protein 5	S	1435	___1	NPDDIKDNGKVS(1)AQAS(1)PR	IKDNGKVSAQASPRI	1	3	8.0845e-27	124.88	94.289	89.923	0.71461	805390	NA	2741300	NA	3865900	5119100	1558700	3476600	1864200	5405200	2290700	4477100
F4IXW2	BIG5	Brefeldin A-inhibited guanine nucleotide-exchange protein 5	S	1439	___1	NPDDIKDNGKVS(1)AQAS(1)PR	GKVSAQASPRIGTHG	1	3	8.0845e-27	124.88	94.289	89.923	0.71461	8836500	7713400	18294000	9509000	5181800	9169800	NA	9360500	14513000	8511400	5896300	5417800
F4IXW2	BIG5	Brefeldin A-inhibited guanine nucleotide-exchange protein 5	S	556	___1	NANEDS(0.003)AS(0.849)T(0.148)GEPIETK	NANEDSASTGEPIET	0.848747	2	1.56459e-137	237.06	203.18	237.06	-0.016711	15746000	16765000	13652000	19735000	26589000	25409000	16976000	16589000	21279000	19193000	17282000	18025000
F4IXW2	BIG5	Brefeldin A-inhibited guanine nucleotide-exchange protein 5	S	1482	___1	S(0.818)QT(0.182)FGQR	DDVNLQRSQTFGQRF	0.818414	2	0.0360413	54.525	35.431	54.525	-1.0001	406020	NA	NA	1208200	931090	837150	868720	805610	NA	1472800	741400	865060
F4IXW2	BIG5	Brefeldin A-inhibited guanine nucleotide-exchange protein 5	T	1484	___1	SQT(1)FGQR	VNLQRSQTFGQRFMD	0.999998	2	0.040315	125.04	77.289	125.04	-0.61126	47126000	43205000	74035000	54898000	44238000	50389000	64947000	58884000	67803000	53889000	44509000	44366000
F4IXW2	BIG5	Brefeldin A-inhibited guanine nucleotide-exchange protein 5	S	1435	___2	NPDDIKDNGKVS(1)AQAS(1)PR	IKDNGKVSAQASPRI	1	3	8.0845e-27	124.88	94.289	89.923	0.71461	9722400	9045600	18663000	19809000	21918000	22775000	15062000	10877000	NA	14437000	18483000	18272000
F4IXW2	BIG5	Brefeldin A-inhibited guanine nucleotide-exchange protein 5	S	1439	___2	NPDDIKDNGKVS(1)AQAS(1)PR	GKVSAQASPRIGTHG	1	3	8.0845e-27	124.88	94.289	89.923	0.71461	9722400	9045600	18663000	19809000	21918000	22775000	15062000	10877000	NA	14437000	18483000	18272000
F4IXX3	At3g49400		S	637	___1	RFS(0.972)DVPS(0.028)R	PKITKRFSDVPSRLL	0.972043	2	0.00853922	82.287	6.059	82.287	-0.34545	NA	1332500	2069000	NA	2162300	NA	2779100	1855300	2851500	NA	1996700	2544200
F4IYH6	AIPP2	ASI1-immunoprecipitated protein 2	S	854	___1	NTPLPASCVS(1)PNR	PLPASCVSPNRDTFR	0.999803	2	2.36881e-28	157.09	136.66	123.76	-1.3143	50000	50000	50000	50000	50000	50000	NA	23263000	23637000	18069000	16070000	22614000
F4IYH6	AIPP2	ASI1-immunoprecipitated protein 2	S	377	___1	SNS(1)FNSLSSR	GSFLKSNSFNSLSSR	0.999922	2	1.3761e-23	132.32	116.12	115.15	0.076331	3779200	3747300	4276900	4031400	3444800	3368800	6065800	4152600	5646800	NA	4988200	5170400
F4IYH6	AIPP2	ASI1-immunoprecipitated protein 2	S	367	___1	S(0.006)T(0.006)DS(0.085)QLQS(0.903)PK	STDSQLQSPKGSFLK	0.903057	2	0.00382132	62.408	35.079	59.198	-0.36188	470140	880190	459000	NA	1067400	NA	50000	50000	50000	1036300	1105900	NA
F4IYM6	At3g09100	mRNA guanylyltransferase	S	10	___1	VAT(0.031)MDLNAS(0.967)PQPEEDDEPY(0.002)VR	ATMDLNASPQPEEDD	0.966616	3	2.6309e-07	66.52	58.002	54.271	0.070538	4059000	NA	5166700	NA	4090200	NA	7061100	6649000	9853900	5881200	NA	5014800
F4IZK5	At3g62900		S	506	___1	DFFGDIGDS(1)EEEEEQDVK	FFGDIGDSEEEEEQD	1	2	1.78765e-101	207.79	187.59	188.06	0.54848	6944700	9364700	10942000	8116200	8344500	8316600	9347100	8157800	8310400	8503000	6940800	6444400
F4IZK5	At3g62900		S	1058	___1	IY(0.004)DGS(0.973)PDS(0.023)R	EKKIYDGSPDSRADM	0.973233	2	0.000366588	107.83	79.104	105.98	-1.1101	1106900	988440	1590000	1527200	1321600	1475400	1541200	1450900	2070700	2380300	1514900	1343300
F4IZK5	At3g62900		S	94	___1	S(1)PNNLLGESQSGNAASSSVPK	QSSTGTRSPNNLLGE	1	2	9.5442e-82	173.56	139.06	161.58	-0.58545	9967800	11288000	16308000	12970000	15306000	14557000	17999000	16277000	19903000	10221000	16009000	13647000
F4IZK5	At3g62900		S	892	___2	CS(0.932)PVES(0.089)VS(0.366)S(0.324)S(0.289)PMR	SSREAKCSPVESVSS	0.931766	2	0.00801363	49.482	47.887	45.207	1.5469	1358800	1541100	1612200	NA	859990	NA	1224400	972260	1154400	50000	50000	50000
F4IZK5	At3g62900		S	1091	___2	S(0.037)NIADLAS(0.811)PS(0.17)RPPS(0.982)R	SNIADLASPSRPPSR	0.811203	2	6.94962e-08	90.714	66.671	66.809	0.010728	4294700	10562000	9351000	5903000	NA	NA	50000	50000	50000	50000	50000	50000
F4IZK5	At3g62900		S	1097	___2	S(0.037)NIADLAS(0.811)PS(0.17)RPPS(0.982)R	ASPSRPPSRGVQGDS	0.982047	2	0.000446012	66.809	34.982	66.809	0.010728	4294700	10562000	9351000	5903000	NA	NA	50000	50000	50000	50000	50000	50000
F4IZM8	HULK3	Protein HUA2-LIKE 3	S	695	___1	ENQGS(1)PGKELDSDK	LWKENQGSPGKELDS	1	2	7.42772e-35	167.69	132.48	122.12	-0.40938	3849100	5500400	6336500	7732600	5855100	5452300	5615800	4220500	4813300	6191900	5682900	6054500
F4IZM8	HULK3	Protein HUA2-LIKE 3	S	779	___1	LNS(0.298)S(0.702)PAR	SREKLNSSPARGTPN	0.701966	2	0.0147357	71.501	27.693	71.501	-0.078889	NA	NA	1172400	962450	1136200	1202000	1671600	1332500	1420400	1109600	1361800	1074300
F4IZM8	HULK3	Protein HUA2-LIKE 3	S	501	___1	MS(0.998)PS(0.002)VACVQTVGDR	EKPSDRMSPSVACVQ	0.997661	2	1.72073e-24	151.54	135.65	151.54	1.4046	5429100	6321300	6636400	7188000	8033500	7243300	7025700	7576400	8120400	6070500	6107800	6807200
F4IZM8	HULK3	Protein HUA2-LIKE 3	S	1043	___3	DEDEGS(0.76)DS(0.76)DGGDFES(0.624)VT(0.624)PEHES(0.233)R	LRDEDEGSDSDGGDF	0.759788	3	1.27181e-05	62.284	59.129	40.622	-0.19536	50000	50000	50000	4696300	4324600	2931800	NA	NA	3862500	50000	50000	50000
F4IZM8	HULK3	Protein HUA2-LIKE 3	S	1045	___3	DEDEGS(0.76)DS(0.76)DGGDFES(0.624)VT(0.624)PEHES(0.233)R	DEDEGSDSDGGDFES	0.759788	3	1.27181e-05	62.284	59.129	40.622	-0.19536	50000	50000	50000	4696300	4324600	2931800	NA	NA	3862500	50000	50000	50000
F4IZM8	HULK3	Protein HUA2-LIKE 3	S	1052	___3	DEDEGS(0.689)DS(0.689)DGGDFES(0.632)VT(0.632)PEHES(0.358)R	SDGGDFESVTPEHES	0.631878	3	0.000117684	47.32	44.778	47.32	0.58954	50000	50000	50000	4696300	4324600	2931800	NA	NA	3862500	50000	50000	50000
F4IZM8	HULK3	Protein HUA2-LIKE 3	T	1054	___3	DEDEGS(0.641)DS(0.641)DGGDFES(0.632)VT(0.636)PEHES(0.45)R	GGDFESVTPEHESRS	0.635914	3	1.27181e-05	62.284	59.129	48.088	0.4741	50000	50000	50000	4696300	4324600	2931800	NA	NA	3862500	50000	50000	50000
F4J061	IQD5	Protein IQ-DOMAIN 5	S	57	___1	FQDGFEDS(0.975)NT(0.025)R	FQDGFEDSNTRSMVD	0.974882	2	1.90303e-22	168.61	135.38	149.69	0.43299	50000	50000	50000	7712300	5218000	8290300	1112500	NA	NA	11437000	4869300	6052100
F4J061	IQD5	Protein IQ-DOMAIN 5	S	42	___1	KNS(1)VDFDFEK	SRFGRKNSVDFDFEK	1	2	1.11435e-59	208.28	160.43	168.18	-0.68753	8023300	10450000	17063000	10779000	NA	NA	15810000	14062000	15386000	16294000	10509000	10657000
F4J061	IQD5	Protein IQ-DOMAIN 5	S	159	___3	LALELES(0.834)ET(0.722)S(0.722)QQT(0.722)LQQQLADEAR	RLALELESETSQQTL	0.833563	3	3.18855e-10	83.063	76.119	66.644	4.1052	50000	50000	50000	NA	2719700	3865100	7651000	8146600	8910800	3161800	5436200	5053800
F4J061	IQD5	Protein IQ-DOMAIN 5	S	162	___3	LALELES(0.75)ET(0.75)S(0.75)QQT(0.75)LQQQLADEAR	LELESETSQQTLQQQ	0.75	3	3.18855e-10	83.063	76.119	54.223	4.1582	50000	50000	50000	NA	2719700	3865100	7651000	8146600	8910800	3161800	5436200	5053800
F4J061	IQD5	Protein IQ-DOMAIN 5	T	161	___3	LALELES(0.75)ET(0.75)S(0.75)QQT(0.75)LQQQLADEAR	ALELESETSQQTLQQ	0.75	3	3.18855e-10	83.063	76.119	54.223	4.1582	50000	50000	50000	NA	2719700	3865100	7651000	8146600	8910800	3161800	5436200	5053800
F4J061	IQD5	Protein IQ-DOMAIN 5	T	165	___3	LALELES(0.75)ET(0.75)S(0.75)QQT(0.75)LQQQLADEAR	ESETSQQTLQQQLAD	0.75	3	3.18855e-10	83.063	76.119	54.223	4.1582	50000	50000	50000	NA	2719700	3865100	7651000	8146600	8910800	3161800	5436200	5053800
F4J077	PAT1H1	Protein PAT1 homolog 1	S	354	___1	GLSQQT(0.01)S(0.989)DAASQK	RGLSQQTSDAASQKS	0.989485	2	3.70535e-54	192.14	172.05	192.14	0.055772	20664000	12555000	8284200	7398400	3333400	3225200	20053000	27542000	22557000	NA	4670100	5311200
F4J077	PAT1H1	Protein PAT1 homolog 1	S	6	___1	S(0.138)DS(0.858)RDLY(0.004)NFVR	__MERSDSRDLYNFV	0.85773	3	0.000559302	71.548	63.035	70.438	-0.5036	50000	50000	50000	NA	539600	NA	1826500	1300600	1658200	973960	623470	NA
F4J077	PAT1H1	Protein PAT1 homolog 1	S	192	___1	S(1)PQASPGNLHR	FPPPGNRSPQASPGN	0.999997	2	1.66953e-08	131.43	115.3	116.03	0.83074	2851100	3877600	4842000	4724000	6047600	6027300	3836900	3742400	4034700	5247700	4722800	3908000
F4J077	PAT1H1	Protein PAT1 homolog 1	S	354	___2	GLSQQT(0.01)S(0.989)DAASQK	RGLSQQTSDAASQKS	0.989485	2	3.70535e-54	192.14	172.05	192.14	0.055772	2143200	1271900	NA	50000	50000	50000	50000	50000	50000	50000	50000	50000
F4J077	PAT1H1	Protein PAT1 homolog 1	S	358	___2	GLS(0.019)QQT(0.316)S(0.695)DAAS(0.97)QK	QQTSDAASQKSETGL	0.969794	2	9.40212e-09	80.359	71.969	40.983	-0.44795	50000	50000	50000	45718000	NA	29900000	50000	50000	50000	NA	28412000	30423000
F4J077	PAT1H1	Protein PAT1 homolog 1	S	361	___2	GLS(0.042)QQT(0.135)S(0.219)DAAS(0.634)QKS(0.757)ET(0.213)GLQFR	SDAASQKSETGLQFR	0.756733	3	9.40212e-09	80.359	71.969	73.435	-1.2378	NA	21542000	NA	NA	45939000	29900000	50000	50000	50000	NA	28412000	30423000
F4J077	PAT1H1	Protein PAT1 homolog 1	S	354	___3	GLSQQT(0.01)S(0.989)DAASQK	RGLSQQTSDAASQKS	0.989485	2	3.70535e-54	192.14	172.05	192.14	0.055772	8643300	NA	NA	12244000	NA	NA	26097000	14771000	NA	50000	50000	50000
F4J077	PAT1H1	Protein PAT1 homolog 1	S	358	___3	GLS(0.019)QQT(0.316)S(0.695)DAAS(0.97)QK	QQTSDAASQKSETGL	0.969794	2	9.40212e-09	80.359	71.969	40.983	-0.44795	8643300	NA	NA	12244000	NA	NA	26097000	14771000	NA	50000	50000	50000
F4J077	PAT1H1	Protein PAT1 homolog 1	S	361	___3	GLS(0.042)QQT(0.135)S(0.219)DAAS(0.634)QKS(0.757)ET(0.213)GLQFR	SDAASQKSETGLQFR	0.756733	3	9.40212e-09	80.359	71.969	73.435	-1.2378	8643300	NA	NA	12244000	NA	NA	26097000	14771000	NA	50000	50000	50000
F4J077	PAT1H1	Protein PAT1 homolog 1	T	353	___3	GLS(0.001)QQT(0.681)S(0.312)DAAS(0.006)QK	NRGLSQQTSDAASQK	0.680677	2	3.03989e-20	131.06	119.96	131.06	0.2038	8643300	NA	NA	12244000	NA	NA	26097000	14771000	NA	50000	50000	50000
F4J0D2	PBL36	Serine/threonine-protein kinase PBL36	S	452	___1	SLS(0.999)SLNLPQASPYR	GPPMRSLSSLNLPQA	0.999206	2	8.33312e-230	274.24	236	251.84	1.7443	15173000	10177000	11509000	13459000	16094000	14083000	11840000	15659000	17949000	15237000	NA	12394000
F4J0D2	PBL36	Serine/threonine-protein kinase PBL36	S	452	___2	SLS(0.999)SLNLPQASPYR	GPPMRSLSSLNLPQA	0.999206	2	8.33312e-230	274.24	236	251.84	1.7443	17517000	13954000	13397000	9540100	13333000	12759000	10403000	13805000	11280000	9119500	12218000	9836100
F4J0D2	PBL36	Serine/threonine-protein kinase PBL36	S	453	___2	S(0.299)LS(0.665)S(0.665)LNLPQAS(0.208)PY(0.162)R	PPMRSLSSLNLPQAS	0.665186	2	0.00463111	51.092	34.868	51.092	0.87346	NA	1330500	NA	NA	1583600	2006900	NA	2153000	1630800	1319000	NA	NA
F4J0D2	PBL36	Serine/threonine-protein kinase PBL36	S	460	___2	S(0.047)LS(0.95)S(0.002)LNLPQAS(1)PYR	SLNLPQASPYRYARQ	0.999675	2	7.2952e-190	271.45	215.7	218.12	0.36028	17517000	13954000	13397000	9540100	13333000	12759000	10403000	13805000	11280000	9119500	12218000	9836100
F4J0P2	TWD40-1		S	1140	___3	T(0.009)MY(0.021)GAT(0.278)GDGS(0.895)S(0.895)S(0.895)DEEGVT(0.008)KPK	YGATGDGSSSDEEGV	0.895105	2	3.40416e-16	100.22	94.944	100.22	1.168	50000	50000	50000	NA	15513000	24587000	16080000	24049000	27258000	NA	28065000	33489000
F4J0P2	TWD40-1		S	1141	___3	T(0.009)MY(0.021)GAT(0.278)GDGS(0.895)S(0.895)S(0.895)DEEGVT(0.008)KPK	GATGDGSSSDEEGVT	0.895105	2	3.40416e-16	100.22	94.944	100.22	1.168	50000	50000	50000	NA	15513000	24587000	16080000	24049000	27258000	NA	28065000	33489000
F4J0P2	TWD40-1		S	1142	___3	T(0.009)MY(0.021)GAT(0.278)GDGS(0.895)S(0.895)S(0.895)DEEGVT(0.008)KPK	ATGDGSSSDEEGVTK	0.895105	2	3.40416e-16	100.22	94.944	100.22	1.168	50000	50000	50000	NA	15513000	24587000	16080000	24049000	27258000	NA	28065000	33489000
F4J0P2	TWD40-1		T	1136	___3	T(0.013)MY(0.028)GAT(0.735)GDGS(0.735)S(0.735)S(0.735)DEEGVT(0.018)KPK	KKTMYGATGDGSSSD	0.735168	2	2.5269e-06	69.602	64.323	64.104	0.46355	50000	50000	50000	NA	15513000	24587000	16080000	24049000	27258000	NA	NA	33489000
F4J0R7	At3g56730		S	12	___1	S(1)GFAGGK	NFAVHSRSGFAGGKT	1	1	0.0207747	48.561	28.041	45.081	-3.6903	1491800	NA	2680700	50000	50000	50000	2966500	NA	2367600	2340200	NA	1912000
F4J153			T	214	___1	YSLVLDPNLDAGT(1)PR	DPNLDAGTPRASRSL	1	2	9.30987e-44	172.43	148.58	153.2	0.14483	NA	NA	5983000	11873000	9499800	24731000	4852600	5154700	4285700	23243000	11103000	13353000
F4J153			S	342	___2	IGQIS(0.063)S(0.312)S(0.677)PLS(0.948)AR	QISSSPLSARSATSV	0.947941	2	0.00679764	53.377	33.591	53.377	-0.90937	NA	904280	1191600	1623600	NA	NA	50000	50000	50000	50000	50000	50000
F4J1H7	TRZ4	tRNAse Z TRZ4, mitochondrial	T	926	___1	NQVVEEEEEEEET(0.927)DDDS(0.073)LIR	EEEEEEETDDDSLIR	0.927378	2	5.82357e-93	162.4	149	162.4	0.14901	1549800	NA	1505100	4976600	NA	5585600	NA	NA	2936300	9198300	NA	5691200
F4J1U2	BFA1		S	188	___1	QGVLGEDDT(0.139)GEES(0.861)PR	EDDTGEESPRNLKLP	0.861355	2	1.46453e-10	98.439	73.053	88.73	-0.016329	1381300	1906000	2112500	NA	NA	4271400	3313900	NA	NA	50000	50000	50000
F4J2C4			S	859	___1	KDNPPDS(1)PR	KKDNPPDSPRSKKLA	1	2	0.0249298	55.314	42.787	55.314	0.64379	392460	NA	942210	50000	50000	50000	NA	529390	NA	50000	50000	50000
F4J2C4			S	454	___2	T(0.913)VVS(0.275)IS(0.812)AGK	GKTVVSISAGKYWAS	0.812199	2	0.00411406	79.148	28.182	53.554	-0.55326	1974700	3028600	4379500	NA	NA	1904300	1888400	2797100	NA	2217100	1863600	2502400
F4J2C4			T	449	___2	T(0.974)VVS(0.317)IS(0.71)AGK	LHSLHGKTVVSISAG	0.973594	2	0.00411406	79.148	28.182	79.148	-0.86378	1974700	3028600	4379500	NA	NA	1904300	1888400	2797100	NA	2217100	1863600	2502400
F4J2K4	KIN7O	Kinesin-like protein KIN-7O	S	1116	___1	QS(1)QEVLK	ADAVSKQSQEVLKSD	1	2	0.00485553	87.639	26.729	80.219	0.10804	2075600	2300700	NA	7792200	6716800	NA	5857700	4817300	5783900	7254100	4950400	3967100
F4J394	KIN7G	Kinesin-like protein KIN-7G	S	499	___2	LNS(0.825)GAS(0.569)S(0.537)PAQHLAFVT(0.069)PGK	LSDLRLNSGASSPAQ	0.825133	3	8.12273e-05	54.235	41.68	54.235	0.54256	2975300	5920500	5169700	NA	NA	2815600	NA	NA	2964600	50000	50000	50000
F4J394	KIN7G	Kinesin-like protein KIN-7G	S	502	___2	LNS(0.706)GAS(0.574)S(0.574)PAQHLAFVT(0.145)PGK	LRLNSGASSPAQHLA	0.574416	3	8.12273e-05	54.235	41.68	49.593	0.50882	2975300	5920500	5169700	NA	NA	2815600	NA	NA	2964600	50000	50000	50000
F4J394	KIN7G	Kinesin-like protein KIN-7G	S	503	___2	LNS(0.706)GAS(0.574)S(0.574)PAQHLAFVT(0.145)PGK	RLNSGASSPAQHLAF	0.574416	3	0.000153183	49.593	42.059	49.593	0.50882	2975300	5920500	5169700	NA	NA	2815600	NA	NA	2964600	50000	50000	50000
F4J394	KIN7G	Kinesin-like protein KIN-7G	S	686	___2	RDPT(0.16)HQDFVT(0.915)PS(0.926)PEK	HQDFVTPSPEKLYAW	0.925613	3	0.000714885	58.997	31.968	58.997	-0.82229	2341300	2519400	1992800	1316400	NA	NA	NA	NA	2809000	742170	1347900	1156300
F4J394	KIN7G	Kinesin-like protein KIN-7G	T	684	___2	RDPT(0.16)HQDFVT(0.915)PS(0.926)PEK	PTHQDFVTPSPEKLY	0.914553	3	0.000714885	58.997	31.968	58.997	-0.82229	2341300	2519400	1992800	1316400	NA	NA	NA	NA	2809000	742170	1347900	1156300
F4J3A9	At3g51270	non-specific serine/threonine protein kinase	S	340	___2	S(0.084)EDS(0.915)DEDEES(0.926)DDEEQT(0.074)CES(0.001)NEEGNLNEIK	GVEKSEDSDEDEESD	0.914677	3	4.49343e-56	136.44	136.43	131.84	0.50441	32020000	20365000	28933000	24309000	34411000	27092000	23128000	25541000	29208000	23835000	21007000	25125000
F4J3A9	At3g51270	non-specific serine/threonine protein kinase	S	346	___2	S(0.091)EDS(0.909)DEDEES(0.959)DDEEQT(0.042)CESNEEGNLNEIK	DSDEDEESDDEEQTC	0.958512	3	4.49343e-56	136.44	136.43	133.79	0.45665	32020000	20365000	28933000	24309000	34411000	27092000	23128000	25541000	29208000	23835000	21007000	25125000
F4J3J5			S	447	___1	PLPHALPMVSAVSSGGGS(0.01)S(0.331)S(0.659)PR	SSGGGSSSPRSESRA	0.658762	3	1.00563e-23	112.26	98.249	112.26	-0.27852	NA	2893700	4895800	4728300	NA	5541700	4261700	NA	NA	8860800	NA	NA
F4J4H2	At3g51650;At3g51640		S	354	___1	AS(0.041)S(0.168)KS(0.833)NS(0.958)DGEEVDKR	RASSKSNSDGEEVDK	0.958317	3	6.01278e-06	82.8	74.889	82.8	-0.15737	812320	1193600	1279000	1990500	1344900	2256800	1183100	939880	NA	2204300	808180	NA
F4J4H2	At3g51650;At3g51640		S	352	___2	AS(0.041)S(0.168)KS(0.833)NS(0.958)DGEEVDKR	RDRASSKSNSDGEEV	0.833046	3	6.01278e-06	82.8	74.889	82.8	-0.15737	50000	50000	50000	9900000	6603700	NA	6130500	NA	8395600	5689500	NA	7398500
F4J4H2	At3g51650;At3g51640		S	354	___2	AS(0.041)S(0.168)KS(0.833)NS(0.958)DGEEVDKR	RASSKSNSDGEEVDK	0.958317	3	6.01278e-06	82.8	74.889	82.8	-0.15737	NA	915370	1370900	2555900	1474400	3115300	1746500	1083200	1328800	1527700	NA	1338500
F4J4K6	At3g57890	TBCC domain-containing protein 1	S	337	___1	ENGPS(0.396)NDQDDAMS(0.604)DVCAAPNK	NDQDDAMSDVCAAPN	0.603844	3	0.000252069	43.888	37.793	43.888	1.2798	NA	2014700	NA	50000	50000	50000	50000	50000	50000	NA	3162800	4140500
F4J4K6	At3g57890	TBCC domain-containing protein 1	S	11	___1	T(0.011)EEQDLIDQS(0.867)PPPS(0.122)APDPEPNSSTNPNSVIHPR	EQDLIDQSPPPSAPD	0.866858	3	2.21978e-112	157.16	150.08	157.16	-1.0409	12697000	NA	NA	NA	20138000	16562000	21064000	17188000	19695000	20498000	15989000	16211000
F4J5A7	At3g23900		S	964	___1	SKENPPS(0.003)S(0.012)S(0.147)S(0.838)VER	ENPPSSSSVERGDAN	0.83846	3	6.38771e-06	103.44	85.631	66.289	0.36567	2024800	2262000	2933300	1881600	2742500	2215200	2691200	NA	3447200	2100400	2395100	1972800
F4J5A7	At3g23900		S	340	___1	GS(0.003)LGS(0.997)PEKGENGDLK	SNKGSLGSPEKGENG	0.99686	2	7.20075e-44	172.82	144.01	172.82	-0.21714	4228000	3769200	5506500	3931800	3550500	3986400	4318700	3648800	4160300	4192900	3543700	4163800
F4J5A7	At3g23900		S	747	___1	S(1)KS(1)LDEDYDMK	HSKRRSKSLDEDYDM	0.99999	2	1.15133e-08	132.31	102.5	132.31	0.36654	1087900	NA	NA	NA	1920000	1765800	1826500	2106800	1854500	NA	1326900	1891600
F4J5A7	At3g23900		S	661	___1	S(1)VEDSADIKDK	RTRSRSRSVEDSADI	0.999999	2	1.64958e-35	169.67	155.77	134.49	-0.74966	4336600	4344700	8400900	6432600	7813700	5092600	6133800	7065600	6713500	8712700	4665300	4651000
F4J5A7	At3g23900		S	928	___1	VDDGDANS(0.969)DS(0.411)S(0.62)QQER	VDDGDANSDSSQQER	0.969105	2	1.27401e-05	82.529	67.839	69.261	-0.47132	NA	2036400	NA	NA	1460900	1034900	2198900	2053700	1900300	NA	2071900	1235300
F4J5A7	At3g23900		S	837	___2	DIRS(0.893)S(0.893)PGY(0.368)S(0.847)DEKK	QGRDIRSSPGYSDEK	0.892642	3	0.00863364	55.261	34.032	42.633	0.29387	6082400	6229700	5318700	4918900	NA	5135300	6347100	9956700	5811700	4452900	8879900	6987000
F4J5A7	At3g23900		S	841	___2	DIRS(0.893)S(0.893)PGY(0.368)S(0.847)DEKK	IRSSPGYSDEKKSRH	0.846813	3	0.00863364	55.261	34.032	42.633	0.29387	6082400	6229700	5318700	4918900	NA	5135300	6347100	9956700	5811700	4452900	8879900	6987000
F4J5A7	At3g23900		S	876	___2	LRS(0.994)S(0.228)S(0.778)PGR	KRHERLRSSSPGRDK	0.994139	2	0.00304499	108.53	80.321	108.53	0.041358	5355900	8722700	9942400	23976000	25627000	19881000	27101000	15713000	13894000	28572000	NA	29626000
F4J5A7	At3g23900		S	878	___2	LRS(0.993)S(0.024)S(0.983)PGR	HERLRSSSPGRDKRR	0.983092	2	0.00304499	108.53	80.321	103.89	-0.55062	5355900	8722700	9942400	23976000	25627000	19881000	27101000	15713000	13894000	28572000	NA	29626000
F4J5A7	At3g23900		S	889	___2	S(1)LS(0.999)PVSSEDHK	DKRRGDRSLSPVSSE	0.999893	2	0.000611282	76.326	41.249	67.252	0.98632	2797000	4271500	5367400	4672400	4787400	3894400	4330600	5641600	4370000	4430500	3715300	3595400
F4J5A7	At3g23900		S	891	___2	S(1)LS(0.999)PVSSEDHK	RRGDRSLSPVSSEDH	0.99939	2	0.000611282	76.326	41.249	67.252	0.98632	2797000	4271500	5367400	4672400	4787400	3894400	4330600	5641600	4370000	4430500	3715300	3595400
F4J5A7	At3g23900		S	521	___2	S(1)KS(1)KS(0.998)PIS(0.002)YR	PARSRSKSKSPISYR	0.999999	2	2.22742e-05	134.18	129.22	134.18	0.19845	1448700	NA	1944300	2409500	NA	1941700	1884400	2409800	2743400	2527700	2771600	2614400
F4J5A7	At3g23900		S	523	___2	S(1)KS(1)KS(0.998)PIS(0.002)YR	RSRSKSKSPISYRRR	0.997984	2	2.22742e-05	134.18	129.22	134.18	0.19845	1448700	NA	1944300	2409500	NA	1941700	1884400	2409800	2743400	2527700	2771600	2614400
F4J5A7	At3g23900		S	745	___2	S(1)KS(1)LDEDYDMK	SRHSKRRSKSLDEDY	1	2	1.15133e-08	132.31	102.5	107.46	0.19568	12260000	10090000	11327000	10491000	9927600	10774000	11986000	12217000	9999500	10844000	11035000	11111000
F4J5A7	At3g23900		S	747	___2	S(1)KS(1)LDEDYDMK	HSKRRSKSLDEDYDM	0.99999	2	1.15133e-08	132.31	102.5	132.31	0.36654	12260000	10090000	11327000	10491000	9927600	10774000	11986000	12217000	9999500	10844000	11035000	11111000
F4J5A7	At3g23900		S	717	___2	S(0.975)RS(0.975)LENDNGS(0.974)HENVDVAQDNDLNS(0.076)R	RQRSRSRSLENDNGS	0.974686	3	2.25884e-28	113.65	95.243	65.213	-0.38001	12055000	13116000	22250000	15353000	15864000	NA	9997500	10889000	10194000	10609000	10611000	9365300
F4J5A7	At3g23900		S	724	___2	S(0.975)RS(0.975)LENDNGS(0.974)HENVDVAQDNDLNS(0.076)R	SLENDNGSHENVDVA	0.974444	3	1.14468e-07	66.868	59.916	65.213	-0.38001	NA	NA	2754600	NA	NA	2453500	NA	2787200	2135500	1988000	NA	1672800
F4J5A7	At3g23900		S	715	___2	S(0.987)RS(0.966)LENDNGS(0.046)HENVDVAQDNDLNSR	KHRQRSRSRSLENDN	0.987283	3	2.25884e-28	113.65	95.243	107.71	-0.77175	12055000	13116000	22250000	15353000	15864000	NA	9997500	10889000	10194000	10609000	10611000	9365300
F4J5A7	At3g23900		S	763	___2	S(1)RS(0.992)LET(0.008)K	ERRGRSRSRSLETKN	0.999733	2	0.0154389	83.081	21.077	76.416	0.18434	34257000	26944000	39583000	NA	22205000	30796000	NA	34839000	32677000	17728000	25592000	21981000
F4J5A7	At3g23900		S	765	___2	S(1)RS(0.992)LET(0.008)K	RGRSRSRSLETKNRS	0.992029	2	0.0154389	76.416	17.364	76.416	0.18434	34257000	NA	39583000	NA	22205000	NA	NA	NA	32677000	NA	25592000	NA
F4J5A7	At3g23900		S	659	___2	S(1)RS(1)VEDSADIKDK	KRRTRSRSRSVEDSA	0.999996	3	1.64958e-35	169.67	155.77	141.22	-0.33584	4869000	6731700	7637300	9159700	6634600	4558300	5712500	6205300	5017500	6039300	5140400	5434400
F4J5A7	At3g23900		S	661	___2	S(1)VEDSADIKDK	RTRSRSRSVEDSADI	0.999999	2	1.64958e-35	169.67	155.77	134.49	-0.74966	4869000	6731700	7637300	9159700	6634600	4558300	5712500	6205300	5017500	6039300	5140400	5434400
F4J5A7	At3g23900		T	768	___2	S(0.938)RS(0.127)LET(0.935)K	SRSRSLETKNRSSRK	0.935404	2	0.0189654	83.081	21.077	71.221	0.36904	NA	26944000	NA	NA	NA	30796000	NA	34839000	NA	17728000	NA	21981000
F4J5A7	At3g23900		S	889	___3	S(1)LS(0.999)PVSSEDHK	DKRRGDRSLSPVSSE	0.999893	2	0.000611282	76.326	41.249	67.252	0.98632	50000	50000	50000	807730	1270400	NA	1226600	2145500	1385100	1825300	1696700	NA
F4J5A7	At3g23900		S	891	___3	S(1)LS(0.999)PVSSEDHK	RRGDRSLSPVSSEDH	0.99939	2	0.000611282	76.326	41.249	67.252	0.98632	50000	50000	50000	807730	1270400	NA	1226600	2145500	1385100	1825300	1696700	NA
F4J5A7	At3g23900		S	894	___3	S(0.999)LS(0.997)PVS(0.797)S(0.208)EDHK	DRSLSPVSSEDHKIK	0.796651	2	0.00532136	54.343	31.225	54.343	0.45186	50000	50000	50000	NA	1270400	NA	1226600	NA	1385100	50000	50000	50000
F4J5A7	At3g23900		S	895	___3	S(0.99)LS(0.981)PVS(0.407)S(0.622)EDHK	RSLSPVSSEDHKIKK	0.622297	2	0.00286472	60.157	29.952	60.157	0.71556	50000	50000	50000	807730	NA	NA	NA	2145500	NA	1825300	1696700	NA
F4J5A7	At3g23900		S	533	___3	RRS(0.996)PT(0.972)Y(0.222)S(0.81)PPFR	SYRRRRRSPTYSPPF	0.995604	3	0.00335497	72.652	64.347	47.345	-0.12746	NA	1599600	1972600	3167300	2846200	3132500	3448200	2798900	NA	3466100	2807900	3018100
F4J5A7	At3g23900		S	537	___3	RRS(0.92)PT(0.291)Y(0.831)S(0.958)PPFR	RRRSPTYSPPFRRPR	0.957941	3	0.00335497	72.652	64.347	51.03	0.17599	NA	1599600	1972600	3167300	2846200	3132500	3448200	2798900	NA	3466100	2807900	3018100
F4J5A7	At3g23900		S	519	___3	S(1)KS(1)KS(0.998)PIS(0.002)YR	KSPARSRSKSKSPIS	1	2	2.22742e-05	134.18	129.22	134.18	0.19845	8029600	11489000	15715000	16360000	26902000	23932000	14363000	16509000	15607000	17078000	15411000	14429000
F4J5A7	At3g23900		S	521	___3	S(1)KS(1)KS(0.998)PIS(0.002)YR	PARSRSKSKSPISYR	0.999999	2	2.22742e-05	134.18	129.22	134.18	0.19845	8029600	11489000	15715000	16360000	26902000	23932000	14363000	16509000	15607000	17078000	15411000	14429000
F4J5A7	At3g23900		S	523	___3	S(1)KS(1)KS(0.998)PIS(0.002)YR	RSRSKSKSPISYRRR	0.997984	2	2.22742e-05	134.18	129.22	134.18	0.19845	8029600	11489000	15715000	16360000	26902000	23932000	14363000	16509000	15607000	17078000	15411000	14429000
F4J5A7	At3g23900		S	717	___3	S(0.975)RS(0.975)LENDNGS(0.974)HENVDVAQDNDLNS(0.076)R	RQRSRSRSLENDNGS	0.974686	3	2.25884e-28	113.65	95.243	65.213	-0.38001	6729900	NA	15045000	12008000	17495000	14299000	12569000	23916000	NA	14027000	11540000	9116600
F4J5A7	At3g23900		S	724	___3	S(0.975)RS(0.975)LENDNGS(0.974)HENVDVAQDNDLNS(0.076)R	SLENDNGSHENVDVA	0.974444	3	1.14468e-07	66.868	59.916	65.213	-0.38001	6729900	NA	15045000	12008000	17495000	14299000	12569000	23916000	NA	14027000	11540000	9116600
F4J5A7	At3g23900		S	715	___3	S(0.987)RS(0.966)LENDNGS(0.046)HENVDVAQDNDLNSR	KHRQRSRSRSLENDN	0.987283	3	2.25884e-28	113.65	95.243	107.71	-0.77175	6729900	NA	15045000	12008000	17495000	14299000	12569000	23916000	NA	14027000	11540000	9116600
F4J5A7	At3g23900		S	657	___3	S(0.994)RS(0.991)RS(0.978)VEDS(0.037)ADIK	KVKRRTRSRSRSVED	0.994263	3	0.00269534	55.353	38.779	52.185	0.077527	4972400	7220000	11801000	10201000	14404000	9819500	8761700	8473400	6513800	6761500	6707100	6782300
F4J5A7	At3g23900		S	659	___3	S(1)RS(1)VEDSADIKDK	KRRTRSRSRSVEDSA	0.999996	3	1.64958e-35	169.67	155.77	141.22	-0.33584	4972400	7220000	11801000	10201000	14404000	9819500	8761700	8473400	6513800	6761500	6707100	6782300
F4J5A7	At3g23900		S	661	___3	S(1)VEDSADIKDK	RTRSRSRSVEDSADI	0.999999	2	1.64958e-35	169.67	155.77	134.49	-0.74966	4972400	7220000	11801000	10201000	14404000	9819500	8761700	8473400	6513800	6761500	6707100	6782300
F4J5A7	At3g23900		S	665	___3	S(0.741)RS(0.655)RS(0.857)VEDS(0.747)ADIK	RSRSVEDSADIKDKS	0.746808	2	0.0286544	49.988	33.414	49.988	-0.02378	4972400	7220000	11801000	10201000	14404000	9819500	8761700	8473400	6513800	NA	6707100	6782300
F4J5A7	At3g23900		T	535	___3	RRS(0.996)PT(0.972)Y(0.222)S(0.81)PPFR	RRRRRSPTYSPPFRR	0.972365	3	0.00335497	72.652	64.347	47.345	-0.12746	NA	1599600	1972600	3167300	2846200	3132500	3448200	2798900	NA	3466100	2807900	3018100
F4J5A7	At3g23900		Y	536	___3	RRS(0.92)PT(0.291)Y(0.831)S(0.958)PPFR	RRRRSPTYSPPFRRP	0.8314	3	0.00369303	53.828	45.515	51.03	0.17599	50000	50000	50000	NA	NA	20476000	50000	50000	50000	23539000	22709000	NA
F4J5D3	At3g24080		S	178	___1	AEGNES(1)GEDDDFLR	WKAEGNESGEDDDFL	1	2	2.34318e-66	187.35	160.83	167.55	0.64076	23272000	24888000	38069000	49293000	48711000	49155000	37139000	36287000	36288000	45612000	37994000	34188000
F4J5D3	At3g24080		S	107	___2	FYEYDDES(1)S(1)EEDEVDKK	FYEYDDESSEEDEVD	0.999989	2	1.23369e-39	146.2	135.29	132.44	0.13587	12855000	19531000	20800000	27151000	21553000	20894000	13367000	15889000	14185000	20188000	18508000	18214000
F4J5D3	At3g24080		S	108	___2	FYEYDDES(1)S(1)EEDEVDKK	YEYDDESSEEDEVDK	0.999992	2	1.23369e-39	146.2	135.29	146.2	-0.54157	12855000	19531000	20800000	27151000	21553000	20894000	13367000	15889000	14185000	20188000	18508000	18214000
F4J5D3	At3g24080		S	386	___2	Y(0.03)Y(0.036)GEEDS(0.953)DLNS(0.981)DEDDDGEKPDFDKEDELLGLPK	KYYGEEDSDLNSDED	0.952748	4	3.57913e-84	150.56	148.72	140.39	0.50913	1368200	23494000	73166000	69547000	56374000	56625000	46332000	51796000	56554000	72573000	71250000	62222000
F4J5D3	At3g24080		S	390	___2	Y(0.04)Y(0.042)GEEDS(0.934)DLNS(0.984)DEDDDGEKPDFDKEDELLGLPK	EEDSDLNSDEDDDGE	0.983789	3	3.57913e-84	150.56	148.72	125.42	0.82045	1368200	23494000	73166000	69547000	56374000	56625000	46332000	51796000	56554000	72573000	71250000	62222000
F4J5D3	At3g24080		Y	103	___2	FY(0.115)EY(0.697)DDES(0.594)S(0.594)EEDEVDK	KDAKFYEYDDESSEE	0.696884	2	0.000226542	67.153	58.107	67.153	0.73523	NA	NA	2543500	4157700	5430600	6264100	NA	NA	4554300	NA	7182200	5371600
F4J5I0	At3g45190		S	712	___1	S(1)PPVPSLFGK	EGEISPRSPPVPSLF	0.99998	2	4.55937e-28	122.51	109.55	122.51	-0.27872	26716000	34710000	44971000	13499000	19063000	19516000	39978000	41176000	46067000	20586000	20349000	17487000
F4J5I0	At3g45190		S	678	___1	NDS(0.994)S(0.006)SAIAPGSTDDVK	EWVERNDSSSAIAPG	0.993666	2	2.4815e-27	133.71	117.36	133.71	1.4233	NA	NA	1392800	6889100	3596300	3548100	NA	NA	1402700	5037800	2456400	2141500
F4J5I0	At3g45190		S	508	___1	TRDS(1)DDDEVHDR	LHDRTRDSDDDEVHD	0.999933	2	8.35266e-46	193.47	151.44	193.47	0.33041	10338000	20920000	35091000	12965000	NA	26023000	3610100	32161000	34440000	5562800	32938000	18473000
F4J5I0	At3g45190		S	704	___2	IPNGS(0.01)S(0.089)S(0.281)S(0.646)EGEIS(0.974)PR	IPNGSSSSEGEISPR	0.645622	2	1.1861e-05	81.346	61.584	81.346	0.63788	NA	NA	2365500	5512800	NA	NA	1526000	1092000	1770900	5222900	4170100	3647100
F4J5I0	At3g45190		S	709	___2	IPNGS(0.183)S(0.224)S(0.274)S(0.338)EGEIS(0.981)PR	SSSEGEISPRSPPVP	0.980954	2	4.55937e-28	110.7	95.019	71.286	0.20134	NA	NA	2365500	5512800	5060900	4211500	1526000	1092000	1770900	5222900	4170100	3647100
F4J5I0	At3g45190		S	712	___2	S(1)PPVPSLFGK	EGEISPRSPPVPSLF	0.99998	2	4.55937e-28	122.51	109.55	122.51	-0.27872	NA	NA	18200000	NA	58152000	NA	16444000	NA	NA	42712000	NA	47506000
F4J5M9		Clathrin light chain 3	S	6	___1	SSTLS(1)NEESGLGDSNR	__MSSTLSNEESGLG	0.999526	2	1.88795e-45	173.03	147.37	163.64	4.2501	NA	9258200	NA	NA	7965900	8670400	7903300	NA	NA	NA	8411900	NA
F4J5S1	FMT	Clustered mitochondria protein	S	713	___1	ADEGGDDS(0.019)S(0.032)NVS(0.752)ADT(0.126)S(0.071)K	GDDSSNVSADTSKVG	0.75166	2	2.12564e-18	110.22	86.897	110.22	-0.12318	1808600	2114900	NA	50000	50000	50000	NA	NA	4068100	50000	50000	50000
F4J5S1	FMT	Clustered mitochondria protein	S	89	___1	ADES(0.62)ES(0.38)QVENNDAQPK	TIPKADESESQVENN	0.620478	2	2.57304e-15	110.86	103.73	56.527	-0.43348	920110	896430	1066600	1251200	1810400	2024000	1615200	1226300	2412500	2034800	3541400	2514600
F4J5S1	FMT	Clustered mitochondria protein	S	91	___1	ADES(0.012)ES(0.988)QVENNDAQPK	PKADESESQVENNDA	0.988335	2	3.87691e-16	115.82	103.6	115.82	-0.31781	920110	896430	1066600	1251200	1810400	2024000	1615200	1226300	2412500	2034800	3541400	2514600
F4J5S1	FMT	Clustered mitochondria protein	S	755	___1	QNTTAEDYAAGS(0.26)S(0.561)ES(0.122)S(0.057)K	EDYAAGSSESSKSCD	0.560594	2	5.01068e-43	155.1	136.68	155.1	-0.60304	50000	50000	50000	3564500	5052800	3044200	NA	NA	2872800	3444600	NA	NA
F4J5Y7	At3g58690		S	382	___1	LSGCS(0.005)S(0.132)S(0.731)FS(0.132)LAR	KLSGCSSSFSLARSP	0.730954	2	3.8527e-23	164.68	106.31	164.68	-0.27563	3036400	2977200	2779200	2875800	4603700	3284700	4594200	4451700	5718900	4891200	3396600	3163400
F4J6A8	ATGLSA1		T	61	___1	LHGCAEEPT(1)DDEGGDKK	HGCAEEPTDDEGGDK	1	3	1.75344e-25	117.84	107.5	69.747	-0.53182	3800200	5135400	7922200	6873700	7223000	8212800	7641500	7061600	7849200	11284000	7809600	7252500
F4J6D7	At3g17712	Protein NRDE2 homolog	S	131	___1	VYNLVEEEGS(1)LES(1)DDDKVK	EEEGSLESDDDKVKR	1	3	3.38675e-49	139.45	125.38	139.45	0.29555	3286100	2633700	4657900	NA	3782300	NA	NA	4532800	5583500	50000	50000	50000
F4J6D7	At3g17712	Protein NRDE2 homolog	S	128	___2	VYNLVEEEGS(1)LES(1)DDDKVK	NLVEEEGSLESDDDK	1	3	3.38675e-49	139.45	125.38	139.45	0.29555	10932000	10688000	13480000	9949600	11133000	10300000	7716200	8201300	10237000	7249700	8193800	6623400
F4J6D7	At3g17712	Protein NRDE2 homolog	S	131	___2	VYNLVEEEGS(1)LES(1)DDDKVK	EEEGSLESDDDKVKR	1	3	3.38675e-49	139.45	125.38	139.45	0.29555	10932000	10688000	13480000	9949600	11133000	10300000	7716200	8201300	10237000	7249700	8193800	6623400
F4J6F6	IRE3;IREH1;IRE	Probable serine/threonine protein kinase IRE3;Probable serine/threonine protein kinase IREH1;Probable serine/threonine protein kinase IRE	S	298	___1	S(0.022)FS(0.977)HELNS(0.001)K	PGDIKSFSHELNSKG	0.976844	2	0.011004	63.944	51.417	63.944	-1.8429	NA	1016200	3147800	50000	50000	50000	2027500	1194900	NA	50000	50000	50000
F4J6F6	IREH1	Probable serine/threonine protein kinase IREH1	S	663	___1	DSLAAAES(1)PDGMK	DSLAAAESPDGMKVS	1	2	1.08563e-93	217.12	200.1	217.12	-0.11806	23519000	16609000	30509000	6619500	9878800	10777000	43383000	45020000	45334000	10472000	11525000	10355000
F4J6F6	IREH1	Probable serine/threonine protein kinase IREH1	S	693	___1	KGS(1)EDMLDCFPEADNSIFMDDLR	SDWSRKGSEDMLDCF	0.999861	3	4.5094e-10	81.967	73.683	81.967	-0.60153	6167900	4446000	9737200	7760100	3576600	5199700	9506300	NA	17007000	50000	50000	50000
F4J6F6	IREH1	Probable serine/threonine protein kinase IREH1	S	234	___1	LQNVAS(0.6)S(0.262)S(0.115)GT(0.022)GR	SRLQNVASSSGTGRS	0.599817	2	4.9285e-14	141.13	127.67	122.46	-0.12063	4842700	4750800	6341100	3632700	4990400	3449600	4959300	5518300	6306200	4212700	3308000	3820700
F4J6F6	IREH1	Probable serine/threonine protein kinase IREH1	S	1271	___1	NLS(0.989)QLAS(0.008)INY(0.002)DLLS(0.001)K	NFSFKNLSQLASINY	0.989401	2	3.35027e-08	95.57	85.782	95.57	-0.41331	NA	411860	NA	961330	1661800	1495700	NA	556160	696730	2051300	2251400	1696800
F4J6F6	IREH1	Probable serine/threonine protein kinase IREH1	S	134	___1	S(1)GPLPQER	LNRIKTRSGPLPQER	1	2	0.00609928	94.692	83.323	58.699	0.30416	2020000	2495600	2344800	50000	50000	50000	2224800	1584900	2647300	268420	NA	NA
F4J6F6	IREH1	Probable serine/threonine protein kinase IREH1	S	219	___1	S(0.053)LS(0.929)PT(0.016)LPPS(0.001)GS(0.001)R	TGPPRSLSPTLPPSG	0.929377	2	0.00077902	76.522	64.657	69.864	-0.52123	1740400	2760400	3800800	3361000	3903000	3829300	2925400	3496700	4274700	4582200	3994500	3403600
F4J6F6	IREH1	Probable serine/threonine protein kinase IREH1	S	97	___1	SNLS(0.983)PS(0.011)S(0.005)EVK	SIGKSNLSPSSEVKK	0.983234	2	0.00070111	83.045	52.221	83.045	1.2388	1563300	1631000	1773800	1410800	1656200	1913600	1985900	1955400	2107500	2438500	1578400	1818100
F4J6F6	IREH1	Probable serine/threonine protein kinase IREH1	S	744	___1	S(1)PIPT(1)PRPDPIEQILGGK	ASSMTPRSPIPTPRP	1	3	1.75518e-06	80.98	75.4	42.863	-0.12984	5899100	4624400	8498100	5757100	6104900	8125400	9433800	8148200	8626200	9051300	9211300	9806900
F4J6F6	IREH1	Probable serine/threonine protein kinase IREH1	S	32	___1	SVGS(0.035)NS(0.965)PIR	PRSVGSNSPIRSDKK	0.965105	2	0.00160043	90.05	28.088	90.05	-0.30431	2534500	2492800	3944000	1208400	1814400	1878000	2920200	3031100	4120800	2129500	1720900	1696800
F4J6F6	IREH1	Probable serine/threonine protein kinase IREH1	S	682	___1	VS(0.003)NS(0.003)HLT(0.004)EES(0.017)DVLS(0.973)PR	TEESDVLSPRLSDWS	0.972955	3	2.49374e-08	90.464	82.51	90.464	0.081997	NA	2006600	NA	50000	50000	50000	3297500	3066700	3602900	3288200	NA	1618300
F4J6F6	IREH1	Probable serine/threonine protein kinase IREH1	S	865	___2	S(0.961)LRT(0.404)S(0.635)PVHPR	LEDDVVRSLRTSPVH	0.961042	3	0.00579048	62.088	45.834	50.088	0.093154	6016300	4717200	4915300	3158300	3458500	2740600	3066400	3602700	2645500	2361700	2701300	2215000
F4J6F6	IREH1	Probable serine/threonine protein kinase IREH1	S	869	___2	S(0.859)LRT(0.299)S(0.842)PVHPR	VVRSLRTSPVHPRDR	0.841974	3	0.00579048	62.088	45.834	47.227	-0.3478	6016300	4717200	4915300	3158300	3458500	2740600	3066400	3602700	2645500	2361700	2701300	2215000
F4J6F6	IREH1	Probable serine/threonine protein kinase IREH1	S	744	___2	S(1)PIPT(1)PRPDPIEQILGGK	ASSMTPRSPIPTPRP	1	3	1.75518e-06	80.98	75.4	42.863	-0.12984	877610	NA	NA	1303000	1521500	1530500	50000	50000	50000	50000	50000	50000
F4J6F6	IREH1	Probable serine/threonine protein kinase IREH1	T	748	___2	S(1)PIPT(1)PRPDPIEQILGGK	TPRSPIPTPRPDPIE	1	3	0.000338673	55.864	43.888	42.863	-0.12984	877610	NA	NA	1303000	1521500	1530500	50000	50000	50000	50000	50000	50000
F4J6G5	At3g17920		S	359	___1	DEADDEGS(0.851)FT(0.149)R	DEADDEGSFTRKKTK	0.850562	2	1.2222e-30	182.08	177.57	165.58	0.24622	376970	NA	489490	4040400	4432700	5608300	50000	50000	50000	5675200	4773600	4973700
F4J6V1	PWR		S	1503	___1	S(0.072)HS(0.598)FS(0.172)LS(0.098)DT(0.059)ER	SGHSRSHSFSLSDTE	0.598457	2	0.013537	51.841	41.083	51.841	1.3356	50000	50000	50000	NA	NA	720300	NA	986870	NA	1517900	NA	819490
F4J6V1	PWR		S	1459	___1	S(0.662)KS(0.338)DLIVK	DLSRISRSKSDLIVK	0.662208	2	0.0316879	84.687	38.225	84.687	0.1794	50000	50000	50000	1838000	NA	NA	526900	NA	NA	NA	1805900	1481600
F4J6V1	PWR		S	1461	___1	S(0.015)KS(0.985)DLIVK	SRISRSKSDLIVKTQ	0.984761	2	0.0378292	81.017	34.555	62.633	0.62555	50000	50000	50000	NA	NA	1426200	NA	1330600	1409100	1907300	NA	NA
F4J7T2	EAF1B;EAF1A	Chromatin modification-related protein EAF1 B;Chromatin modification-related protein EAF1 A	S	325	___1	AQLVS(0.001)T(0.006)GGS(0.993)PK	QLVSTGGSPKAATIA	0.992665	2	7.74288e-12	147.26	123.51	147.26	0.10371	6676300	7164300	13486000	20957000	18652000	20876000	16629000	11354000	11959000	12712000	13288000	10787000
F4J7T2	EAF1B;EAF1A	Chromatin modification-related protein EAF1 B;Chromatin modification-related protein EAF1 A	S	799	___1	S(1)FNISHK	GAFESSRSFNISHKK	0.999885	2	0.0164261	67.897	33.644	56.258	-0.33432	NA	NA	1039100	2504600	1400400	1573600	2118700	1268300	1753700	2312100	1305900	1293300
F4J7T2	EAF1B;EAF1A	Chromatin modification-related protein EAF1 B;Chromatin modification-related protein EAF1 A	S	1554	___1	S(0.993)PQS(0.005)GT(0.001)SGVNNQAGK	ALHGLGRSPQSGTSG	0.993388	2	1.27556e-10	99.481	99.481	80.746	0.22515	2149400	NA	1543100	1494200	1799600	3444100	2290800	3634500	3533700	NA	2354700	2345100
F4J8C6	VIP1	Inositol hexakisphosphate and diphosphoinositol-pentakisphosphate kinase VIP1	S	435	___1	T(0.009)RPGRES(0.991)DS(1)DAEDLEHAEK	RTRPGRESDSDAEDL	0.990907	3	3.75119e-61	165.47	151.57	156.7	0.56993	NA	NA	9537800	NA	7402800	NA	50000	50000	50000	14072000	NA	10789000
F4J8C6	VIP1	Inositol hexakisphosphate and diphosphoinositol-pentakisphosphate kinase VIP1	S	437	___1	T(0.009)RPGRES(0.991)DS(1)DAEDLEHAEK	RPGRESDSDAEDLEH	0.999974	3	3.75119e-61	165.47	151.57	156.7	0.56993	2330900	4029800	8657000	7737900	7354700	NA	NA	8579000	9805000	10677000	9239700	NA
F4J8C6	VIP1	Inositol hexakisphosphate and diphosphoinositol-pentakisphosphate kinase VIP1	S	821	___1	ESQEQVLSLS(0.003)AS(0.997)QR	QVLSLSASQREDRNS	0.997308	2	9.99555e-88	197	166.87	137.89	-0.27557	1848900	1605400	2803700	7456600	3501800	3892400	3077300	2302000	3540200	6790500	2999100	3513900
F4J8C6	VIP1;VIP2	Inositol hexakisphosphate and diphosphoinositol-pentakisphosphate kinase VIP1;Inositol hexakisphosphate and diphosphoinositol-pentakisphosphate kinase VIP2	S	352	___1	QGS(1)GIIGTFGQSEELR	EGLTRQGSGIIGTFG	1	2	0	388.51	363.19	347.24	0.072006	79287000	89869000	95835000	97494000	95293000	95285000	107810000	97101000	97154000	126930000	79031000	69733000
F4J8C6	VIP1;VIP2	Inositol hexakisphosphate and diphosphoinositol-pentakisphosphate kinase VIP1;Inositol hexakisphosphate and diphosphoinositol-pentakisphosphate kinase VIP2	S	1027	___1	S(1)AAVLER	FSGYFSKSAAVLERL	1	2	0.00784538	95.502	51.152	72.928	0.25873	1371000	1803700	1510300	3660500	3097900	3334800	1456900	1192500	1617800	3903500	2378800	2744300
F4J8C6	VIP1	Inositol hexakisphosphate and diphosphoinositol-pentakisphosphate kinase VIP1	S	435	___2	T(0.009)RPGRES(0.991)DS(1)DAEDLEHAEK	RTRPGRESDSDAEDL	0.990907	3	3.75119e-61	165.47	151.57	156.7	0.56993	37841000	73897000	65727000	60131000	70539000	77774000	51384000	65952000	66217000	65667000	55163000	54930000
F4J8C6	VIP1	Inositol hexakisphosphate and diphosphoinositol-pentakisphosphate kinase VIP1	S	437	___2	T(0.009)RPGRES(0.991)DS(1)DAEDLEHAEK	RPGRESDSDAEDLEH	0.999974	3	3.75119e-61	165.47	151.57	156.7	0.56993	37841000	73897000	65727000	60131000	70539000	77774000	51384000	65952000	66217000	65667000	55163000	54930000
F4J8D3	TPLATE	Protein TPLATE	S	1100	___1	IEEES(1)ENEEEEEGEEEDDDEEVKEK	TSKIEEESENEEEEE	1	3	2.22226e-263	268.23	262.43	212.78	-0.13723	127290000	116230000	141100000	191820000	140550000	180340000	188860000	166230000	333060000	324330000	143220000	142950000
F4J8G7	VIR	Protein virilizer homolog	S	1583	___1	S(0.955)VDT(0.043)AGNS(0.002)NAIT(0.001)ISR	DYVARERSVDTAGNS	0.954525	2	1.827e-14	108.71	89.638	108.71	1.1249	NA	NA	1214500	NA	619090	NA	917120	1004500	1106100	50000	50000	50000
F4J8L3	KIN7K	Kinesin-like protein KIN-7K, chloroplastic	S	618	___1	EALEDS(0.996)S(0.993)HEMEIPET(0.006)S(0.004)NK	DREALEDSSHEMEIP	0.996151	3	4.13109e-07	84.946	75.289	61.495	0.10342	50000	50000	50000	5846600	NA	5917300	50000	50000	50000	NA	NA	7491600
F4J8L3	KIN7K	Kinesin-like protein KIN-7K, chloroplastic	S	618	___2	EALEDS(0.996)S(0.993)HEMEIPET(0.006)S(0.004)NK	DREALEDSSHEMEIP	0.996151	3	4.13109e-07	84.946	75.289	61.495	0.10342	6169000	8736700	10357000	NA	9915900	NA	NA	19701000	9764000	13249000	18710000	10202000
F4J8L3	KIN7K	Kinesin-like protein KIN-7K, chloroplastic	S	619	___2	EALEDS(0.996)S(0.993)HEMEIPET(0.006)S(0.004)NK	REALEDSSHEMEIPE	0.993418	3	1.06717e-05	72.446	64.344	61.495	0.10342	6169000	8736700	10357000	NA	9915900	NA	NA	19701000	9764000	13249000	18710000	10202000
F4J8L3	KIN7K	Kinesin-like protein KIN-7K, chloroplastic	S	946	___2	S(0.171)QGADS(0.722)EIS(0.651)DS(0.256)IS(0.118)ET(0.081)R	RRSQGADSEISDSIS	0.722111	2	0.0050608	43.991	32.076	43.991	0.0062418	50000	50000	50000	NA	30185000	11296000	NA	6550600	29741000	50000	50000	50000
F4J8L3	KIN7K	Kinesin-like protein KIN-7K, chloroplastic	S	949	___2	S(0.171)QGADS(0.722)EIS(0.651)DS(0.256)IS(0.118)ET(0.081)R	QGADSEISDSISETR	0.651455	2	0.0050608	43.991	32.076	43.991	0.0062418	50000	50000	50000	NA	30185000	11296000	NA	6550600	29741000	50000	50000	50000
F4J8S5	At3g18535		S	15	___1	LVS(0.829)PS(0.122)GEDMNS(0.05)R	GVMEKLVSPSGEDMN	0.828532	2	0.0137999	42.095	35.436	42.095	0.037858	50000	50000	50000	NA	790780	762490	NA	470450	NA	NA	819450	1012600
F4J8X6	At3g25150		S	390	___1	S(0.5)DS(0.5)GANVAVNENNQENER	PTPLSEKSDSGANVA	0.5	2	4.76123e-13	91.657	72.824	52.026	0.30562	50000	50000	50000	1016900	1352800	926340	50000	50000	50000	837080	975520	NA
F4J8X6	At3g25150		S	392	___1	S(0.5)DS(0.5)GANVAVNENNQENER	PLSEKSDSGANVAVN	0.5	2	4.76123e-13	91.657	72.824	52.026	0.30562	50000	50000	50000	1016900	1352800	926340	50000	50000	50000	837080	975520	NA
F4J8X6	At3g25150		S	387	___2	KQEDQAIHIPLPT(0.5)PLS(0.5)EKS(0.5)DS(0.5)GANVAVNENNQENER	IPLPTPLSEKSDSGA	0.5	4	4.76123e-13	61.776	58.806	61.776	-0.39195	NA	2196400	NA	5305900	6766000	NA	NA	995160	NA	8583700	NA	NA
F4J8X6	At3g25150		S	390	___2	S(0.5)DS(0.5)GANVAVNENNQENER	PTPLSEKSDSGANVA	0.5	2	4.76123e-13	91.657	72.824	52.026	0.30562	NA	2196400	NA	5305900	6766000	NA	NA	995160	NA	8583700	NA	NA
F4J8X6	At3g25150		S	392	___2	S(0.5)DS(0.5)GANVAVNENNQENER	PLSEKSDSGANVAVN	0.5	2	4.76123e-13	91.657	72.824	52.026	0.30562	NA	2196400	NA	5305900	6766000	NA	NA	995160	NA	8583700	NA	NA
F4J8X6	At3g25150		S	303	___2	VFT(0.347)PS(0.559)EDEQVS(0.068)AAEEALVT(0.015)ET(0.012)VNEAPIEVQK	PEKVFTPSEDEQVSA	0.559276	3	9.33059e-12	66.828	61.453	66.828	0.20519	NA	2413300	NA	864310	NA	790560	477240	NA	675960	11714000	NA	972110
F4J8X6	At3g25150		S	309	___2	VFT(0.402)PS(0.523)EDEQVS(0.535)AAEEALVT(0.286)ET(0.256)VNEAPIEVQK	PSEDEQVSAAEEALV	0.534593	3	3.73385e-09	61.016	55.529	61.016	0.84224	NA	2413300	NA	864310	NA	790560	477240	NA	675960	11714000	NA	972110
F4J8X6	At3g25150		T	384	___2	KQEDQAIHIPLPT(0.5)PLS(0.5)EKS(0.5)DS(0.5)GANVAVNENNQENER	AIHIPLPTPLSEKSD	0.5	4	4.76123e-13	61.776	58.806	61.776	-0.39195	NA	2196400	NA	5305900	6766000	NA	NA	995160	NA	8583700	NA	NA
F4J982	SRPK4	non-specific serine/threonine protein kinase	S	251	___1	GVGS(1)PVNGK	DKVRGVGSPVNGKQC	1	2	0.00664961	70.908	57.817	41.796	-0.17952	2445500	2290900	3236200	2287300	2822600	2799800	2644100	3146500	3097400	3584900	2907800	2933500
F4J982	SRPK4	non-specific serine/threonine protein kinase	S	280	___1	SVEEDCPS(0.002)T(0.003)S(0.005)DAIELDGS(0.99)EK	DAIELDGSEKGKQGG	0.989964	2	6.88146e-14	100.92	86.661	100.92	-0.32364	50000	50000	50000	2961100	2629800	2370400	50000	50000	50000	NA	2022100	2398900
F4J9A0	NODGS		S	398	___1	LNIDTDS(0.01)S(0.03)S(0.961)PQNIIS(1)PK	NIDTDSSSPQNIISP	0.960505	2	7.48791e-101	207.79	170.18	166.28	0.19663	NA	NA	11896000	17801000	NA	22325000	17222000	15270000	12418000	23974000	13254000	13998000
F4J9A0	NODGS		S	404	___1	LNIDTDS(0.001)S(0.044)S(0.955)PQNIIS(1)PK	SSPQNIISPKLKIKE	1	2	1.5393e-238	279.93	234.65	201.22	0.097873	8737300	8032700	10312000	31957000	30641000	31702000	12755000	9697800	12842000	45170000	22975000	25046000
F4J9A0	NODGS		S	398	___2	LNIDTDS(0.01)S(0.03)S(0.961)PQNIIS(1)PK	NIDTDSSSPQNIISP	0.960505	2	7.48791e-101	207.79	170.18	166.28	0.19663	NA	7576500	7737000	15882000	15402000	NA	50000	50000	50000	16762000	14222000	13659000
F4J9A0	NODGS		S	404	___2	LNIDTDS(0.001)S(0.044)S(0.955)PQNIIS(1)PK	SSPQNIISPKLKIKE	1	2	1.5393e-238	279.93	234.65	201.22	0.097873	7743700	7576500	7737000	15882000	15402000	NA	50000	50000	50000	16762000	14222000	13659000
F4J9K9			S	22	___1	ASDSHTPTVTTPEKPLENKVS(1)EEAK	KPLENKVSEEAKLME	0.999995	4	1.36359e-47	135.41	128.05	135.41	0.67693	NA	NA	5043800	11875000	NA	12575000	NA	7087800	8250500	15485000	7333100	9370200
F4J9K9			S	373	___1	HVVDEPANEEKPS(0.001)ES(0.007)S(0.012)AALS(0.98)PEK	SESSAALSPEKVVPI	0.979616	3	2.42088e-42	126.88	122.6	121.26	-0.60709	17113000	26131000	18175000	26651000	24250000	20430000	19269000	23506000	25334000	25557000	13911000	18280000
F4J9K9			S	456	___1	KETEEDVS(0.042)S(0.958)PADIIEK	ETEEDVSSPADIIEK	0.958052	2	5.93361e-55	183.36	138.55	158.45	-0.89845	5967500	6286000	6139100	8761700	7998800	5801500	NA	5159100	7892200	NA	5360000	4107100
F4J9K9			S	514	___1	KET(0.02)EGDVPS(0.98)PADVIEK	ETEGDVPSPADVIEK	0.979792	3	2.72951e-06	62.055	38.204	52.569	-0.83714	4380900	10986000	5123000	5935500	NA	NA	50000	50000	50000	50000	50000	50000
F4J9K9			S	489	___1	TSESGSALS(1)PEK	SESGSALSPEKVVPT	0.999999	2	1.43269e-85	224.42	195.62	214.61	-0.047105	8714000	9063200	11508000	13737000	19710000	17822000	17150000	16690000	28043000	27593000	17718000	20171000
F4J9K9			S	500	___1	VVPTNQDS(0.98)DT(0.02)EPK	VVPTNQDSDTEPKKE	0.979793	2	1.73507e-28	159.66	133.55	129.76	-0.19122	314190000	362130000	338340000	412230000	365640000	351450000	410260000	358860000	404580000	410750000	336240000	376980000
F4J9K9			S	424	___1	YVVDEPS(0.003)KDET(0.041)T(0.145)S(0.786)ES(0.02)GS(0.005)ALCPEK	PSKDETTSESGSALC	0.78629	3	1.64437e-32	120.57	106.31	120.57	-0.26115	15695000	18173000	NA	21856000	NA	21607000	50000	50000	50000	NA	20694000	NA
F4J9K9			T	564	___1	DT(0.024)DT(0.976)PVAEGK	NIKKDTDTPVAEGKS	0.97578	2	0.041747	61.435	40.565	61.435	-1.0366	900260	NA	1592300	NA	851040	NA	1663500	1322000	1837500	1168900	972770	900580
F4J9K9			S	154	___2	IVDVS(0.667)ES(0.667)T(0.667)DEAEVQQVEPVDVQPVKDAEK	ETKIVDVSESTDEAE	0.666667	3	2.12759e-14	83.881	78.161	66.886	-1.5018	NA	NA	7092800	6868500	NA	5742000	6421700	9341000	5675900	8089100	8054400	5178400
F4J9K9			S	156	___2	IVDVS(0.415)ES(0.793)T(0.793)DEAEVQQVEPVDVQPVK	KIVDVSESTDEAEVQ	0.792717	3	2.12759e-14	83.881	78.161	57.745	-2.505	NA	NA	8493600	10293000	11719000	10201000	12878000	NA	14701000	14049000	16223000	13779000
F4J9K9			S	582	___2	S(0.056)EET(0.124)LKET(0.607)DT(0.607)ES(0.607)VEK	LKETDTESVEKEAAA	0.606855	2	0.00467586	52.278	41.644	52.278	0.21159	NA	1013900	1054300	NA	2351300	1678200	50000	50000	50000	1302900	1033300	1218200
F4J9K9			S	489	___2	TSESGSALS(1)PEK	SESGSALSPEKVVPT	0.999999	2	1.43269e-85	224.42	195.62	214.61	-0.047105	NA	647860	NA	NA	1044100	NA	689370	1202200	1370900	NA	641060	1000200
F4J9K9			T	157	___2	IVDVS(0.415)ES(0.793)T(0.793)DEAEVQQVEPVDVQPVK	IVDVSESTDEAEVQQ	0.792717	3	2.12759e-14	83.881	78.161	57.745	-2.505	NA	NA	8493600	10293000	11719000	10201000	12878000	NA	14701000	14049000	16223000	13779000
F4J9K9			T	578	___2	S(0.056)EET(0.124)LKET(0.607)DT(0.607)ES(0.607)VEK	SEETLKETDTESVEK	0.606855	2	0.00467586	52.278	41.644	52.278	0.21159	NA	1013900	1054300	NA	2351300	1678200	50000	50000	50000	1302900	1033300	1218200
F4J9K9			T	580	___2	S(0.056)EET(0.124)LKET(0.607)DT(0.607)ES(0.607)VEK	ETLKETDTESVEKEA	0.606855	2	0.00467586	52.278	41.644	52.278	0.21159	NA	1013900	1054300	NA	2351300	1678200	50000	50000	50000	1302900	1033300	1218200
F4J9M5	CHR12	Probable ATP-dependent DNA helicase CHR12	S	988	___1	AVES(0.996)GEDLS(0.004)K	QWLKAVESGEDLSKL	0.996156	2	6.08365e-05	103.34	82.471	99.215	0.17234	2164200	1925100	3744200	8995400	5554100	6961400	NA	4560700	5772300	3560400	2069000	2354600
F4J9M5	CHR12	Probable ATP-dependent DNA helicase CHR12	S	1053	___1	VDKS(1)EEEEEEGEEENDGK	GKQRVDKSEEEEEEG	1	2	3.76675e-146	233.85	224.52	116.35	-0.74702	32674000	34973000	29563000	27705000	23277000	23452000	33025000	30698000	29343000	23689000	17399000	25251000
F4J9M5	CHR12	Probable ATP-dependent DNA helicase CHR12	S	335	___2	LPEGIDLLKDS(1)ES(1)DLS(1)ELDAPR	GIDLLKDSESDLSEL	1	3	5.43278e-08	77.185	59.089	43.31	-0.71852	1046500	NA	3081300	NA	5254700	1738700	1105100	6341200	NA	5218600	3759500	8271700
F4J9M5	CHR12	Probable ATP-dependent DNA helicase CHR12	S	337	___2	LPEGIDLLKDS(1)ES(1)DLS(1)ELDAPR	DLLKDSESDLSELDA	1	3	1.50098e-19	134.68	114.1	43.31	-0.71852	1046500	NA	3081300	NA	5254700	1738700	1105100	6341200	NA	5218600	3759500	8271700
F4J9M5	CHR12	Probable ATP-dependent DNA helicase CHR12	S	340	___2	LPEGIDLLKDS(1)ES(1)DLS(1)ELDAPR	KDSESDLSELDAPRS	1	3	1.50098e-19	134.68	114.1	43.31	-0.71852	1046500	NA	3081300	NA	5254700	1738700	1105100	6341200	NA	5218600	3759500	8271700
F4J9M5	CHR12	Probable ATP-dependent DNA helicase CHR12	S	1025	___2	KVIESIQT(0.05)VS(0.983)DGT(0.983)S(0.983)EEDEEEQEEER	IESIQTVSDGTSEED	0.983459	3	7.00827e-108	179.42	160.7	147.41	0.66518	NA	NA	3297300	3895700	3782700	NA	4136300	6666000	NA	NA	2568700	3841900
F4J9M5	CHR12	Probable ATP-dependent DNA helicase CHR12	S	1029	___2	KVIESIQT(0.05)VS(0.983)DGT(0.983)S(0.983)EEDEEEQEEER	QTVSDGTSEEDEEEQ	0.98348	3	7.00827e-108	179.42	160.7	147.41	0.66518	NA	NA	3297300	3895700	3782700	NA	4136300	6666000	NA	NA	2568700	3841900
F4J9M5	CHR12	Probable ATP-dependent DNA helicase CHR12	S	364	___2	S(0.495)EPLQDLLPDQDIDIT(0.506)ES(0.506)DNNDDS(0.493)NDLLEGQR	QDIDITESDNNDDSN	0.505977	3	5.47376e-13	66.479	56.544	42.121	0.21774	50000	50000	50000	50000	50000	50000	50000	50000	50000	5697600	NA	598390
F4J9M5	CHR12	Probable ATP-dependent DNA helicase CHR12	T	1028	___2	KVIESIQT(0.05)VS(0.983)DGT(0.983)S(0.983)EEDEEEQEEER	IQTVSDGTSEEDEEE	0.98348	3	7.00827e-108	179.42	160.7	147.41	0.66518	NA	NA	3297300	3895700	3782700	NA	4136300	6666000	NA	NA	2568700	3841900
F4J9M5	CHR12	Probable ATP-dependent DNA helicase CHR12	T	362	___2	S(0.495)EPLQDLLPDQDIDIT(0.506)ES(0.506)DNNDDS(0.493)NDLLEGQR	PDQDIDITESDNNDD	0.505977	3	5.47376e-13	66.479	56.544	42.121	0.21774	50000	50000	50000	50000	50000	50000	50000	50000	50000	5697600	NA	598390
F4J9M5	CHR12	Probable ATP-dependent DNA helicase CHR12	S	335	___3	LPEGIDLLKDS(1)ES(1)DLS(1)ELDAPR	GIDLLKDSESDLSEL	1	3	5.43278e-08	77.185	59.089	43.31	-0.71852	50000	50000	50000	NA	2690200	NA	1447500	1403700	1720000	4326000	4095700	3986500
F4J9M5	CHR12	Probable ATP-dependent DNA helicase CHR12	S	337	___3	LPEGIDLLKDS(1)ES(1)DLS(1)ELDAPR	DLLKDSESDLSELDA	1	3	1.50098e-19	134.68	114.1	43.31	-0.71852	50000	50000	50000	NA	2690200	NA	1447500	1403700	1720000	4326000	4095700	3986500
F4J9M5	CHR12	Probable ATP-dependent DNA helicase CHR12	S	340	___3	LPEGIDLLKDS(1)ES(1)DLS(1)ELDAPR	KDSESDLSELDAPRS	1	3	1.50098e-19	134.68	114.1	43.31	-0.71852	50000	50000	50000	NA	2690200	NA	1447500	1403700	1720000	4326000	4095700	3986500
F4J9M5	CHR12	Probable ATP-dependent DNA helicase CHR12	S	1020	___3	VIES(0.6)IQT(0.6)VS(0.6)DGT(0.6)S(0.6)EEDEEEQEEER	TSKKVIESIQTVSDG	0.6	3	1.20231e-05	61.222	58.573	56.247	-0.057547	50000	50000	50000	5317100	NA	NA	50000	50000	50000	19017000	NA	15933000
F4J9M5	CHR12	Probable ATP-dependent DNA helicase CHR12	S	1025	___3	KVIESIQT(0.05)VS(0.983)DGT(0.983)S(0.983)EEDEEEQEEER	IESIQTVSDGTSEED	0.983459	3	7.00827e-108	179.42	160.7	147.41	0.66518	4045600	12830000	14028000	11638000	14244000	15412000	16631000	15761000	17026000	18962000	20780000	23787000
F4J9M5	CHR12	Probable ATP-dependent DNA helicase CHR12	S	1029	___3	KVIESIQT(0.05)VS(0.983)DGT(0.983)S(0.983)EEDEEEQEEER	QTVSDGTSEEDEEEQ	0.98348	3	7.00827e-108	179.42	160.7	147.41	0.66518	4045600	12830000	14028000	11638000	14244000	15412000	16631000	15761000	17026000	18962000	20780000	23787000
F4J9M5	CHR12	Probable ATP-dependent DNA helicase CHR12	T	1023	___3	VIES(0.036)IQT(0.746)VS(0.739)DGT(0.739)S(0.739)EEDEEEQEEER	KVIESIQTVSDGTSE	0.745923	3	9.14124e-98	170.53	165.37	124.2	-0.094147	NA	NA	5339000	5317100	24530000	14722000	12351000	13668000	15132000	19017000	17712000	15933000
F4J9M5	CHR12	Probable ATP-dependent DNA helicase CHR12	T	1028	___3	KVIESIQT(0.05)VS(0.983)DGT(0.983)S(0.983)EEDEEEQEEER	IQTVSDGTSEEDEEE	0.98348	3	7.00827e-108	179.42	160.7	147.41	0.66518	4045600	12830000	14028000	11638000	14244000	15412000	16631000	15761000	17026000	18962000	20780000	23787000
F4J9Q6	FKBP43	Peptidyl-prolyl cis-trans isomerase FKBP43	S	304	___1	SSAIIIDS(1)DDGEGK	SSAIIIDSDDGEGKN	1	2	3.15353e-25	156.24	134.99	156.24	1.2277	2614000	NA	5851700	5469900	4309600	5516100	6491100	4162800	5776800	7102600	NA	4932600
F4J9U2	At3g12590	ARM repeat superfamily protein	S	218	___1	S(0.998)FNS(0.002)QLSPANAAESPQK	LSSLLSKSFNSQLSP	0.998212	2	1.54276e-57	165.58	130.04	165.58	0.19083	17165000	18576000	NA	50000	50000	50000	50000	50000	50000	50000	50000	50000
F4J9U2	At3g12590	ARM repeat superfamily protein	S	231	___1	SFNS(0.001)QLS(0.011)PANAAES(0.987)PQK	SPANAAESPQKKDAA	0.986843	2	1.03072e-18	113.47	82.475	113.47	-1.6501	NA	2776200	NA	NA	1184400	1475100	NA	NA	2217300	993890	NA	NA
F4J9W8	At3g18860		S	457	___1	DFNFNPS(1)FR	KDFNFNPSFRDPFTG	1	2	0.0026618	82.261	69.905	41.399	-0.47909	50000	50000	50000	NA	NA	1200400	1783400	1217900	1286000	1287300	NA	1104200
F4J9W8	At3g18860		S	340	___1	LDELPGLDS(0.002)LT(0.037)S(0.912)PGT(0.037)S(0.012)DGQT(0.001)K	PGLDSLTSPGTSDGQ	0.912069	2	1.11026e-73	159.26	122.66	138.97	0.26604	4485900	NA	5027400	NA	6772300	13895000	NA	NA	6221800	23289000	7289000	7538200
F4JA38	At3g25670		S	115	___2	S(0.599)LT(0.504)FFNCFT(0.458)S(0.439)PIR	FKLKHLKSLTFFNCF	0.598552	2	0.0243591	41.644	22.864	41.092	0.073708	24819000	21482000	36805000	NA	NA	41325000	34045000	39746000	NA	50000	50000	50000
F4JA38	At3g25670		T	117	___2	S(0.473)LT(0.573)FFNCFT(0.502)S(0.452)PIR	LKHLKSLTFFNCFTS	0.57306	2	0.0090745	52.555	32.815	52.555	0.1458	24819000	21482000	36805000	26570000	NA	41325000	34045000	39746000	42553000	35678000	40280000	31510000
F4JA38	At3g25670		T	123	___2	S(0.479)LT(0.548)FFNCFT(0.504)S(0.469)PIR	LTFFNCFTSPIRIPK	0.503846	2	0.0090745	52.555	32.815	41.644	0.31947	50000	50000	50000	26570000	NA	NA	NA	NA	42553000	35678000	40280000	NA
F4JAE0	At3g53390		S	107	___1	ALS(1)FVGGNGGGK	GNGSRALSFVGGNGG	1	2	1.78267e-08	106.67	88.859	71.085	0.51571	2743000	2536500	3530300	1265300	2050200	2352000	3466400	2866700	4364300	2316100	1563600	1885600
F4JB65	At3g19370		S	59	___1	LETVALNS(1)PK	LETVALNSPKKDARV	0.999938	2	7.61283e-06	131.13	99.196	131.13	0.16111	1239400	1566000	NA	2024200	1871000	3525700	2204300	2618300	3266900	3636000	2869000	3421300
F4JB65	At3g19370		S	632	___2	RS(0.997)S(0.997)LRENIAEDDT(0.006)NR	IKFLHKRSSLRENIA	0.997199	3	2.12941e-06	85.231	70.922	76.539	0.13236	NA	5180400	6397100	8011400	6056700	5445000	7646300	8277400	6701000	5247400	4720600	5411100
F4JB65	At3g19370		S	633	___2	RS(0.997)S(0.997)LRENIAEDDT(0.006)NR	KFLHKRSSLRENIAE	0.997089	3	2.12941e-06	85.231	70.922	76.539	0.13236	NA	5180400	6397100	8011400	6056700	5445000	7646300	8277400	6701000	5247400	4720600	5411100
F4JBM4	RBL4	RHOMBOID-like protein 4	S	36	___1	SNNNNIQPMDLES(0.002)S(0.017)S(0.178)S(0.684)VS(0.119)GQQR	MDLESSSSVSGQQRS	0.683617	3	4.05472e-67	153.84	138.58	147.17	0.66814	NA	NA	7845800	20468000	16832000	18601000	9156200	7512200	7184900	16998000	12664000	14309000
F4JBP3	ATG1B	Serine/threonine-protein kinase ATG1b	S	478	___1	NVT(0.008)NLT(0.008)APMPIAS(0.088)AT(0.27)GNNLS(0.626)R	SATGNNLSRFGSLES	0.626234	3	1.9359e-07	69.248	60.429	69.248	-0.26406	1975600	927390	NA	NA	NA	3748700	50000	50000	50000	50000	50000	50000
F4JBP3	ATG1B	Serine/threonine-protein kinase ATG1b	S	398	___1	S(0.001)QFKPS(0.324)S(0.671)LPDS(0.004)R	RSQFKPSSLPDSRSF	0.670717	2	0.00017974	94.551	63.366	94.551	0.033627	NA	NA	2072900	NA	NA	2049500	2571200	2447400	4001700	1425800	2336100	1846000
F4JC20	FIPS3	FIP1[III]-like protein	S	435	___1	DAS(0.97)PT(0.03)PDPGR	ARYVKDASPTPDPGR	0.969605	2	0.00845752	56.359	40.222	56.359	1.3468	741350	494660	900940	949820	1063700	NA	1052800	1216400	1272200	NA	1347700	1691100
F4JC31	SMEK1		S	686	___1	ALEKEEEDYFNEDS(1)DEEDSASASNTQK	EDYFNEDSDEEDSAS	0.999823	3	7.52923e-259	260.58	253.22	260.58	-0.24068	12328000	9697800	16642000	13697000	12628000	16128000	12509000	10023000	16800000	18978000	22797000	NA
F4JC31	SMEK1		S	812	___1	KS(1)PGPAGSAAR	AVLTGKKSPGPAGSA	0.999863	2	0.00760198	58.781	22.873	58.781	0.19386	782600	NA	NA	NA	2487300	2623700	948690	NA	NA	3572000	3280900	NA
F4JC31	SMEK1		S	660	___1	S(0.01)T(0.01)S(0.979)DAVDPR	SAGPKSTSDAVDPRR	0.979014	2	0.00390404	76.143	56.666	76.143	0.59148	690570	601070	929720	1356700	1557800	NA	NA	NA	1303800	1685300	1849800	1922700
F4JC31	SMEK1		S	722	___2	EQPKPHLS(0.14)NGVAAS(0.636)PT(0.293)S(0.287)S(0.329)S(0.315)PR	LSNGVAASPTSSSPR	0.636454	3	1.22254e-05	56.468	41.046	53.089	-0.035654	50000	50000	50000	NA	4327400	NA	2702000	1571100	NA	3294500	NA	NA
F4JC80	FNBP4		S	782	___1	EELNDS(1)EEEEDDSEILDR	AKEELNDSEEEEDDS	0.999992	2	1.854e-75	189.33	167.78	189.33	0.81501	4872600	3955100	NA	4010000	5379100	8008800	8599400	6124300	8753300	6805800	6351900	8279800
F4JC80	FNBP4		S	53	___1	EQTELNELPNS(0.955)PS(0.026)S(0.013)S(0.007)GQK	ELNELPNSPSSSGQK	0.954524	3	3.06045e-33	131.82	121.9	105.68	-1.0008	5517300	4809200	6456600	NA	1619900	5001000	6410300	6176900	7270900	8871300	7808600	NA
F4JC80	FNBP4		S	713	___1	S(0.93)NDS(0.047)T(0.017)EVGS(0.002)S(0.002)AT(0.001)AS(0.001)K	AAVPSSRSNDSTEVG	0.929626	2	0.00154455	60.209	51.696	60.209	-0.2228	1248600	677120	NA	NA	1570500	1684100	NA	858440	1608200	NA	791400	1113000
F4JC80	FNBP4		S	53	___2	EQTELNELPNS(0.955)PS(0.026)S(0.013)S(0.007)GQK	ELNELPNSPSSSGQK	0.954524	3	3.06045e-33	131.82	121.9	105.68	-1.0008	NA	4796900	NA	NA	NA	7371700	NA	4552900	6685400	5670100	NA	6732300
F4JC80	FNBP4		S	57	___2	EQT(0.603)ELNELPNS(0.35)PS(0.17)S(0.235)S(0.642)GQK	LPNSPSSSGQKTENP	0.642405	2	1.194e-08	89.502	61.029	64.346	-0.72961	NA	4610400	NA	4329600	NA	NA	NA	NA	4035000	NA	3385200	3684100
F4JC80	FNBP4		T	45	___2	EQT(0.959)ELNELPNS(0.095)PS(0.363)S(0.313)S(0.271)GQK	DGVEREQTELNELPN	0.958921	2	4.44774e-06	82.865	58.823	78.95	-1.2943	NA	4610400	NA	4329600	5193200	NA	4038900	2906400	4035000	3388400	NA	3684100
F4JCC1	PRP40B	Pre-mRNA-processing protein 40B	S	349	___1	QPASVPGS(0.015)S(0.074)S(0.911)PVENVDR	ASVPGSSSPVENVDR	0.9109	2	2.95517e-87	193.3	160.08	159.54	-0.1011	15472000	NA	16156000	13943000	NA	14070000	20870000	NA	NA	29469000	27802000	23274000
F4JCR3	At3g47910		S	1258	___1	TPLEVNNDGGLS(0.85)DDT(0.123)MES(0.027)R	VNNDGGLSDDTMESR	0.849756	3	2.04334e-09	89.201	81.112	89.201	-0.27499	4158300	3986100	7490500	NA	2893300	NA	10324000	9616600	10354000	3050700	4649700	4850600
F4JCS8	At3g48060;SUO		S	472	___1	CVAT(0.038)S(0.937)PGS(0.017)T(0.008)R	NLKCVATSPGSTRSA	0.937261	2	0.000477391	86.344	75.93	71.896	-0.27773	1310800	NA	2060100	2492100	2549600	2530900	1616200	1595400	2068400	724470	2854500	2790300
F4JCS8	At3g48060;SUO		S	631	___1	GRS(0.992)PAQS(0.008)VSGGSLEDPAPVNS(1)R	VKLPRGRSPAQSVSG	0.99248	3	1.9717e-74	159.04	126.7	146.63	-0.38339	15059000	17606000	32051000	17198000	20686000	18593000	26902000	20199000	26598000	NA	24356000	12816000
F4JCS8	At3g48060;SUO		S	649	___1	GRS(0.799)PAQS(0.201)VSGGSLEDPAPVNS(1)R	EDPAPVNSRVSSPVH	1	3	2.07084e-114	207.76	196.91	159.04	-0.18938	2480600	3304500	4070900	7460100	6851300	6399800	5725800	3164200	3776200	NA	3972600	3962800
F4JCS8	At3g48060;SUO		S	478	___1	S(0.999)APS(0.97)PGS(0.029)GGNVS(0.002)K	TSPGSTRSAPSPGSG	0.999129	2	0.00127956	70.622	54.089	55.885	0.2737	4861700	5172400	4727800	NA	7478200	6201700	5545600	4462500	5336000	5440600	6845400	7174400
F4JCS8	At3g48060;SUO		S	481	___1	S(0.006)APS(0.991)PGS(0.003)GGNVSK	GSTRSAPSPGSGGNV	0.991008	2	0.000411286	77.204	54.484	77.204	0.14913	6155700	5459500	9263300	14478000	12616000	15190000	7566000	6019700	6267100	17562000	14541000	13820000
F4JCS8	At3g48060;SUO		S	203	___1	S(0.099)MNS(0.632)PT(0.131)T(0.083)S(0.055)QPK	RSPKSMNSPTTSQPK	0.632193	2	0.000176357	83.314	78.349	62.924	0.2146	1507400	2011600	NA	1974800	1913300	NA	2212300	3403000	4593100	2251300	NA	NA
F4JCS8	At3g48060;SUO		S	577	___1	SNNVFQGSSS(0.001)S(0.004)AS(0.995)PR	QGSSSSASPRGAGLS	0.995143	2	1.54113e-105	226.79	204.26	226.79	0.50675	11434000	NA	16391000	24166000	30099000	26055000	11310000	12284000	16112000	25013000	25089000	27146000
F4JCS8	At3g48060;SUO		S	1109	___1	TSDADGDEAGECT(0.322)S(0.678)AAR	DEAGECTSAARDASS	0.67785	2	9.32674e-18	112.17	98.82	101.42	-1.0591	1409700	NA	NA	NA	NA	3228900	NA	2933700	2965000	2904600	NA	3238000
F4JCS8	SUO		S	218	___1	DGIQNS(0.319)NS(0.577)FLS(0.104)QGK	DGIQNSNSFLSQGKG	0.577153	2	0.000159454	77.078	63.115	77.078	-1.9528	671260	751090	NA	1394700	2636500	1578600	1558800	NA	1406500	1652700	NA	1274400
F4JCS8	SUO		S	705	___1	DILT(0.051)GS(0.051)QEAAGS(0.898)PLVAGDER	GSQEAAGSPLVAGDE	0.897953	2	1.13554e-13	97.284	73.535	95.094	-1.6562	50000	50000	50000	NA	1874300	1625300	1776300	NA	2444800	1626500	NA	NA
F4JCS8	SUO		S	869	___1	SSNS(0.997)DT(0.002)EDLQR	DRDKSSNSDTEDLQR	0.996849	2	3.19749e-66	203.27	157.2	155.97	-0.14008	10020000	10469000	10705000	15138000	13746000	14571000	12563000	11806000	15150000	14314000	13091000	15884000
F4JCS8	SUO		S	731	___1	GT(0.012)S(0.553)S(0.434)LGNEFK	SGNVKGTSSLGNEFK	0.553427	2	0.0224983	49.35	18.787	47.894	2.5102	NA	NA	2000300	NA	1708800	1241000	50000	50000	50000	1170500	NA	1359500
F4JCS8	SUO		S	912	___1	ILNDS(1)DS(1)GELKDIK	KILNDSDSGELKDIK	1	3	9.16203e-21	140.27	103.03	84.829	0.26309	1520000	2377000	4494800	4748200	2359000	4339500	5052400	6651500	4684700	6131400	6922300	4231100
F4JCS8	SUO		S	888	___1	LVDQCLES(0.067)NDNS(0.926)DGVVAS(0.007)PALPTK	CLESNDNSDGVVASP	0.926177	3	2.96765e-21	103.07	94.467	83.059	-0.89675	50000	50000	50000	21250000	21151000	19232000	16462000	16496000	17957000	30082000	NA	NA
F4JCS8	SUO		S	894	___1	LVDQCLES(0.001)NDNS(0.003)DGVVAS(0.948)PALPT(0.048)K	NSDGVVASPALPTKA	0.948344	3	3.5051e-28	114.06	102.81	114.06	-0.39753	13172000	15627000	NA	13769000	12352000	13971000	NA	15624000	21353000	15126000	14562000	14738000
F4JCS8	SUO		S	1065	___1	VEPVEGNLENS(1)EVKER	VEGNLENSEVKERYS	1	3	8.61629e-16	111.65	98.797	65.784	0.13656	1080100	NA	2970900	2488400	5187600	2776800	NA	4764300	6235300	5672700	3299800	3981800
F4JCS8	At3g48060;SUO		S	472	___2	CVAT(0.038)S(0.937)PGS(0.017)T(0.008)R	NLKCVATSPGSTRSA	0.937261	2	0.000477391	86.344	75.93	71.896	-0.27773	50000	50000	50000	695160	924480	NA	50000	50000	50000	644210	530120	560670
F4JCS8	At3g48060;SUO		S	475	___2	CVAT(0.497)S(0.553)PGS(0.612)T(0.338)R	CVATSPGSTRSAPSP	0.611982	2	0.0306568	47.559	39.619	47.559	-0.19697	50000	50000	50000	695160	924480	NA	50000	50000	50000	644210	530120	560670
F4JCS8	At3g48060;SUO		S	631	___2	GRS(0.992)PAQS(0.008)VSGGSLEDPAPVNS(1)R	VKLPRGRSPAQSVSG	0.99248	3	1.9717e-74	159.04	126.7	146.63	-0.38339	16091000	22460000	19018000	25005000	34701000	36704000	17417000	28766000	24885000	33283000	49533000	38774000
F4JCS8	At3g48060;SUO		S	649	___2	GRS(0.799)PAQS(0.201)VSGGSLEDPAPVNS(1)R	EDPAPVNSRVSSPVH	1	3	2.07084e-114	207.76	196.91	159.04	-0.18938	16091000	22460000	19018000	25005000	34701000	36704000	17417000	28766000	24885000	33283000	49533000	38774000
F4JCS8	At3g48060;SUO		S	478	___2	S(0.999)APS(0.97)PGS(0.029)GGNVS(0.002)K	TSPGSTRSAPSPGSG	0.999129	2	0.00127956	70.622	54.089	55.885	0.2737	50000	50000	50000	2958700	NA	4070100	973940	NA	NA	1091200	2053800	NA
F4JCS8	At3g48060;SUO		S	481	___2	S(0.006)APS(0.991)PGS(0.003)GGNVSK	GSTRSAPSPGSGGNV	0.991008	2	0.000411286	77.204	54.484	77.204	0.14913	50000	50000	50000	2958700	NA	4070100	973940	NA	NA	1091200	2053800	NA
F4JCS8	SUO		S	866	___2	DKS(1)S(0.006)NS(0.981)DT(0.013)EDLQR	KTGDRDKSSNSDTED	0.999926	2	3.19749e-66	203.27	157.2	154.72	-1.0136	8046300	13113000	8072300	8332700	NA	8641400	8721700	7288900	7882800	8838100	13087000	11023000
F4JCS8	SUO		S	867	___2	DKS(0.585)S(0.585)NS(0.739)DT(0.091)EDLQR	TGDRDKSSNSDTEDL	0.584991	3	7.62444e-05	81.431	65.491	56.122	0.10371	4344400	NA	4508100	4925600	6014800	NA	4090000	4283700	5682500	7313900	8911900	6795200
F4JCS8	SUO		S	869	___2	SSNS(0.997)DT(0.002)EDLQR	DRDKSSNSDTEDLQR	0.996849	2	3.19749e-66	203.27	157.2	155.97	-0.14008	8046300	13113000	8072300	8332700	NA	8641400	8721700	7288900	7882800	8838100	13087000	11023000
F4JCS8	SUO		S	910	___2	ILNDS(1)DS(1)GELKDIK	KEKILNDSDSGELKD	1	3	9.16203e-21	140.27	103.03	84.829	0.26309	2198600	2360900	2760100	2439900	2563000	6001400	50000	50000	50000	50000	50000	50000
F4JCS8	SUO		S	912	___2	ILNDS(1)DS(1)GELKDIK	KILNDSDSGELKDIK	1	3	9.16203e-21	140.27	103.03	84.829	0.26309	2198600	2360900	2760100	2439900	2563000	6001400	50000	50000	50000	50000	50000	50000
F4JCS8	SUO		S	884	___2	LVDQCLES(0.562)NDNS(0.566)DGVVAS(0.63)PALPT(0.242)K	LVDQCLESNDNSDGV	0.562223	2	4.44023e-06	61.526	57.271	43.611	-0.35852	NA	NA	2278400	2058700	NA	NA	NA	NA	1807000	NA	2070600	1923900
F4JCS8	SUO		S	888	___2	LVDQCLES(0.067)NDNS(0.926)DGVVAS(0.007)PALPTK	CLESNDNSDGVVASP	0.926177	3	2.96765e-21	103.07	94.467	83.059	-0.89675	23173000	21290000	24128000	21906000	21152000	21050000	20537000	25186000	20827000	21211000	22791000	20856000
F4JCS8	SUO		S	894	___2	LVDQCLES(0.001)NDNS(0.003)DGVVAS(0.948)PALPT(0.048)K	NSDGVVASPALPTKA	0.948344	3	3.5051e-28	114.06	102.81	114.06	-0.39753	23173000	21290000	24128000	21906000	21152000	21050000	20537000	25186000	20827000	21211000	22791000	20856000
F4JCS8	At3g48060;SUO		S	631	___3	GRS(0.992)PAQS(0.008)VSGGSLEDPAPVNS(1)R	VKLPRGRSPAQSVSG	0.99248	3	1.9717e-74	159.04	126.7	146.63	-0.38339	6833900	14765000	8798400	13756000	21663000	21626000	17301000	8963600	4277400	NA	15620000	22698000
F4JCS8	At3g48060;SUO		S	635	___3	GRS(0.876)PAQS(0.875)VS(0.875)GGS(0.875)LEDPAPVNS(0.498)R	RGRSPAQSVSGGSLE	0.875162	3	3.20471e-08	75.766	53.669	46.578	-0.24873	NA	9840500	8798400	5770100	3099800	7182300	17301000	5533700	4277400	NA	4286000	13128000
F4JCS8	At3g48060;SUO		S	637	___3	GRS(0.876)PAQS(0.875)VS(0.875)GGS(0.875)LEDPAPVNS(0.498)R	RSPAQSVSGGSLEDP	0.875162	3	1.07035e-16	93.437	79.183	46.578	-0.24873	1803200	9840500	8798400	13756000	21663000	21626000	17301000	8963600	NA	NA	15620000	22698000
F4JCS8	At3g48060;SUO		S	640	___3	GRS(0.876)PAQS(0.875)VS(0.875)GGS(0.875)LEDPAPVNS(0.498)R	AQSVSGGSLEDPAPV	0.875162	3	3.4596e-07	66.98	62.002	46.578	-0.24873	NA	9840500	8798400	5770100	3099800	7182300	8388900	8963600	NA	NA	4286000	13128000
F4JCS8	At3g48060;SUO		S	649	___3	GRS(0.799)PAQS(0.201)VSGGSLEDPAPVNS(1)R	EDPAPVNSRVSSPVH	1	3	2.07084e-114	207.76	196.91	159.04	-0.18938	6833900	4924800	NA	7986000	18563000	16937000	8912400	5533700	4277400	NA	11333000	9570100
F4JCX9	LNK2	Protein LNK2	S	595	___1	MEGPES(0.954)PAS(0.037)S(0.008)K	KRMEGPESPASSKMG	0.95443	2	1.55714e-08	116.24	76.613	112.5	-0.060961	NA	NA	3416700	3833500	3608100	5784700	4918300	3118500	4873400	3446100	4862400	3094600
F4JDN8	At3g26700	non-specific serine/threonine protein kinase	S	60	___1	NVAIELS(1)MR	RNVAIELSMREARRF	1	2	6.43569e-07	99.283	56.947	93.096	0.023956	465820	NA	NA	8754000	5617500	NA	NA	NA	944480	12233000	8328400	3727300
F4JDN8	At3g26700	non-specific serine/threonine protein kinase	S	236	___2	EDVGT(0.546)S(0.546)S(0.546)HIVADQIFLS(0.361)PEVQEFK	GREDVGTSSHIVADQ	0.546233	3	0.000131259	46.178	39.067	46.178	-0.37887	50000	50000	50000	NA	NA	1366700	50000	50000	50000	3856100	2130000	NA
F4JDN8	At3g26700	non-specific serine/threonine protein kinase	S	237	___2	EDVGT(0.546)S(0.546)S(0.546)HIVADQIFLS(0.361)PEVQEFK	REDVGTSSHIVADQI	0.546233	3	0.000131259	46.178	39.067	46.178	-0.37887	50000	50000	50000	NA	NA	1366700	50000	50000	50000	3856100	2130000	NA
F4JDN8	At3g26700	non-specific serine/threonine protein kinase	T	235	___2	EDVGT(0.546)S(0.546)S(0.546)HIVADQIFLS(0.361)PEVQEFK	LGREDVGTSSHIVAD	0.546233	3	0.000131259	46.178	39.067	46.178	-0.37887	50000	50000	50000	NA	NA	1366700	50000	50000	50000	3856100	2130000	NA
F4JE35	AVT1B	Amino acid transporter AVT1B	S	90	___2	RGS(0.948)S(0.759)FMS(0.153)S(0.082)T(0.046)LT(0.011)R	SSMSRRGSSFMSSTL	0.947941	2	0.00197991	67.115	54.539	67.115	0.3323	50000	50000	50000	NA	NA	10278000	50000	50000	50000	10347000	14407000	16309000
F4JE35	AVT1B	Amino acid transporter AVT1B	S	91	___2	RGS(0.945)S(0.856)FMS(0.101)S(0.059)T(0.034)LT(0.004)R	SMSRRGSSFMSSTLT	0.856385	2	0.00197991	67.115	54.539	67.115	0.50227	50000	50000	50000	NA	NA	10278000	50000	50000	50000	10347000	14407000	16309000
F4JE35	AVT1B	Amino acid transporter AVT1B	S	6	___2	MNHS(0.112)T(0.224)S(0.619)DQS(0.044)LY(0.008)IES(0.992)DDGDDER	__MNHSTSDQSLYIE	0.619173	3	4.56818e-31	118.57	109.2	118.57	0.18512	NA	7279200	6171000	NA	4011000	NA	50000	50000	50000	4706200	NA	4565700
F4JE35	AVT1B	Amino acid transporter AVT1B	S	14	___2	MNHS(0.185)T(0.373)S(0.433)DQS(0.01)LY(0.007)IES(0.993)DDGDDER	DQSLYIESDDGDDER	0.992712	3	4.56818e-31	118.57	109.2	100.24	0.42942	3874800	7279200	6171000	NA	4011000	NA	6611300	7575200	5592600	4706200	5136100	4565700
F4JE35	AVT1B	Amino acid transporter AVT1B	S	25	___3	KHLS(0.899)DDEDDDGT(0.413)LS(0.51)DT(0.481)S(0.463)DAY(0.157)NQNQHHLS(0.076)K	DDERKHLSDDEDDDG	0.898601	4	1.92727e-06	51.203	44.976	51.203	-0.41151	NA	NA	6141100	50000	50000	50000	6333000	NA	NA	13623000	13785000	9864600
F4JE35	AVT1B	Amino acid transporter AVT1B	S	35	___3	KHLS(0.899)DDEDDDGT(0.413)LS(0.51)DT(0.481)S(0.463)DAY(0.157)NQNQHHLS(0.076)K	EDDDGTLSDTSDAYN	0.510461	4	1.92727e-06	51.203	44.976	51.203	-0.41151	NA	NA	6141100	50000	50000	50000	50000	50000	50000	13623000	13785000	9864600
F4JE35	AVT1B	Amino acid transporter AVT1B	S	6	___3	MNHS(0.112)T(0.224)S(0.619)DQS(0.044)LY(0.008)IES(0.992)DDGDDER	__MNHSTSDQSLYIE	0.619173	3	4.56818e-31	118.57	109.2	118.57	0.18512	50000	50000	50000	1491500	1530100	NA	50000	50000	50000	1413200	1618300	1576000
F4JE35	AVT1B	Amino acid transporter AVT1B	S	9	___3	MNHS(0.228)T(0.329)S(0.558)DQS(0.8)LY(0.203)IES(0.882)DDGDDER	NHSTSDQSLYIESDD	0.799809	3	9.78913e-10	85.489	82.687	80.439	0.68007	NA	NA	3103200	5902000	7120500	7458300	10225000	NA	9356100	6985300	NA	NA
F4JE35	AVT1B	Amino acid transporter AVT1B	S	14	___3	MNHS(0.185)T(0.373)S(0.433)DQS(0.01)LY(0.007)IES(0.993)DDGDDER	DQSLYIESDDGDDER	0.992712	3	4.56818e-31	118.57	109.2	100.24	0.42942	NA	3885400	3103200	5902000	7120500	7458300	10225000	NA	9356100	6985300	NA	NA
F4JE35	AVT1B	Amino acid transporter AVT1B	T	5	___3	MNHS(0.398)T(0.526)S(0.526)DQS(0.526)LY(0.499)IES(0.526)DDGDDER	___MNHSTSDQSLYI	0.525706	2	1.02082e-11	87.28	72.808	40.025	0.93132	50000	50000	50000	1491500	1530100	NA	50000	50000	50000	1413200	1618300	1576000
F4JF14	EOL1	Protein ENHANCER OF LHP1 1	S	357	___1	AS(0.25)ES(0.75)LDDAMGDS(0.982)DDGES(0.014)HHT(0.003)S(0.002)R	LDDAMGDSDDGESHH	0.981797	3	6.34664e-42	133.15	130.3	106.28	0.034167	2312500	NA	NA	5185100	3349700	NA	NA	NA	4751400	5026100	NA	NA
F4JF14	EOL1	Protein ENHANCER OF LHP1 1	S	349	___2	AS(0.25)ES(0.75)LDDAMGDS(0.982)DDGES(0.014)HHT(0.003)S(0.002)R	EIYRASESLDDAMGD	0.750276	3	1.54488e-31	119.85	117.39	106.28	0.034167	NA	NA	7636700	NA	8647100	6725600	7772200	10421000	NA	NA	9615800	7884300
F4JF14	EOL1	Protein ENHANCER OF LHP1 1	S	357	___2	AS(0.25)ES(0.75)LDDAMGDS(0.982)DDGES(0.014)HHT(0.003)S(0.002)R	LDDAMGDSDDGESHH	0.981797	3	6.34664e-42	133.15	130.3	106.28	0.034167	5600100	NA	7636700	5910100	8647100	6725600	7772200	10421000	5675500	5951100	9615800	7884300
F4JF21	PTAC10	Protein PLASTID TRANSCRIPTIONALLY ACTIVE 10	S	434	___1	LS(0.001)ELS(0.999)DDEDFDEQK	GKKLSELSDDEDFDE	0.999146	2	3.00715e-36	132.86	108.67	122.64	0.43369	2020500	2830700	3765000	5807100	5065800	4689000	5528400	4209600	NA	NA	4823200	4076500
F4JF82	At3g55020		S	193	___1	GAS(1)DIDS(1)EDEFYDVER	KGASDIDSEDEFYDV	0.999995	2	4.81187e-90	207.55	187.78	197.17	0.2012	4120400	4788400	6994900	5878400	6648400	5293500	5830900	6833800	7305800	9891400	4633700	4082300
F4JF82	At3g55020		S	178	___1	IS(0.015)PS(0.985)FDDAKS(0.779)S(0.221)K	PKVKISPSFDDAKSS	0.984574	2	1.92456e-09	115.68	76.057	72.898	0.1172	1893300	1239100	2903600	2321500	1352300	1570100	3052300	2709500	2755200	2091900	NA	1738900
F4JF82	At3g55020		S	184	___1	IS(0.083)PS(0.917)FDDAKS(0.839)S(0.161)K	PSFDDAKSSKGASDI	0.839335	2	1.92456e-09	115.68	76.057	115.68	-0.049722	916160	1160700	NA	3472300	1317200	1645500	1343100	1630600	2344400	2390400	NA	1604800
F4JF82	At3g55020		S	121	___1	LGSDVTPDNAS(1)EEEGHPDAEK	DVTPDNASEEEGHPD	0.999994	3	3.84356e-82	172.37	159.19	149.74	0.38667	9678100	14283000	22603000	18311000	17117000	21666000	20779000	20364000	28222000	24833000	16658000	23153000
F4JF82	At3g55020		S	758	___1	QVNQDS(0.172)S(0.805)PEPPPS(0.023)R	RQVNQDSSPEPPPSR	0.804973	2	6.00608e-11	107.14	89.32	107.14	0.051286	NA	NA	1284900	NA	910640	NA	NA	1931500	1814700	50000	50000	50000
F4JF82	At3g55020		S	189	___2	GAS(1)DIDS(1)EDEFYDVER	AKSSKGASDIDSEDE	1	2	4.81187e-90	207.55	187.78	207.55	0.77282	59512000	54703000	79527000	52514000	78990000	137370000	109300000	149600000	110610000	101180000	134280000	81444000
F4JF82	At3g55020		S	193	___2	GAS(1)DIDS(1)EDEFYDVER	KGASDIDSEDEFYDV	0.999995	2	4.81187e-90	207.55	187.78	197.17	0.2012	59512000	54703000	79527000	52514000	78990000	137370000	109300000	149600000	110610000	101180000	134280000	81444000
F4JF82	At3g55020		S	178	___2	IS(0.015)PS(0.985)FDDAKS(0.779)S(0.221)K	PKVKISPSFDDAKSS	0.984574	2	1.92456e-09	115.68	76.057	72.898	0.1172	NA	13946000	13842000	27381000	22663000	17284000	15975000	16927000	20998000	19527000	21990000	26986000
F4JF82	At3g55020		S	184	___2	IS(0.083)PS(0.917)FDDAKS(0.839)S(0.161)K	PSFDDAKSSKGASDI	0.839335	2	1.92456e-09	115.68	76.057	115.68	-0.049722	NA	13946000	13842000	27381000	22663000	17284000	15975000	16927000	20998000	19527000	21990000	26986000
F4JF82	At3g55020		S	789	___2	NT(0.363)T(0.761)PEKS(0.876)PEHVNDEK	KNTTPEKSPEHVNDE	0.876014	3	0.00151817	50.425	38.802	50.425	0.45767	3151600	2857100	5381900	3388200	5903100	3594700	2304500	3624300	NA	2927500	NA	3498000
F4JF82	At3g55020		T	785	___2	NT(0.363)T(0.761)PEKS(0.876)PEHVNDEK	RDKNKNTTPEKSPEH	0.761314	3	0.00151817	50.425	38.802	50.425	0.45767	3151600	2857100	5381900	3388200	5903100	3594700	2304500	3624300	NA	2927500	NA	3498000
F4JF82	At3g55020		S	189	___3	GAS(1)DIDS(1)EDEFYDVER	AKSSKGASDIDSEDE	1	2	4.81187e-90	207.55	187.78	207.55	0.77282	50000	50000	50000	50000	50000	50000	NA	NA	5948500	NA	11147000	8861300
F4JF82	At3g55020		S	193	___3	GAS(1)DIDS(1)EDEFYDVER	KGASDIDSEDEFYDV	0.999995	2	4.81187e-90	207.55	187.78	197.17	0.2012	50000	50000	50000	50000	50000	50000	NA	NA	5948500	NA	11147000	8861300
F4JF82	At3g55020		S	178	___3	IS(0.015)PS(0.985)FDDAKS(0.779)S(0.221)K	PKVKISPSFDDAKSS	0.984574	2	1.92456e-09	115.68	76.057	72.898	0.1172	50000	50000	50000	50000	50000	50000	NA	NA	5948500	NA	11147000	8861300
F4JF82	At3g55020		S	184	___3	IS(0.083)PS(0.917)FDDAKS(0.839)S(0.161)K	PSFDDAKSSKGASDI	0.839335	2	1.92456e-09	115.68	76.057	115.68	-0.049722	50000	50000	50000	50000	50000	50000	NA	NA	5948500	NA	11147000	8861300
F4JF82	At3g55020		S	185	___3	IS(0.552)PS(0.588)FDDAKS(0.589)S(0.589)KGAS(0.589)DIDS(0.588)EDEFY(0.506)DVER	SFDDAKSSKGASDID	0.588654	3	4.55799e-06	46.307	40.877	46.307	1.4333	50000	50000	50000	50000	50000	50000	NA	NA	5948500	NA	11147000	8861300
F4JFF2	NTP8		S	773	___1	GDDLENS(0.123)HS(0.877)PVR	DDLENSHSPVRGSSQ	0.877346	3	3.49782e-05	87.083	77.24	87.083	0.027505	713600	807430	1236200	875910	1218800	1127900	1242700	977700	1421900	1547700	1090800	1268000
F4JFF2	NTP8		S	429	___1	S(0.901)MPS(0.092)QQNNCGT(0.003)EIT(0.002)S(0.002)R	GGVHGARSMPSQQNN	0.900837	2	4.7454e-05	72.089	60.876	72.089	-2.1514	NA	2988000	NA	3815700	3099600	NA	4920400	2432800	2839200	4336700	3798400	4857400
F4JFF2	NTP8		S	456	___1	S(0.245)RGNS(0.64)Y(0.115)QPAQEVNSNQSALNDK	TQKSRGNSYQPAQEV	0.639805	3	2.3399e-23	111.55	99.251	94.96	-0.54054	7876500	NA	NA	5793200	5318300	6136400	50000	50000	50000	NA	7250800	5891200
F4JFF2	NTP8		S	498	___1	S(0.761)S(0.239)PELTETHGEALLQSR	HIFARTRSSPELTET	0.76118	3	6.89021e-44	155.93	144.14	139.98	-0.33513	7277100	NA	10498000	10056000	10651000	11772000	15790000	18497000	27606000	16170000	12041000	8574600
F4JFF2	NTP8		S	1290	___2	GAAAS(0.06)AHMS(0.253)S(0.687)PDDPS(0.39)S(0.61)PHFPR	AASAHMSSPDDPSSP	0.686887	3	7.92566e-09	80.061	68.208	69.771	0.011571	NA	15031000	NA	50000	50000	50000	NA	15748000	11573000	NA	9662400	9998300
F4JFF2	NTP8		S	1296	___2	GAAAS(0.297)AHMS(0.357)S(0.38)PDDPS(0.348)S(0.619)PHFPR	SSPDDPSSPHFPRGK	0.618569	3	7.92566e-09	80.061	68.208	63.63	0.14069	NA	15031000	15201000	10984000	NA	10397000	12098000	15748000	11573000	8254300	9662400	9998300
F4JFJ3		ATP-dependent DNA helicase At3g02060, chloroplastic	T	318	___2	AIFCVVS(1)T(1)GK	AIFCVVSTGKQAMVL	1	2	0.0548595	42.001	17.709	42.001	1.2251	NA	NA	5955300	50000	50000	50000	NA	5457400	5456600	4571700	NA	NA
F4JFN7	At3g07810		S	189	___1	ELS(1)PGPSR	RAVPKELSPGPSRSP	0.999989	2	2.25205e-12	94.955	86.768	75.571	0.092457	NA	2315400	4207600	4312000	3723900	4317400	3652400	3537500	3727600	9502800	5149100	5273200
F4JFN7	At3g07810		S	195	___1	S(1)PLGAGYSYGVNR	LSPGPSRSPLGAGYS	1	2	3.58897e-54	168.76	154.41	149.69	-1.5566	5109900	NA	NA	15673000	12812000	NA	NA	5309600	NA	19568000	18071000	NA
F4JFN7	At3g07810		S	236	___1	FS(1)PVGAGR	LRMDGRFSPVGAGRS	1	2	0.00237773	110.41	17.937	86.838	0.42212	5676900	NA	NA	14385000	NA	NA	NA	NA	16069000	23582000	12770000	16303000
F4JFN7	At3g07810		S	100	___1	SNSSSIQGS(1)PGGPGR	NSSSIQGSPGGPGRT	0.999936	2	2.35828e-37	159.34	146.77	159.34	-0.015583	7290400	7905500	11829000	7277700	7223100	6646400	8753700	6880800	9908200	7579700	7419700	6566300
F4JFN7	At3g07810		S	474	___1	S(0.419)S(0.643)S(0.937)PGYVGSYSVNK	DVSARSSSPGYVGSY	0.937357	2	4.35014e-25	156.08	143.56	153.32	0.43118	15914000	13969000	28420000	38373000	38185000	40617000	25838000	30796000	35249000	40143000	31182000	32724000
F4JFN7	At3g07810		T	446	___1	S(0.171)PT(0.634)PET(0.191)EGPAPFS(0.002)Y(0.001)GIGGGVPSSDVSAR	DPTWRSPTPETEGPA	0.634484	3	4.16902e-34	108.39	101.29	108.39	-0.48566	50000	50000	50000	NA	6229600	6475600	50000	50000	50000	NA	6202900	NA
F4JFN7	At3g07810		S	189	___2	ELS(1)PGPSR	RAVPKELSPGPSRSP	0.999989	2	2.25205e-12	94.955	86.768	75.571	0.092457	10324000	NA	NA	NA	NA	17244000	12016000	14421000	16422000	15497000	22294000	18834000
F4JFN7	At3g07810		S	193	___2	ELS(0.996)PGPS(0.589)RS(0.414)PLGAGY(0.001)SYGVNR	KELSPGPSRSPLGAG	0.589273	3	2.25205e-12	94.955	86.768	94.955	1.3704	10324000	NA	NA	50000	50000	50000	12016000	14421000	16422000	15497000	NA	18834000
F4JFN7	At3g07810		S	96	___2	S(0.045)NS(0.143)S(0.355)S(0.608)IQGS(0.849)PGGPGR	VNRSNSSSIQGSPGG	0.608435	2	5.04307e-11	102.65	94.738	64.52	0.12727	1652900	1201700	2260300	NA	NA	3652600	NA	NA	2722800	50000	50000	50000
F4JFN7	At3g07810		S	100	___2	SNSSSIQGS(1)PGGPGR	NSSSIQGSPGGPGRT	0.999936	2	2.35828e-37	159.34	146.77	159.34	-0.015583	1652900	1201700	2260300	NA	NA	3652600	2971000	2151800	2722800	NA	2337300	2689500
F4JFN7	At3g07810		S	473	___2	S(0.641)S(0.707)S(0.641)PGY(0.005)VGS(0.003)Y(0.002)S(0.002)VNK	SDVSARSSSPGYVGS	0.707286	2	1.81494e-24	153.32	146.47	56.147	0.56666	10343000	11827000	9937800	26177000	25385000	24774000	20121000	18515000	14696000	27997000	27141000	30659000
F4JFN7	At3g07810		S	474	___2	S(0.419)S(0.643)S(0.937)PGYVGSYSVNK	DVSARSSSPGYVGSY	0.937357	2	4.35014e-25	156.08	143.56	153.32	0.43118	10343000	11827000	9937800	26177000	25385000	24774000	20121000	18515000	14696000	27997000	27141000	30659000
F4JFS3	At3g14172		S	468	___1	HQGNS(1)PDR	QVRHQGNSPDRYLEK	1	2	0.0143852	65.305	50.154	45.368	-0.63314	50000	50000	50000	NA	748370	425320	NA	824550	1491500	NA	647740	617120
F4JFS3	At3g14172		S	836	___1	KDQHPIS(0.102)S(0.102)FQS(0.709)EEDEDGS(0.087)R	HPISSFQSEEDEDGS	0.709265	3	1.76314e-05	62.064	50.005	62.064	1.2322	1006100	1794600	2189400	1295600	NA	NA	50000	50000	50000	50000	50000	50000
F4JFS3	At3g14172		S	338	___1	LS(0.001)S(0.999)DLSSSAGMEK	TELKRLSSDLSSSAG	0.998966	2	2.79116e-35	138.87	84.399	132.86	-0.21542	7229400	8700200	20489000	17190000	12474000	15559000	19314000	10915000	12382000	14713000	9637000	10438000
F4JFS3	At3g14172		S	15	___1	MRPAIPLDY(0.001)AVFQLS(0.999)PK	DYAVFQLSPKRSRCE	0.998673	3	1.63764e-19	118.21	105.09	101.6	-0.1952	1827100	NA	1816700	2087900	1680600	1577200	1870800	2249300	2746800	2843300	1775100	1514400
F4JFS3	At3g14172		S	305	___1	RLS(1)VQER	RQLTRRLSVQERISM	1	2	0.0286948	62.823	8.4064	62.823	-0.36631	1550800	1528600	2210600	2185200	2247000	2108600	1885300	2087100	2856300	2905700	1903200	2086000
F4JHH5	SEC15B	Exocyst complex component SEC15B	T	761	___2	FRDPSDSIFGT(1)FGT(1)R	PSDSIFGTFGTRGSR	0.999662	3	2.80229e-26	130.47	107.67	66.644	0.028771	9051900	10760000	13772000	16526000	8165700	12113000	23659000	18487000	20190000	17343000	9874600	10947000
F4JHH5	SEC15B	Exocyst complex component SEC15B	T	764	___2	FRDPS(0.17)DS(0.149)IFGT(0.681)FGT(1)R	SIFGTFGTRGSRQNP	0.999992	2	2.80229e-26	130.47	107.67	130.47	1.2252	9051900	10760000	13772000	16526000	8165700	12113000	23659000	18487000	20190000	17343000	9874600	10947000
F4JHI1			S	540	___2	KDS(0.013)DNFY(0.062)DNS(0.962)DS(0.962)DNDMEGIENNDLGAVGDT(0.092)AS(0.908)PAR	SDNFYDNSDSDNDME	0.96224	3	1.92057e-98	148.75	143.75	124.16	-0.25174	NA	NA	5991100	7708900	5937900	8239200	NA	5270500	NA	7467700	NA	5263100
F4JHI1			S	542	___2	KDS(0.009)DNFY(0.073)DNS(0.941)DS(0.977)DNDMEGIENNDLGAVGDT(0.135)AS(0.865)PAR	NFYDNSDSDNDMEGI	0.977267	3	1.92057e-98	148.75	143.75	111.77	-0.18397	NA	NA	5991100	7708900	5937900	8239200	NA	5270500	NA	7467700	NA	5263100
F4JHI1			S	40	___2	RPLNS(1)DEDDDEIDS(0.969)DDENVDLY(0.025)EY(0.006)EEGVPEEESK	NEKRPLNSDEDDDEI	0.99999	3	3.25953e-71	136.32	135.66	124.73	-0.49184	10384000	26886000	33743000	NA	43099000	50876000	NA	NA	50962000	NA	60759000	58400000
F4JHI1			S	49	___2	RPLNS(1)DEDDDEIDS(0.969)DDENVDLY(0.025)EY(0.006)EEGVPEEESK	EDDDEIDSDDENVDL	0.968716	3	3.25953e-71	136.32	135.66	124.73	-0.49184	10384000	26886000	33743000	NA	43099000	50876000	NA	NA	50962000	NA	60759000	58400000
F4JHI1			S	634	___3	ES(0.047)RDEES(0.957)EDS(0.988)ES(0.988)EAEQMVDGILT(0.009)S(0.007)AS(0.004)K	KESRDEESEDSESEA	0.957277	3	1.06816e-18	91.398	76.814	86.191	-0.30094	50000	50000	50000	11635000	11215000	16065000	12254000	NA	16093000	NA	17341000	16307000
F4JHI1			S	637	___3	ES(0.047)RDEES(0.957)EDS(0.988)ES(0.988)EAEQMVDGILT(0.009)S(0.007)AS(0.004)K	RDEESEDSESEAEQM	0.987746	3	1.06816e-18	91.398	76.814	86.191	-0.30094	50000	50000	50000	11635000	11215000	16065000	12254000	NA	16093000	NA	17341000	16307000
F4JHI1			S	639	___3	ES(0.047)RDEES(0.957)EDS(0.988)ES(0.988)EAEQMVDGILT(0.009)S(0.007)AS(0.004)K	EESEDSESEAEQMVD	0.987746	3	1.06816e-18	91.398	76.814	86.191	-0.30094	50000	50000	50000	11635000	11215000	16065000	12254000	NA	16093000	NA	17341000	16307000
F4JHI1			S	540	___3	KDS(0.013)DNFY(0.062)DNS(0.962)DS(0.962)DNDMEGIENNDLGAVGDT(0.092)AS(0.908)PAR	SDNFYDNSDSDNDME	0.96224	3	1.92057e-98	148.75	143.75	124.16	-0.25174	1848100	10341000	15222000	20499000	20835000	NA	NA	19463000	19737000	25501000	21110000	NA
F4JHI1			S	542	___3	KDS(0.009)DNFY(0.073)DNS(0.941)DS(0.977)DNDMEGIENNDLGAVGDT(0.135)AS(0.865)PAR	NFYDNSDSDNDMEGI	0.977267	3	1.92057e-98	148.75	143.75	111.77	-0.18397	1848100	10341000	15222000	20499000	20835000	NA	NA	19463000	19737000	25501000	21110000	NA
F4JHI1			S	562	___3	KDS(0.013)DNFY(0.062)DNS(0.962)DS(0.962)DNDMEGIENNDLGAVGDT(0.092)AS(0.908)PAR	GAVGDTASPARNTGA	0.907918	3	2.99073e-57	124.16	122.35	124.16	-0.25174	1848100	10341000	15222000	20499000	20835000	NA	NA	19463000	19737000	25501000	21110000	NA
F4JHM9	SETH5		S	91	___1	NS(0.953)T(0.045)S(0.001)SSSLR	FPPTRRNSTSSSSLR	0.953345	2	0.000791933	100.88	81.784	79.201	0.72972	2247500	2818800	3778500	1964400	2722300	2934300	4182600	4981500	4933900	2053800	NA	2711400
F4JHM9	SETH5		S	111	___1	S(0.914)NVKPGAALAAAVAAS(0.086)R	SLLAGVRSNVKPGAA	0.914379	3	0.000533542	52.172	37.741	52.172	-0.61666	894060	NA	NA	318410	NA	471810	NA	606710	682380	50000	50000	50000
F4JHQ0	CIP41		S	1090	___1	LS(0.083)GS(0.917)LQDIVR	GTNRLSGSLQDIVRS	0.916614	2	0.0162742	52.693	33.561	52.693	-0.067961	50000	50000	50000	775330	505310	652310	423110	NA	343480	672160	410940	NA
F4JHQ0	CIP41		S	873	___1	NTES(0.091)NAS(0.909)PLK	KNTESNASPLKKIIE	0.908519	2	0.00241669	71.555	42.599	71.555	0.22435	1316600	1571400	NA	NA	NA	2977600	50000	50000	50000	1705600	1890300	1954800
F4JHQ0	CIP41		S	188	___1	VQGEVAS(0.319)QS(0.682)CAVS(0.999)PR	ASQSCAVSPREKLDV	0.999296	2	8.71678e-20	120.39	103.25	118.31	0.3509	1192500	1273500	4668700	3607200	2842500	3875600	3048800	NA	NA	5038900	NA	NA
F4JHQ0	CIP41		S	184	___2	VQGEVAS(0.166)QS(0.843)CAVS(0.991)PR	QGEVASQSCAVSPRE	0.843115	2	8.71678e-20	120.39	103.25	95.197	0.20543	NA	NA	1862000	4923400	5788200	5002700	1911300	1663100	NA	3798700	3696100	4121300
F4JHQ0	CIP41		S	188	___2	VQGEVAS(0.319)QS(0.682)CAVS(0.999)PR	ASQSCAVSPREKLDV	0.999296	2	8.71678e-20	120.39	103.25	118.31	0.3509	NA	NA	1862000	4923400	5788200	5002700	1911300	1663100	NA	3798700	3696100	4121300
F4JI10		non-specific serine/threonine protein kinase	S	74	___2	HADFAS(0.025)AAVAT(0.98)PPIS(0.996)K	AVATPPISKEIQEIV	0.995527	2	0.000574004	59.68	49.888	59.68	2.4098	26684000	27592000	12258000	29175000	13051000	15508000	28302000	22740000	26140000	26831000	27050000	25250000
F4JI10		non-specific serine/threonine protein kinase	T	70	___2	HADFAS(0.024)AAVAT(0.982)PPIS(0.994)K	FASAAVATPPISKEI	0.981784	3	0.000574004	59.68	49.888	52.318	0.96358	26684000	27592000	12258000	29175000	13051000	15508000	28302000	22740000	26140000	26831000	27050000	25250000
F4JI44	NDX	Nodulin homeobox	S	608	___1	ELLNLNNEEAS(1)EDCDVR	NLNNEEASEDCDVRV	1	2	1.52493e-42	151.9	127.05	115.5	0.18471	1726900	NA	2965300	NA	2055200	NA	NA	3089600	2540700	50000	50000	50000
F4JIN3	ERDJ2B	DnaJ protein ERDJ2B	S	630	___2	DVEGENAEEGLEEEDDEIEEEDY(0.198)ES(0.762)EY(0.416)S(0.624)EDEEDKKR	IEEEDYESEYSEDEE	0.761978	4	1.02925e-35	94.783	93.412	93.921	-0.02258	31739000	47399000	NA	82963000	NA	2662400	64328000	NA	NA	NA	73341000	NA
F4JIN3	ERDJ2B	DnaJ protein ERDJ2B	S	633	___2	DVEGENAEEGLEEEDDEIEEEDY(0.223)ES(0.713)EY(0.267)S(0.798)EDEEDKKR	EDYESEYSEDEEDKK	0.797723	4	1.02925e-35	94.783	93.412	79.857	0.2046	31739000	47399000	NA	82963000	NA	2662400	64328000	NA	78604000	NA	73341000	NA
F4JJE0	CCT2	Choline-phosphate cytidylyltransferase 2	S	281	___1	DNDDEQMS(1)DDNEFAEEDCVNVSNK	DNDDEQMSDDNEFAE	1	3	3.92296e-119	187.98	184.64	187.98	-1.1308	56387000	53852000	85380000	70519000	89438000	103120000	87826000	95135000	85846000	77007000	81247000	110120000
F4JKH6	REC2	Protein REDUCED CHLOROPLAST COVERAGE 2	S	1477	___1	AFPIET(0.007)AVS(0.993)NAR	FPIETAVSNARPGKS	0.993216	2	1.68812e-12	119.69	106.1	100.22	0.17183	778110	NA	NA	549960	NA	NA	3366800	1684500	2093700	1595700	NA	NA
F4JKH6	REC2	Protein REDUCED CHLOROPLAST COVERAGE 2	S	1808	___1	CWGDY(0.195)S(0.805)DNEIEQIEVTS	GKCWGDYSDNEIEQI	0.805048	2	2.03416e-25	125.28	114.07	125.28	-0.040707	50000	50000	50000	50000	50000	50000	1570100	NA	NA	8487000	6403900	NA
F4JKH6	REC2	Protein REDUCED CHLOROPLAST COVERAGE 2	S	165	___1	DAGDSNSGLS(1)PK	GDSNSGLSPKPKESE	0.999995	2	1.91934e-189	275.07	252.74	245.72	0.27158	97940000	136170000	151930000	649990000	610440000	643020000	157110000	129960000	164450000	728320000	587520000	567800000
F4JKH6	REC2	Protein REDUCED CHLOROPLAST COVERAGE 2	S	1200	___1	DDEILSPAHLTGES(0.013)S(0.028)S(0.959)DKENK	HLTGESSSDKENKSE	0.959322	3	2.53863e-103	195.03	182.35	195.03	-0.19104	NA	19612000	25357000	50000	50000	50000	50000	50000	50000	50000	50000	50000
F4JKH6	REC2	Protein REDUCED CHLOROPLAST COVERAGE 2	S	653	___1	EAPANDTDNT(0.009)S(0.991)ET(0.001)EDQKELEK	ANDTDNTSETEDQKE	0.99058	3	8.422e-146	226.7	215.7	211.98	0.094472	86416000	92697000	125190000	109170000	114690000	107000000	123310000	163540000	161310000	121500000	125730000	110370000
F4JKH6	REC2	Protein REDUCED CHLOROPLAST COVERAGE 2	S	146	___1	KESGS(1)TDGDSPTEK	SEKKESGSTDGDSPT	0.999709	2	0	343.43	280.63	343.43	-0.26864	19357000	17726000	34252000	82315000	271140	75709000	72469000	38246000	47334000	106760000	33014000	67829000
F4JKH6	REC2	Protein REDUCED CHLOROPLAST COVERAGE 2	S	1174	___1	GKPGQS(1)PGPVSEENQK	VKGKPGQSPGPVSEE	1	3	3.32683e-33	148.52	127.79	148.52	0.030721	NA	NA	3231400	15471000	12586000	14841000	50000	50000	50000	15150000	18678000	15662000
F4JKH6	REC2	Protein REDUCED CHLOROPLAST COVERAGE 2	S	1244	___1	LVKPEAT(0.038)VHEDDDS(0.962)DEGWQEAVPK	TVHEDDDSDEGWQEA	0.961534	3	3.58406e-18	96.44	85.297	66.677	-0.61375	NA	NA	17275000	34914000	32933000	20025000	15263000	NA	NA	31883000	16051000	11303000
F4JKH6	REC2	Protein REDUCED CHLOROPLAST COVERAGE 2	S	1320	___1	MFVKS(1)PLNK	ASKMFVKSPLNKKQN	1	3	1.86219e-24	185.99	146.37	56.043	-0.76277	3902400	4589700	8821000	85159000	93833000	90171000	11128000	3434300	16723000	99580000	82072000	74725000
F4JKH6	REC2	Protein REDUCED CHLOROPLAST COVERAGE 2	S	1360	___1	S(0.004)ALAS(0.012)S(0.019)ACT(0.015)EQINKPT(0.14)PMLS(0.831)PVS(0.979)VK	NKPTPMLSPVSVKAG	0.830905	3	9.38423e-73	154.95	145.23	72.573	0.046404	7652400	10554000	12864000	67699000	102100000	103930000	18910000	18427000	25282000	115870000	86612000	103270000
F4JKH6	REC2	Protein REDUCED CHLOROPLAST COVERAGE 2	S	1501	___1	S(0.917)PT(0.083)ANDSNGSESVIGVK	DTCLLNKSPTANDSN	0.916938	2	0	331.56	303.27	314.17	-0.66605	2098100	4070300	2677300	15232000	20591000	20250000	NA	2317000	NA	14162000	18360000	15284000
F4JKH6	REC2	Protein REDUCED CHLOROPLAST COVERAGE 2	S	543	___1	S(1)PNADSEQIR	PSSLAQRSPNADSEQ	1	2	3.6892e-89	236.23	198.67	236.23	0.011163	3283100	3751200	4619600	104140000	88147000	88904000	3929300	4106600	3828500	128420000	88151000	87527000
F4JKH6	REC2	Protein REDUCED CHLOROPLAST COVERAGE 2	S	1293	___1	STNFT(0.005)S(0.995)PR	GKSTNFTSPRTSSNE	0.994754	2	0.000327674	142.83	99.555	142.83	0.034023	7968800	12653000	NA	70306000	66763000	78688000	NA	25787000	24995000	150660000	117960000	106030000
F4JKH6	REC2	Protein REDUCED CHLOROPLAST COVERAGE 2	S	1311	___1	TSSNELSISVAGS(0.001)T(0.002)S(0.064)S(0.907)PAS(0.026)K	SVAGSTSSPASKMFV	0.907129	2	2.32496e-168	202.16	184.67	202.16	-1.3307	50000	50000	50000	10393000	12955000	NA	50000	50000	50000	20252000	NA	11365000
F4JKH6	REC2	Protein REDUCED CHLOROPLAST COVERAGE 2	S	1542	___1	TVDGETENLPNGDS(0.5)S(0.5)PK	ENLPNGDSSPKSSVA	0.499989	2	1.91446e-12	100.23	85.239	100.23	-0.65276	NA	8806800	15680000	50000	50000	50000	50000	50000	50000	50000	50000	50000
F4JKH6	REC2	Protein REDUCED CHLOROPLAST COVERAGE 2	S	1543	___1	TVDGETENLPNGDS(0.152)S(0.848)PK	NLPNGDSSPKSSVAA	0.848108	2	0	353.85	317.01	280.89	-0.54975	110330000	89877000	129580000	214910000	248190000	284880000	173970000	154450000	246340000	272580000	250100000	264670000
F4JKH6	REC2	Protein REDUCED CHLOROPLAST COVERAGE 2	S	1453	___1	VVVGGSELT(0.004)S(0.147)S(0.849)PK	GGSELTSSPKEIKNV	0.84889	2	1.79232e-66	204.35	154.53	192.18	-0.031541	81392000	93959000	130970000	394970000	526750000	493510000	140830000	123010000	154500000	545640000	475860000	437120000
F4JKH6	REC2	Protein REDUCED CHLOROPLAST COVERAGE 2	T	1126	___1	NGT(1)PKPDASISSK	QEAARNGTPKPDASI	0.999767	3	0.000243644	78.401	56.395	64.534	0.0043899	50000	50000	50000	13889000	23205000	19303000	50000	50000	50000	28414000	20760000	26844000
F4JKH6	REC2	Protein REDUCED CHLOROPLAST COVERAGE 2	T	535	___1	SST(1)PSSLAQR	TLLHKSSTPSSLAQR	0.999708	2	3.73593e-55	152.54	108.77	150.15	0.24358	9999900	17656000	14596000	214590000	206640000	206100000	15809000	9853900	12705000	213820000	157460000	186480000
F4JKH6	REC2	Protein REDUCED CHLOROPLAST COVERAGE 2	S	160	___2	DAGDS(0.953)NS(0.076)GLS(0.971)PKPK	TEKDAGDSNSGLSPK	0.953267	2	0.000158365	79.013	60.918	79.013	-1.309	2588200	3597900	4058500	11577000	10592000	9371000	3327400	2852500	3805900	11648000	9548600	8690100
F4JKH6	REC2	Protein REDUCED CHLOROPLAST COVERAGE 2	S	165	___2	DAGDSNSGLS(1)PK	GDSNSGLSPKPKESE	0.999995	2	1.91934e-189	275.07	252.74	245.72	0.27158	2588200	3597900	4058500	11577000	10592000	9371000	3327400	2852500	3805900	11648000	9548600	8690100
F4JKH6	REC2	Protein REDUCED CHLOROPLAST COVERAGE 2	S	1190	___2	DDEILS(1)PAHLT(0.002)GES(0.087)S(0.139)S(0.772)DKENK	QKDDEILSPAHLTGE	0.999995	3	4.41549e-82	172.32	156.63	172.32	1.0196	6982000	NA	NA	28531000	35507000	21981000	50000	50000	50000	26980000	26251000	NA
F4JKH6	REC2	Protein REDUCED CHLOROPLAST COVERAGE 2	S	1200	___2	DDEILSPAHLTGES(0.013)S(0.028)S(0.959)DKENK	HLTGESSSDKENKSE	0.959322	3	2.53863e-103	195.03	182.35	195.03	-0.19104	6982000	NA	11223000	NA	NA	21981000	NA	NA	10677000	26980000	26251000	NA
F4JKH6	REC2	Protein REDUCED CHLOROPLAST COVERAGE 2	S	146	___2	KESGS(1)TDGDSPTEK	SEKKESGSTDGDSPT	0.999709	2	0	343.43	280.63	343.43	-0.26864	10918000	NA	18048000	16650000	18189000	3962100	9687100	11975000	NA	8261200	45096000	8631700
F4JKH6	REC2	Protein REDUCED CHLOROPLAST COVERAGE 2	S	151	___2	KES(0.01)GS(0.774)T(0.216)DGDS(0.984)PT(0.016)EK	SGSTDGDSPTEKDAG	0.984003	2	3.71917e-44	182.49	153.76	179.14	0.80846	1255200	2332500	4285700	16650000	18189000	14425000	3695300	3327800	NA	8261200	527540	8631700
F4JKH6	REC2	Protein REDUCED CHLOROPLAST COVERAGE 2	S	1360	___2	S(0.004)ALAS(0.012)S(0.019)ACT(0.015)EQINKPT(0.14)PMLS(0.831)PVS(0.979)VK	NKPTPMLSPVSVKAG	0.830905	3	9.38423e-73	154.95	145.23	72.573	0.046404	588910	1279000	NA	50000	50000	50000	50000	50000	50000	74560000	NA	NA
F4JKH6	REC2	Protein REDUCED CHLOROPLAST COVERAGE 2	S	1363	___2	S(0.004)ALAS(0.012)S(0.019)ACT(0.015)EQINKPT(0.14)PMLS(0.831)PVS(0.979)VK	TPMLSPVSVKAGKLF	0.979283	3	3.52362e-08	72.573	62.946	72.573	0.046404	588910	1279000	NA	50000	50000	50000	50000	50000	50000	74560000	NA	NA
F4JKH6	REC2	Protein REDUCED CHLOROPLAST COVERAGE 2	S	543	___2	S(1)PNADSEQIR	PSSLAQRSPNADSEQ	1	2	3.6892e-89	236.23	198.67	236.23	0.011163	50000	50000	50000	NA	19248000	18531000	50000	50000	50000	20274000	17370000	NA
F4JKH6	REC2	Protein REDUCED CHLOROPLAST COVERAGE 2	S	1546	___2	TVDGET(0.001)ENLPNGDS(0.341)S(0.677)PKS(0.658)S(0.322)VAADGEK	NGDSSPKSSVAADGE	0.658026	3	1.36919e-12	76.004	61.845	76.004	0.86588	50000	50000	50000	11105000	17478000	NA	19099000	17876000	NA	50000	50000	50000
F4JKH6	REC2	Protein REDUCED CHLOROPLAST COVERAGE 2	S	1448	___2	VVVGGS(0.942)ELT(0.075)S(0.231)S(0.751)PK	GRVVVGGSELTSSPK	0.942085	2	6.10963e-11	112.17	86.724	112.17	0.38331	50000	50000	50000	2724400	2829600	2614700	50000	50000	50000	NA	3954600	2681700
F4JKH6	REC2	Protein REDUCED CHLOROPLAST COVERAGE 2	S	1453	___2	VVVGGSELT(0.004)S(0.147)S(0.849)PK	GGSELTSSPKEIKNV	0.84889	2	1.79232e-66	204.35	154.53	192.18	-0.031541	50000	50000	50000	3442800	4582700	4300700	50000	50000	50000	2940800	3954600	3081300
F4JKH6	REC2	Protein REDUCED CHLOROPLAST COVERAGE 2	T	147	___2	KES(0.022)GS(0.982)T(0.993)DGDS(0.002)PTEK	EKKESGSTDGDSPTE	0.993368	2	1.28568e-21	146.2	129.53	146.2	-0.024053	10918000	NA	18048000	4600900	4391400	3962100	9687100	11975000	NA	6360800	45096000	4033600
F4JKH6	REC2	Protein REDUCED CHLOROPLAST COVERAGE 2	T	535	___2	SST(1)PSSLAQR	TLLHKSSTPSSLAQR	0.999708	2	3.73593e-55	152.54	108.77	150.15	0.24358	50000	50000	50000	NA	19248000	18531000	50000	50000	50000	20274000	17370000	NA
F4JKH6	REC2	Protein REDUCED CHLOROPLAST COVERAGE 2	T	1451	___2	VVVGGS(0.007)ELT(0.948)S(0.409)S(0.637)PK	VVGGSELTSSPKEIK	0.947944	2	1.36476e-05	88.507	69.113	88.507	0.65369	50000	50000	50000	3442800	4582700	4300700	50000	50000	50000	2940800	3133500	3081300
F4JKW7	DL3945C		S	441	___1	AEEES(0.993)ENEGNQES(0.005)DDT(0.002)DR	DQKAEEESENEGNQE	0.992525	2	5.63611e-13	101.39	79.833	101.39	-0.38378	NA	NA	550700	1223700	1494800	1057000	50000	50000	50000	50000	50000	50000
F4JL28	EBS	Chromatin remodeling protein EBS	S	210	___1	SQNGFTSS(1)PADDVK	SQNGFTSSPADDVKV	0.999562	2	3.86939e-94	222.16	205.94	216	0.085281	20737000	28056000	31507000	19711000	18553000	20884000	22685000	19525000	23566000	19741000	16072000	17436000
F4JL28	EBS	Chromatin remodeling protein EBS	S	195	___2	LDHFVCAECS(1)S(1)DDDVKK	HFVCAECSSDDDVKK	1	3	7.0083e-05	62.765	53.482	42.314	-0.066318	8092100	9905400	11105000	12357000	11584000	12794000	17779000	18167000	NA	18066000	9797600	14413000
F4JL28	EBS	Chromatin remodeling protein EBS	S	196	___2	LDHFVCAECS(1)S(1)DDDVKK	FVCAECSSDDDVKKS	1	3	7.0083e-05	62.765	53.482	42.314	-0.066318	8092100	9905400	11105000	12357000	11584000	12794000	17779000	18167000	NA	18066000	9797600	14413000
F4JL64			S	27	___1	S(0.633)DS(0.366)PPPPLGFNNPLLPFANAY(0.001)DDDNNQQNK	RKRVMERSDSPPPPL	0.633342	3	1.07596e-50	121.39	110.48	85.395	-0.32001	NA	8858900	13902000	27481000	NA	NA	22338000	NA	NA	NA	NA	22588000
F4JLK2	SPS4	Sucrose-phosphate synthase 4	S	725	___1	DVDDIS(1)LR	LRDVDDISLRFSTEG	1	2	0.0107593	71.349	18.183	71.349	0.033948	723570	NA	762110	726670	NA	NA	1686100	1501400	1259000	1592800	498010	NA
F4JLK2	SPS4	Sucrose-phosphate synthase 4	S	180	___1	IRS(1)EMQIWSEDDK	DHMPRIRSEMQIWSE	0.999998	2	7.24568e-28	158.81	98.381	131.24	-0.76347	3873300	5411500	6014700	9696600	6013300	6180900	5690200	4444200	6456000	11151000	4075400	5477900
F4JLK2	SPS4	Sucrose-phosphate synthase 4	S	758	___1	LVDAISQMNS(1)MK	DAISQMNSMKGCSAA	0.999981	2	6.81016e-18	155.39	147.58	155.39	-0.45086	14537000	8085700	8846900	NA	8975100	NA	32775000	14267000	22889000	12300000	NA	8716100
F4JLK2	SPS4	Sucrose-phosphate synthase 4	S	145	___1	NDAEEDLLS(1)ELS(1)EGEKDKNDGEK	DAEEDLLSELSEGEK	1	3	8.89456e-129	208.28	196.66	97.691	-0.28384	3044200	2257000	NA	3236100	NA	NA	50000	50000	50000	NA	NA	1189000
F4JLK2	SPS4	Sucrose-phosphate synthase 4	S	148	___1	NDAEEDLLS(1)ELS(1)EGEKDKNDGEK	EDLLSELSEGEKDKN	1	3	6.76146e-162	230.8	220.35	97.691	-0.28384	36915000	40402000	58187000	33280000	26410000	34858000	36215000	23354000	32650000	31305000	22869000	26887000
F4JLK2	SPS4	Sucrose-phosphate synthase 4	S	145	___2	NDAEEDLLS(1)ELS(1)EGEKDKNDGEK	DAEEDLLSELSEGEK	1	3	8.89456e-129	208.28	196.66	97.691	-0.28384	5383300	8583000	8749600	11838000	12409000	16547000	11249000	12588000	9709700	10981000	11173000	10412000
F4JLK2	SPS4	Sucrose-phosphate synthase 4	S	148	___2	NDAEEDLLS(1)ELS(1)EGEKDKNDGEK	EDLLSELSEGEKDKN	1	3	6.76146e-162	230.8	220.35	97.691	-0.28384	5383300	8583000	8749600	11838000	12409000	16547000	11249000	12588000	9709700	10981000	11173000	10412000
F4JLS1	LDL3	Lysine-specific histone demethylase 1 homolog 3	S	1293	___1	LNS(0.912)PDT(0.059)DS(0.029)K	RIRRKLNSPDTDSKG	0.911958	2	0.0152603	58.699	33.14	48.284	-0.23454	NA	NA	1035400	735570	NA	NA	50000	50000	50000	NA	1094300	2527700
F4JLS1	LDL3	Lysine-specific histone demethylase 1 homolog 3	S	480	___2	AAS(0.994)S(0.927)T(0.079)NQDYDLLQGR	SVNGKAASSTNQDYD	0.993784	2	7.24186e-29	140.07	123.33	95.854	0.3063	5655000	10280000	10924000	18990000	20878000	13618000	10949000	9415700	9158400	8513900	11400000	9221400
F4JLS1	LDL3	Lysine-specific histone demethylase 1 homolog 3	S	481	___2	AAS(0.993)S(0.936)T(0.072)NQDYDLLQGR	VNGKAASSTNQDYDL	0.935802	2	7.24186e-29	140.07	123.33	137.17	-0.28389	5655000	10280000	10924000	18990000	20878000	13618000	10949000	9415700	9158400	8513900	11400000	9221400
F4JLS1	LDL3	Lysine-specific histone demethylase 1 homolog 3	S	170	___2	VET(0.396)VS(0.765)S(0.765)EKEADVFHQIT(0.075)K	HEKVETVSSEKEADV	0.764726	3	1.18605e-05	72.819	62.014	72.819	0.4533	1642200	2510000	3607300	2654900	4057400	3692700	2563500	4011500	3252700	4531000	4216700	NA
F4JLS1	LDL3	Lysine-specific histone demethylase 1 homolog 3	S	171	___2	VET(0.367)VS(0.723)S(0.79)EKEADVFHQIT(0.12)K	EKVETVSSEKEADVF	0.790333	3	1.18605e-05	72.819	62.014	59.872	0.080699	1642200	2510000	3607300	2654900	4057400	3692700	2563500	4011500	3252700	4531000	4216700	NA
F4JLS1	LDL3	Lysine-specific histone demethylase 1 homolog 3	T	482	___2	AAS(0.603)S(0.607)T(0.603)NQDY(0.187)DLLQGR	NGKAASSTNQDYDLL	0.603025	3	4.26211e-05	73.464	61.318	73.464	0.14589	50000	50000	50000	50000	50000	50000	NA	2899500	2512400	2207000	2898300	2376100
F4JLV7	At4g22505		S	138	___3	APPLS(0.883)PPRT(0.879)PPT(0.629)S(0.61)PPR	PPRAPPLSPPRTPPT	0.883177	3	0.00593087	41.257	23.754	41.257	-1.9329	50000	50000	50000	3487400	NA	4697100	NA	NA	5397700	6572300	NA	NA
F4JLV7	At4g22505		T	142	___3	APPLS(0.883)PPRT(0.879)PPT(0.629)S(0.61)PPR	PPLSPPRTPPTSPPR	0.878504	3	0.00593087	41.257	23.754	41.257	-1.9329	50000	50000	50000	3487400	NA	4697100	NA	NA	5397700	6572300	NA	NA
F4JLV7	At4g22505		T	145	___3	APPLS(0.883)PPRT(0.879)PPT(0.629)S(0.61)PPR	SPPRTPPTSPPRVPP	0.628525	3	0.00593087	41.257	23.754	41.257	-1.9329	50000	50000	50000	3487400	NA	4697100	NA	NA	5397700	6572300	NA	NA
F4JM19	XI-H	Myosin-14	S	1221	___1	S(0.764)APS(0.128)S(0.087)AET(0.012)S(0.009)AAAEAAAAAVIRPVVAK	RMAMGFRSAPSSAET	0.764157	3	8.09227e-35	115.76	112.55	115.76	0.29906	NA	NA	4078400	NA	2094100	NA	NA	4451000	4495400	NA	NA	3323400
F4JM55			S	261	___1	DFNGY(0.46)RS(0.54)PPR	RDFNGYRSPPRGWPR	0.54024	2	0.0328738	62.303	30.294	62.303	0.25759	3770400	NA	1404300	50000	50000	50000	1463100	NA	2412400	1808000	NA	1510100
F4JM55			S	162	___1	DYS(1)PPLAR	PGRHRDYSPPLARGG	0.999933	2	0.00162444	128.12	115.88	103.87	-0.31945	10192000	13159000	14849000	10208000	11416000	13013000	12593000	10992000	18502000	17307000	15219000	13213000
F4JM55			S	251	___1	LLPPPMNHS(1)PR	LPPPMNHSPRRDFNG	1	2	0.00474163	54.471	29.548	54.471	0.33978	NA	2389000	5976700	3437200	NA	4523200	3320500	3137400	NA	50000	50000	50000
F4JM55			S	46	___1	NAAGDY(0.003)EPGEVS(0.997)R	DYEPGEVSRDRPSFN	0.996847	2	1.28964e-15	122.45	102.84	97.463	2.0092	1282200	1394600	2262600	2334200	2797500	2941900	2234800	1859900	2048500	3258300	2915200	3211100
F4JM55			S	237	___1	Y(0.004)APANS(0.996)PPLPR	HRYAPANSPPLPRLL	0.996483	2	1.05673e-05	101.39	72.685	89.403	-0.23952	3878500	3168300	3983900	4952400	4966100	4656300	5216200	6635900	5982300	6878000	4482300	3605900
F4JM55			S	338	___2	S(1)RS(1)PPLR	GRVLRERSRSPPLRD	1	2	0.00807469	96.009	14.91	96.009	0.19208	16831000	16237000	14865000	14582000	13665000	14744000	13022000	15091000	12197000	16579000	16859000	13739000
F4JM55			S	340	___2	S(1)RS(1)PPLR	VLRERSRSPPLRDVP	1	2	0.00807469	96.009	14.91	96.009	0.19208	16831000	16237000	14865000	14582000	13665000	14744000	13022000	15091000	12197000	16579000	16859000	13739000
F4JMA6			S	73	___1	FVASGGANVGDS(1)PR	GGANVGDSPRLNLPP	1	2	1.28544e-94	225.31	210.52	202.01	-0.27211	13630000	11904000	14638000	15263000	13428000	14870000	13966000	14577000	17680000	24965000	20918000	22454000
F4JMA6			S	93	___1	KGDLDDEAT(1)NS(1)PK	LDDEATNSPKKQKLA	1	2	3.33713e-189	272.32	245.8	55.213	-0.86922	2683100	3485300	3437900	2422700	3248300	3939300	3759100	3566600	3828300	3510800	3513800	2982600
F4JMA6			S	377	___1	SGASTSGGGDVGDAS(0.001)AY(0.004)QS(0.024)RPS(0.726)VS(0.243)VEK	SAYQSRPSVSVEKEG	0.726472	3	1.90635e-53	130.56	119.14	130.56	-0.034293	50000	50000	50000	NA	5509500	NA	15763000	NA	19013000	50000	50000	50000
F4JMA6			S	348	___2	EES(1)PS(1)PPLDK	VHMMREESPSPPLDK	1	2	0.000236045	90.614	74.982	86.911	0.035531	8324300	7591400	7343300	8574900	9240300	8363800	7361400	8643300	8225100	8092500	8325900	8434400
F4JMA6			S	350	___2	EES(1)PS(1)PPLDK	MMREESPSPPLDKSG	1	2	0.000236045	90.614	74.982	86.911	0.035531	8324300	7591400	7343300	8574900	9240300	8363800	7361400	8643300	8225100	8092500	8325900	8434400
F4JMA6			S	93	___2	KGDLDDEAT(1)NS(1)PK	LDDEATNSPKKQKLA	1	2	3.33713e-189	272.32	245.8	55.213	-0.86922	50000	50000	50000	3325100	NA	NA	50000	50000	50000	3619600	2027200	1868700
F4JMA6			T	91	___2	KGDLDDEAT(1)NS(1)PK	GDLDDEATNSPKKQK	1	2	0.000883065	78.69	68.89	55.213	-0.86922	50000	50000	50000	3325100	NA	NA	50000	50000	50000	3619600	2027200	1868700
F4JMF4			S	514	___1	RAPS(1)FS(1)GPLNLPNR	SSVRRAPSFSGPLNL	1	3	3.43022e-109	231.74	210.44	40.066	-0.37962	17552000	20085000	22159000	23396000	22056000	26087000	30907000	25297000	26504000	25920000	19971000	20720000
F4JMF4			S	516	___1	RAPS(1)FS(1)GPLNLPNR	VRRAPSFSGPLNLPN	1	3	6.54499e-109	227.06	206.6	40.066	-0.37962	7984700	10479000	9696600	3247200	4215600	5138300	7785800	7449400	9633100	3871700	NA	3806700
F4JMF4			S	531	___1	ASANS(0.002)LS(0.998)APIK	RASANSLSAPIKSSG	0.998382	2	1.46938e-09	142.51	106.97	138.89	-0.36667	4141700	3635000	4599900	1561800	2308500	2079300	NA	5001900	6290000	1997200	1538400	2079700
F4JMF4			S	579	___1	S(0.039)AS(0.961)VGNWILDSK	SPLRKSASVGNWILD	0.960991	2	1.65552e-08	107.37	87.362	106.32	-1.094	1951800	1750200	1929000	2483000	2248300	1647900	2588300	2320800	2019500	4558400	1788100	1195800
F4JMF4			S	514	___2	RAPS(1)FS(1)GPLNLPNR	SSVRRAPSFSGPLNL	1	3	3.43022e-109	231.74	210.44	40.066	-0.37962	NA	NA	1619300	NA	1042900	1417800	1721000	NA	NA	NA	833750	NA
F4JMF4			S	516	___2	RAPS(1)FS(1)GPLNLPNR	VRRAPSFSGPLNLPN	1	3	6.54499e-109	227.06	206.6	40.066	-0.37962	NA	NA	1619300	NA	1042900	1417800	1721000	NA	NA	NA	833750	NA
F4JN05	BIG4	Brefeldin A-inhibited guanine nucleotide-exchange protein 4	S	964	___1	RGS(0.852)FQNPS(0.148)VMAVVR	PNLKKRGSFQNPSVM	0.852109	3	0.00281758	63.145	37.279	47.223	0.039877	50000	50000	50000	1100600	1548200	1945400	1032100	679860	1042300	1104600	NA	NA
F4JN30	DAW1		S	843	___1	DNSVCHEGIITS(0.001)S(0.035)S(0.963)PR	EGIITSSSPREKKSM	0.963127	3	5.90878e-46	174.15	164.35	174.15	0.15658	6858900	8313300	NA	12537000	13539000	12005000	NA	11586000	NA	NA	11871000	13115000
F4JNB7	RPP5	Disease resistance protein RPP5	S	463	___1	DLLEDNVGLT(0.5)MLS(0.5)EK	NVGLTMLSEKSLIRI	0.5	2	0.0175536	43.297	23.535	43.297	0.57712	NA	1205400	1709500	1340400	1404700	1074200	1093400	1051900	1428500	NA	NA	1360100
F4JNB7	RPP5	Disease resistance protein RPP5	T	460	___1	DLLEDNVGLT(0.5)MLS(0.5)EK	LEDNVGLTMLSEKSL	0.5	2	0.0175536	43.297	23.535	43.297	0.57712	NA	1205400	1709500	1340400	1404700	1074200	1093400	1051900	1428500	NA	NA	1360100
F4JNE2	DL4605C		S	925	___1	ASGSAPIAGLS(0.005)DT(0.03)S(0.071)S(0.849)DS(0.039)EES(0.005)ET(0.001)EQK	AGLSDTSSDSEESET	0.849363	3	1.48547e-119	194.88	181.74	154.14	0.4279	NA	NA	4910400	6773400	6141900	7244300	4118100	5514200	7760200	6563900	4816200	6177400
F4JNE2	DL4605C		S	4012	___1	ELS(0.001)S(0.002)S(0.013)S(0.092)S(0.735)VS(0.157)DDKK	RELSSSSSVSDDKKL	0.734816	2	1.68812e-12	119.69	94.215	90.861	-1.0322	NA	1469900	2109000	1645800	NA	1918200	2463000	2216700	2614700	1969600	1522800	1994900
F4JNE2	DL4605C		S	1055	___1	LDPT(0.01)S(0.169)S(0.821)EGEEK	ERLDPTSSEGEEKFY	0.821467	2	4.28031e-08	115.33	82.972	103.88	-0.14755	4928900	4001700	3773900	7265700	6063200	5961000	5371100	NA	6638900	7377900	NA	NA
F4JNM2	ISTL4		S	955	___1	ASPDQDS(1)PPK	KASPDQDSPPKLVPK	0.999852	2	0.00383074	66.267	51.123	63.944	-0.91173	1213400	1452600	2261500	2748100	4530700	4355400	NA	2142500	3002500	3077000	1758700	4207800
F4JNM2	ISTL4		S	412	___1	ENS(0.93)LEMRPNDS(0.07)FAK	RGHSRENSLEMRPND	0.929985	3	0.00382666	48.112	39.11	48.112	0.004158	NA	NA	3096200	3265800	NA	3914500	4821300	NA	5247000	NA	NA	7885700
F4JNM2	ISTL4		S	613	___1	FDDYDRDS(1)ES(1)EEDNLGR	FDDYDRDSESEEDNL	0.999949	3	6.44311e-101	210.57	170.99	132.72	0.44817	NA	NA	2231100	3767500	2060300	NA	5300000	NA	2397700	4605300	NA	NA
F4JNM2	ISTL4		S	698	___1	FGPLASGLENETTLPS(0.001)Y(0.02)GS(0.322)S(0.657)PPR	TLPSYGSSPPRDKTS	0.656528	3	3.15799e-24	111.95	92.212	109.98	0.57297	50000	50000	50000	12049000	NA	NA	15303000	13514000	19945000	17068000	12153000	10842000
F4JNM2	ISTL4		S	638	___1	S(0.988)HMS(0.012)EGPDDLGR	SKLTAQKSHMSEGPD	0.988433	2	1.29347e-06	103.88	89.674	83.617	1.8563	4527800	2217100	3324400	1975000	1841300	4689100	2072500	6592900	2970700	2382000	1849900	NA
F4JNM2	ISTL4		S	669	___1	TQEES(0.998)DAET(0.871)PT(0.13)GLK	DSKTQEESDAETPTG	0.998448	2	2.73568e-126	176.86	169.36	118.13	-3.3328	3228900	3468900	3889500	4483000	4627200	4516200	3369200	3573400	3664300	4548200	3523000	3209100
F4JNM2	ISTL4		S	1057	___1	T(0.064)VT(0.342)S(0.503)PDPET(0.091)PAK	SLPKTVTSPDPETPA	0.503167	2	0.00804816	54.7	31.474	54.7	-0.64541	657280	500410	1041800	831130	824820	1456200	1143000	1474700	1664900	NA	927100	1290500
F4JNM2	ISTL4		S	654	___1	Y(0.011)FFPS(0.811)DT(0.177)EDQGDDS(0.001)K	LGRYFFPSDTEDQGD	0.811329	2	2.73568e-126	176.86	169.36	73.834	1.1299	NA	2525300	4237900	3880900	3336100	3759500	4070000	3779600	5249100	5336700	4576600	2457000
F4JNM2	ISTL4		S	613	___2	FDDYDRDS(1)ES(1)EEDNLGR	FDDYDRDSESEEDNL	0.999949	3	6.44311e-101	210.57	170.99	132.72	0.44817	53174000	87111000	74511000	69471000	83670000	112370000	107600000	114420000	72899000	114710000	140810000	107220000
F4JNM2	ISTL4		S	615	___2	FDDYDRDS(1)ES(1)EEDNLGR	DYDRDSESEEDNLGR	0.999999	3	6.44311e-101	210.57	170.99	132.72	0.44817	53174000	87111000	74511000	69471000	83670000	112370000	107600000	114420000	72899000	114710000	140810000	107220000
F4JNM2	ISTL4		S	669	___2	TQEES(0.998)DAET(0.871)PT(0.13)GLK	DSKTQEESDAETPTG	0.998448	2	2.73568e-126	176.86	169.36	118.13	-3.3328	26818000	33489000	35800000	NA	48738000	38360000	32939000	33753000	27120000	38597000	44824000	NA
F4JNM2	ISTL4		S	883	___2	VSFDEES(1)PPKLS(1)PEAK	KVSFDEESPPKLSPE	0.999771	2	3.75305e-29	138.05	128.89	138.05	-0.42521	5942600	8676400	7718500	21403000	13946000	16718000	NA	5878500	7302300	21307000	24438000	18423000
F4JNM2	ISTL4		S	888	___2	VSFDEES(1)PPKLS(1)PEAK	EESPPKLSPEAKPLT	1	2	3.75305e-29	138.05	128.89	138.05	-0.42521	5942600	8676400	7718500	21403000	13946000	16718000	NA	5878500	7302300	21307000	24438000	18423000
F4JNM2	ISTL4		S	654	___2	Y(0.011)FFPS(0.811)DT(0.177)EDQGDDS(0.001)K	LGRYFFPSDTEDQGD	0.811329	2	2.73568e-126	176.86	169.36	73.834	1.1299	50000	50000	50000	NA	48738000	NA	50000	50000	50000	38597000	44824000	NA
F4JNM2	ISTL4		T	673	___2	TQEES(0.998)DAET(0.871)PT(0.13)GLK	QEESDAETPTGLKFG	0.871247	2	1.09958e-15	118.13	101.9	118.13	-3.3328	50000	50000	50000	NA	5002900	6930600	3729500	3520700	4607300	3921700	4303100	3773800
F4JNR2			S	211	___1	AVDS(1)DLDDGER	SSDRAVDSDLDDGER	1	2	0.0099077	54.343	36.523	54.343	0.27749	1555200	NA	699030	50000	50000	50000	50000	50000	50000	NA	NA	3356500
F4JNR2			S	796	___1	NKS(1)DEEEENLYLR	DMETRNKSDEEEENL	1	3	1.15805e-34	172.09	146.45	91.616	-0.23657	1318700	NA	NA	3859700	3212700	2505800	1626000	1309000	1396500	3247600	2496300	2041600
F4JNS8	ISTL3		S	225	___1	FVS(0.007)AS(0.165)S(0.828)LPVNR	RKFVSASSLPVNRAA	0.827964	2	8.52597e-08	110.39	99.024	107.06	0.13707	2289000	2611200	3636200	2141400	2689800	2574000	4581500	2973300	5543800	3805300	NA	2366900
F4JP43	G2484-1		S	191	___1	DDS(0.992)PT(0.008)AVEEASVEEK	QVLVKDDSPTAVEEA	0.992365	2	9.77419e-94	164.55	153.09	123.76	-0.074652	3149600	3259500	4386000	4160000	4867800	5273900	5349200	NA	5696000	6332200	6416400	5047500
F4JP43	G2484-1		S	795	___1	KPEDQNISGFMS(0.001)AGS(0.999)PVLNR	SGFMSAGSPVLNRNE	0.999439	3	6.98651e-77	179.76	172.14	179.76	-0.44054	31334000	37240000	54484000	37058000	41950000	48000000	73076000	67266000	90777000	47613000	54874000	52419000
F4JP43	G2484-1		S	1642	___1	S(0.595)VT(0.377)ALPY(0.016)EGT(0.012)R	PKIRPARSVTALPYE	0.594686	2	0.0163037	49.934	25.011	49.934	0.69281	NA	471580	NA	1147600	1077200	716230	50000	50000	50000	50000	50000	50000
F4JP43	G2484-1		S	1494	___2	ET(0.05)VS(0.945)T(0.736)S(0.264)EGT(0.006)FAGPK	VLEKETVSTSEGTFA	0.944561	2	2.29308e-13	116.51	109.68	116.51	0.52907	50000	50000	50000	4536800	NA	NA	NA	5371600	5898900	NA	7770500	7810800
F4JP43	G2484-1		S	1496	___2	ET(0.032)VS(0.844)T(0.13)S(0.973)EGT(0.022)FAGPK	EKETVSTSEGTFAGP	0.97259	2	6.58281e-07	101.62	80.394	94.673	1.1047	50000	50000	50000	4536800	NA	NA	NA	5371600	5898900	4266200	7770500	NA
F4JP43	G2484-1		S	1254	___2	IKS(0.729)S(0.729)FPS(0.542)PIFGGNLVR	FPGKKIKSSFPSPIF	0.7289	2	0.00682969	45.359	30.387	45.359	-3.1476	50000	50000	50000	982470	NA	1491100	50000	50000	50000	NA	1386600	1161200
F4JP43	G2484-1		S	1255	___2	IKS(0.729)S(0.729)FPS(0.542)PIFGGNLVR	PGKKIKSSFPSPIFG	0.7289	2	0.00224514	45.359	30.387	45.359	-3.1476	50000	50000	50000	982470	NA	1491100	50000	50000	50000	NA	1386600	1161200
F4JP43	G2484-1		S	1258	___2	IKS(0.579)S(0.606)FPS(0.815)PIFGGNLVR	KIKSSFPSPIFGGNL	0.814967	3	0.00224514	51.211	38.634	44.238	-0.26864	50000	50000	50000	982470	NA	1491100	50000	50000	50000	NA	1386600	1161200
F4JP43	G2484-1		S	804	___2	NET(0.02)S(0.659)S(0.659)S(0.659)EMNLT(0.003)PDQLK	VLNRNETSSSEMNLT	0.658751	2	1.62983e-27	132.32	120.11	91.961	-1.0394	6820500	NA	NA	6465300	7978600	8591200	8496800	7728600	9059000	5384700	8383700	NA
F4JP43	G2484-1		S	805	___2	NET(0.02)S(0.659)S(0.659)S(0.659)EMNLT(0.003)PDQLK	LNRNETSSSEMNLTP	0.658751	2	1.62983e-27	132.32	120.11	91.961	-1.0394	6820500	NA	NA	6465300	7978600	8591200	8496800	7728600	9059000	5384700	8383700	NA
F4JP43	G2484-1		S	806	___2	NET(0.02)S(0.659)S(0.659)S(0.659)EMNLT(0.003)PDQLK	NRNETSSSEMNLTPD	0.658751	2	1.3297e-15	113.22	104.71	91.961	-1.0394	6820500	NA	NA	6465300	7978600	8591200	8496800	7728600	9059000	5384700	8383700	NA
F4JP43	G2484-1		T	1012	___2	S(0.008)LVAT(0.992)PET(0.969)PLQS(0.031)R	AQKSLVATPETPLQS	0.991742	2	2.27037e-07	96.591	71.414	82.55	0.0024024	50000	50000	50000	2519400	4768200	2851600	NA	662540	NA	50000	50000	50000
F4JP43	G2484-1		T	1015	___2	S(0.008)LVAT(0.992)PET(0.969)PLQS(0.031)R	SLVATPETPLQSRPG	0.968845	2	2.27037e-07	96.591	71.414	82.55	0.0024024	50000	50000	50000	2519400	4768200	2851600	NA	662540	NA	50000	50000	50000
F4JP52	PQT3	E3 ubiquitin ligase PARAQUAT TOLERANCE 3	S	381	___2	ALS(0.997)PT(0.003)T(0.002)S(0.015)AAS(0.983)GGEK	CPPPKALSPTTSAAS	0.99683	2	4.00845e-11	107.82	92.565	95.751	0.19277	NA	NA	2323500	4341100	3743200	3091900	3942200	3913500	4324500	2216100	3251100	2947000
F4JP52	PQT3	E3 ubiquitin ligase PARAQUAT TOLERANCE 3	S	388	___2	ALS(0.997)PT(0.003)T(0.002)S(0.015)AAS(0.983)GGEK	SPTTSAASGGEKKPA	0.98292	2	4.00845e-11	107.82	92.565	95.751	0.19277	NA	NA	2323500	4341100	3743200	3091900	3942200	3913500	4324500	2216100	3251100	2947000
F4JP52	PQT3	E3 ubiquitin ligase PARAQUAT TOLERANCE 3	S	800	___2	Y(0.619)KRS(0.662)PS(0.662)VAPS(0.056)DAGDEHFR	KPSRYKRSPSVAPSD	0.662347	4	3.46707e-06	75.797	64.497	67.364	0.65152	2405300	NA	3754600	4059700	3905800	2787200	2942700	2921100	3854200	2047200	2492000	2396200
F4JP52	PQT3	E3 ubiquitin ligase PARAQUAT TOLERANCE 3	S	802	___2	Y(0.504)KRS(0.65)PS(0.755)VAPS(0.091)DAGDEHFR	SRYKRSPSVAPSDAG	0.755146	4	3.46707e-06	75.797	64.497	75.797	0.37037	2405300	NA	3754600	4059700	3905800	2787200	2942700	2921100	3854200	2047200	2492000	2396200
F4JP52	PQT3	E3 ubiquitin ligase PARAQUAT TOLERANCE 3	S	381	___3	ALS(0.997)PT(0.003)T(0.002)S(0.015)AAS(0.983)GGEK	CPPPKALSPTTSAAS	0.99683	2	4.00845e-11	107.82	92.565	95.751	0.19277	50000	50000	50000	4229200	5550000	NA	5869500	5655600	4305900	NA	1886500	4666400
F4JP52	PQT3	E3 ubiquitin ligase PARAQUAT TOLERANCE 3	S	385	___3	ALS(0.938)PT(0.093)T(0.225)S(0.767)AAS(0.977)GGEK	KALSPTTSAASGGEK	0.766629	2	0.00174828	58.079	50.433	57.148	0.38595	50000	50000	50000	4229200	5550000	NA	NA	5655600	4305900	NA	1886500	4666400
F4JP52	PQT3	E3 ubiquitin ligase PARAQUAT TOLERANCE 3	S	388	___3	ALS(0.997)PT(0.003)T(0.002)S(0.015)AAS(0.983)GGEK	SPTTSAASGGEKKPA	0.98292	2	4.00845e-11	107.82	92.565	95.751	0.19277	50000	50000	50000	4229200	5550000	NA	5869500	5655600	4305900	NA	1886500	4666400
F4JPK8		AAA-ATPase At4g30250	S	496	___1	ALDS(1)PNR	QEKRALDSPNRRNRE	1	2	0.0119626	81.296	27.139	45.68	0.28584	2153600	2833600	3333100	3206400	3272300	3345300	5104000	3646100	4606000	3247300	2732500	3152800
F4JPL6			S	77	___1	PVCVS(0.991)PQDS(0.009)R	NPKPVCVSPQDSRLA	0.991206	2	3.13025e-23	126.71	75.433	126.71	0.53918	NA	1678500	NA	2621700	2781000	NA	1781200	2243600	NA	2731500	2814200	2274800
F4JPR4	AUXILIN-LIKE4		S	1266	___1	QFQNS(0.035)VS(0.959)FGAS(0.007)R	KQFQNSVSFGASRYQ	0.958898	2	5.60242e-13	132.79	114.46	132.79	0.59413	3028400	NA	4370600	2233900	2914800	2434800	4422900	4581800	4083200	3308400	2964700	2793600
F4JPR7	PUX8	Plant UBX domain-containing protein 8	S	313	___1	AAS(0.999)GS(0.001)LAPPNADRS(1)R	HRPRRAASGSLAPPN	0.999089	3	2.12477e-44	171.71	145.58	94.707	-0.30455	14154000	12409000	16123000	34292000	24124000	28988000	27688000	21466000	28634000	36119000	18674000	18911000
F4JPR7	PUX8	Plant UBX domain-containing protein 8	S	324	___1	AAS(0.997)GS(0.003)LAPPNADRS(1)R	APPNADRSRSGSPEE	1	2	2.12477e-44	171.71	145.58	156.41	-0.20866	6068100	7541900	9509000	7078600	7082200	6237700	6336000	6001200	8685400	6812900	6467600	5982200
F4JPR7	PUX8	Plant UBX domain-containing protein 8	S	328	___1	S(1)GS(1)PEEEHASINPAER	ADRSRSGSPEEEHAS	1	2	3.07712e-45	171.26	157.11	171.26	-0.71293	7869700	10015000	12233000	9767700	8339200	10375000	12053000	12606000	12583000	17253000	10047000	11630000
F4JPR7	PUX8	Plant UBX domain-containing protein 8	S	394	___1	AQPRPPS(0.679)PS(0.232)LT(0.089)AQR	RAQPRPPSPSLTAQR	0.678532	3	0.0020446	51.495	44.278	40.798	-0.02465	NA	NA	8851000	NA	NA	9849200	50000	50000	50000	15968000	NA	11063000
F4JPR7	PUX8	Plant UBX domain-containing protein 8	S	72	___1	EAPVNDDDEMDIDDVIPAPQS(0.98)PLS(0.02)MFNAAR	DVIPAPQSPLSMFNA	0.9804	3	2.48191e-16	82.431	74.959	73.74	0.051192	NA	NA	25522000	44108000	36240000	53711000	50270000	27402000	42060000	81577000	45856000	54671000
F4JPR7	PUX8	Plant UBX domain-containing protein 8	S	288	___1	LAAPS(0.714)S(0.286)PFDDDSDDVDEQPLVR	NGRLAAPSSPFDDDS	0.71389	3	5.43458e-199	247.32	227.58	121.5	-0.43316	11022000	12310000	12615000	12507000	11230000	13904000	16559000	15872000	19537000	16041000	11326000	10269000
F4JPR7	PUX8	Plant UBX domain-containing protein 8	S	289	___1	LAAPS(0.101)S(0.893)PFDDDS(0.006)DDVDEQPLVR	GRLAAPSSPFDDDSD	0.892736	3	4.31838e-271	285.5	272.05	107.17	-1.3181	11022000	12310000	12615000	12507000	11230000	13904000	16559000	15872000	19537000	16041000	11326000	10269000
F4JPR7	PUX8	Plant UBX domain-containing protein 8	S	295	___1	LAAPS(0.204)S(0.796)PFDDDS(1)DDVDEQPLVR	SSPFDDDSDDVDEQP	1	2	4.31838e-271	285.5	272.05	254.32	0.36376	12656000	13728000	20819000	19785000	21442000	28080000	25273000	28166000	NA	38087000	17194000	21295000
[truncated: 10,100 more rows]
