# Supplementary material for: Nitric Oxide-mediated S-nitrosylation of the Energy Sensor KIN10 Regulates RNA Splicing and Gene Expression in Arabidopsis
Source: Mol Cell Proteomics. 2025 Nov 25;25(1):101459. doi: 10.1016/j.mcpro.2025.101459 (PMC12799962; doi:10.1016/j.mcpro.2025.101459)
Supplement: Table S4 [file mmc4.xlsx]

## Sheet: List
		Table S4. Clustering and enrichment analysis of the identified phosphosites in Col-0 upon NO treatment, related to Figure 1 and Figure S1.
		Sheet 1. Clustering analysis of the identified phosphosites in Col-0 upon NO treatment (Figure 1C)
		Sheet 2. KEGG pathways enriched among the differentially phosphorylated peptides (Figure 1C, Figure S1E, and Figure S1F)
		Sheet 3. GO_BP terms enriched among the differentially phosphorylated peptides (Figure 1C)
		Sheet 4. GO_CC terms enriched among the differentially phosphorylated peptides (Figure 1C)
		Sheet 5. GO_MF terms enriched among the differentially phosphorylated peptides (Figure 1C)
		Sheet 6. Protein domains enriched among the differentially phosphorylated peptides (Figure 1C)

## Sheet: Sheet 1
Sheet 1. Clustering analysis of the identified phosphosites in Col-0 upon NO treatment
Protein accession	Site	Col-0_Control_1	Col-0_Control_2	Col-0_Control_3	Col-0_SNP_1	Col-0_SNP_2	Col-0_SNP_3	Col-0_Control	Col-0_SNP	Cluster	Membership
O65655	O65655_S189___1	50000	50000	50000	1516100	1960200	2722900	50000	2066400	Cluster2	0.985066
Q8LA96	Q8LA96_S258___2	523190	787110	1187200	1335000	1029600	1226300	832500	1.19697e+06	Cluster2	0.839342
Q8LA96	Q8LA96_S260___2	523190	787110	1187200	1335000	1029600	1226300	832500	1.19697e+06	Cluster2	0.839342
Q9CAW9	Q9CAW9_S207___2	8768200	5188800	4311400	4044100	4286600	2881200	6.08947e+06	3737300	Cluster1	0.792788
Q9LFQ3	Q9LFQ3_S251___2	1147000	1463500	2279500	1595200	3358400	3070300	1630000	2.67463e+06	Cluster2	0.808276
Q9LFQ3	Q9LFQ3_S255___2	1147000	1463500	2279500	1595200	3358400	3070300	1630000	2.67463e+06	Cluster2	0.808276
Q9FHZ3	Q9FHZ3_S178___2	3257000	3496400	3928700	29672000	31140000	35230000	3560700	32014000	Cluster2	0.990726
F4K2E9	F4K2E9_S232___2	1158100	2302900	10522000	50000	50000	50000	4661000	50000	Cluster1	0.977189
Q9FHZ3	Q9FHZ3_T181___2	3257000	3496400	3928700	29672000	31140000	35230000	3560700	32014000	Cluster2	0.990726
F4JTN2	F4JTN2_S440___1	4247500	3944500	8742100	3092600	3217000	3442900	5644700	3.25083e+06	Cluster1	0.88697
Q39026	Q39026_Y223___2	1407300	3210900	1756900	42513000	37536000	29897000	2.12503e+06	3.66487e+07	Cluster2	0.97807
Q9SD66	Q9SD66_T65___2	1322300	1184600	1001000	5797000	4816100	274660	1169300	3.62925e+06	Cluster2	0.603555
F4K856	F4K856_T1059___2	6420000	18261000	20284000	9071000	6823000	10543000	1.49883e+07	8.81233e+06	Cluster1	0.800415
Q94F30	Q94F30_S189___2	2620900	3556300	3302600	2217700	3285400	888150	3.15993e+06	2.13042e+06	Cluster1	0.766975
Q94F30	Q94F30_S191___2	2620900	3556300	3302600	2217700	3285400	888150	3.15993e+06	2.13042e+06	Cluster1	0.766975
Q8S8P5	Q8S8P5_S34___2	50000	50000	50000	5937000	7819600	10786000	50000	8.18087e+06	Cluster2	0.985812
Q0WMJ7	Q0WMJ7_T32___2	22942000	30519000	29385000	5884100	9508300	8643300	2.76153e+07	8011900	Cluster1	0.974964
Q9LQI8	Q9LQI8_S354___3	2643000	7644200	6538200	6013700	7832700	12336000	5.60847e+06	8.72747e+06	Cluster2	0.755247
Q9LQI8	Q9LQI8_S357___3	2643000	7644200	6538200	6013700	7832700	12336000	5.60847e+06	8.72747e+06	Cluster2	0.755247
Q9LQI8	Q9LQI8_S360___3	2643000	7644200	6538200	6013700	7832700	12336000	5.60847e+06	8.72747e+06	Cluster2	0.755247
Q9LQI8	Q9LQI8_T355___3	2643000	7644200	6538200	6013700	7832700	12336000	5.60847e+06	8.72747e+06	Cluster2	0.755247
Q9FNM7	Q9FNM7_S110___2	24607000	32427000	41729000	196100000	175630000	135660000	32921000	169130000	Cluster2	0.988745
Q9FNM7	Q9FNM7_T109___2	24607000	32427000	41729000	196100000	175630000	135660000	32921000	169130000	Cluster2	0.988745
Q9SGS5	Q9SGS5_S142___1	397680	625000	1053400	2050900	3418400	3095400	692027	2854900	Cluster2	0.975308
Q8RW97	Q8RW97_S609___1	5221200	1883200	3840000	5479600	4883800	4323000	3.64813e+06	4.89547e+06	Cluster2	0.722346
Q6WWW4	Q6WWW4_S525___2	911420	1091200	1891500	1847900	2227300	1286700	1298040	1787300	Cluster2	0.771282
Q9ZW34	Q9ZW34_S305___1	1323400	1557300	1718900	1611400	1887700	4928700	1533200	2.80927e+06	Cluster2	0.751813
Q9M7Q2	Q9M7Q2_S110___1	10800000	14966000	18565000	5241700	17953000	5520400	14777000	9571700	Cluster1	0.806589
Q9FJE8	Q9FJE8_S130___1	50000	50000	50000	1330900	92252	76020	50000	499724	Cluster2	0.778645
F4JCS8	F4JCS8_S910___2	2198600	2360900	2760100	2439900	2563000	6001400	2.43987e+06	3668100	Cluster2	0.704252
F4JCS8	F4JCS8_S912___2	2198600	2360900	2760100	2439900	2563000	6001400	2.43987e+06	3668100	Cluster2	0.704252
Q9LV11	Q9LV11_T889___1	4189200	6835400	8339100	2061900	4147400	7316000	6.45457e+06	4.50843e+06	Cluster1	0.804269
F4HYK7	F4HYK7_S450___2	555110	1537500	2088200	998040	1147200	603360	1.3936e+06	916200	Cluster1	0.709299
F4HYK7	F4HYK7_S452___2	555110	1537500	2088200	998040	1147200	603360	1.3936e+06	916200	Cluster1	0.709299
Q9LIM3	Q9LIM3_S232___1	1328500	979450	2073100	2660200	1535500	1552000	1460350	1915900	Cluster2	0.716865
Q9LIM3	Q9LIM3_S234___1	1328500	979450	2073100	2660200	1535500	1552000	1460350	1915900	Cluster2	0.716865
Q9MB58	Q9MB58_S216___2	6261600	7204800	9583600	44402000	32550000	29333000	7.68333e+06	3.54283e+07	Cluster2	0.986292
F4JHQ0	F4JHQ0_S188___1	1192500	1273500	4668700	3607200	2842500	3875600	2.37823e+06	3.44177e+06	Cluster2	0.779211
Q9MB58	Q9MB58_S220___2	6261600	7204800	9583600	44402000	32550000	29333000	7.68333e+06	3.54283e+07	Cluster2	0.986292
Q9FE20	Q9FE20_S405___1	700950	1228100	1749700	1616900	1042600	2099300	1226250	1.58627e+06	Cluster2	0.684654
Q0V845	Q0V845_S134___1	2525200	2601300	4640100	3013300	3380200	6900200	3.25553e+06	4.43123e+06	Cluster2	0.67358
F4IVU7	F4IVU7_S793___1	4710900	4245800	5545500	3067800	8406900	6595400	4.83407e+06	6.02337e+06	Cluster2	0.563654
Q8VWK4	Q8VWK4_S208___2	50000	50000	50000	981660	869280	987720	50000	946220	Cluster2	0.986124
Q9M658	Q9M658_S222___2	4871000	7930500	17039000	10490000	13389000	13739000	9.94683e+06	1.25393e+07	Cluster2	0.717539
Q8VWK4	Q8VWK4_S211___2	50000	50000	50000	981660	869280	987720	50000	946220	Cluster2	0.986124
Q9C5J9	Q9C5J9_S71___2	6576700	11922000	12343000	17357000	1017200	1882300	1.02806e+07	6.75217e+06	Cluster1	0.759488
Q9C5J9	Q9C5J9_S72___2	6576700	11922000	12343000	17357000	1017200	1882300	1.02806e+07	6.75217e+06	Cluster1	0.759488
Q940X9	Q940X9_S384___3	50000	50000	50000	24905000	23613000	33738000	50000	2.74187e+07	Cluster2	0.986321
F4IG73	F4IG73_S1482___1	5158900	4080200	5356500	3565500	4236400	11101000	4865200	6.30097e+06	Cluster2	0.538931
Q9S825	Q9S825_S201___1	1487800	4216800	5140500	4190600	3913200	4372400	3.61503e+06	4.15873e+06	Cluster2	0.649489
Q9LSS5	Q9LSS5_S50___1	3516200	3051600	5171800	7064800	7470800	7896700	3913200	7.47743e+06	Cluster2	0.965239
O22193	O22193_S443___2	8581300	1319500	1679500	3775400	6402600	3938200	3860100	4705400	Cluster2	0.648282
Q8LBB2	Q8LBB2_S19___3	10517000	32871000	34356000	27945000	31070000	23933000	2.59147e+07	2.76493e+07	Cluster2	0.591658
Q9ZW06	Q9ZW06_S202___1	1945000	8203200	6461700	6404200	4626500	4454900	5.53663e+06	5.16187e+06	Cluster2	0.513042
Q94C98	Q94C98_S368___2	15940000	2869700	5412100	10439000	7356500	4688600	8.07393e+06	7494700	Cluster2	0.531925
Q94K75	Q94K75_S401___1	313650000	275700000	939110	1519200	311710000	330610000	1.96763e+08	2.14613e+08	Cluster1	0.526504
O22315	O22315_S273___3	92473000	74090000	77776000	5367500	121480000	104870000	8.14463e+07	7.72392e+07	Cluster1	0.708021
Q9FG14	Q9FG14_S313___1	863060	990840	2116900	966540	1416500	1573400	1323600	1.31881e+06	Cluster2	0.50332
Q9M1Q9	Q9M1Q9_S660___2	50000	50000	50000	14381000	14958000	16183000	50000	15174000	Cluster2	0.986341
Q9SZD1	Q9SZD1_S442___1	2452900	2638100	2019600	50000	50000	50000	2370200	50000	Cluster1	0.968061
O23176	O23176_S78___1	50000	50000	50000	21594000	20066000	18716000	50000	2.01253e+07	Cluster2	0.985983
Q84R14	Q84R14_S107___1	2436300	1681600	1747700	11133000	3501600	9657000	1955200	8097200	Cluster2	0.903008
Q9FLP6	Q9FLP6_S2___2	43007000	58476000	95557000	36226000	35482000	30480000	65680000	3.40627e+07	Cluster1	0.921927
Q9FLP6	Q9FLP6_T4___2	43007000	58476000	95557000	36226000	35482000	30480000	65680000	3.40627e+07	Cluster1	0.921927
Q93XY1	Q93XY1_S20___1	31874000	22839000	38134000	57693000	70858000	69770000	30949000	66107000	Cluster2	0.959263
Q93VP3	Q93VP3_S2___1	13629000	29835000	46753000	4264900	5003000	5564500	3.00723e+07	4.94413e+06	Cluster1	0.974444
O80939	O80939_T661___2	50000	50000	50000	3622600	4505300	3009700	50000	3.71253e+06	Cluster2	0.98486
Q9SLF7	Q9SLF7_S105___2	4966100	7953900	9543400	16080000	16411000	17497000	7487800	1.66627e+07	Cluster2	0.972378
Q9SLF7	Q9SLF7_S112___2	4966100	7953900	9543400	16080000	16411000	17497000	7487800	1.66627e+07	Cluster2	0.972378
Q9LE80	Q9LE80_S226___1	3264700	1907900	2031300	834110	1200700	1285800	2401300	1106870	Cluster1	0.908021
Q9LZJ5	Q9LZJ5_S897___1	50000	50000	50000	12586000	12199000	15102000	50000	1.32957e+07	Cluster2	0.986365
Q9LER3	Q9LER3_S78___1	50000	50000	50000	2670600	1346400	1899700	50000	1.97223e+06	Cluster2	0.982601
Q96289	Q96289_S111___1	50000	50000	50000	14670000	14967000	12654000	50000	14097000	Cluster2	0.985872
F4JKH6	F4JKH6_S160___2	2588200	3597900	4058500	11577000	10592000	9371000	3.41487e+06	1.05133e+07	Cluster2	0.98845
F4JKH6	F4JKH6_S165___2	2588200	3597900	4058500	11577000	10592000	9371000	3.41487e+06	1.05133e+07	Cluster2	0.98845
F4JKH6	F4JKH6_S543___1	3283100	3751200	4619600	104140000	88147000	88904000	3.88463e+06	9.37303e+07	Cluster2	0.990952
Q9CAI5	Q9CAI5_S429___2	8582100	8223800	5415700	2350100	3424900	3198600	7407200	2991200	Cluster1	0.927903
Q9CAI5	Q9CAI5_S433___2	8582100	8223800	5415700	2350100	3424900	3198600	7407200	2991200	Cluster1	0.927903
F4HYR4	F4HYR4_S30___2	13965000	15869000	29326000	93191000	111730000	85979000	19720000	9.69667e+07	Cluster2	0.989491
F4HYR4	F4HYR4_S34___2	13965000	15869000	29326000	93191000	111730000	85979000	19720000	9.69667e+07	Cluster2	0.989491
Q9C829	Q9C829_S33___1	18179000	17061000	25350000	8437400	11848000	10180000	2.01967e+07	1.01551e+07	Cluster1	0.9624
F4JM55	F4JM55_S46___1	1282200	1394600	2262600	2334200	2797500	2941900	1.64647e+06	2691200	Cluster2	0.927621
Q8RWY8	Q8RWY8_S435___1	1353000	2116500	1706400	50000	50000	50000	1725300	50000	Cluster1	0.973003
F4HVH9	F4HVH9_S756___1	2577400	2427200	3167600	1365000	1166200	1495300	2.72407e+06	1.34217e+06	Cluster1	0.969973
F4HS99	F4HS99_T1114___1	50000	50000	50000	2422500	2461800	4708000	50000	3.19743e+06	Cluster2	0.984452
A0A1I9LPZ1	A0A1I9LPZ1_S629___1	3171100	3075500	6164400	2301600	2465300	2296200	4137000	2.35437e+06	Cluster1	0.907088
Q9SAJ2	Q9SAJ2_T1125___1	3917500	3144600	3226900	1539000	1123500	1565000	3.42967e+06	1.40917e+06	Cluster1	0.945657
F4JCS8	F4JCS8_S481___1	6155700	5459500	9263300	14478000	12616000	15190000	6959500	1.40947e+07	Cluster2	0.967108
Q9FHK4	Q9FHK4_S87___1	11663000	14176000	16434000	22494000	26420000	29881000	14091000	26265000	Cluster2	0.975393
Q9LSF1	Q9LSF1_T178___1	50000	50000	50000	1569400	1643000	1814500	50000	1.67563e+06	Cluster2	0.986383
Q9SWI1	Q9SWI1_S238___2	3012400	4552200	4468300	1141600	1688400	1844900	4.01097e+06	1558300	Cluster1	0.972126
Q9SWI1	Q9SWI1_S244___2	3012400	4552200	4468300	1141600	1688400	1844900	4.01097e+06	1558300	Cluster1	0.972126
Q9LVN1	Q9LVN1_S403___1	1466700	1223000	2468200	4513000	5913000	5186900	1719300	5204300	Cluster2	0.975424
Q9FFV8	Q9FFV8_S231___1	50000	50000	50000	3698500	2752200	3111500	50000	3187400	Cluster2	0.985559
F4KG14	F4KG14_S18___1	50000	50000	50000	3537200	5301700	4625600	50000	4.48817e+06	Cluster2	0.985708
Q93ZH7	Q93ZH7_S49___2	19412000	25347000	24790000	8870900	12172000	15062000	23183000	1.2035e+07	Cluster1	0.960785
O65416	O65416_S180___1	50000	50000	50000	1951100	2092900	2176700	50000	2.07357e+06	Cluster2	0.986345
Q9SIG8	Q9SIG8_S165___1	1436000	1724200	2450300	3014600	3482400	3912700	1.87017e+06	3469900	Cluster2	0.961839
Q9SRE5	Q9SRE5_S152___1	50000	50000	50000	2685600	1595200	1571200	50000	1.95067e+06	Cluster2	0.982672
Q9C752	Q9C752_T195___1	984450	1420700	1920200	50000	50000	50000	1.44178e+06	50000	Cluster1	0.978027
Q9XFR5	Q9XFR5_S87___2	1743600	1513500	1902600	3604500	2857700	3170600	1719900	3.21093e+06	Cluster2	0.971546
Q9XFR5	Q9XFR5_S89___2	1743600	1513500	1902600	3604500	2857700	3170600	1719900	3.21093e+06	Cluster2	0.971546
Q9FVQ1	Q9FVQ1_S67___2	2682100	2236700	2695600	50000	50000	50000	2.53813e+06	50000	Cluster1	0.970687
Q9FVQ1	Q9FVQ1_S69___2	2682100	2236700	2695600	50000	50000	50000	2.53813e+06	50000	Cluster1	0.970687
Q8LEG3	Q8LEG3_S566___1	4131100	5783000	8231500	7449600	11166000	11892000	6.04853e+06	10169200	Cluster2	0.885039
O22824	O22824_S211___2	50000	50000	50000	3589200	1925500	3233800	50000	2.91617e+06	Cluster2	0.983851
Q9SRR2	Q9SRR2_S324___2	1667300	2362400	1567400	50000	50000	50000	1865700	50000	Cluster1	0.969028
Q9SRR2	Q9SRR2_S328___2	1667300	2362400	1567400	50000	50000	50000	1865700	50000	Cluster1	0.969028
Q9FVE6	Q9FVE6_T194___2	1525000	1839700	2291600	50000	50000	50000	1.88543e+06	50000	Cluster1	0.975521
Q9FVE6	Q9FVE6_T198___2	1525000	1839700	2291600	50000	50000	50000	1.88543e+06	50000	Cluster1	0.975521
F4IDB2	F4IDB2_S641___2	50000	50000	50000	2066800	2622400	1999100	50000	2.22943e+06	Cluster2	0.98539
F4IDB2	F4IDB2_S643___2	50000	50000	50000	2066800	2622400	1999100	50000	2.22943e+06	Cluster2	0.98539
Q9SNB6	Q9SNB6_S377___1	50000	50000	50000	13978000	11474000	10314000	50000	11922000	Cluster2	0.98552
Q9SZR1	Q9SZR1_S2___1	50000	50000	50000	3504700	3933800	4014900	50000	3817800	Cluster2	0.986317
Q9FG81	Q9FG81_S12___2	50000	50000	50000	7570700	9122000	7156900	50000	7.94987e+06	Cluster2	0.985778
Q52T38	Q52T38_S619___1	2476500	5372800	4440900	10307000	10180000	9458800	4.09673e+06	9.98193e+06	Cluster2	0.952808
Q9ZV43	Q9ZV43_S348___2	50000	50000	50000	2186400	2393700	3109200	50000	2563100	Cluster2	0.98614
F4IUW3	F4IUW3_S87___3	50000	50000	50000	593600	1243400	2611500	50000	1.48283e+06	Cluster2	0.970301
F4IUW3	F4IUW3_S88___3	50000	50000	50000	593600	1243400	2611500	50000	1.48283e+06	Cluster2	0.970301
F4IUW3	F4IUW3_S92___3	50000	50000	50000	593600	1243400	2611500	50000	1.48283e+06	Cluster2	0.970301
Q9LP11	Q9LP11_S457___1	12330000	13479000	15954000	50000	50000	50000	13921000	50000	Cluster1	0.972935
Q0WVM7	Q0WVM7_S700___1	2995300	3381100	4572500	6416400	7408400	8382700	3.64963e+06	7402500	Cluster2	0.978906
Q8GUM4	Q8GUM4_S539___2	50000	50000	50000	18510000	16804000	9073800	50000	1.47959e+07	Cluster2	0.983388
Q8GUM4	Q8GUM4_S544___2	50000	50000	50000	18510000	16804000	9073800	50000	1.47959e+07	Cluster2	0.983388
Q9ZV43	Q9ZV43_S349___2	50000	50000	50000	2186400	2393700	3109200	50000	2563100	Cluster2	0.98614
F4KDH9	F4KDH9_S571___1	1108700	1235800	1709800	50000	50000	50000	1.35143e+06	50000	Cluster1	0.976058
F4KG14	F4KG14_S16___2	50000	50000	50000	10600000	13991000	11997000	50000	12196000	Cluster2	0.986037
F4KG14	F4KG14_S20___2	50000	50000	50000	10600000	13991000	11997000	50000	12196000	Cluster2	0.986037
Q9ZV43	Q9ZV43_T346___2	50000	50000	50000	2186400	2393700	3109200	50000	2563100	Cluster2	0.98614
Q9M9T4	Q9M9T4_S239___2	6480300	11711000	14389000	2479900	3683300	4890700	10860100	3.68463e+06	Cluster1	0.963523
Q9M9T4	Q9M9T4_S245___2	6480300	11711000	14389000	2479900	3683300	4890700	10860100	3.68463e+06	Cluster1	0.963523
Q0WN19	Q0WN19_S82___1	37079000	29646000	39201000	19526000	13626000	23021000	3.53087e+07	1.87243e+07	Cluster1	0.930195
Q9FMV3	Q9FMV3_S44___1	1347900	1919000	1763300	7789400	8087400	7816200	1.67673e+06	7.89767e+06	Cluster2	0.989726
Q9ZV43	Q9ZV43_T347___2	50000	50000	50000	2186400	2393700	3109200	50000	2563100	Cluster2	0.98614
Q9SE83	Q9SE83_S712___1	86859000	78250000	93128000	378510000	300250000	365120000	86079000	347960000	Cluster2	0.985841
O65655	O65655_S451___1	50000	50000	50000	2697000	2588500	2348700	50000	2.54473e+06	Cluster2	0.985807
Q940N7	Q940N7_S305___3	88286000	199120000	178890000	250010000	218130000	220020000	155432000	2.29387e+08	Cluster2	0.830901
Q940N7	Q940N7_T292___3	88286000	199120000	178890000	250010000	218130000	220020000	155432000	2.29387e+08	Cluster2	0.830901
Q940N7	Q940N7_T311___3	88286000	199120000	178890000	250010000	218130000	220020000	155432000	2.29387e+08	Cluster2	0.830901
Q9LPC5	Q9LPC5_S1307___1	9457000	12854000	12579000	42273000	41568000	43625000	11630000	4.24887e+07	Cluster2	0.991658
A0A1P8AVN7	A0A1P8AVN7_S350___2	22381000	25199000	22069000	10020000	11796000	14786000	2.32163e+07	1.22007e+07	Cluster1	0.961535
Q8GXZ3	Q8GXZ3_S31___2	10061000	7976400	11048000	2416000	3707000	4507100	9.69513e+06	3.54337e+06	Cluster1	0.962032
Q9C8W5	Q9C8W5_S107___1	3514600	5502700	5793800	806000	863760	802770	4.93703e+06	824177	Cluster1	0.978117
P93004	P93004_S2___1	4811900	6258700	5901900	32565000	26857000	33583000	5657500	3.10017e+07	Cluster2	0.988523
Q9LZJ5	Q9LZJ5_S894___1	34112000	44809000	80241000	22901000	28572000	24251000	53054000	2.52413e+07	Cluster1	0.93377
Q9LX99	Q9LX99_T698___1	11018000	9747200	14065000	62021000	68986000	67169000	1.16101e+07	6.60587e+07	Cluster2	0.991396
Q4V3D3	Q4V3D3_S224___1	4143000	4759700	5835100	21437000	27943000	23167000	4912600	2.41823e+07	Cluster2	0.992017
O80939	O80939_S672___2	50000	50000	50000	2230600	4505300	3009700	50000	3.24853e+06	Cluster2	0.983659
F4K0C4	F4K0C4_S475___1	19862000	21028000	27239000	48843000	42082000	35896000	2.27097e+07	4.22737e+07	Cluster2	0.966389
Q6NLQ6	Q6NLQ6_S379___1	6320900	5826000	9302600	43675000	34430000	31294000	7.14983e+06	3.64663e+07	Cluster2	0.987498
F4HY32	F4HY32_S846___1	3044300	2235600	3496800	6549400	5263900	5596600	2.92557e+06	5803300	Cluster2	0.955674
O80452	O80452_S73___2	6472900	5567300	6974400	2108500	2879500	3480300	6338200	2.82277e+06	Cluster1	0.964206
Q9LZU5	Q9LZU5_S3___1	6126000	9257500	14162000	14235000	13939000	8538400	9848500	1.22375e+07	Cluster2	0.691329
Q93ZT6	Q93ZT6_S487___1	6798000	4316700	7447400	37673000	49750000	41590000	6.18737e+06	4.30043e+07	Cluster2	0.981208
Q9FNM7	Q9FNM7_S110___1	2313800	2540100	5827300	12870000	9890500	11803000	3560400	1.15212e+07	Cluster2	0.97035
Q940N7	Q940N7_S277___2	73708000	64582000	49714000	47723000	29881000	34017000	62668000	37207000	Cluster1	0.861223
P93047	P93047_S134___1	40539000	38275000	51050000	18329000	21564000	20922000	43288000	2.02717e+07	Cluster1	0.976788
B6EUB3	B6EUB3_S1274___1	5249100	7602600	8259200	2803700	4692400	4536500	7.03697e+06	4.01087e+06	Cluster1	0.935893
Q9FXI5	Q9FXI5_S369___1	7851800	7824100	13165000	38758000	31862000	44091000	9.61363e+06	38237000	Cluster2	0.989032
Q8GXX7	Q8GXX7_S366___2	50000	50000	50000	147190000	117400000	101320000	50000	121970000	Cluster2	0.985648
Q9SYX2	Q9SYX2_S97___1	2618500	5545600	3110600	14034000	13563000	14717000	3.75823e+06	1.41047e+07	Cluster2	0.960335
Q9LM78	Q9LM78_S788___2	2533400	4064500	4201500	6584400	8121000	7072300	3599800	7.25923e+06	Cluster2	0.962921
Q8L7W3	Q8L7W3_S558___2	3984000	3197200	2408900	6202000	7315900	6461100	3196700	6.65967e+06	Cluster2	0.913048
Q8L7W3	Q8L7W3_S560___2	3984000	3197200	2408900	6202000	7315900	6461100	3196700	6.65967e+06	Cluster2	0.913048
Q9SXB8	Q9SXB8_S501___2	50000	50000	50000	6223900	9938100	7610400	50000	7.92413e+06	Cluster2	0.985502
Q9MB58	Q9MB58_S216___1	1177900	1927900	1713400	7715100	6977600	8341200	1606400	7.67797e+06	Cluster2	0.987937
Q9LKW9	Q9LKW9_S1031___2	972900	1208100	1676800	2592500	2633700	3105100	1.28593e+06	2777100	Cluster2	0.980316
Q9FDX6	Q9FDX6_S114___1	50000	50000	50000	15613000	9467500	8159300	50000	1.10799e+07	Cluster2	0.983893
Q6R8G3	Q6R8G3_S56___1	1018200	1220300	1556200	50000	50000	50000	1264900	50000	Cluster1	0.97615
Q94BR1	Q94BR1_S103___2	50000	50000	50000	19427000	17078000	39744000	50000	2.54163e+07	Cluster2	0.985261
Q9C5J9	Q9C5J9_S174___2	2865500	3451500	3685700	8796700	7405600	5900200	3.33423e+06	7367500	Cluster2	0.967415
Q8LGA5	Q8LGA5_S306___2	50000	50000	50000	10285000	9311700	10146000	50000	9.91423e+06	Cluster2	0.986207
P43286	P43286_S280___2	1064700000	1355100000	1438900000	2664100000	2248900000	2111600000	1.28623e+09	2.34153e+09	Cluster2	0.972072
Q8LGA5	Q8LGA5_S311___2	50000	50000	50000	10285000	9311700	10146000	50000	9.91423e+06	Cluster2	0.986207
P43286	P43286_S283___2	1064700000	1355100000	1438900000	2664100000	2248900000	2111600000	1.28623e+09	2.34153e+09	Cluster2	0.972072
Q9LX99	Q9LX99_S1050___1	55895000	48896000	69101000	165870000	161700000	213210000	57964000	180260000	Cluster2	0.985745
Q8LPG9	Q8LPG9_S147___2	32554000	32408000	37725000	68347000	72318000	81354000	34229000	7.40063e+07	Cluster2	0.990659
Q9M089	Q9M089_S179___3	8005000	15359000	14367000	52927000	44919000	36210000	12577000	4.46853e+07	Cluster2	0.972472
Q9M089	Q9M089_S184___3	8005000	15359000	14367000	52927000	44919000	36210000	12577000	4.46853e+07	Cluster2	0.972472
Q9M089	Q9M089_S185___3	8005000	15359000	14367000	52927000	44919000	36210000	12577000	4.46853e+07	Cluster2	0.972472
Q9SUJ1	Q9SUJ1_S74___1	50000	50000	50000	4594200	3988700	4736100	50000	4.43967e+06	Cluster2	0.986208
Q66GP0	Q66GP0_S573___1	2134700	2808500	2543400	1670100	1159000	1113200	2.49553e+06	1314100	Cluster1	0.927416
F4IUW3	F4IUW3_S126___2	5232100	7079700	9218500	17394000	17671000	23020000	7.17677e+06	1.93617e+07	Cluster2	0.983918
F4IUW3	F4IUW3_S132___2	5232100	7079700	9218500	17394000	17671000	23020000	7.17677e+06	1.93617e+07	Cluster2	0.983918
Q0WUY5	Q0WUY5_S549___2	50000	50000	50000	7979500	10096000	81407000	50000	3.31608e+07	Cluster2	0.97254
A0A1P8B5D8	A0A1P8B5D8_S236___2	2672600	18688000	5022300	20499000	13452000	20372000	8794300	1.81077e+07	Cluster2	0.807072
Q8GXX7	Q8GXX7_S184___1	1026500	1282300	1890100	6269300	6489400	8096700	1.39963e+06	6951800	Cluster2	0.99423
F4JFN7	F4JFN7_S473___2	10343000	11827000	9937800	26177000	25385000	24774000	10702600	2.54453e+07	Cluster2	0.97703
F4JFN7	F4JFN7_S474___2	10343000	11827000	9937800	26177000	25385000	24774000	10702600	2.54453e+07	Cluster2	0.97703
Q9SKR5	Q9SKR5_T152___2	14925000	27213000	25180000	33760000	45511000	34281000	2.24393e+07	3.78507e+07	Cluster2	0.900372
Q94AI7	Q94AI7_S705___1	2398700	1521800	2200500	3418400	4047100	3631700	2.04033e+06	3.69907e+06	Cluster2	0.928789
F4K9W2	F4K9W2_S192___1	3530000	1276500	4530200	50000	50000	50000	3.11223e+06	50000	Cluster1	0.96631
Q9LI86	Q9LI86_S286___2	1415300	1838500	2030400	50000	50000	50000	1761400	50000	Cluster1	0.975099
Q9LI86	Q9LI86_S289___2	1415300	1838500	2030400	50000	50000	50000	1761400	50000	Cluster1	0.975099
Q9LUZ4	Q9LUZ4_S502___1	1046200	1136400	1572700	1887100	2238700	3620900	1.25177e+06	2.58223e+06	Cluster2	0.923859
F4KHD5	F4KHD5_S2802___2	2301700	2942100	4449500	11150000	9870600	9182200	3231100	10067600	Cluster2	0.986606
F4KHD5	F4KHD5_S2804___2	2301700	2942100	4449500	11150000	9870600	9182200	3231100	10067600	Cluster2	0.986606
F4KG14	F4KG14_S12___2	865560	1216800	1442500	7316800	9200200	9163900	1.17495e+06	8560300	Cluster2	0.993773
F4I854	F4I854_S109___1	2286400	2019400	4127700	3468300	4648600	4921700	2.81117e+06	4346200	Cluster2	0.860546
F4K5J1	F4K5J1_S1056___1	1966700	2483500	3639900	27910000	29607000	37443000	2696700	3.16533e+07	Cluster2	0.994954
Q9SD02	Q9SD02_S59___1	4670400	5959700	7050100	9795700	11812000	13134000	5893400	1.15806e+07	Cluster2	0.974066
Q9FMG4	Q9FMG4_S225___2	2397000	3194900	3371800	13697000	10513000	11277000	2987900	11829000	Cluster2	0.988986
Q8GXX7	Q8GXX7_S357___2	8932100	6158700	7303500	147190000	117400000	101320000	7.46477e+06	121970000	Cluster2	0.97868
Q9SRE5	Q9SRE5_S152___2	4125200	5777400	5683200	9724100	11510000	12274000	5.19527e+06	1.11694e+07	Cluster2	0.979514
Q9SRE5	Q9SRE5_T148___2	4125200	5777400	5683200	9724100	11510000	12274000	5.19527e+06	1.11694e+07	Cluster2	0.979514
Q941L0	Q941L0_S151___1	10966000	23146000	27458000	17386000	9714200	14753000	2.05233e+07	1.39511e+07	Cluster1	0.774247
Q9LPZ3	Q9LPZ3_S681___1	50000	50000	50000	8675100	7705800	9127400	50000	8.50277e+06	Cluster2	0.986262
F4JMF4	F4JMF4_S531___1	4141700	3635000	4599900	1561800	2308500	2079300	4.12553e+06	1983200	Cluster1	0.963681
Q84TH4	Q84TH4_S213___3	50000	50000	50000	2147000	1989500	1730400	50000	1.95563e+06	Cluster2	0.985412
Q84TH4	Q84TH4_S214___3	50000	50000	50000	2147000	1989500	1730400	50000	1.95563e+06	Cluster2	0.985412
Q84TH4	Q84TH4_S215___3	50000	50000	50000	2147000	1989500	1730400	50000	1.95563e+06	Cluster2	0.985412
Q9SZI4	Q9SZI4_S244___1	61233000	64419000	105740000	42353000	34918000	45105000	7.71307e+07	40792000	Cluster1	0.946464
Q9C5X3	Q9C5X3_S582___2	11457000	13088000	24450000	40194000	44533000	56893000	1.63317e+07	4.72067e+07	Cluster2	0.974078
F4KDH9	F4KDH9_T596___2	12892000	13919000	19513000	5704600	5926500	6157200	1.54413e+07	5.92943e+06	Cluster1	0.97988
Q9FFV8	Q9FFV8_S215___3	50000	50000	50000	30590000	12248000	49114000	50000	3.06507e+07	Cluster2	0.982556
Q9FFV8	Q9FFV8_S218___3	50000	50000	50000	30590000	12248000	49114000	50000	3.06507e+07	Cluster2	0.982556
Q9C5X3	Q9C5X3_S588___2	11457000	13088000	24450000	40194000	44533000	56893000	1.63317e+07	4.72067e+07	Cluster2	0.974078
Q9SHI7	Q9SHI7_S178___1	7432500	6721100	7692100	16877000	15234000	23015000	7281900	1.83753e+07	Cluster2	0.970622
O48814	O48814_S28___2	50000	50000	50000	4879000	3866500	4450100	50000	4.39853e+06	Cluster2	0.985918
Q8VZL1	Q8VZL1_T6___2	11378000	7571700	4985700	4936000	5113200	4387900	7.97847e+06	4.81237e+06	Cluster1	0.795401
Q9ZUS1	Q9ZUS1_S344___1	50000	50000	50000	3579500	3343400	3780900	50000	3.56793e+06	Cluster2	0.986298
Q67XU1	Q67XU1_S86___2	10214000	16119000	22465000	50000	50000	50000	16266000	50000	Cluster1	0.976327
Q67XU1	Q67XU1_S95___2	10214000	16119000	22465000	50000	50000	50000	16266000	50000	Cluster1	0.976327
F4JKH6	F4JKH6_S1448___2	50000	50000	50000	2724400	2829600	2614700	50000	2722900	Cluster2	0.986061
P18616	P18616_S1734___2	22880000	31565000	47068000	18080000	42678000	45274000	3.38377e+07	35344000	Cluster1	0.55254
P18616	P18616_S1740___2	22880000	31565000	47068000	18080000	42678000	45274000	3.38377e+07	35344000	Cluster1	0.55254
Q9FKE6	Q9FKE6_S421___2	2100300	2285000	3426500	7222900	7123500	6581200	2.60393e+06	6.97587e+06	Cluster2	0.989797
Q9FKE6	Q9FKE6_S423___2	2100300	2285000	3426500	7222900	7123500	6581200	2.60393e+06	6.97587e+06	Cluster2	0.989797
Q7PC86	Q7PC86_S824___1	50000	50000	50000	4074300	3084200	2820600	50000	3.32637e+06	Cluster2	0.984828
Q9ZV88	Q9ZV88_S165___2	875680	4198800	9094900	50000	50000	50000	4.72313e+06	50000	Cluster1	0.976797
Q8LPG9	Q8LPG9_S127___2	50000	50000	50000	11647000	15278000	16597000	50000	1.45073e+07	Cluster2	0.986241
Q9LYG9	Q9LYG9_S57___1	3370200	2387800	4341600	1278900	2679500	2793400	3.36653e+06	2250600	Cluster1	0.831071
Q9MB58	Q9MB58_S271___2	1063800	2039900	1769600	5416200	9598100	8309000	1.62443e+06	7.77443e+06	Cluster2	0.973975
Q9MB58	Q9MB58_S276___2	1063800	2039900	1769600	5416200	9598100	8309000	1.62443e+06	7.77443e+06	Cluster2	0.973975
Q9XF67	Q9XF67_S382___2	1484700	1672400	1812200	6014400	5036800	4939500	1.65643e+06	5.33023e+06	Cluster2	0.98903
Q9XF67	Q9XF67_S385___2	1484700	1672400	1812200	6014400	5036800	4939500	1.65643e+06	5.33023e+06	Cluster2	0.98903
Q8LPG9	Q8LPG9_S132___2	50000	50000	50000	11647000	15278000	16597000	50000	1.45073e+07	Cluster2	0.986241
Q5M750	Q5M750_S235___1	2016800	2412600	2789600	7713400	9510800	10648000	2.40633e+06	9.29073e+06	Cluster2	0.991173
Q9FFK1	Q9FFK1_S312___1	1096300	1027900	892490	1837400	2067700	2346500	1.00556e+06	2.08387e+06	Cluster2	0.955072
Q9LX99	Q9LX99_S711___1	50000	50000	50000	3108500	1778000	2312900	50000	2399800	Cluster2	0.983956
Q9FIJ0	Q9FIJ0_S65___1	679250	872810	853140	1775100	2263400	2344100	801733	2.12753e+06	Cluster2	0.984043
Q9FHP0	Q9FHP0_S38___1	11395000	14994000	24152000	27903000	32374000	31371000	16847000	3.05493e+07	Cluster2	0.937741
Q944G9	Q944G9_S30___1	1049000	1779300	799140	50000	50000	50000	1.20915e+06	50000	Cluster1	0.962303
Q9SCK0	Q9SCK0_S404___1	2628700	2974100	5425800	7738300	4348400	5265300	3676200	5784000	Cluster2	0.834679
A0A1P8B4J0	A0A1P8B4J0_S63___2	3029800	2420100	3683800	50000	50000	50000	3.04457e+06	50000	Cluster1	0.972438
F4J077	F4J077_S354___1	20664000	12555000	8284200	7398400	3333400	3225200	13834400	4.65233e+06	Cluster1	0.856126
Q9MB58	Q9MB58_S16___1	3045200	1974800	2188200	20095000	14797000	16262000	2.40273e+06	1.70513e+07	Cluster2	0.970338
F4JNM2	F4JNM2_S883___2	5942600	8676400	7718500	21403000	13946000	16718000	7.44583e+06	1.73557e+07	Cluster2	0.959297
F4JNM2	F4JNM2_S888___2	5942600	8676400	7718500	21403000	13946000	16718000	7.44583e+06	1.73557e+07	Cluster2	0.959297
O64760	O64760_T522___1	48809000	36045000	91847000	27645000	38302000	47410000	5.89003e+07	3.77857e+07	Cluster1	0.816639
Q9SD66	Q9SD66_T64___2	179460000	197230000	202860000	25206000	20096000	22916000	1.93183e+08	2.27393e+07	Cluster1	0.971223
Q9SD66	Q9SD66_T64___3	92664000	63682000	73778000	5531300	6282800	13145000	76708000	8319700	Cluster1	0.964441
Q9SD66	Q9SD66_T65___3	92664000	63682000	73778000	5531300	6282800	13145000	76708000	8319700	Cluster1	0.964441
Q9SD66	Q9SD66_T71___3	92664000	63682000	73778000	5531300	6282800	13145000	76708000	8319700	Cluster1	0.964441
Q8LBP4	Q8LBP4_S424___1	67060000	102030000	114430000	17175000	33008000	20236000	9.45067e+07	23473000	Cluster1	0.967626
A0A1P8B5D8	A0A1P8B5D8_S240___2	11103000	7214600	16586000	11764000	23557000	20372000	1.16345e+07	1.85643e+07	Cluster2	0.789233
Q9FRL3	Q9FRL3_S33___2	5708200	9364800	6506700	12965000	13980000	15859000	7.19323e+06	14268000	Cluster2	0.94187
Q9M0G2	Q9M0G2_S198___2	50000	50000	50000	4018400	8452900	5708600	50000	6.05997e+06	Cluster2	0.984141
C0LGE0	C0LGE0_S989___2	1561000	2859800	2020200	4894200	4450200	4350000	2147000	4564800	Cluster2	0.945907
Q9SU78	Q9SU78_S242___1	826530	832090	1279400	1703000	1519500	1934200	979340	1718900	Cluster2	0.957085
F4K5Y5	F4K5Y5_T1210___1	3792400	4189300	5747600	50000	50000	50000	4.57643e+06	50000	Cluster1	0.974744
A0A1P8APD7	A0A1P8APD7_S144___3	1638900	1906600	2072700	50000	50000	50000	1.87273e+06	50000	Cluster1	0.973733
Q9C9J8	Q9C9J8_S131___1	50000	50000	50000	58201000	44166000	44887000	50000	4.90847e+07	Cluster2	0.985799
A0A1P8APD7	A0A1P8APD7_S148___3	1638900	1906600	8529600	50000	50000	50000	4.02503e+06	50000	Cluster1	0.977355
Q9S814	Q9S814_S648___1	1239200	1342800	1945300	3247500	2606900	2631300	1509100	2.82857e+06	Cluster2	0.965359
Q9ZU93	Q9ZU93_S21___1	1372400	1589900	2907300	1345100	1072000	857510	1.95653e+06	1.09154e+06	Cluster1	0.877581
Q8VWF5	Q8VWF5_S127___1	1557800	2045000	3823900	5670700	4467900	6133600	2.47557e+06	5.42407e+06	Cluster2	0.942003
Q9ZUN3	Q9ZUN3_S577___1	1002200	725010	1472700	1572900	1104900	2671300	1.06664e+06	1.78303e+06	Cluster2	0.787751
Q8GSA7	Q8GSA7_S780___1	50000	50000	50000	1633800	2761400	2879000	50000	2.42473e+06	Cluster2	0.984626
O82199	O82199_S233___1	3138700	3395100	3945600	1098600	1741100	1900700	3.49313e+06	1.58013e+06	Cluster1	0.966297
F4HS99	F4HS99_S606___2	50000	50000	50000	25464000	25745000	22244000	50000	2.44843e+07	Cluster2	0.985951
F4HS99	F4HS99_T609___2	50000	50000	50000	25464000	25745000	22244000	50000	2.44843e+07	Cluster2	0.985951
Q9LDZ5	Q9LDZ5_S368___1	12432000	17502000	23630000	10377000	9434200	8891700	1.78547e+07	9.56763e+06	Cluster1	0.941233
Q9C9Y3	Q9C9Y3_S510___2	3190200	3792200	7063300	11369000	10058000	10840000	4681900	1.07557e+07	Cluster2	0.962849
Q9C9Y3	Q9C9Y3_S512___2	3190200	3792200	7063300	11369000	10058000	10840000	4681900	1.07557e+07	Cluster2	0.962849
F4KDH9	F4KDH9_S597___2	12892000	13919000	19513000	5704600	5926500	6157200	1.54413e+07	5.92943e+06	Cluster1	0.97988
Q94A79	Q94A79_S30___1	3681200	4274000	6802900	10897000	11554000	12473000	4.91937e+06	1.16413e+07	Cluster2	0.98111
Q9LS51	Q9LS51_S148___1	72029000	105380000	131280000	249070000	239390000	176130000	1.02896e+08	221530000	Cluster2	0.955017
A0A1P8AMQ1	A0A1P8AMQ1_S3237___1	1555400	1563200	3449000	639930	873290	1001600	2189200	838273	Cluster1	0.950819
P20649	P20649_T881___1	62673000	58462000	95023000	31324000	65427000	60682000	7.20527e+07	5.24777e+07	Cluster1	0.818158
Q8L626	Q8L626_S547___2	2550800	3823600	4459800	7569900	8945000	9514300	3611400	8676400	Cluster2	0.979561
O48724	O48724_S148___2	34032000	45343000	40234000	16288000	18229000	16118000	3.98697e+07	1.68783e+07	Cluster1	0.970935
O48724	O48724_T154___2	34032000	45343000	40234000	16288000	18229000	16118000	3.98697e+07	1.68783e+07	Cluster1	0.970935
Q9LDI9	Q9LDI9_S236___1	1658800	1937600	2367800	6225300	6111000	6656300	1.98807e+06	6.33087e+06	Cluster2	0.995843
Q9ZQC5	Q9ZQC5_S562___2	14168000	14627000	14057000	4227600	5850300	10560000	14284000	6879300	Cluster1	0.928698
Q9LV05	Q9LV05_S812___2	15435000	22301000	26206000	5749600	12839000	5774800	21314000	8.12113e+06	Cluster1	0.932118
Q9LQF2	Q9LQF2_S73___2	23684000	38764000	80851000	25640000	21896000	20683000	4.77663e+07	2.27397e+07	Cluster1	0.869322
Q9LL84	Q9LL84_S1058___1	3356100	41335000	77312000	67375000	60252000	60192000	40667700	6.26063e+07	Cluster2	0.741094
Q9C5T4	Q9C5T4_S89___1	549830	1047300	1122200	4719000	3940700	5309400	906443	4.65637e+06	Cluster2	0.987308
Q9FFV8	Q9FFV8_T219___3	50000	50000	50000	14877000	12248000	17328000	50000	1.48177e+07	Cluster2	0.986199
Q9ZSA4	Q9ZSA4_S443___1	50000	50000	50000	2154300	1742900	1984600	50000	1960600	Cluster2	0.985856
Q8GYC7	Q8GYC7_S51___1	50000	50000	50000	35571000	28735000	31340000	50000	31882000	Cluster2	0.986028
Q9XF89	Q9XF89_S49___1	2751300	2928400	3793700	2215700	1264000	1422700	3157800	1.63413e+06	Cluster1	0.916963
Q8GYC7	Q8GYC7_T52___1	50000	50000	50000	35571000	28735000	31340000	50000	31882000	Cluster2	0.986028
Q9LM33	Q9LM33_S539___1	18951000	11204000	22255000	8266400	11530000	14298000	17470000	11364800	Cluster1	0.841831
F4IX22	F4IX22_S689___3	50000	50000	50000	4388100	7127500	7111600	50000	6.20907e+06	Cluster2	0.98556
F4IX22	F4IX22_S690___3	50000	50000	50000	4388100	7127500	7111600	50000	6.20907e+06	Cluster2	0.98556
F4IX22	F4IX22_S691___3	50000	50000	50000	4388100	7127500	7111600	50000	6.20907e+06	Cluster2	0.98556
Q9ZQC5	Q9ZQC5_S537___2	20574000	19413000	37963000	11569000	18919000	20546000	2.59833e+07	1.70113e+07	Cluster1	0.853309
Q9ZQC5	Q9ZQC5_S540___2	20574000	19413000	37963000	11569000	18919000	20546000	2.59833e+07	1.70113e+07	Cluster1	0.853309
Q9C8E6	Q9C8E6_S320___3	39436000	50878000	31904000	19839000	21626000	25745000	4.07393e+07	2.24033e+07	Cluster1	0.920727
Q9C8E6	Q9C8E6_S328___3	39436000	50878000	31904000	19839000	21626000	25745000	4.07393e+07	2.24033e+07	Cluster1	0.920727
Q940X9	Q940X9_S490___2	50000	50000	50000	27216000	22492000	18514000	50000	2.27407e+07	Cluster2	0.985365
Q940X9	Q940X9_S493___2	50000	50000	50000	27216000	22492000	18514000	50000	2.27407e+07	Cluster2	0.985365
Q0WLC7	Q0WLC7_S50___2	50000	50000	50000	6025300	8115600	8281900	50000	7.47427e+06	Cluster2	0.986144
Q9C5H6	Q9C5H6_S17___1	597450	651420	1197100	4768000	3554100	4662800	815323	4328300	Cluster2	0.990461
F4IJD7	F4IJD7_S190___1	51323000	57823000	85517000	110360000	135420000	133860000	6.48877e+07	1.26547e+08	Cluster2	0.970036
Q0WR25	Q0WR25_S253___2	50000	50000	50000	19751000	25135000	19856000	50000	2.15807e+07	Cluster2	0.98592
Q9SMM5	Q9SMM5_S248___2	3751600	10542000	8904100	22762000	23422000	18975000	7.73257e+06	2.17197e+07	Cluster2	0.940012
Q56WH4	Q56WH4_S259___1	772560	613390	701570	1831300	1567300	1817100	695840	1.73857e+06	Cluster2	0.973274
Q9MA55	Q9MA55_S503___2	11568000	41581000	28162000	46444000	51789000	56967000	2.71037e+07	5.17333e+07	Cluster2	0.854427
Q8W4N1	Q8W4N1_S523___2	6528100	8727100	12960000	15095000	16295000	10737000	9.40507e+06	1.40423e+07	Cluster2	0.84694
Q8GUI6	Q8GUI6_S36___1	11737000	15296000	22558000	50000	50000	50000	1.65303e+07	50000	Cluster1	0.975535
Q9FGK9	Q9FGK9_S140___1	11856000	12466000	18442000	31074000	37202000	38303000	1.42547e+07	3.55263e+07	Cluster2	0.9871
Q93XW5	Q93XW5_S306___1	50000	50000	50000	8309600	7362200	5677800	50000	7.11653e+06	Cluster2	0.985015
Q94JY3	Q94JY3_S2___1	50000	50000	50000	4139000	3922500	5187100	50000	4416200	Cluster2	0.986289
Q9FKB6	Q9FKB6_S512___3	3968300	1505800	3147800	3448800	2488700	3500000	2.87397e+06	3.14583e+06	Cluster2	0.589339
Q9FKB6	Q9FKB6_S516___3	3968300	1505800	3147800	3448800	2488700	3500000	2.87397e+06	3.14583e+06	Cluster2	0.589339
Q9FKB6	Q9FKB6_S520___3	3968300	1505800	3147800	3448800	2488700	3500000	2.87397e+06	3.14583e+06	Cluster2	0.589339
Q9SKR5	Q9SKR5_S59___2	17728000	27143000	15824000	3448900	5853800	6262900	2.02317e+07	5.18853e+06	Cluster1	0.95477
Q9SKR5	Q9SKR5_T55___2	17728000	27143000	15824000	3448900	5853800	6262900	2.02317e+07	5.18853e+06	Cluster1	0.95477
Q8L3P4	Q8L3P4_S364___1	887450	1179400	1552900	1637200	2308700	2779000	1.20658e+06	2.24163e+06	Cluster2	0.920834
Q9SW48	Q9SW48_T57___2	50000	50000	50000	1668300	1051500	693160	50000	1.13765e+06	Cluster2	0.976608
Q9M0C5	Q9M0C5_S531___2	4619300	5843600	4877900	25034000	27664000	23617000	5113600	2.54383e+07	Cluster2	0.983384
Q9M0C5	Q9M0C5_T527___2	4619300	5843600	4877900	25034000	27664000	23617000	5113600	2.54383e+07	Cluster2	0.983384
O81644	O81644_S858___2	43571000	83126000	145460000	201070000	242720000	193570000	90719000	2.12453e+08	Cluster2	0.927913
Q9LZ82	Q9LZ82_S26___2	22886000	44778000	51101000	85325000	75615000	64511000	3.95883e+07	7.51503e+07	Cluster2	0.915283
Q67XD9	Q67XD9_S70___1	3591700	5859100	7380700	10799000	12556000	11580000	5610500	11645000	Cluster2	0.957951
C0LGK4	C0LGK4_S496___1	50000	50000	50000	973370	1317300	1376300	50000	1.22232e+06	Cluster2	0.985607
Q8RX89	Q8RX89_S44___2	50000	50000	50000	1403500	1594700	1467900	50000	1488700	Cluster2	0.986093
Q8RX89	Q8RX89_S46___2	50000	50000	50000	1403500	1594700	1467900	50000	1488700	Cluster2	0.986093
Q0WLC7	Q0WLC7_S49___1	40491000	48602000	57732000	19229000	33981000	28341000	4.89417e+07	2.71837e+07	Cluster1	0.943743
Q9SV09	Q9SV09_S352___2	9264400	8421200	16966000	51095000	47436000	35656000	1.15505e+07	44729000	Cluster2	0.978447
B9DF92	B9DF92_S207___2	50000	50000	50000	12294000	13952000	11683000	50000	12643000	Cluster2	0.985968
P0C5E2	P0C5E2_S633___2	610020	4096500	3765000	3084800	3756500	4421800	2823840	3.75437e+06	Cluster2	0.691959
P30188	P30188_S6___1	50000	50000	50000	1341000	811390	587140	50000	913177	Cluster2	0.976375
P0C5E2	P0C5E2_S640___2	610020	4096500	3765000	3084800	3756500	4421800	2823840	3.75437e+06	Cluster2	0.691959
Q9LEX1	Q9LEX1_T485___2	14295000	12051000	12570000	712210	7512500	8854800	12972000	5693170	Cluster1	0.840193
Q93W28	Q93W28_S222___3	22916000	35113000	35866000	90963000	82327000	78002000	3.12983e+07	83764000	Cluster2	0.983899
Q9ZQC5	Q9ZQC5_S39___1	50000	50000	50000	6503800	6830700	9337800	50000	7.55743e+06	Cluster2	0.986259
Q8L7Z6	Q8L7Z6_T209___1	4648000	4935200	8043900	1135300	1247600	2422500	5875700	1601800	Cluster1	0.96978
Q9SMQ6	Q9SMQ6_S193___1	50000	50000	50000	70745000	50081000	43786000	50000	5.48707e+07	Cluster2	0.985267
Q1PDV6	Q1PDV6_S31___1	2260100	1187500	2557600	7104100	6756700	7116100	2.00173e+06	6992300	Cluster2	0.961596
F4JMF4	F4JMF4_S516___1	7984700	10479000	9696600	3247200	4215600	5138300	9.38677e+06	4.20037e+06	Cluster1	0.971009
Q9XGR4	Q9XGR4_T109___1	5266500	7576800	3704200	3700700	3865900	2771100	5.51583e+06	3445900	Cluster1	0.813459
O50061	O50061_S279___1	50000	50000	50000	44216000	43221000	71018000	50000	5.28183e+07	Cluster2	0.986223
Q9MAM3	Q9MAM3_S6___1	1833300	1764300	2364800	5956200	4798200	5266300	1.98747e+06	5.34023e+06	Cluster2	0.98836
Q1PDV6	Q1PDV6_S462___1	1246100	1085200	1199200	393180	548540	661930	1.17683e+06	534550	Cluster1	0.958822
Q9FFV8	Q9FFV8_S108___1	1737400	2343000	3293200	5254000	6956900	6596800	2.45787e+06	6.26923e+06	Cluster2	0.978299
Q8W4N1	Q8W4N1_S489___2	8512500	9407800	9969500	16981000	23382000	23919000	9296600	2.14273e+07	Cluster2	0.976572
Q8W4N1	Q8W4N1_S494___2	8512500	9407800	9969500	16981000	23382000	23919000	9296600	2.14273e+07	Cluster2	0.976572
F4JR96	F4JR96_S155___1	1984000	3175700	4247000	1520400	2524400	3360600	3.13557e+06	2.46847e+06	Cluster1	0.753703
P98205	P98205_S1050___1	948040	1134100	1306400	2641500	2125900	2095100	1.12951e+06	2287500	Cluster2	0.979485
P92941	P92941_T38___2	30618000	36126000	35675000	62004000	71912000	63734000	3.41397e+07	6.58833e+07	Cluster2	0.98573
Q8W569	Q8W569_S251___1	3345000	4545000	5059000	10045000	12117000	10918000	4.31633e+06	1.10267e+07	Cluster2	0.988658
Q96292	Q96292_S62___1	50000	50000	50000	15173000	10863000	10369000	50000	12135000	Cluster2	0.985224
Q9LTT8	Q9LTT8_S830___1	50000	50000	50000	11671000	11449000	12895000	50000	12005000	Cluster2	0.986339
Q8GUM4	Q8GUM4_S577___1	50000	50000	50000	3534700	1777000	5756700	50000	3.68947e+06	Cluster2	0.98033
P20649	P20649_T948___1	3453900	3639500	3654000	444140	665270	755170	3.58247e+06	621527	Cluster1	0.974834
A0A1P8AQT9	A0A1P8AQT9_S246___2	8161600	10016000	17718000	7702000	6365700	11772000	11965200	8.61323e+06	Cluster1	0.795268
A0A1P8AQT9	A0A1P8AQT9_S248___2	8161600	10016000	17718000	7702000	6365700	11772000	11965200	8.61323e+06	Cluster1	0.795268
Q9FL12	Q9FL12_S51___2	90069000	36187000	48464000	32000000	46428000	44393000	58240000	4.09403e+07	Cluster1	0.722045
Q9M354	Q9M354_S169___1	86373000	108640000	136990000	217270000	203170000	175120000	1.10668e+08	198520000	Cluster2	0.964617
Q9SUM4	Q9SUM4_S578___2	1139400	8202000	8547000	8054800	10000000	8259200	5962800	8.77133e+06	Cluster2	0.729278
Q9MB58	Q9MB58_S303___2	4327600	7058200	9370600	16172000	15593000	17109000	6918800	1.62913e+07	Cluster2	0.969145
Q9MB58	Q9MB58_S306___2	4327600	7058200	9370600	16172000	15593000	17109000	6918800	1.62913e+07	Cluster2	0.969145
Q8RXA7	Q8RXA7_S770___1	5108400	3300600	4422700	9717000	13671000	11049000	4.27723e+06	11479000	Cluster2	0.953898
Q9FZ45	Q9FZ45_S64___2	31048000	31525000	33765000	10621000	17589000	14928000	3.21127e+07	1.43793e+07	Cluster1	0.962606
Q9FZ45	Q9FZ45_S72___2	31048000	31525000	33765000	10621000	17589000	14928000	3.21127e+07	1.43793e+07	Cluster1	0.962606
Q9FH46	Q9FH46_S515___1	2179900	3486400	3001700	7539100	6663700	6236800	2.88933e+06	6813200	Cluster2	0.971258
Q9SXB8	Q9SXB8_S501___1	50000	50000	50000	3637300	3010300	3255700	50000	3301100	Cluster2	0.985911
Q8GXW8	Q8GXW8_S419___1	5582600	4877100	5926700	1837100	2677100	2579700	5.46213e+06	2.36463e+06	Cluster1	0.967101
Q9M221	Q9M221_S425___1	1342600	1043900	2936100	1482300	1355100	930370	1774200	1.25592e+06	Cluster1	0.706632
Q9C519	Q9C519_S75___1	50000	50000	50000	3363900	3718800	4519500	50000	3867400	Cluster2	0.986312
P42759	P42759_T14___1	2275700	2063300	2797700	21000000	13285000	17751000	2378900	1.73453e+07	Cluster2	0.985749
Q947D2	Q947D2_S765___1	1163100	1187000	1685200	5228100	3368000	4236300	1345100	4.27747e+06	Cluster2	0.980616
Q8H0T4	Q8H0T4_S1705___1	10796000	8366800	14164000	24778000	22287000	19924000	1.11089e+07	2.23297e+07	Cluster2	0.956729
Q9LVE0	Q9LVE0_S581___2	48355000	97250000	116620000	32457000	57954000	56065000	8.74083e+07	4.88253e+07	Cluster1	0.882329
Q9LVE0	Q9LVE0_S582___2	48355000	97250000	116620000	32457000	57954000	56065000	8.74083e+07	4.88253e+07	Cluster1	0.882329
Q9FMI8	Q9FMI8_S447___1	2552500	2174600	3338900	961870	1304200	1239300	2.68867e+06	1.16846e+06	Cluster1	0.967951
O82265	O82265_S4___1	3033100	3004800	2726200	5283500	6966700	7051900	2.92137e+06	6.43403e+06	Cluster2	0.96254
Q940N7	Q940N7_S173___1	6579600	10579000	13324000	8977100	3925200	7785300	1.01609e+07	6.89587e+06	Cluster1	0.794955
F4J5D3	F4J5D3_S386___2	1368200	23494000	73166000	69547000	56374000	56625000	3.26761e+07	6.08487e+07	Cluster2	0.779581
F4J5D3	F4J5D3_S390___2	1368200	23494000	73166000	69547000	56374000	56625000	3.26761e+07	6.08487e+07	Cluster2	0.779581
Q9FIP7	Q9FIP7_S147___1	50000	50000	50000	7122400	6468300	5448700	50000	6.34647e+06	Cluster2	0.985481
O04200	O04200_S155___1	3122900	4454800	5704700	29273000	27081000	17580000	4.42747e+06	2.46447e+07	Cluster2	0.983177
F4J6F6	F4J6F6_S693___1	6167900	4446000	9737200	7760100	3576600	5199700	6783700	5.51213e+06	Cluster1	0.671734
Q9SI37	Q9SI37_S269___1	1377700	1682500	3227700	8566900	9157000	13460000	2.09597e+06	1.03946e+07	Cluster2	0.985603
O04499	O04499_S373___1	621210	739250	1368400	2210700	2215900	2397500	909620	2274700	Cluster2	0.971808
Q8RWY7	Q8RWY7_S696___2	5342100	6502700	7030200	14257000	12327000	8648900	6.29167e+06	11744300	Cluster2	0.931313
Q8RWY7	Q8RWY7_S698___2	5342100	6502700	7030200	14257000	12327000	8648900	6.29167e+06	11744300	Cluster2	0.931313
Q9SJ62	Q9SJ62_S238___3	19279000	31651000	34864000	5115500	17449000	25208000	28598000	1.59242e+07	Cluster1	0.849183
Q9SJ62	Q9SJ62_S239___3	19279000	31651000	34864000	5115500	17449000	25208000	28598000	1.59242e+07	Cluster1	0.849183
Q9SJ62	Q9SJ62_S242___3	19279000	31651000	34864000	5115500	17449000	25208000	28598000	1.59242e+07	Cluster1	0.849183
F4K645	F4K645_S299___3	50000	50000	50000	1281300	2465100	2534500	50000	2.09363e+06	Cluster2	0.983268
F4K645	F4K645_S302___3	50000	50000	50000	1281300	2465100	2534500	50000	2.09363e+06	Cluster2	0.983268
F4K645	F4K645_S305___3	50000	50000	50000	1281300	2465100	2534500	50000	2.09363e+06	Cluster2	0.983268
F4KG14	F4KG14_S12___3	50000	50000	50000	2012600	2166200	1520800	50000	1.89987e+06	Cluster2	0.984478
F4ISN0	F4ISN0_S1731___1	2170100	1748300	3133900	2050200	1473300	3749400	2.35077e+06	2424300	Cluster1	0.558638
Q8GUI6	Q8GUI6_S36___2	15197000	11400000	15451000	34312000	32238000	40621000	14016000	3.57237e+07	Cluster2	0.97398
F4KG14	F4KG14_S16___3	50000	50000	50000	2012600	2166200	1520800	50000	1.89987e+06	Cluster2	0.984478
O23569	O23569_S6___1	33139000	35593000	67277000	152250000	107010000	144050000	4.53363e+07	1.34437e+08	Cluster2	0.97316
Q8GXW8	Q8GXW8_S376___1	5754800	6376500	7358800	2495600	3156100	3267600	6496700	2973100	Cluster1	0.980847
Q9FKA5	Q9FKA5_S346___1	2912600	2136400	2881800	46822000	29582000	35666000	2643600	3.73567e+07	Cluster2	0.982126
F4KG14	F4KG14_S20___3	50000	50000	50000	2012600	2166200	1520800	50000	1.89987e+06	Cluster2	0.984478
Q8VZ95	Q8VZ95_S2___1	5692900	3427800	7003100	12800000	13505000	19229000	5374600	15178000	Cluster2	0.950393
Q9FH32	Q9FH32_S754___1	2142100	2910600	3560900	6069000	5440700	6086100	2871200	5.86527e+06	Cluster2	0.980084
F4IDB4	F4IDB4_S741___1	3896900	5793200	7871500	7111900	7350300	11788000	5.85387e+06	8.75007e+06	Cluster2	0.819154
Q9LYC2	Q9LYC2_S104___1	4491700	3779300	5554600	1713100	1689500	2495900	4.60853e+06	1.96617e+06	Cluster1	0.965399
Q8VYJ6	Q8VYJ6_S478___2	1260300	1100500	1591300	2935700	3593800	3409100	1.31737e+06	3.31287e+06	Cluster2	0.984741
Q8VYJ6	Q8VYJ6_S485___2	1260300	1100500	1591300	2935700	3593800	3409100	1.31737e+06	3.31287e+06	Cluster2	0.984741
Q8VWF5	Q8VWF5_S384___2	122550000	90543000	102520000	40041000	72699000	86648000	1.05204e+08	6.64627e+07	Cluster1	0.86973
Q8VWF5	Q8VWF5_S390___2	122550000	90543000	102520000	40041000	72699000	86648000	1.05204e+08	6.64627e+07	Cluster1	0.86973
O82170	O82170_S65___1	8059400	11554000	9372400	3801700	4145600	5495600	9.66193e+06	4.48097e+06	Cluster1	0.964388
Q6R8G7	Q6R8G7_S65___2	1289800	819240	1094600	2363100	2922600	2106400	1067880	2.46403e+06	Cluster2	0.940667
Q93V70	Q93V70_S190___1	866330	687370	892540	2678100	2290200	2026800	815413	2331700	Cluster2	0.974988
F4J6F6	F4J6F6_S32___1	2534500	2492800	3944000	1208400	1814400	1878000	2.99043e+06	1633600	Cluster1	0.944851
Q84JR9	Q84JR9_S95___2	50000	50000	50000	15463000	14712000	16256000	50000	15477000	Cluster2	0.986291
A0A1P8B5D8	A0A1P8B5D8_S240___3	50000	50000	50000	13228000	17069000	18785000	50000	1.63607e+07	Cluster2	0.986268
A0A1P8B5D8	A0A1P8B5D8_Y216___3	50000	50000	50000	13228000	17069000	18785000	50000	1.63607e+07	Cluster2	0.986268
Q9C509	Q9C509_S95___1	50000	50000	50000	7882600	7784400	5698300	50000	7.12177e+06	Cluster2	0.985119
Q9XI36	Q9XI36_T89___2	5885700	5979800	8207900	1010400	1915500	2127400	6.69113e+06	1.68443e+06	Cluster1	0.972457
Q9XI36	Q9XI36_T91___2	5885700	5979800	8207900	1010400	1915500	2127400	6.69113e+06	1.68443e+06	Cluster1	0.972457
A4GSN8	A4GSN8_S1928___2	54545000	78637000	114210000	159120000	170990000	179530000	82464000	169880000	Cluster2	0.96135
Q9LM78	Q9LM78_S792___2	2533400	4064500	4201500	6584400	8121000	7072300	3599800	7.25923e+06	Cluster2	0.962921
Q94BN1	Q94BN1_S348___2	50000	50000	50000	3083900	1433200	1343800	50000	1.95363e+06	Cluster2	0.978682
Q94BN1	Q94BN1_S351___2	50000	50000	50000	3083900	1433200	1343800	50000	1.95363e+06	Cluster2	0.978682
Q94BN1	Q94BN1_S352___2	50000	50000	50000	3083900	1433200	1343800	50000	1.95363e+06	Cluster2	0.978682
Q39203	Q39203_S761___1	50000	50000	50000	1471800	977400	1170000	50000	1206400	Cluster2	0.984358
Q9C8M9	Q9C8M9_S383___1	50000	50000	50000	1309900	1121600	1192300	50000	1.20793e+06	Cluster2	0.98586
Q9SJ62	Q9SJ62_S242___2	33850000	40192000	39834000	13322000	28605000	28408000	3.79587e+07	23445000	Cluster1	0.89226
F4II29	F4II29_S605___2	50000	50000	50000	40802000	14114000	11904000	50000	2.22733e+07	Cluster2	0.980218
Q9FLP0	Q9FLP0_S586___2	12612000	14790000	19416000	34388000	53824000	30933000	15606000	39715000	Cluster2	0.956885
Q9SUY2	Q9SUY2_S139___2	112690000	206840000	317190000	251660000	215710000	294930000	212240000	254100000	Cluster2	0.684827
Q9SUY2	Q9SUY2_S140___2	112690000	206840000	317190000	251660000	215710000	294930000	212240000	254100000	Cluster2	0.684827
Q9FLP0	Q9FLP0_S509___1	2689300	2404600	4580300	1115800	1903100	2030700	3.22473e+06	1683200	Cluster1	0.92
Q39050	Q39050_S452___1	3425800	3688800	4786200	1221700	1888200	3574000	3.96693e+06	2.22797e+06	Cluster1	0.898588
O64851	O64851_S505___2	50000	50000	50000	4669500	6560300	6269700	50000	5.83317e+06	Cluster2	0.986005
Q8L9J7	Q8L9J7_S226___1	973540	1390900	1815400	6254000	2122900	5026000	1393280	4.46763e+06	Cluster2	0.913041
Q9SB75	Q9SB75_S614___1	2396800	2655300	4138100	3921600	4872000	6235000	3063400	5.00953e+06	Cluster2	0.897344
O64851	O64851_S509___2	50000	50000	50000	4669500	6560300	6269700	50000	5.83317e+06	Cluster2	0.986005
Q8L751	Q8L751_S323___1	50000	50000	50000	4392300	3313200	2329500	50000	3345000	Cluster2	0.98289
Q8VYV0	Q8VYV0_S73___1	50000	50000	50000	2995400	2969700	5282900	50000	3.74933e+06	Cluster2	0.98517
Q0WPK4	Q0WPK4_S208___2	6971000	3473100	3229500	2987100	1773600	2682500	4.55787e+06	2.48107e+06	Cluster1	0.809712
Q9SF36	Q9SF36_S522___2	24336000	35558000	33489000	58743000	75784000	74548000	3.11277e+07	6.96917e+07	Cluster2	0.974402
Q9SF36	Q9SF36_S525___2	24336000	35558000	33489000	58743000	75784000	74548000	3.11277e+07	6.96917e+07	Cluster2	0.974402
F4I0K2	F4I0K2_S131___1	1756700	1068200	1592400	8275300	6731700	7952100	1.47243e+06	7.65303e+06	Cluster2	0.974741
A0A1I9LMD5	A0A1I9LMD5_S531___1	2566100	2837600	4296200	50000	50000	50000	3233300	50000	Cluster1	0.975776
O23342	O23342_S67___1	50000	50000	50000	33818000	23752000	21768000	50000	26446000	Cluster2	0.98522
O81015	O81015_S462___2	3005100	3410600	4044300	17201000	14565000	11906000	3.48667e+06	1.45573e+07	Cluster2	0.986316
Q56WK6	Q56WK6_S194___1	7172000	7204100	11999000	3951700	3736400	6112700	8791700	4.60027e+06	Cluster1	0.939214
Q8RXL8	Q8RXL8_S334___1	31538000	28797000	30804000	58380000	69654000	72047000	3.03797e+07	6.66937e+07	Cluster2	0.978095
P98205	P98205_S1069___1	3768400	2599200	3714500	50000	50000	50000	3360700	50000	Cluster1	0.969965
O81015	O81015_S464___2	3005100	3410600	4044300	17201000	14565000	11906000	3.48667e+06	1.45573e+07	Cluster2	0.986316
Q9SY56	Q9SY56_S55___2	7264900	5514500	5081200	19497000	24474000	21346000	5.95353e+06	2.17723e+07	Cluster2	0.961549
Q0WLC7	Q0WLC7_S407___1	4381400	2540500	5819200	7570500	7405300	13621000	4.24703e+06	9.53227e+06	Cluster2	0.892916
Q9LN61	Q9LN61_S549___1	3165100	2494900	2865000	1312900	1520100	2006100	2.84167e+06	1.61303e+06	Cluster1	0.940653
Q9S9K7	Q9S9K7_S139___1	50000	50000	50000	1975900	2013500	3113100	50000	2367500	Cluster2	0.985572
Q94CK1	Q94CK1_S117___1	1508500	1658600	5570200	5557800	4968300	4672900	2.91243e+06	5.06633e+06	Cluster2	0.850398
F4IPZ3	F4IPZ3_S759___3	762850	2041100	2220100	2296700	4299500	3665200	1.67468e+06	3.42047e+06	Cluster2	0.862928
F4IPZ3	F4IPZ3_S762___3	762850	2041100	2220100	2296700	4299500	3665200	1.67468e+06	3.42047e+06	Cluster2	0.862928
F4IPZ3	F4IPZ3_S763___3	762850	2041100	2220100	2296700	4299500	3665200	1.67468e+06	3.42047e+06	Cluster2	0.862928
F4IPZ3	F4IPZ3_T758___3	762850	2041100	2220100	2296700	4299500	3665200	1.67468e+06	3.42047e+06	Cluster2	0.862928
Q9LU44	Q9LU44_S84___1	2547500	2349500	5154600	2603500	5769200	2867600	3.35053e+06	3.74677e+06	Cluster2	0.54689
Q9SJM3	Q9SJM3_S145___3	3886000	4308700	6839300	50000	50000	50000	5.01133e+06	50000	Cluster1	0.975739
Q9SRU2	Q9SRU2_S3154___1	50000	50000	50000	3139500	2080900	1598700	50000	2.27303e+06	Cluster2	0.981926
Q38871	Q38871_S548___3	15305000	12257000	30763000	23444000	20666000	26810000	1.94417e+07	23640000	Cluster2	0.709321
Q38871	Q38871_S552___3	15305000	12257000	30763000	23444000	20666000	26810000	1.94417e+07	23640000	Cluster2	0.709321
Q38871	Q38871_T544___3	15305000	12257000	30763000	23444000	20666000	26810000	1.94417e+07	23640000	Cluster2	0.709321
Q9SJM3	Q9SJM3_S149___3	3886000	4308700	6839300	50000	50000	50000	5.01133e+06	50000	Cluster1	0.975739
Q9LW88	Q9LW88_S459___3	50000	50000	50000	21829000	22306000	25491000	50000	2.32087e+07	Cluster2	0.986363
Q9LW88	Q9LW88_S461___3	50000	50000	50000	21829000	22306000	25491000	50000	2.32087e+07	Cluster2	0.986363
Q9LW88	Q9LW88_T455___3	50000	50000	50000	21829000	22306000	25491000	50000	2.32087e+07	Cluster2	0.986363
Q9S713	Q9S713_S526___1	62528000	51019000	50757000	19017000	24615000	21495000	54768000	21709000	Cluster1	0.955024
Q9SJM3	Q9SJM3_S153___3	3886000	4308700	6839300	50000	50000	50000	5.01133e+06	50000	Cluster1	0.975739
Q8L626	Q8L626_S552___2	2550800	3823600	4459800	7569900	8945000	9514300	3611400	8676400	Cluster2	0.979561
Q9FXI5	Q9FXI5_T498___2	10221000	14852000	19078000	20493000	28073000	22590000	14717000	2.37187e+07	Cluster2	0.907101
Q9T074	Q9T074_T66___2	46662000	32276000	72071000	84954000	95358000	98450000	5.03363e+07	9.29207e+07	Cluster2	0.91644
Q29Q26	Q29Q26_S77___1	9471400	9275800	11072000	36840000	21019000	23290000	9.93973e+06	2.70497e+07	Cluster2	0.958059
Q9LU44	Q9LU44_S77___2	65047000	92376000	128420000	29971000	56274000	65112000	95281000	5.04523e+07	Cluster1	0.915587
Q9LU44	Q9LU44_S84___2	65047000	92376000	128420000	29971000	56274000	65112000	95281000	5.04523e+07	Cluster1	0.915587
Q9LQF2	Q9LQF2_S66___3	3636600	4707700	15939000	4635000	2570500	2065200	8.09443e+06	3.09023e+06	Cluster1	0.833652
Q9LQF2	Q9LQF2_S73___3	3636600	4707700	15939000	4635000	2570500	2065200	8.09443e+06	3.09023e+06	Cluster1	0.833652
Q9LQF2	Q9LQF2_T70___3	3636600	4707700	15939000	4635000	2570500	2065200	8.09443e+06	3.09023e+06	Cluster1	0.833652
B6EUB3	B6EUB3_S1299___1	2061100	1970100	3560200	3611400	4715000	4974700	2.53047e+06	4433700	Cluster2	0.92297
Q5EAF2	Q5EAF2_S222___1	50000	50000	50000	3376800	1843200	1855000	50000	2.35833e+06	Cluster2	0.982168
Q9M0B2	Q9M0B2_S40___3	50000	50000	50000	21344000	22647000	28121000	50000	2.40373e+07	Cluster2	0.986383
F4HQ88	F4HQ88_S488___3	4733100	12624000	14577000	5008400	10996000	9019900	10644700	8.34143e+06	Cluster1	0.673258
F4HQ88	F4HQ88_S494___3	4733100	12624000	14577000	5008400	10996000	9019900	10644700	8.34143e+06	Cluster1	0.673258
F4HQ88	F4HQ88_S497___3	4733100	12624000	14577000	5008400	10996000	9019900	10644700	8.34143e+06	Cluster1	0.673258
Q8LBB2	Q8LBB2_S14___1	9020300	11104000	17834000	7317400	5191300	10397000	1.26528e+07	7.63523e+06	Cluster1	0.878484
Q93VR3	Q93VR3_S369___1	4945600	3504900	3221900	2501600	1938500	1052200	3890800	1.83077e+06	Cluster1	0.853861
Q8W4N3	Q8W4N3_S694___3	50000	50000	50000	5197700	5627000	6920900	50000	5915200	Cluster2	0.986347
Q8W4N3	Q8W4N3_S695___3	50000	50000	50000	5197700	5627000	6920900	50000	5915200	Cluster2	0.986347
Q8W4N3	Q8W4N3_S697___3	50000	50000	50000	5197700	5627000	6920900	50000	5915200	Cluster2	0.986347
Q9FDZ5	Q9FDZ5_S326___2	70754000	43972000	11516000	124360000	129220000	225980000	4.20807e+07	1.59853e+08	Cluster2	0.836367
Q9FDZ5	Q9FDZ5_S328___2	70754000	43972000	11516000	124360000	129220000	225980000	4.20807e+07	1.59853e+08	Cluster2	0.836367
Q94CG2	Q94CG2_T12___2	8067600	13481000	25783000	26896000	23351000	23001000	15777200	24416000	Cluster2	0.834675
Q39192	Q39192_S173___1	50000	50000	50000	2843800	2204200	2624500	50000	2557500	Cluster2	0.9858
Q39193	Q39193_S172___1	50000	50000	50000	2843800	2204200	2624500	50000	2557500	Cluster2	0.9858
Q940H6	Q940H6_S171___1	50000	50000	50000	2843800	2204200	2624500	50000	2557500	Cluster2	0.9858
F4J8C6	F4J8C6_S1027___1	1371000	1803700	1510300	3660500	3097900	3334800	1.56167e+06	3364400	Cluster2	0.974227
O64768	O64768_T1134___2	17426000	22477000	20355000	18949000	7546500	8781100	20086000	1.17589e+07	Cluster1	0.839291
O64768	O64768_T1137___2	17426000	22477000	20355000	18949000	7546500	8781100	20086000	1.17589e+07	Cluster1	0.839291
Q9FG38	Q9FG38_S16___1	18177000	24782000	30386000	75049000	84140000	110470000	2.44483e+07	8.98863e+07	Cluster2	0.988487
Q9SKR5	Q9SKR5_S146___1	6975300	10010000	19185000	29022000	22059000	23672000	1.20568e+07	2.49177e+07	Cluster2	0.923969
Q9AT60	Q9AT60_S41___1	50000	50000	50000	3218900	2054700	2664800	50000	2.64613e+06	Cluster2	0.984883
Q5XEZ5	Q5XEZ5_S757___2	7911700	12606000	17718000	22991000	19869000	18768000	1.27452e+07	2.05427e+07	Cluster2	0.891698
Q8VYW7	Q8VYW7_S1140___2	9409900	6396900	7573400	17342000	21884000	16561000	7793400	1.85957e+07	Cluster2	0.947883
Q9FKA5	Q9FKA5_S180___1	50000	50000	50000	6074900	5397000	4139700	50000	5.20387e+06	Cluster2	0.984874
F4KFC7	F4KFC7_S283___1	3712800	4219100	5959400	8923300	5332700	8193100	4.63043e+06	7.48303e+06	Cluster2	0.881854
Q9ZUW8	Q9ZUW8_S428___2	6717100	7562100	6078300	13579000	16959000	15160000	6.78583e+06	1.52327e+07	Cluster2	0.964412
Q9ZUW8	Q9ZUW8_S432___2	6717100	7562100	6078300	13579000	16959000	15160000	6.78583e+06	1.52327e+07	Cluster2	0.964412
Q9FF53	Q9FF53_S283___3	50000	50000	50000	2259600	4507700	6677600	50000	4.48163e+06	Cluster2	0.982165
Q9FF53	Q9FF53_S286___3	50000	50000	50000	2259600	4507700	6677600	50000	4.48163e+06	Cluster2	0.982165
Q9M0B2	Q9M0B2_S47___3	50000	50000	50000	21344000	22647000	28121000	50000	2.40373e+07	Cluster2	0.986383
Q9FF53	Q9FF53_S289___3	50000	50000	50000	2259600	4507700	6677600	50000	4.48163e+06	Cluster2	0.982165
Q2UVJ5	Q2UVJ5_S119___1	50000	50000	50000	3779400	3052100	3019000	50000	3283500	Cluster2	0.985532
B9DGD6	B9DGD6_S61___1	18933000	19811000	28410000	50498000	42490000	44734000	2.23847e+07	4.59073e+07	Cluster2	0.981178
Q8LAH7	Q8LAH7_S139___1	50000	50000	50000	915530	1240700	1418600	50000	1191610	Cluster2	0.985288
Q9FFV8	Q9FFV8_S104___2	50000	50000	50000	4807000	5551500	6800800	50000	5.71977e+06	Cluster2	0.986279
Q9FFV8	Q9FFV8_S108___2	50000	50000	50000	4807000	5551500	6800800	50000	5.71977e+06	Cluster2	0.986279
O80572	O80572_S495___2	50000	50000	50000	12912000	17836000	15149000	50000	15299000	Cluster2	0.986009
O80572	O80572_T488___2	50000	50000	50000	12912000	17836000	15149000	50000	15299000	Cluster2	0.986009
F4J9M5	F4J9M5_S1025___3	4045600	12830000	14028000	11638000	14244000	15412000	10301200	1.37647e+07	Cluster2	0.721874
F4J9M5	F4J9M5_S1029___3	4045600	12830000	14028000	11638000	14244000	15412000	10301200	1.37647e+07	Cluster2	0.721874
F4J9M5	F4J9M5_T1028___3	4045600	12830000	14028000	11638000	14244000	15412000	10301200	1.37647e+07	Cluster2	0.721874
F4HS99	F4HS99_S153___2	7977300	5604900	2271800	125700000	108380000	110840000	5.28467e+06	1.14973e+08	Cluster2	0.94955
Q9SAD7	Q9SAD7_S126___1	50000	50000	50000	3415000	1453800	1392900	50000	2.08723e+06	Cluster2	0.977632
Q9C6M2	Q9C6M2_S8___2	1949900	1331400	597570	2097600	2294500	2165500	1.29296e+06	2.18587e+06	Cluster2	0.765446
Q4V3D1	Q4V3D1_S253___1	8003100	5694500	7960200	10178000	13125000	15232000	7.21927e+06	12845000	Cluster2	0.920106
A0A1P8B5D8	A0A1P8B5D8_T232___2	31741000	3168900	4385800	46222000	55515000	72392000	1.30986e+07	58043000	Cluster2	0.851306
Q9ZVA7	Q9ZVA7_S119___2	35913000	48784000	54429000	11318000	15534000	27740000	4.63753e+07	1.81973e+07	Cluster1	0.955093
Q9ZVA7	Q9ZVA7_S123___2	35913000	48784000	54429000	11318000	15534000	27740000	4.63753e+07	1.81973e+07	Cluster1	0.955093
O49621	O49621_T521___1	3246000	4450100	4961700	9682700	8864000	9210100	4.21927e+06	9.25227e+06	Cluster2	0.986986
Q9FY75	Q9FY75_S719___2	12753000	19089000	13870000	10534000	13155000	6675800	1.52373e+07	10121600	Cluster1	0.825125
Q9M0B2	Q9M0B2_S52___3	50000	50000	50000	21344000	22647000	28121000	50000	2.40373e+07	Cluster2	0.986383
Q8LF05	Q8LF05_S298___1	6141500	5070500	6039000	16868000	18112000	17013000	5.75033e+06	17331000	Cluster2	0.982865
Q9LQF2	Q9LQF2_T70___1	2460000	2749600	3959200	1662600	1611600	1585900	3.05627e+06	1.62003e+06	Cluster1	0.96385
Q8VWF5	Q8VWF5_S384___1	3876000	3640000	4910800	8001000	14888000	6106800	4.14227e+06	9.66527e+06	Cluster2	0.893138
Q9FF70	Q9FF70_S25___3	50000	50000	50000	3251500	6675900	6916600	50000	5.61467e+06	Cluster2	0.984104
Q9FF70	Q9FF70_S29___3	50000	50000	50000	3251500	6675900	6916600	50000	5.61467e+06	Cluster2	0.984104
Q9FF70	Q9FF70_S32___3	50000	50000	50000	3251500	6675900	6916600	50000	5.61467e+06	Cluster2	0.984104
Q9FF70	Q9FF70_S36___3	50000	50000	50000	3251500	6675900	6916600	50000	5.61467e+06	Cluster2	0.984104
Q9FF70	Q9FF70_S43___3	50000	50000	50000	3251500	6675900	6916600	50000	5.61467e+06	Cluster2	0.984104
Q9FF70	Q9FF70_Y34___3	50000	50000	50000	3251500	6675900	6916600	50000	5.61467e+06	Cluster2	0.984104
Q9SRZ3	Q9SRZ3_S280___1	50000	50000	50000	3752200	1797800	2047400	50000	2.53247e+06	Cluster2	0.981538
Q6ICY4	Q6ICY4_S37___1	6367000	9511000	10632000	15947000	7869100	19988000	8.83667e+06	1.46014e+07	Cluster2	0.77724
A4FVS2	A4FVS2_S452___3	50000	50000	50000	1491600	49395000	70314000	50000	40400200	Cluster2	0.945055
Q9C821	Q9C821_S103___1	2190400	1947100	2796600	18468000	12387000	14425000	2.31137e+06	1.50933e+07	Cluster2	0.986535
Q9ZQC5	Q9ZQC5_S60___2	2444900	3010400	2981200	4671200	7711400	8335000	2.81217e+06	6.90587e+06	Cluster2	0.951141
Q9ZQC5	Q9ZQC5_T63___2	2444900	3010400	2981200	4671200	7711400	8335000	2.81217e+06	6.90587e+06	Cluster2	0.951141
Q9M353	Q9M353_S448___3	50000	50000	50000	9307000	5596200	6254300	50000	7052500	Cluster2	0.984676
F4JUM8	F4JUM8_S639___2	40833000	69840000	61585000	15631000	36688000	33041000	5.74193e+07	2.84533e+07	Cluster1	0.914578
F4JUM8	F4JUM8_S643___2	40833000	69840000	61585000	15631000	36688000	33041000	5.74193e+07	2.84533e+07	Cluster1	0.914578
Q9FXI5	Q9FXI5_S80___1	16816000	13986000	15577000	31914000	31394000	25583000	1.54597e+07	2.96303e+07	Cluster2	0.959298
Q9ZSY2	Q9ZSY2_S9___1	50000	50000	50000	3986000	2941500	3018200	50000	3.31523e+06	Cluster2	0.985214
F4IG63	F4IG63_S18___2	50000	50000	50000	2531200	1399900	1916200	50000	1949100	Cluster2	0.983501
F4IG63	F4IG63_S21___2	50000	50000	50000	2531200	1399900	1916200	50000	1949100	Cluster2	0.983501
Q9M353	Q9M353_S450___3	50000	50000	50000	9307000	5596200	6254300	50000	7052500	Cluster2	0.984676
F4KDH9	F4KDH9_S569___3	50000	50000	50000	3119700	3109700	2003500	50000	2744300	Cluster2	0.983702
F4KDH9	F4KDH9_S570___3	50000	50000	50000	3119700	3109700	2003500	50000	2744300	Cluster2	0.983702
F4KDH9	F4KDH9_S571___3	50000	50000	50000	3119700	3109700	2003500	50000	2744300	Cluster2	0.983702
Q9M353	Q9M353_S453___3	50000	50000	50000	9307000	5596200	6254300	50000	7052500	Cluster2	0.984676
Q9LJD8	Q9LJD8_S788___1	17273000	15533000	50557000	31455000	27909000	45271000	2.77877e+07	3.48783e+07	Cluster2	0.697678
Q9FVW3	Q9FVW3_S77___2	472260	340200	578850	1663300	1195400	1511500	463770	1.45673e+06	Cluster2	0.97286
Q9FVW3	Q9FVW3_S81___2	472260	340200	578850	1663300	1195400	1511500	463770	1.45673e+06	Cluster2	0.97286
Q8W569	Q8W569_T206___1	2309900	2725500	6155700	5088900	6107200	6695400	3.73037e+06	5.96383e+06	Cluster2	0.855021
F4I045	F4I045_S580___2	1290300	2037400	2865700	50000	50000	50000	2.06447e+06	50000	Cluster1	0.978369
F4I045	F4I045_S582___2	1290300	2037400	2865700	50000	50000	50000	2.06447e+06	50000	Cluster1	0.978369
Q9LF97	Q9LF97_S407___2	50000	50000	50000	5427700	6757800	5521400	50000	5902300	Cluster2	0.985875
Q9LIR6	Q9LIR6_S34___2	4737800	4575200	5203600	50000	50000	50000	4.83887e+06	50000	Cluster1	0.971778
Q9LF97	Q9LF97_S410___2	50000	50000	50000	5427700	6757800	5521400	50000	5902300	Cluster2	0.985875
Q8RWK5	Q8RWK5_S108___2	71993000	124910000	177550000	168560000	193090000	242100000	1.24818e+08	201250000	Cluster2	0.862416
Q8RWK5	Q8RWK5_S110___2	71993000	124910000	177550000	168560000	193090000	242100000	1.24818e+08	201250000	Cluster2	0.862416
Q9M0B2	Q9M0B2_T45___3	50000	50000	50000	21344000	22647000	28121000	50000	2.40373e+07	Cluster2	0.986383
F4II29	F4II29_S625___2	50000	50000	50000	40802000	14114000	11904000	50000	2.22733e+07	Cluster2	0.980218
Q501B2	Q501B2_S152___2	19373000	21661000	25684000	70951000	59586000	50955000	2.22393e+07	6.04973e+07	Cluster2	0.982962
P93755	P93755_S566___2	5040000	4910600	10150000	2615800	4580600	4859600	6700200	4.01867e+06	Cluster1	0.868021
P93755	P93755_S569___2	5040000	4910600	10150000	2615800	4580600	4859600	6700200	4.01867e+06	Cluster1	0.868021
F4HWC3	F4HWC3_S124___1	6708900	4655400	19220000	13461000	13111000	18143000	1.01948e+07	14905000	Cluster2	0.773156
Q94CJ8	Q94CJ8_S455___2	50000	50000	50000	10325000	8805800	10212000	50000	9.78093e+06	Cluster2	0.986175
Q84JH2	Q84JH2_S257___1	1238800	1536000	1805900	3658200	2841600	3652600	1526900	3.38413e+06	Cluster2	0.981998
F4HVV6	F4HVV6_S1258___1	1374700	3513300	1781200	2812400	2998400	3242000	2.22307e+06	3017600	Cluster2	0.750814
Q67XD9	Q67XD9_T79___2	2246200	3980600	6238800	701320	3198900	2788300	4155200	2.22951e+06	Cluster1	0.832158
Q9S814	Q9S814_S655___2	39619000	46692000	54316000	2373000	6309900	6710800	4.68757e+07	5.13123e+06	Cluster1	0.973078
Q5XEZ5	Q5XEZ5_T750___2	7911700	12606000	17718000	22991000	19869000	18768000	1.27452e+07	2.05427e+07	Cluster2	0.891698
Q9LEU5	Q9LEU5_S255___2	10525000	4249900	1030300	5944200	8517900	8932300	5268400	7.79813e+06	Cluster2	0.674906
Q9LEU5	Q9LEU5_S256___2	10525000	4249900	1030300	5944200	8517900	8932300	5268400	7.79813e+06	Cluster2	0.674906
Q9S814	Q9S814_S659___2	39619000	46692000	54316000	2373000	6309900	6710800	4.68757e+07	5.13123e+06	Cluster1	0.973078
B6EUB3	B6EUB3_S1289___1	3181800	5204800	4785000	17447000	12716000	8424200	4.39053e+06	12862400	Cluster2	0.941079
Q9SUM4	Q9SUM4_S578___1	5604000	6008500	7374700	14227000	10262000	12326000	6.32907e+06	1.22717e+07	Cluster2	0.972124
Q9SA91	Q9SA91_S565___1	2434600	2352500	2002900	5878400	7387100	8095200	2.26333e+06	7.12023e+06	Cluster2	0.967229
Q9LW19	Q9LW19_S267___1	1039400	705620	1461100	2090600	2024800	1704000	1.06871e+06	1939800	Cluster2	0.914004
Q9SFC6	Q9SFC6_S41___1	3786400	3792200	4664300	8275600	9123500	10396000	4.08097e+06	9.26503e+06	Cluster2	0.989383
Q9LF22	Q9LF22_S80___1	3070600	1883300	3314300	1699400	3658400	1763300	2.75607e+06	2373700	Cluster1	0.670014
Q8RWD5	Q8RWD5_S128___3	2372700	6734100	4902500	14810000	20620000	17396000	4.66977e+06	1.76087e+07	Cluster2	0.956907
Q8RWD5	Q8RWD5_S130___3	2372700	6734100	4902500	14810000	20620000	17396000	4.66977e+06	1.76087e+07	Cluster2	0.956907
Q8RXX9	Q8RXX9_S329___1	50000	50000	50000	1916600	1450100	1544100	50000	1.63693e+06	Cluster2	0.98522
Q9SIV5	Q9SIV5_S1281___1	994520	1384300	1887600	3387300	3081100	4230100	1422140	3.56617e+06	Cluster2	0.976339
Q8RWD5	Q8RWD5_T126___3	2372700	6734100	4902500	14810000	20620000	17396000	4.66977e+06	1.76087e+07	Cluster2	0.956907
F4JYC1	F4JYC1_S21___1	50000	50000	50000	1957400	787800	1402300	50000	1382500	Cluster2	0.978705
F4J9M5	F4J9M5_S988___1	2164200	1925100	3744200	8995400	5554100	6961400	2.61117e+06	7170300	Cluster2	0.960066
Q9LI74	Q9LI74_S399___1	8356900	6059000	10373000	16124000	15314000	15337000	8.26297e+06	1.55917e+07	Cluster2	0.952603
O80939	O80939_T661___1	50000	50000	50000	2335200	2727500	1716200	50000	2.25963e+06	Cluster2	0.983933
Q9C9Y9	Q9C9Y9_S306___2	2952100	3576100	4848000	8493200	10057000	11075000	3.79207e+06	9.87507e+06	Cluster2	0.987512
Q67YI9	Q67YI9_S270___1	908030	781460	358150	5967300	2787200	3874700	682547	4.20973e+06	Cluster2	0.921702
Q680Q4	Q680Q4_S91___1	1281800	1726900	3452500	1476700	2405900	2078200	2.15373e+06	1.98693e+06	Cluster1	0.558718
Q4V3D3	Q4V3D3_S181___1	2175400	3846000	5275600	13587000	12123000	17682000	3.76567e+06	14464000	Cluster2	0.980193
P31414	P31414_S46___1	3284300	3462800	3439700	10025000	8272900	9275700	3395600	9191200	Cluster2	0.984646
B0F9L7	B0F9L7_S136___1	670110	727430	1026300	2194700	1840500	1782200	807947	1.93913e+06	Cluster2	0.984678
Q9M8R7	Q9M8R7_S11___2	2068400	2730100	1985400	5842000	5431000	5364600	2261300	5.54587e+06	Cluster2	0.966115
Q9M8R7	Q9M8R7_S16___2	2068400	2730100	1985400	5842000	5431000	5364600	2261300	5.54587e+06	Cluster2	0.966115
Q9SV09	Q9SV09_S359___2	9264400	8421200	16966000	51095000	47436000	35656000	1.15505e+07	44729000	Cluster2	0.978447
Q9LJX0	Q9LJX0_S647___1	26170000	32414000	44896000	5658000	31701000	28113000	3.44933e+07	21824000	Cluster1	0.805928
Q9FNM7	Q9FNM7_S341___2	1923100	25218000	54496000	12107000	16510000	24277000	2.72124e+07	1.76313e+07	Cluster2	0.509556
F4K956	F4K956_S120___1	1937100	2952400	5271400	8713800	3918800	5509900	3.38697e+06	6047500	Cluster2	0.828214
Q9SL80	Q9SL80_S46___1	2798900	2517500	3496800	4305000	5264700	6604800	2.93773e+06	5391500	Cluster2	0.946708
Q9SS37	Q9SS37_S37___1	50000	50000	50000	4341900	3251600	3484400	50000	3.69263e+06	Cluster2	0.98548
Q9SE83	Q9SE83_S529___1	2057800	2270600	3341300	7944700	7727000	10398000	2.55657e+06	8689900	Cluster2	0.990108
Q9FKL3	Q9FKL3_S169___1	2882600	2682500	3389900	5523800	5865500	5411200	2985000	5.60017e+06	Cluster2	0.988048
Q8W4N1	Q8W4N1_S19___2	50000	50000	50000	8621100	5638200	7652100	50000	7303800	Cluster2	0.985508
Q9LX29	Q9LX29_S852___2	2935100	3560500	5865400	1800100	2579800	2801700	4.12033e+06	2.39387e+06	Cluster1	0.916723
Q9LX29	Q9LX29_S853___2	2935100	3560500	5865400	1800100	2579800	2801700	4.12033e+06	2.39387e+06	Cluster1	0.916723
Q9LX29	Q9LX29_S855___2	2935100	3560500	5865400	1800100	2579800	2801700	4.12033e+06	2.39387e+06	Cluster1	0.916723
Q8W4N1	Q8W4N1_S20___2	50000	50000	50000	8621100	5638200	7652100	50000	7303800	Cluster2	0.985508
O81108	O81108_S45___1	11705000	10070000	16960000	21211000	28296000	19384000	1.29117e+07	2.29637e+07	Cluster2	0.924022
Q9LNC6	Q9LNC6_S377___2	229840000	293890000	419440000	371900000	553020000	581300000	314390000	5.02073e+08	Cluster2	0.880115
Q9LNC6	Q9LNC6_S378___2	229840000	293890000	419440000	371900000	553020000	581300000	314390000	5.02073e+08	Cluster2	0.880115
Q9ZR72	Q9ZR72_S631___2	12751000	13896000	16653000	2678700	4579700	7345500	1.44333e+07	4.86797e+06	Cluster1	0.957633
Q9ZR72	Q9ZR72_S634___2	12751000	13896000	16653000	2678700	4579700	7345500	1.44333e+07	4.86797e+06	Cluster1	0.957633
Q9LTT8	Q9LTT8_S88___2	50000	50000	50000	6406100	4908500	5627200	50000	5.64727e+06	Cluster2	0.985827
Q9MB58	Q9MB58_S276___1	18342000	21571000	21631000	110120000	103740000	133430000	2.05147e+07	1.15763e+08	Cluster2	0.989233
P92966	P92966_S342___2	3525600	5538900	8888100	20383000	11464000	11151000	5984200	1.43327e+07	Cluster2	0.917738
P92966	P92966_S347___2	3525600	5538900	8888100	20383000	11464000	11151000	5984200	1.43327e+07	Cluster2	0.917738
Q9C5X3	Q9C5X3_S587___1	50000	50000	50000	31263000	31270000	22596000	50000	2.83763e+07	Cluster2	0.985428
Q8RWZ6	Q8RWZ6_S280___2	7229300	9220100	9646700	1891700	6157900	3400500	8698700	3816700	Cluster1	0.913103
Q8RWZ6	Q8RWZ6_T276___2	7229300	9220100	9646700	1891700	6157900	3400500	8698700	3816700	Cluster1	0.913103
Q9C5S1	Q9C5S1_S572___1	13910000	12168000	15381000	69725000	74411000	73447000	1.38197e+07	7.25277e+07	Cluster2	0.988961
Q06738	Q06738_S384___2	887000	2075000	3298200	3151300	2598300	3664900	2.08673e+06	3.13817e+06	Cluster2	0.790572
Q06738	Q06738_S387___2	887000	2075000	3298200	3151300	2598300	3664900	2.08673e+06	3.13817e+06	Cluster2	0.790572
P54144	P54144_T460___1	1291300	918930	2136300	3966400	3456400	2679500	1.44884e+06	3.36743e+06	Cluster2	0.932955
Q9FMT8	Q9FMT8_S301___2	55913000	75693000	94270000	511260000	337010000	430530000	75292000	4.26267e+08	Cluster2	0.989628
Q9FMT8	Q9FMT8_T295___2	55913000	75693000	94270000	511260000	337010000	430530000	75292000	4.26267e+08	Cluster2	0.989628
Q9ZSD4	Q9ZSD4_S18___1	1691000	2537400	5447000	7531100	7060600	10220000	3.22513e+06	8.27057e+06	Cluster2	0.938919
P46573	P46573_S13___2	2090000	2609200	1665300	5393500	5130300	6076100	2121500	5533300	Cluster2	0.95032
P46573	P46573_S17___2	2090000	2609200	1665300	5393500	5130300	6076100	2121500	5533300	Cluster2	0.95032
Q8RXX9	Q8RXX9_S357___1	705820	761140	800100	3507300	2214200	2615200	755687	2778900	Cluster2	0.977868
Q9M0M4	Q9M0M4_S31___1	50000	50000	50000	5443000	3200100	2902100	50000	3848400	Cluster2	0.982955
Q9LJQ5	Q9LJQ5_S29___1	2684000	2426500	3696200	5298800	5949200	7338700	2.93557e+06	6.19557e+06	Cluster2	0.970156
Q8GY46	Q8GY46_S585___1	1304100	1433200	2097500	2485100	4304300	2860100	1611600	3216500	Cluster2	0.928669
Q94AS5	Q94AS5_S3___1	50000	50000	50000	1248800	1682300	2457200	50000	1796100	Cluster2	0.984247
Q9XID5	Q9XID5_S533___2	3050300	3205100	4387700	1648200	2126300	1970800	3547700	1915100	Cluster1	0.970105
Q9SD66	Q9SD66_S87___1	1080900	1115200	1073600	382420	416880	575700	1089900	458333	Cluster1	0.968389
X5JB51	X5JB51_T241___1	11559000	4538700	5920900	8852000	6635800	10393000	7.33953e+06	8.62693e+06	Cluster2	0.625755
Q9SF36	Q9SF36_S525___1	4150500	2688100	4196000	7065600	8429100	6926600	3678200	7.47377e+06	Cluster2	0.943674
Q0WTS1	Q0WTS1_S243___2	7923500	6917100	3066300	9805700	8602100	11229000	5.96897e+06	9.87893e+06	Cluster2	0.774174
Q9LM78	Q9LM78_S866___2	24951000	40940000	35449000	64452000	70056000	81375000	33780000	71961000	Cluster2	0.96432
Q9LYG9	Q9LYG9_S128___3	4413400	5946500	3093500	11914000	9513400	13548000	4.48447e+06	1.16585e+07	Cluster2	0.919451
Q9LYG9	Q9LYG9_S131___3	4413400	5946500	3093500	11914000	9513400	13548000	4.48447e+06	1.16585e+07	Cluster2	0.919451
Q9LYG9	Q9LYG9_T136___3	4413400	5946500	3093500	11914000	9513400	13548000	4.48447e+06	1.16585e+07	Cluster2	0.919451
Q9LM78	Q9LM78_T870___2	24951000	40940000	35449000	64452000	70056000	81375000	33780000	71961000	Cluster2	0.96432
Q9ZVT6	Q9ZVT6_S143___1	934770	798270	2377200	1963400	1327100	1862800	1370080	1.71777e+06	Cluster2	0.709084
Q8RXX9	Q8RXX9_S278___1	1760500	2200700	2159600	3965000	4412900	4030100	2.04027e+06	4136000	Cluster2	0.987608
P93017	P93017_S56___2	24867000	25817000	25085000	10400000	6238600	5564000	2.52563e+07	7.40087e+06	Cluster1	0.939736
F4J9A0	F4J9A0_S404___1	8737300	8032700	10312000	31957000	30641000	31702000	9.02733e+06	3.14333e+07	Cluster2	0.991355
Q9FXI5	Q9FXI5_S742___2	6476200	10896000	8210700	1218200	5391600	4663800	8.52763e+06	3.75787e+06	Cluster1	0.881527
Q9FXI5	Q9FXI5_S746___2	6476200	10896000	8210700	1218200	5391600	4663800	8.52763e+06	3.75787e+06	Cluster1	0.881527
Q9FNM7	Q9FNM7_S338___2	1923100	25218000	54496000	12107000	16510000	14634000	2.72124e+07	14417000	Cluster1	0.534593
Q94AD9	Q94AD9_S403___1	13310000	15319000	19764000	50000	50000	50000	16131000	50000	Cluster1	0.973876
Q9S7T1	Q9S7T1_S303___1	3845700	3599300	5100100	8593600	7288200	9017400	4181700	8.29973e+06	Cluster2	0.978832
Q9SIZ4	Q9SIZ4_S176___1	1508700	1624700	2587100	3988100	4336700	5769000	1.90683e+06	4.69793e+06	Cluster2	0.973773
Q9ZV88	Q9ZV88_S201___2	50000	50000	50000	15341000	19475000	20804000	50000	18540000	Cluster2	0.98629
Q9SD66	Q9SD66_S78___1	3098100	4332000	3143800	934150	1481800	1272100	3.52463e+06	1229350	Cluster1	0.959698
Q9FMD7	Q9FMD7_S619___1	1729700	1571200	758210	1652400	2623800	3366300	1.35304e+06	2547500	Cluster2	0.787018
Q9LZ47	Q9LZ47_S50___1	50000	50000	50000	2837200	3681600	4545300	50000	3.68803e+06	Cluster2	0.98589
Q9C5K8	Q9C5K8_S101___2	7164800	9617300	12976000	18230000	16701000	12717000	9.91937e+06	1.58827e+07	Cluster2	0.90037
P0CB21	P0CB21_S412___1	880030	974490	1955100	2999200	2407000	2783100	1.26987e+06	2.72977e+06	Cluster2	0.947728
Q9FX99	Q9FX99_S652___2	8203800	5980500	6735500	2102100	4924400	6152700	6.97327e+06	4.39307e+06	Cluster1	0.839425
Q9FX99	Q9FX99_S656___2	8203800	5980500	6735500	2102100	4924400	6152700	6.97327e+06	4.39307e+06	Cluster1	0.839425
Q0WQB7	Q0WQB7_S13___2	21096000	20933000	21289000	10626000	10979000	8308200	21106000	9.97107e+06	Cluster1	0.951717
Q8LEM6	Q8LEM6_S206___2	50000	50000	50000	10761000	13666000	10676000	50000	11701000	Cluster2	0.985832
Q0WQB7	Q0WQB7_S9___2	21096000	20933000	21289000	10626000	10979000	8308200	21106000	9.97107e+06	Cluster1	0.951717
Q9C829	Q9C829_S4___1	3719900	4078900	1721300	2937300	4294900	4928900	3.17337e+06	4053700	Cluster2	0.645169
F4K5Y5	F4K5Y5_T1067___2	12137000	12452000	20970000	1795200	4091400	4859600	1.51863e+07	3.58207e+06	Cluster1	0.965667
Q9SCZ4	Q9SCZ4_S866___1	710820	414970	663100	6131900	3642900	3456700	596297	4410500	Cluster2	0.968129
Q67XD9	Q67XD9_S50___2	8616800	6091100	6679200	3622700	8272900	10638000	7.12903e+06	7511200	Cluster1	0.575947
Q67XD9	Q67XD9_S55___2	8616800	6091100	6679200	3622700	8272900	10638000	7.12903e+06	7511200	Cluster1	0.575947
O81283	O81283_S1125___2	50000	50000	50000	18644000	20484000	17878000	50000	19002000	Cluster2	0.986058
F4I6B2	F4I6B2_S739___1	12456000	12147000	18545000	44881000	46632000	38837000	1.43827e+07	43450000	Cluster2	0.988405
F4K5Y5	F4K5Y5_T1075___2	12137000	12452000	20970000	1795200	4091400	4859600	1.51863e+07	3.58207e+06	Cluster1	0.965667
Q0WW94	Q0WW94_S372___2	11822000	41918000	69407000	79156000	64241000	62695000	41049000	6.86973e+07	Cluster2	0.798959
Q0WW94	Q0WW94_S373___2	11822000	41918000	69407000	79156000	64241000	62695000	41049000	6.86973e+07	Cluster2	0.798959
Q8L7S0	Q8L7S0_S46___1	975210	766690	1168200	3750100	3041300	2727900	970033	3173100	Cluster2	0.977545
Q9SGW5	Q9SGW5_S113___2	3604800	7503000	8854900	33045000	12464000	8699000	6.65423e+06	1.80693e+07	Cluster2	0.835659
Q9SGW5	Q9SGW5_S115___2	3604800	7503000	8854900	33045000	12464000	8699000	6.65423e+06	1.80693e+07	Cluster2	0.835659
Q9FF08	Q9FF08_S603___1	1226900	748380	963130	2087100	1884600	1936600	979470	1.96943e+06	Cluster2	0.93252
Q9LE80	Q9LE80_S243___1	12957000	7167800	10298000	19564000	22156000	12442000	1.01409e+07	18054000	Cluster2	0.844552
Q6AWT8	Q6AWT8_S37___1	3627300	3338700	7073300	6192600	8377300	9992700	4.67977e+06	8.18753e+06	Cluster2	0.883401
A2RVS6	A2RVS6_S245___2	17852000	24163000	32764000	44213000	43048000	39289000	2.49263e+07	4.21833e+07	Cluster2	0.945064
A2RVS6	A2RVS6_S247___2	17852000	24163000	32764000	44213000	43048000	39289000	2.49263e+07	4.21833e+07	Cluster2	0.945064
Q8VYY6	Q8VYY6_S16___1	50000	50000	50000	5692700	3270500	4175400	50000	4.37953e+06	Cluster2	0.984477
Q0WQ57	Q0WQ57_S162___1	3516600	3493800	3664300	7102600	7148700	6937600	3.55823e+06	7.06297e+06	Cluster2	0.989067
Q9FIQ0	Q9FIQ0_S225___1	34876000	35779000	57775000	77343000	69055000	92519000	42810000	79639000	Cluster2	0.953447
F4K9W2	F4K9W2_S323___1	2854400	3059100	3087100	6408400	4988500	5336300	3000200	5.57773e+06	Cluster2	0.973848
Q6NPP4	Q6NPP4_S984___1	10609000	14858000	13966000	6094400	6340700	7460800	1.31443e+07	6.63197e+06	Cluster1	0.974722
F4I4Q1	F4I4Q1_S247___1	5194800	5659200	14841000	17685000	11929000	19905000	8565000	1.65063e+07	Cluster2	0.877225
Q39026	Q39026_T221___2	382230	849350	1026200	14667000	13214000	10274000	752593	1.27183e+07	Cluster2	0.990677
Q9FKA5	Q9FKA5_S267___1	25426000	13925000	22453000	764440000	463210000	535180000	2.06013e+07	587610000	Cluster2	0.979551
Q9LM78	Q9LM78_S974___2	7894000	5895400	4309900	12327000	15387000	21979000	6033100	1.65643e+07	Cluster2	0.906791
Q9LM78	Q9LM78_S977___2	7894000	5895400	4309900	12327000	15387000	21979000	6033100	1.65643e+07	Cluster2	0.906791
Q94AM9	Q94AM9_S451___1	4474600	4116200	7538600	24437000	26216000	22241000	5.37647e+06	24298000	Cluster2	0.989748
Q8L603	Q8L603_S214___1	9596300	12611000	4301100	14330000	10276000	12223000	8.83613e+06	1.22763e+07	Cluster2	0.700476
Q8LPG9	Q8LPG9_S276___2	48691000	54794000	94815000	97981000	109670000	124190000	66100000	1.10614e+08	Cluster2	0.920111
Q8LPG9	Q8LPG9_T271___2	48691000	54794000	94815000	97981000	109670000	124190000	66100000	1.10614e+08	Cluster2	0.920111
O22193	O22193_S443___3	724910	1647800	2328000	4440100	7225900	5070500	1.5669e+06	5.57883e+06	Cluster2	0.955788
F4ITF9	F4ITF9_S786___1	2049000	3009500	5782100	3433900	3067400	4523300	3.61353e+06	3.67487e+06	Cluster2	0.542667
F4I6B2	F4I6B2_S509___1	9476700	11562000	17384000	7129800	6876400	12601000	1.28076e+07	8.86907e+06	Cluster1	0.851709
Q9SHJ8	Q9SHJ8_S333___1	783310	749980	1411900	3001000	1631800	5053300	981730	3228700	Cluster2	0.916518
F4JSE7	F4JSE7_S434___1	3467300	3641100	3346000	7949300	6396400	6276700	3484800	6.87413e+06	Cluster2	0.965439
Q9C7E7	Q9C7E7_S19___2	1147600	1583200	2760400	7675300	6182100	5713000	1830400	6.52347e+06	Cluster2	0.979285
Q9C7E7	Q9C7E7_S23___2	1147600	1583200	2760400	7675300	6182100	5713000	1830400	6.52347e+06	Cluster2	0.979285
Q9FIW9	Q9FIW9_S18___2	50000	50000	50000	7218400	9429700	17215000	50000	11287700	Cluster2	0.984928
P27202	P27202_S58___1	13209000	12428000	10996000	50163000	38511000	40454000	12211000	4.30427e+07	Cluster2	0.970274
Q8W4N1	Q8W4N1_S304___1	2129800	1387800	1992500	7394000	9974500	12178000	1836700	9.84883e+06	Cluster2	0.973106
Q9LJL9	Q9LJL9_S76___2	2665600	2748800	4077100	8506100	7995700	6123600	3.16383e+06	7541800	Cluster2	0.973072
Q9LJL9	Q9LJL9_T80___2	2665600	2748800	4077100	8506100	7995700	6123600	3.16383e+06	7541800	Cluster2	0.973072
Q9M354	Q9M354_S188___1	11279000	14598000	22232000	25545000	20466000	28190000	1.60363e+07	2.47337e+07	Cluster2	0.8866
Q8LE63	Q8LE63_S471___1	14510000	16461000	41298000	23340000	19625000	28125000	2.40897e+07	2.36967e+07	Cluster2	0.534692
Q9LQR8	Q9LQR8_T14___2	8513000	23112000	16594000	13241000	29464000	21498000	16073000	21401000	Cluster2	0.662629
Q9LI74	Q9LI74_S511___3	50000	50000	50000	5785000	19182000	14966000	50000	13311000	Cluster2	0.982148
Q9LI74	Q9LI74_T517___3	50000	50000	50000	5785000	19182000	14966000	50000	13311000	Cluster2	0.982148
Q8GYN5	Q8GYN5_S94___1	7027800	7961000	7301700	15498000	16557000	13098000	7.43017e+06	15051000	Cluster2	0.971977
F4IL68	F4IL68_S1112___1	8018900	10611000	13250000	50000	50000	50000	1.06266e+07	50000	Cluster1	0.974865
F4I0K9	F4I0K9_S36___2	1143100	1165000	2653400	1454000	965570	1731100	1.65383e+06	1.38356e+06	Cluster1	0.641954
F4I0K9	F4I0K9_S40___2	1143100	1165000	2653400	1454000	965570	1731100	1.65383e+06	1.38356e+06	Cluster1	0.641954
F4JKH6	F4JKH6_S1543___1	110330000	89877000	129580000	214910000	248190000	284880000	109929000	2.49327e+08	Cluster2	0.9747
Q8LPF0	Q8LPF0_S1158___2	4965800	6554700	8205900	2868100	5402000	5102200	6.57547e+06	4.45743e+06	Cluster1	0.873604
Q8LPF0	Q8LPF0_T1161___2	4965800	6554700	8205900	2868100	5402000	5102200	6.57547e+06	4.45743e+06	Cluster1	0.873604
Q94A43	Q94A43_S167___3	50000	50000	50000	6227200	7668500	7224600	50000	7040100	Cluster2	0.986192
Q94A43	Q94A43_T171___3	50000	50000	50000	6227200	7668500	7224600	50000	7040100	Cluster2	0.986192
Q5EAF2	Q5EAF2_S22___2	50000	50000	50000	3813800	2166400	1835500	50000	2.60523e+06	Cluster2	0.98138
Q5EAF2	Q5EAF2_S26___2	50000	50000	50000	3813800	2166400	1835500	50000	2.60523e+06	Cluster2	0.98138
F4IBM1	F4IBM1_S17___1	4687600	3124300	8042100	7381500	7738900	10065000	5.28467e+06	8.39513e+06	Cluster2	0.841614
Q76E23	Q76E23_S1529___1	13463000	12641000	14813000	61050000	66025000	101900000	13639000	76325000	Cluster2	0.982024
F4HSW8	F4HSW8_S50___1	3116400	3613600	3442200	6050700	11827000	15268000	3.39073e+06	1.10486e+07	Cluster2	0.933487
Q9FFF6	Q9FFF6_S369___1	483510	559920	1025200	2752600	3163300	3927000	689543	3.28097e+06	Cluster2	0.989671
F4KCR0	F4KCR0_S1083___1	2728500	2965500	3639800	5062600	5769400	6574800	3.11127e+06	5.80227e+06	Cluster2	0.980898
A8MR54	A8MR54_S27___2	50000	50000	50000	2845300	3059000	2230200	50000	2711500	Cluster2	0.984972
O49668	O49668_S89___1	24151000	60497000	53097000	58384000	68858000	60332000	45915000	6.25247e+07	Cluster2	0.769204
A8MR54	A8MR54_S30___2	50000	50000	50000	2845300	3059000	2230200	50000	2711500	Cluster2	0.984972
Q9FMG4	Q9FMG4_S274___3	17071000	23656000	42307000	42842000	65230000	52454000	27678000	5.35087e+07	Cluster2	0.910648
B9DGT7	B9DGT7_T349___1	935880	718020	1175100	5075100	4911700	3607400	943000	4531400	Cluster2	0.980783
P93006	P93006_S365___1	2500200	2463600	3593200	7825700	6435800	6458100	2.85233e+06	6.90653e+06	Cluster2	0.984094
Q9LHI7	Q9LHI7_S434___1	1118900	1125800	1119500	2033700	2364000	1095300	1121400	1831000	Cluster2	0.809995
Q67XD9	Q67XD9_S75___2	2365900	3980600	6238800	2006700	3198900	2962700	4195100	2.72277e+06	Cluster1	0.826323
Q9LTK0	Q9LTK0_S45___2	13297000	20202000	24907000	28889000	30101000	37670000	1.94687e+07	32220000	Cluster2	0.920176
Q9LTK0	Q9LTK0_S47___2	13297000	20202000	24907000	28889000	30101000	37670000	1.94687e+07	32220000	Cluster2	0.920176
Q9LFQ3	Q9LFQ3_S939___2	35373000	40497000	59343000	77287000	112530000	81923000	45071000	90580000	Cluster2	0.952885
Q9LFQ3	Q9LFQ3_S944___2	35373000	40497000	59343000	77287000	112530000	81923000	45071000	90580000	Cluster2	0.952885
Q94C48	Q94C48_S179___1	305500	694180	1232500	2125800	810530	1696800	744060	1.54438e+06	Cluster2	0.824824
Q944A6	Q944A6_S256___1	50000	50000	50000	10966000	5779400	7170700	50000	7.97203e+06	Cluster2	0.984248
Q9FKP4	Q9FKP4_S828___2	13904000	27121000	37403000	19630000	16174000	26402000	2.61427e+07	2.07353e+07	Cluster1	0.693038
Q9M8T0	Q9M8T0_S321___1	1024100	1449200	748620	6004800	7880100	5669500	1.07397e+06	6.51813e+06	Cluster2	0.958778
Q9ZUM1	Q9ZUM1_S299___2	2574200	2386300	7799700	5382900	4612800	2942300	4253400	4.31267e+06	Cluster2	0.56675
Q8VZC7	Q8VZC7_S284___2	2556000	5245900	6921200	6335700	14402000	8909100	4907700	9.88227e+06	Cluster2	0.85157
O48724	O48724_S744___1	5625100	4593300	7435300	12455000	11634000	12189000	5.88457e+06	1.20927e+07	Cluster2	0.973353
P41127	P41127_S137___1	17769000	16127000	34245000	31823000	34856000	39153000	2.27137e+07	3.52773e+07	Cluster2	0.875289
O81283	O81283_S630___3	50000	50000	50000	2051700	3294300	5682900	50000	3676300	Cluster2	0.982575
O81283	O81283_S632___3	50000	50000	50000	2051700	3294300	5682900	50000	3676300	Cluster2	0.982575
O81283	O81283_S643___3	50000	50000	50000	2051700	3294300	5682900	50000	3676300	Cluster2	0.982575
O81283	O81283_T692___2	8029300	33703000	55911000	23384000	92260000	65896000	3.25478e+07	6.05133e+07	Cluster2	0.722074
Q9LHH5	Q9LHH5_S209___1	2297800	2002500	3526400	5788900	4706000	4482200	2608900	4.99237e+06	Cluster2	0.947623
Q39189	Q39189_S42___1	1893100	2589300	4439400	3779300	5505700	4764300	2.97393e+06	4683100	Cluster2	0.860214
Q941L0	Q941L0_S216___1	14211000	21111000	36933000	31478000	41170000	37931000	24085000	3.68597e+07	Cluster2	0.847485
Q8LGA5	Q8LGA5_S335___2	50000	50000	50000	11412000	16086000	13877000	50000	1.37917e+07	Cluster2	0.986004
F4IA48	F4IA48_S228___1	50000	50000	50000	7133200	3099000	3291700	50000	4.50797e+06	Cluster2	0.981102
Q8LGA5	Q8LGA5_T331___2	50000	50000	50000	11412000	16086000	13877000	50000	1.37917e+07	Cluster2	0.986004
Q9FQ02	Q9FQ02_S458___2	50000	50000	50000	4669800	5034000	5004100	50000	4.90263e+06	Cluster2	0.986275
Q9SE83	Q9SE83_S816___1	16207000	13074000	18161000	66706000	41222000	44094000	15814000	50674000	Cluster2	0.966547
Q93ZH7	Q93ZH7_S406___1	20178000	28343000	44101000	17180000	23668000	40804000	30874000	2.72173e+07	Cluster1	0.672705
Q9FN03	Q9FN03_S420___1	50000	50000	50000	8838000	6369100	7526200	50000	7.57777e+06	Cluster2	0.985709
Q9FFV8	Q9FFV8_S69___2	50000	50000	50000	7922500	7096900	8968500	50000	7.99597e+06	Cluster2	0.986295
Q9C8K2	Q9C8K2_S666___2	27277000	8744600	10798000	5654200	6542800	6303600	1.56065e+07	6.16687e+06	Cluster1	0.838679
Q9ZVA7	Q9ZVA7_S163___2	20697000	15726000	16776000	7198600	8925700	10234000	17733000	8786100	Cluster1	0.945772
Q9ZVA7	Q9ZVA7_S171___2	20697000	15726000	16776000	7198600	8925700	10234000	17733000	8786100	Cluster1	0.945772
Q9FFV8	Q9FFV8_T72___2	50000	50000	50000	7922500	7096900	8968500	50000	7.99597e+06	Cluster2	0.986295
Q9SK82	Q9SK82_S68___1	50000	50000	50000	5277100	2608900	1423400	50000	3.10313e+06	Cluster2	0.974062
A2RVS6	A2RVS6_S111___1	50000	50000	50000	1383200	763810	488040	50000	878350	Cluster2	0.970868
Q9LVE0	Q9LVE0_S571___2	10241000	29518000	36923000	47203000	57507000	51508000	2.55607e+07	5.20727e+07	Cluster2	0.881403
Q9LVE0	Q9LVE0_T567___2	10241000	29518000	36923000	47203000	57507000	51508000	2.55607e+07	5.20727e+07	Cluster2	0.881403
F4K087	F4K087_S64___1	3890500	4332900	6887700	10713000	10494000	11332000	5.03703e+06	1.08463e+07	Cluster2	0.978286
F4IUW3	F4IUW3_S92___2	801130	1247300	1288200	3903300	3590700	4791500	1112210	4.09517e+06	Cluster2	0.987858
Q9FKL6	Q9FKL6_S82___1	6924700	7212300	18192000	17988000	2761300	22130000	1.07763e+07	14293100	Cluster1	0.510973
Q8L7T4	Q8L7T4_S446___1	50000	50000	50000	6038100	3921600	3204300	50000	4388000	Cluster2	0.983234
O48844	O48844_S878___1	12191000	20433000	16002000	40008000	28819000	23166000	1.62087e+07	3.06643e+07	Cluster2	0.898581
Q9LZZ5	Q9LZZ5_S80___3	404830	1395200	1617300	9666000	12692000	14792000	1139110	1.23833e+07	Cluster2	0.981983
Q7Y175	Q7Y175_S151___2	16733000	26195000	19669000	37162000	38229000	36620000	2.08657e+07	37337000	Cluster2	0.946761
Q7Y175	Q7Y175_S153___2	16733000	26195000	19669000	37162000	38229000	36620000	2.08657e+07	37337000	Cluster2	0.946761
Q9M8X0	Q9M8X0_S513___1	8491200	7544800	8754900	5721700	4960400	3543600	8.26363e+06	4741900	Cluster1	0.906064
F4IIU4	F4IIU4_S33___2	2798200	2918700	3489200	3378200	6821100	5241600	3068700	5.14697e+06	Cluster2	0.859712
F4IIU4	F4IIU4_S36___2	2798200	2918700	3489200	3378200	6821100	5241600	3068700	5.14697e+06	Cluster2	0.859712
Q9LY75	Q9LY75_S405___1	2087400	1391000	2859300	6396900	5513600	4280100	2.11257e+06	5.39687e+06	Cluster2	0.946041
Q9LZZ5	Q9LZZ5_S84___3	404830	1395200	1617300	9666000	12692000	14792000	1139110	1.23833e+07	Cluster2	0.981983
Q9FF70	Q9FF70_S25___1	1107200	907260	1164800	2299000	946550	931010	1.05975e+06	1.39219e+06	Cluster2	0.622239
F4HWC3	F4HWC3_S199___2	27980000	39616000	50943000	67814000	68890000	81663000	39513000	72789000	Cluster2	0.957359
F4HWC3	F4HWC3_S201___2	27980000	39616000	50943000	67814000	68890000	81663000	39513000	72789000	Cluster2	0.957359
Q8L7S0	Q8L7S0_S32___1	1927000	1975100	2190100	3858200	4367300	4732500	2.03073e+06	4.31933e+06	Cluster2	0.988711
Q5XEP2	Q5XEP2_S168___1	6942700	6553600	14546000	31998000	25466000	16808000	9.34743e+06	2.47573e+07	Cluster2	0.932378
Q940X9	Q940X9_S490___1	1434700	1216100	540530	2677300	1673000	1442600	1.06378e+06	1.93097e+06	Cluster2	0.77212
Q9FFQ4	Q9FFQ4_S10___1	1007800	1857100	2382500	16181000	13505000	11603000	1.74913e+06	13763000	Cluster2	0.989675
Q94BT0	Q94BT0_S684___2	42892000	71194000	62410000	129770000	139270000	113820000	58832000	127620000	Cluster2	0.963657
Q94BT0	Q94BT0_S688___2	42892000	71194000	62410000	129770000	139270000	113820000	58832000	127620000	Cluster2	0.963657
O49160	O49160_S38___3	1580200	6445200	3421200	7415100	5688700	8593500	3.81553e+06	7.23243e+06	Cluster2	0.828727
O49160	O49160_S40___3	1580200	6445200	3421200	7415100	5688700	8593500	3.81553e+06	7.23243e+06	Cluster2	0.828727
Q0WV86	Q0WV86_S991___2	1317200	1295500	1200900	5664000	5650700	7937800	1271200	6417500	Cluster2	0.978699
O49160	O49160_T46___3	1580200	6445200	3421200	7415100	5688700	8593500	3.81553e+06	7.23243e+06	Cluster2	0.828727
Q9SMM8	Q9SMM8_S52___2	14208000	10225000	13371000	58478000	65761000	57412000	1.26013e+07	6.05503e+07	Cluster2	0.980055
Q9SMM8	Q9SMM8_T55___2	14208000	10225000	13371000	58478000	65761000	57412000	1.26013e+07	6.05503e+07	Cluster2	0.980055
Q0WV86	Q0WV86_T996___2	1317200	1295500	1200900	5664000	5650700	7937800	1271200	6417500	Cluster2	0.978699
O81283	O81283_S198___1	1446500	1199900	2593400	3974800	2192600	4002400	1746600	3.38993e+06	Cluster2	0.879446
A0A1P8APD7	A0A1P8APD7_S148___2	25382000	2496200	2618900	50000	50000	50000	10165700	50000	Cluster1	0.930141
Q940X9	Q940X9_S465___1	6000700	3057400	3735300	9189500	8340100	7853900	4.26447e+06	8.46117e+06	Cluster2	0.890806
O23176	O23176_S30___2	50000	50000	50000	3971600	3380100	3293800	50000	3548500	Cluster2	0.985715
Q8VZC7	Q8VZC7_T293___2	2556000	5245900	6921200	6335700	14402000	8909100	4907700	9.88227e+06	Cluster2	0.85157
Q9SJW3	Q9SJW3_S6___1	10833000	13403000	13288000	18805000	35575000	20182000	12508000	24854000	Cluster2	0.904238
Q8H1F5	Q8H1F5_S82___1	6083800	5899000	6412500	11210000	10259000	14946000	6.13177e+06	1.21383e+07	Cluster2	0.96359
Q5MFV6	Q5MFV6_T215___1	422060	223450	736890	366370	515480	589660	460800	490503	Cluster2	0.572729
O23176	O23176_S32___2	50000	50000	50000	3971600	3380100	3293800	50000	3548500	Cluster2	0.985715
Q9SKJ7	Q9SKJ7_S325___1	1432500	1071000	1945000	9030600	9405800	5975400	1.48283e+06	8.13727e+06	Cluster2	0.977903
Q84JU6	Q84JU6_S902___2	8872400	14826000	23346000	17201000	32928000	27449000	1.56815e+07	2.58593e+07	Cluster2	0.820035
Q84JU6	Q84JU6_T901___2	8872400	14826000	23346000	17201000	32928000	27449000	1.56815e+07	2.58593e+07	Cluster2	0.820035
Q8L3X8	Q8L3X8_S254___3	3950100	6629700	8062300	12266000	13543000	8469700	6.21403e+06	1.14262e+07	Cluster2	0.899791
Q8L3X8	Q8L3X8_S256___3	3950100	6629700	8062300	12266000	13543000	8469700	6.21403e+06	1.14262e+07	Cluster2	0.899791
Q8L3X8	Q8L3X8_S260___3	3950100	6629700	8062300	12266000	13543000	8469700	6.21403e+06	1.14262e+07	Cluster2	0.899791
Q9FYB7	Q9FYB7_S214___1	301650	537550	860350	1138900	773660	1162600	566517	1.02505e+06	Cluster2	0.875861
Q9SFC6	Q9SFC6_S45___2	5641600	5221800	1707400	4803200	5112900	4920200	4.19027e+06	4.94543e+06	Cluster2	0.617726
Q9SFC6	Q9SFC6_S47___2	5641600	5221800	1707400	4803200	5112900	4920200	4.19027e+06	4.94543e+06	Cluster2	0.617726
Q9SFC6	Q9SFC6_S48___2	5641600	5221800	1707400	4803200	5112900	4920200	4.19027e+06	4.94543e+06	Cluster2	0.617726
Q8H1F3	Q8H1F3_S396___2	3483100	2980500	1733200	4691600	5832000	7756100	2.73227e+06	6.09323e+06	Cluster2	0.869446
Q8H1F3	Q8H1F3_S398___2	3483100	2980500	1733200	4691600	5832000	7756100	2.73227e+06	6.09323e+06	Cluster2	0.869446
Q9LJX4	Q9LJX4_S62___1	10880000	13016000	17531000	27983000	25102000	21919000	13809000	2.50013e+07	Cluster2	0.961531
Q9C8E6	Q9C8E6_S407___1	4989700	5267300	8876400	35902000	23028000	17655000	6377800	2.55283e+07	Cluster2	0.965928
Q9SLG0	Q9SLG0_S7___1	23633000	11732000	4914400	21509000	37789000	56619000	1.34265e+07	38639000	Cluster2	0.805691
Q9FW03	Q9FW03_S26___2	2453200	3202600	2576600	1483500	3546900	1067900	2.74413e+06	2.03277e+06	Cluster1	0.756469
Q8GUP3	Q8GUP3_S748___3	20410000	47204000	34617000	56815000	41604000	41460000	34077000	4.66263e+07	Cluster2	0.767483
Q8GUP3	Q8GUP3_S749___3	20410000	47204000	34617000	56815000	41604000	41460000	34077000	4.66263e+07	Cluster2	0.767483
Q8GUP3	Q8GUP3_S753___3	20410000	47204000	34617000	56815000	41604000	41460000	34077000	4.66263e+07	Cluster2	0.767483
O81283	O81283_S288___1	4969700	4741300	6529700	11948000	13668000	10100000	5.41357e+06	1.19053e+07	Cluster2	0.975604
A4GNA8	A4GNA8_S37___1	1666000	1089600	1549300	6723500	5052600	3966300	1.43497e+06	5.24747e+06	Cluster2	0.957877
Q8GXR1	Q8GXR1_S159___1	7710300	12336000	13650000	21499000	16431000	17342000	11232100	18424000	Cluster2	0.915287
Q9C8M9	Q9C8M9_S377___1	60567000	137180000	132230000	22388000	33284000	38634000	1.09992e+08	3.14353e+07	Cluster1	0.965661
Q8RWZ6	Q8RWZ6_S232___3	50000	50000	50000	3485100	7868900	4874600	50000	5.40953e+06	Cluster2	0.983443
Q8RWZ6	Q8RWZ6_S234___3	50000	50000	50000	3485100	7868900	4874600	50000	5.40953e+06	Cluster2	0.983443
Q8RWZ6	Q8RWZ6_S235___3	50000	50000	50000	3485100	7868900	4874600	50000	5.40953e+06	Cluster2	0.983443
Q8RWZ6	Q8RWZ6_T236___3	50000	50000	50000	3485100	7868900	4874600	50000	5.40953e+06	Cluster2	0.983443
F4IQJ2	F4IQJ2_S357___2	50000	50000	50000	17648000	20615000	16423000	50000	1.82287e+07	Cluster2	0.985888
F4IQJ2	F4IQJ2_S364___2	50000	50000	50000	17648000	20615000	16423000	50000	1.82287e+07	Cluster2	0.985888
Q9FNM0	Q9FNM0_S49___3	225720000	284540000	417840000	506550000	601800000	662200000	3.09367e+08	5.90183e+08	Cluster2	0.956306
Q9FNM0	Q9FNM0_S53___3	225720000	284540000	417840000	506550000	601800000	662200000	3.09367e+08	5.90183e+08	Cluster2	0.956306
Q9FNM0	Q9FNM0_S57___3	225720000	284540000	417840000	506550000	601800000	662200000	3.09367e+08	5.90183e+08	Cluster2	0.956306
F4IN58	F4IN58_S1399___2	5403500	8991900	10514000	14279000	21602000	10585000	8.30313e+06	1.54887e+07	Cluster2	0.867884
F4IN58	F4IN58_S1407___2	5403500	8991900	10514000	14279000	21602000	10585000	8.30313e+06	1.54887e+07	Cluster2	0.867884
Q9FJV7	Q9FJV7_S30___1	7053300	4394000	6163200	21859000	14076000	16241000	5.87017e+06	17392000	Cluster2	0.950288
Q9SHI0	Q9SHI0_S767___1	3222400	1838000	8319200	4048800	8459500	2643100	4.45987e+06	5.05047e+06	Cluster2	0.56732
Q9SAF2	Q9SAF2_S534___1	5337300	11024000	14327000	5195100	4551900	6957600	1.02294e+07	5568200	Cluster1	0.881183
Q8L778	Q8L778_S122___2	9402600	10922000	12329000	22743000	23239000	25746000	1.08845e+07	2.39093e+07	Cluster2	0.994162
A8MR54	A8MR54_S27___1	50000	50000	50000	2094600	2855400	3275400	50000	2741800	Cluster2	0.985763
Q8L778	Q8L778_S126___2	9402600	10922000	12329000	22743000	23239000	25746000	1.08845e+07	2.39093e+07	Cluster2	0.994162
Q501D2	Q501D2_S75___2	9687400	12710000	16724000	8690700	26855000	18466000	1.30405e+07	18003900	Cluster2	0.622525
F4IXW2	F4IXW2_S1439___1	8836500	7713400	18294000	9509000	5181800	9169800	1.16146e+07	7.95353e+06	Cluster1	0.764501
Q9SJF0	Q9SJF0_S397___1	50000	50000	50000	2036600	1575400	1877800	50000	1.82993e+06	Cluster2	0.98571
Q9SF32	Q9SF32_S47___1	1677000	1526000	3194000	50000	50000	50000	2.13233e+06	50000	Cluster1	0.976191
F4JKH6	F4JKH6_T1451___2	50000	50000	50000	3442800	4582700	4300700	50000	4.10873e+06	Cluster2	0.986051
Q8RWU7	Q8RWU7_S36___2	50000	50000	50000	13240000	12422000	13939000	50000	1.32003e+07	Cluster2	0.986291
Q8LPQ8	Q8LPQ8_S277___2	50000	50000	50000	1089800	1743600	2257000	50000	1696800	Cluster2	0.983491
Q8LPQ8	Q8LPQ8_S280___2	50000	50000	50000	1089800	1743600	2257000	50000	1696800	Cluster2	0.983491
Q9FX54	Q9FX54_S207___1	3489800	3907300	5748000	41747000	25708000	17439000	4381700	28298000	Cluster2	0.971424
Q5XV94	Q5XV94_S210___2	50000	50000	50000	3898100	7456900	7033200	50000	6129400	Cluster2	0.984817
Q9LKW9	Q9LKW9_S1120___2	10323000	17273000	19958000	16539000	28169000	27835000	1.58513e+07	24181000	Cluster2	0.815817
Q9LKW9	Q9LKW9_S1121___2	10323000	17273000	19958000	16539000	28169000	27835000	1.58513e+07	24181000	Cluster2	0.815817
F4IUW3	F4IUW3_S127___2	2196600	3422900	7146600	4255000	5722700	6590200	4.25537e+06	5.52263e+06	Cluster2	0.722586
Q9SUT4	Q9SUT4_S506___2	5179100	7854500	6168900	14159000	13525000	12612000	6.40083e+06	13432000	Cluster2	0.965076
Q56WH4	Q56WH4_S259___2	1664300	2536400	2811600	3403500	1715200	4197300	2.33743e+06	3.10533e+06	Cluster2	0.656126
Q56WH4	Q56WH4_S266___2	1664300	2536400	2811600	3403500	1715200	4197300	2.33743e+06	3.10533e+06	Cluster2	0.656126
Q9SLF7	Q9SLF7_S89___1	1702200	2185200	1957700	50000	50000	50000	1.94837e+06	50000	Cluster1	0.972408
O23617	O23617_S5___1	2898100	5522100	9009800	15508000	7657800	12721000	5810000	1.19623e+07	Cluster2	0.870851
Q9LRX9	Q9LRX9_T185___2	3122000	2268200	3948900	50000	50000	50000	3.11303e+06	50000	Cluster1	0.972365
Q9LI74	Q9LI74_T503___3	50000	50000	50000	5785000	19182000	14966000	50000	13311000	Cluster2	0.982148
Q9SLT5	Q9SLT5_S42___2	1362100	1829600	2877000	2515500	3189500	4963300	2022900	3556100	Cluster2	0.860021
Q9SLT5	Q9SLT5_S45___2	1362100	1829600	2877000	2515500	3189500	4963300	2022900	3556100	Cluster2	0.860021
O81283	O81283_T684___2	24059000	55696000	51180000	91690000	44869000	37815000	43645000	5.81247e+07	Cluster2	0.654026
Q0WQB7	Q0WQB7_S122___1	50000	50000	50000	4285600	4852300	5729300	50000	4.95573e+06	Cluster2	0.98633
Q8LPL8	Q8LPL8_S714___3	51052000	106200000	154710000	188540000	195490000	195100000	1.03987e+08	1.93043e+08	Cluster2	0.894325
Q8LPL8	Q8LPL8_S723___3	51052000	106200000	154710000	188540000	195490000	195100000	1.03987e+08	1.93043e+08	Cluster2	0.894325
Q8LPL8	Q8LPL8_T721___3	51052000	106200000	154710000	188540000	195490000	195100000	1.03987e+08	1.93043e+08	Cluster2	0.894325
Q9C5E7	Q9C5E7_S154___1	2411500	1834400	2818600	5252900	5340900	4190200	2.35483e+06	4928000	Cluster2	0.95926
O81283	O81283_S1133___2	50000	50000	50000	18644000	20484000	17878000	50000	19002000	Cluster2	0.986058
Q8W586	Q8W586_S361___1	35153000	26944000	47142000	47436000	4998900	55937000	36413000	3.6124e+07	Cluster1	0.649066
Q9FGR1	Q9FGR1_S456___1	6770700	6870200	8848900	13061000	16329000	15334000	7496600	14908000	Cluster2	0.984139
Q9SAR5	Q9SAR5_S18___1	3666000	5843500	7567700	10939000	8435300	7085000	5692400	8.81977e+06	Cluster2	0.855899
P56780	P56780_T3___2	22341000000	12897000000	4495600000	24941000000	28841000000	30001000000	1.32445e+10	2.79277e+10	Cluster2	0.781351
P56780	P56780_T5___2	22341000000	12897000000	4495600000	24941000000	28841000000	30001000000	1.32445e+10	2.79277e+10	Cluster2	0.781351
Q9LZ82	Q9LZ82_S26___1	2727800	2409000	5445900	12457000	11202000	6891500	3.52757e+06	10183500	Cluster2	0.942237
Q9LE22	Q9LE22_S88___1	3767600	3514200	6418700	13732000	11200000	11314000	4.56683e+06	12082000	Cluster2	0.975961
F4KB73	F4KB73_S1478___2	8384200	8444000	11197000	3441500	6247800	4309500	9.34173e+06	4.66627e+06	Cluster1	0.944614
F4KB73	F4KB73_S1489___2	8384200	8444000	11197000	3441500	6247800	4309500	9.34173e+06	4.66627e+06	Cluster1	0.944614
Q9FXI5	Q9FXI5_S93___1	2388900	2703200	3340100	3049700	5373500	6099500	2.81073e+06	4840900	Cluster2	0.863267
Q9C551	Q9C551_S533___1	7027000	4123200	2423600	7517700	10854000	15664000	4524600	1.13452e+07	Cluster2	0.836229
O82089	O82089_S12___1	2340200	1676000	1864800	5506300	4650200	3680700	1.96033e+06	4612400	Cluster2	0.939546
Q9M2D8	Q9M2D8_S86___1	3151100	3828700	7015900	9088900	8688800	9059400	4.66523e+06	8945700	Cluster2	0.941304
Q9M0G2	Q9M0G2_S236___1	2509600	3851700	2785800	1463200	1716000	1912100	3.04903e+06	1697100	Cluster1	0.944107
Q96289	Q96289_S8___1	50000	50000	50000	726850	666880	1107300	50000	833677	Cluster2	0.984097
Q9AR19	Q9AR19_S82___2	2032400	2235800	3429100	7130700	5596600	5325300	2.56577e+06	6.01753e+06	Cluster2	0.972978
Q93ZH7	Q93ZH7_S381___1	10736000	22362000	27049000	5373200	9624200	15579000	20049000	1.01921e+07	Cluster1	0.883142
Q9FKV9	Q9FKV9_S59___2	6203000	6115500	6508800	12262000	12770000	10196000	6.27577e+06	1.17427e+07	Cluster2	0.974033
Q9FKV9	Q9FKV9_S63___2	6203000	6115500	6508800	12262000	12770000	10196000	6.27577e+06	1.17427e+07	Cluster2	0.974033
Q67YI9	Q67YI9_S282___1	144690000	150380000	204460000	324440000	297200000	292660000	166510000	3.04767e+08	Cluster2	0.982732
Q9LXV4	Q9LXV4_S636___1	3981900	5075100	5682500	4599200	2066100	5628900	4.91317e+06	4.09807e+06	Cluster1	0.718149
Q9LVA0	Q9LVA0_T443___1	5685600	5017500	5520700	10843000	9671600	10972000	5.40793e+06	1.04955e+07	Cluster2	0.978158
Q9FHU3	Q9FHU3_S200___1	50000	50000	50000	2496600	4063600	2540500	50000	3.03357e+06	Cluster2	0.984202
Q947D2	Q947D2_S796___2	50000	50000	50000	4239400	2652200	3192800	50000	3.36147e+06	Cluster2	0.98473
Q9SMM5	Q9SMM5_S247___2	3751600	10542000	8904100	22762000	23422000	18975000	7.73257e+06	2.17197e+07	Cluster2	0.940012
Q9SHH0	Q9SHH0_S16___1	1439200	1499100	1926200	2621500	2596600	3982200	1621500	3.06677e+06	Cluster2	0.947148
Q8L4C5	Q8L4C5_S224___1	11024000	13903000	10178000	3718500	2350700	4054600	1.17017e+07	3374600	Cluster1	0.951849
Q9ZU97	Q9ZU97_S624___1	3402400	2027900	2566500	5346900	5299500	7024600	2665600	5.89033e+06	Cluster2	0.928603
O64760	O64760_S526___2	3923600	13869000	17377000	26166000	29107000	18658000	11723200	2.46437e+07	Cluster2	0.855291
O64760	O64760_T522___2	3923600	13869000	17377000	26166000	29107000	18658000	11723200	2.46437e+07	Cluster2	0.855291
Q9XI93	Q9XI93_S139___1	4098800	5583500	9978100	25786000	13872000	20759000	6.55347e+06	20139000	Cluster2	0.955058
C0LGJ9	C0LGJ9_S394___1	50000	50000	50000	9407000	15455000	6646100	50000	10502700	Cluster2	0.982969
Q9ZVD0	Q9ZVD0_S295___2	36298000	18233000	4565700	25587000	42812000	54288000	19698900	4.08957e+07	Cluster2	0.734111
O64855	O64855_S318___1	50000	50000	50000	5908200	4152400	5712800	50000	5257800	Cluster2	0.985701
Q940T9	Q940T9_S202___2	3522100	5330000	5752300	5239000	2051900	5394200	4.86813e+06	4.22837e+06	Cluster1	0.675998
Q9LYQ9	Q9LYQ9_S10___3	50000	50000	50000	15052000	23437000	41037000	50000	2.65087e+07	Cluster2	0.984987
Q9LYQ9	Q9LYQ9_S11___3	50000	50000	50000	15052000	23437000	41037000	50000	2.65087e+07	Cluster2	0.984987
Q9LYQ9	Q9LYQ9_S9___3	50000	50000	50000	15052000	23437000	41037000	50000	2.65087e+07	Cluster2	0.984987
Q9LYQ9	Q9LYQ9_Y6___3	50000	50000	50000	15052000	23437000	41037000	50000	2.65087e+07	Cluster2	0.984987
Q9C6M2	Q9C6M2_S4___3	1788800	1756600	3140400	3980500	3135700	4224400	2228600	3780200	Cluster2	0.918746
Q9C6M2	Q9C6M2_S5___3	1788800	1756600	3140400	3980500	3135700	4224400	2228600	3780200	Cluster2	0.918746
Q9C6M2	Q9C6M2_S8___3	1788800	1756600	3140400	3980500	3135700	4224400	2228600	3780200	Cluster2	0.918746
F4HZS8	F4HZS8_S252___2	5198200	4579000	4374200	16489000	9651500	10311000	4.71713e+06	12150500	Cluster2	0.938255
F4HZS8	F4HZS8_S261___2	5198200	4579000	4374200	16489000	9651500	10311000	4.71713e+06	12150500	Cluster2	0.938255
Q9ZUL3	Q9ZUL3_S277___1	688590	809660	1039900	1265100	950110	3388100	846050	1867770	Cluster2	0.797354
Q9SSC7	Q9SSC7_S105___1	2674700	2270800	3239900	5485800	5200700	5825700	2.72847e+06	5.50407e+06	Cluster2	0.9811
Q8L751	Q8L751_S378___2	305400	532590	634890	916810	665840	1051300	490960	877983	Cluster2	0.897387
Q8L751	Q8L751_S379___2	305400	532590	634890	916810	665840	1051300	490960	877983	Cluster2	0.897387
F4IDY7	F4IDY7_S628___2	8402400	19760000	21386000	15451000	20362000	17395000	1.65161e+07	17736000	Cluster2	0.58581
F4IDY7	F4IDY7_S630___2	8402400	19760000	21386000	15451000	20362000	17395000	1.65161e+07	17736000	Cluster2	0.58581
Q9FDZ5	Q9FDZ5_S328___1	8162500	10225000	10561000	30519000	19749000	18701000	9649500	2.29897e+07	Cluster2	0.955601
Q9M1G6	Q9M1G6_S189___1	1514200	1628500	2034600	1979300	3123200	3756900	1.72577e+06	2.95313e+06	Cluster2	0.88346
Q9SU71	Q9SU71_T83___2	50000	50000	50000	5996900	6750500	8272300	50000	7.00657e+06	Cluster2	0.986326
Q9LTA2	Q9LTA2_S219___1	1246000	2195900	4382300	2796000	4505700	4016300	2.60807e+06	3.77267e+06	Cluster2	0.769178
Q9S9Q9	Q9S9Q9_S660___2	12340000	23447000	22197000	25339000	1317400	23547000	19328000	1.67345e+07	Cluster1	0.689382
Q9SU71	Q9SU71_T84___2	50000	50000	50000	5996900	6750500	8272300	50000	7.00657e+06	Cluster2	0.986326
Q8VZL1	Q8VZL1_S132___1	23565000	24772000	33793000	11256000	14222000	15742000	2.73767e+07	13740000	Cluster1	0.974032
Q07473	Q07473_T114___1	450900000	539900000	642680000	431710000	475500000	7855600	5.44493e+08	3.05022e+08	Cluster1	0.73175
Q9ZU48	Q9ZU48_S240___1	50000	50000	50000	3155000	2700400	2136200	50000	2.66387e+06	Cluster2	0.984528
Q8S8Q6	Q8S8Q6_S264___1	255980	367120	570710	10388000	10507000	16738000	397937	1.25443e+07	Cluster2	0.994002
Q02972	Q02972_S22___1	50000	50000	50000	2033500	2590500	1699200	50000	2.10773e+06	Cluster2	0.984397
Q8LBB2	Q8LBB2_S44___1	2141500	3415200	5291100	13361000	10187000	9891600	3.61593e+06	1.11465e+07	Cluster2	0.97061
Q9LU77	Q9LU77_S439___1	3481400	2387200	8708700	7423900	5558900	9114700	4859100	7.36583e+06	Cluster2	0.782048
Q8W4N1	Q8W4N1_S521___3	4227600	8239400	741230	9705600	15201000	8453500	4.40274e+06	1.112e+07	Cluster2	0.765121
Q8W4N1	Q8W4N1_S523___3	4227600	8239400	741230	5001700	15201000	8453500	4.40274e+06	9.55207e+06	Cluster2	0.717874
P10896	P10896_T78___1	72707000	60602000	74636000	689420000	508030000	459740000	69315000	5.52397e+08	Cluster2	0.981513
Q93W28	Q93W28_S167___1	11142000	8556400	6196200	18790000	6620300	7448100	8.63153e+06	10952800	Cluster2	0.571323
Q9C7M2	Q9C7M2_S611___2	6919600	9073200	12864000	16267000	14513000	18267000	9.61893e+06	16349000	Cluster2	0.93868
Q9C7M2	Q9C7M2_S612___2	6919600	9073200	12864000	16267000	14513000	18267000	9.61893e+06	16349000	Cluster2	0.93868
Q9FMA3	Q9FMA3_S308___1	4329000	1348700	2043100	1630400	1405500	1505700	2573600	1.51387e+06	Cluster1	0.738303
Q9LJX4	Q9LJX4_S98___1	1887000	1445900	2455100	50000	50000	50000	1.92933e+06	50000	Cluster1	0.972919
Q8GZ99	Q8GZ99_S916___2	9457800	22478000	31764000	22159000	24461000	23466000	2.12333e+07	23362000	Cluster2	0.623584
Q8GZ99	Q8GZ99_S919___2	9457800	22478000	31764000	22159000	24461000	23466000	2.12333e+07	23362000	Cluster2	0.623584
Q94BT0	Q94BT0_S677___3	50000	50000	50000	10425000	9852900	10389000	50000	10222300	Cluster2	0.986227
Q94BT0	Q94BT0_S684___3	50000	50000	50000	10425000	9852900	10389000	50000	10222300	Cluster2	0.986227
Q94BT0	Q94BT0_S688___3	50000	50000	50000	10425000	9852900	10389000	50000	10222300	Cluster2	0.986227
O64768	O64768_S777___1	10228000	4187900	6484000	7407400	4419000	4135000	6.96663e+06	5.32047e+06	Cluster1	0.663475
P21216	P21216_S9___1	1757500	1386400	1813200	56546000	34270000	34134000	1.65237e+06	41650000	Cluster2	0.982719
C0LGE0	C0LGE0_S991___2	545120	827500	665300	4894200	4450200	4350000	679307	4564800	Cluster2	0.985527
Q9LI74	Q9LI74_S624___1	50000	50000	50000	20489000	11500000	13279000	50000	1.50893e+07	Cluster2	0.984765
Q949V6	Q949V6_S576___1	1483100	1778500	1910500	4628100	2994700	2943700	1.72403e+06	3.52217e+06	Cluster2	0.945956
F4HVW5	F4HVW5_S203___2	6588700	17092000	15372000	18263000	17283000	17542000	1.30176e+07	17696000	Cluster2	0.768099
F4HVW5	F4HVW5_S204___2	6588700	17092000	15372000	18263000	17283000	17542000	1.30176e+07	17696000	Cluster2	0.768099
Q6GKV1	Q6GKV1_S118___1	22808000	26239000	51391000	87483000	76203000	96606000	3.34793e+07	86764000	Cluster2	0.967648
Q9SGJ0	Q9SGJ0_S340___1	2809300	2634100	3910100	6240100	7246100	6634500	3.11783e+06	6706900	Cluster2	0.983589
Q9FIJ0	Q9FIJ0_S8___1	20160000	17453000	29524000	20681000	44595000	49316000	22379000	3.81973e+07	Cluster2	0.792552
Q9S7F3	Q9S7F3_S183___2	50000	50000	50000	5893100	4807500	4892400	50000	5.19767e+06	Cluster2	0.985756
Q6EJ98	Q6EJ98_S35___1	662890	861040	1200000	2719900	2306800	1941700	907977	2322800	Cluster2	0.97466
Q9LY75	Q9LY75_S385___2	51441000	57831000	91893000	103220000	81545000	3769800	67055000	6.28449e+07	Cluster1	0.655614
Q9LY75	Q9LY75_S387___2	51441000	57831000	91893000	103220000	81545000	3769800	67055000	6.28449e+07	Cluster1	0.655614
P93017	P93017_T52___3	15248000	5207700	8547700	18874000	21260000	4623200	9667800	1.49191e+07	Cluster2	0.609342
P0C5E2	P0C5E2_S633___1	1168000	1757100	2904300	2751100	3069100	2512900	1.94313e+06	2777700	Cluster2	0.827785
Q42404	Q42404_S255___1	7868500	12459000	13162000	11791000	3968900	16907000	1.11632e+07	1.0889e+07	Cluster1	0.626472
O80939	O80939_S664___2	50000	50000	50000	3622600	4494600	2701300	50000	3.60617e+06	Cluster2	0.984112
A8MQE1	A8MQE1_S62___2	3151000	7294900	7621600	8358400	7192300	5739900	6022500	7.09687e+06	Cluster2	0.661118
A8MQE1	A8MQE1_S66___2	3151000	7294900	7621600	8358400	7192300	5739900	6022500	7.09687e+06	Cluster2	0.661118
Q9SKH9	Q9SKH9_S258___2	50000	50000	50000	3457700	5001200	3174200	50000	3877700	Cluster2	0.984636
Q9SKH9	Q9SKH9_S261___2	50000	50000	50000	3457700	5001200	3174200	50000	3877700	Cluster2	0.984636
Q8L500	Q8L500_S267___1	1580200	1473100	1440600	4583200	4499400	3219800	1.49797e+06	4100800	Cluster2	0.963434
Q9ZV07	Q9ZV07_S279___2	2732400	4522900	2722900	25431000	19328000	11470000	3.32607e+06	18743000	Cluster2	0.951203
Q9ZV07	Q9ZV07_S282___2	2732400	4522900	2722900	25431000	19328000	11470000	3.32607e+06	18743000	Cluster2	0.951203
Q9ZUP2	Q9ZUP2_S396___2	114660000	55296000	206770000	185180000	169310000	169770000	1.25575e+08	1.74753e+08	Cluster2	0.754105
P48006	P48006_T117___1	3123700	1767300	3018200	7770600	6662300	6809800	2636400	7080900	Cluster2	0.952794
Q0WUI9	Q0WUI9_S568___1	1055600	1335500	1331400	2889700	2957200	3225900	1.24083e+06	3.02427e+06	Cluster2	0.991311
Q9SJM4	Q9SJM4_S15___2	2413600	3016700	6862800	3454500	5138500	3746300	4097700	4113100	Cluster2	0.540714
Q93YQ1	Q93YQ1_T883___2	50000	50000	50000	3699700	2588700	2212100	50000	2833500	Cluster2	0.983711
Q9XFD1	Q9XFD1_S245___1	13061000	19775000	34040000	8638200	5174500	15286000	22292000	9.69957e+06	Cluster1	0.89887
Q93YQ1	Q93YQ1_T887___2	50000	50000	50000	3699700	2588700	2212100	50000	2833500	Cluster2	0.983711
Q9FVW3	Q9FVW3_S61___2	627930	990860	1268300	3404100	2237300	2397900	962363	2.67977e+06	Cluster2	0.965726
Q9FVW3	Q9FVW3_S63___2	627930	990860	1268300	3404100	2237300	2397900	962363	2.67977e+06	Cluster2	0.965726
Q8LPG9	Q8LPG9_S206___1	851300	778610	1384100	50000	50000	50000	1004670	50000	Cluster1	0.975925
Q9FIL6	Q9FIL6_S150___2	1526200	1393000	1841400	3331500	4572200	3081200	1.58687e+06	3.66163e+06	Cluster2	0.966437
Q9FIL6	Q9FIL6_S155___2	1526200	1393000	1841400	3331500	4572200	3081200	1.58687e+06	3.66163e+06	Cluster2	0.966437
Q8L9S7	Q8L9S7_S169___1	50000	50000	50000	96882000	85070000	91208000	50000	9.10533e+07	Cluster2	0.986164
Q2V3L3	Q2V3L3_T383___1	11410000	6182900	6993200	7868200	10857000	20485000	8.19537e+06	1.30701e+07	Cluster2	0.71405
F4J5A7	F4J5A7_S876___2	5355900	8722700	9942400	23976000	25627000	19881000	8007000	2.31613e+07	Cluster2	0.978552
F4J5A7	F4J5A7_S878___2	5355900	8722700	9942400	23976000	25627000	19881000	8007000	2.31613e+07	Cluster2	0.978552
Q9C863	Q9C863_S84___1	5606600	4883600	6446100	8272400	11348000	11157000	5.64543e+06	1.02591e+07	Cluster2	0.955727
Q9FYD1	Q9FYD1_S459___1	6355400	6328200	12523000	15171000	14990000	18344000	8402200	1.61683e+07	Cluster2	0.938905
Q9C5H5	Q9C5H5_S90___1	1406900	3279300	983690	1389500	1288400	1126700	1.88996e+06	1268200	Cluster1	0.682655
Q05466	Q05466_S119___1	982660	1244500	1403300	1644500	3287400	2231100	1.21015e+06	2.38767e+06	Cluster2	0.907484
Q9FYD1	Q9FYD1_S429___1	3237100	4978300	8222500	12921000	8643400	8855900	5479300	10140100	Cluster2	0.89355
Q9SM23	Q9SM23_S213___1	35611000	60356000	80040000	78058000	80858000	93709000	58669000	8.42083e+07	Cluster2	0.84143
F4JRP0	F4JRP0_S996___1	4635000	3695000	8247400	10480000	5702500	6434000	5525800	7.53883e+06	Cluster2	0.73811
P93017	P93017_T53___2	14920000	6161200	18546000	8504800	12116000	8697800	1.32091e+07	9.77287e+06	Cluster1	0.668996
O48847	O48847_S339___1	50000	50000	50000	4854500	5363800	4558700	50000	4.92567e+06	Cluster2	0.985913
Q9SHC8	Q9SHC8_S143___2	152870000	161660000	205350000	50000	50000	50000	1.73293e+08	50000	Cluster1	0.972509
F4JRP0	F4JRP0_S401___2	3125000	2675700	1593300	5645600	5167200	4395300	2.46467e+06	5.06937e+06	Cluster2	0.874856
F4JRP0	F4JRP0_S405___2	3125000	2675700	1593300	5645600	5167200	4395300	2.46467e+06	5.06937e+06	Cluster2	0.874856
Q9SY56	Q9SY56_S136___1	11842000	4741900	7309300	112900000	124500000	125640000	7964400	1.21013e+08	Cluster2	0.968922
Q9M2J9	Q9M2J9_S56___1	1370300	1377800	2877000	4080800	3471700	2967100	1.87503e+06	3.50653e+06	Cluster2	0.915211
F4I6B2	F4I6B2_S782___1	50000	50000	50000	1885800	1325500	1359000	50000	1.52343e+06	Cluster2	0.984393
Q9FG14	Q9FG14_S343___1	4280300	3901300	9910900	11265000	10170000	8611700	6.03083e+06	1.00156e+07	Cluster2	0.865338
Q8VXU9	Q8VXU9_S270___1	1032400	1146300	1417000	50000	50000	50000	1.19857e+06	50000	Cluster1	0.975048
Q9SZB7	Q9SZB7_S60___2	3823100	2140200	703670	1495400	1840500	2373800	2.22232e+06	1.90323e+06	Cluster1	0.516543
Q9SZB7	Q9SZB7_S62___2	3823100	2140200	703670	1495400	1840500	2373800	2.22232e+06	1.90323e+06	Cluster1	0.516543
Q66GQ2	Q66GQ2_S177___3	997180	1902000	2994800	4550500	3384000	4477100	1964660	4137200	Cluster2	0.915186
Q66GQ2	Q66GQ2_S178___3	997180	1902000	2994800	4550500	3384000	4477100	1964660	4137200	Cluster2	0.915186
Q66GQ2	Q66GQ2_T174___3	997180	1902000	2994800	4550500	3384000	4477100	1964660	4137200	Cluster2	0.915186
O48526	O48526_S21___1	1282800	2096900	3874500	2448300	1630100	1826300	2.41807e+06	1.96823e+06	Cluster1	0.626968
Q8L3X8	Q8L3X8_S201___1	354560	522150	662700	1288000	849320	1344300	513137	1160540	Cluster2	0.950188
Q9LVN2	Q9LVN2_T477___2	6904800	7004500	10583000	50000	50000	50000	8164100	50000	Cluster1	0.974342
Q84WV0	Q84WV0_S515___1	50000	50000	50000	3715700	1120400	947680	50000	1.92793e+06	Cluster2	0.96729
Q8L3X8	Q8L3X8_S206___1	50000	50000	50000	16803000	8345400	7636800	50000	10928400	Cluster2	0.98281
Q9FMF5	Q9FMF5_S213___1	50000	50000	50000	2737000	2749600	1832000	50000	2.43953e+06	Cluster2	0.983932
C0LGQ9	C0LGQ9_S704___2	8225200	7054400	5240000	2935200	5245200	4978200	6.83987e+06	4386200	Cluster1	0.846941
F4HQA1	F4HQA1_S580___2	2757900	8847200	7443600	3998700	4627500	3604500	6.34957e+06	4076900	Cluster1	0.754148
F4HQA1	F4HQA1_S588___2	2757900	8847200	7443600	3998700	4627500	3604500	6.34957e+06	4076900	Cluster1	0.754148
F4I6U7	F4I6U7_S826___2	4521400	5069200	4641600	2233700	2809000	2564400	4.74407e+06	2535700	Cluster1	0.96843
Q9LD43	Q9LD43_S741___1	10713000	191320000	288850000	386810000	389060000	378160000	1.63628e+08	3.84677e+08	Cluster2	0.805617
Q93WJ8	Q93WJ8_S417___1	2707300	3875300	5683900	6106700	8683800	8080700	4.08883e+06	7.62373e+06	Cluster2	0.926978
Q9M129	Q9M129_T360___1	2954400	1907800	2804100	3208700	4200300	5886300	2.55543e+06	4.43177e+06	Cluster2	0.861759
F4I6U7	F4I6U7_S828___2	4521400	5069200	4641600	2233700	2809000	2564400	4.74407e+06	2535700	Cluster1	0.96843
Q9LSS5	Q9LSS5_S58___2	756750	856680	1035300	4802200	4598900	5480500	882910	4.96053e+06	Cluster2	0.993781
Q93YW4	Q93YW4_S363___1	2069200	1303300	1864000	2446700	3065500	3465800	1745500	2.99267e+06	Cluster2	0.89923
Q9SYL7	Q9SYL7_S343___3	8786800	13369000	23051000	32009000	37455000	43299000	1.50689e+07	3.75877e+07	Cluster2	0.955848
Q9SYL7	Q9SYL7_S344___3	8786800	13369000	23051000	32009000	37455000	43299000	1.50689e+07	3.75877e+07	Cluster2	0.955848
Q9SYL7	Q9SYL7_S347___3	8786800	13369000	23051000	32009000	37455000	43299000	1.50689e+07	3.75877e+07	Cluster2	0.955848
Q9LSS5	Q9LSS5_S61___2	756750	856680	1035300	4802200	4598900	5480500	882910	4.96053e+06	Cluster2	0.993781
O82628	O82628_S3___1	50000	50000	50000	9503400	4075700	3917100	50000	5.83207e+06	Cluster2	0.980788
Q9SUG6	Q9SUG6_S35___2	50000	50000	50000	2845000	3413700	4400600	50000	3553100	Cluster2	0.986016
Q93YS4	Q93YS4_S99___1	2292200	4821900	2249800	1487600	2022000	2085500	3121300	1.86503e+06	Cluster1	0.835277
F4J6F6	F4J6F6_S663___1	23519000	16609000	30509000	6619500	9878800	10777000	2.35457e+07	9.09177e+06	Cluster1	0.954553
Q9SV28	Q9SV28_S217___3	834550	6280300	4240900	3370300	4040600	5319600	3785250	4243500	Cluster2	0.621524
Q9SV28	Q9SV28_S219___3	834550	6280300	4240900	3370300	4040600	5319600	3785250	4243500	Cluster2	0.621524
Q9SV28	Q9SV28_S222___3	834550	6280300	4240900	3370300	4040600	5319600	3785250	4243500	Cluster2	0.621524
Q39017	Q39017_S335___1	2085700	3170300	2892900	4160600	3030200	6829400	2716300	4673400	Cluster2	0.828358
F4IXW2	F4IXW2_S1435___2	9722400	9045600	18663000	19809000	21918000	22775000	12477000	2.15007e+07	Cluster2	0.915958
F4IXW2	F4IXW2_S1439___2	9722400	9045600	18663000	19809000	21918000	22775000	12477000	2.15007e+07	Cluster2	0.915958
Q9ZU48	Q9ZU48_S218___1	8052300	10147000	14328000	74445000	37226000	33701000	1.08424e+07	4.84573e+07	Cluster2	0.96185
F4J5A7	F4J5A7_S657___3	4972400	7220000	11801000	10201000	14404000	9819500	7997800	1.14748e+07	Cluster2	0.807693
F4J5A7	F4J5A7_S659___3	4972400	7220000	11801000	10201000	14404000	9819500	7997800	1.14748e+07	Cluster2	0.807693
F4J5A7	F4J5A7_S661___3	4972400	7220000	11801000	10201000	14404000	9819500	7997800	1.14748e+07	Cluster2	0.807693
Q8L7R3	Q8L7R3_S28___1	1865100	1663800	2786100	4535200	4424400	6898700	2105000	5286100	Cluster2	0.96291
Q9SL76	Q9SL76_S758___1	3951500	4757700	10319000	8091700	6690000	7813200	6.34273e+06	7.53163e+06	Cluster2	0.700433
Q6NKN2	Q6NKN2_S483___1	5696400	4657800	6919300	13770000	12218000	11482000	5.75783e+06	12490000	Cluster2	0.974586
Q9ZUF4	Q9ZUF4_S451___1	2903300	3256200	6614200	15729000	16166000	19075000	4257900	16990000	Cluster2	0.986293
Q94AH7	Q94AH7_T180___2	12622000	21191000	30512000	14159000	12075000	3642900	2.14417e+07	9.95897e+06	Cluster1	0.823773
Q9LPQ8	Q9LPQ8_S18___1	50000	50000	50000	621260	654830	492980	50000	589690	Cluster2	0.98391
Q9LEZ3	Q9LEZ3_S219___1	1011400	2001700	1499700	4648200	3289300	4109800	1.50427e+06	4.01577e+06	Cluster2	0.954215
Q9FMF5	Q9FMF5_S223___1	45567000	69456000	40307000	25001000	30774000	33111000	5.17767e+07	2.96287e+07	Cluster1	0.903151
F4K645	F4K645_S42___2	8908400	17617000	13529000	4183500	4466000	8107000	1.33515e+07	5585500	Cluster1	0.940171
Q9ZPR4	Q9ZPR4_S266___2	50000	50000	50000	6874400	6757500	7883900	50000	7.17193e+06	Cluster2	0.986365
Q9ZPR4	Q9ZPR4_S270___2	50000	50000	50000	6874400	6757500	7883900	50000	7.17193e+06	Cluster2	0.986365
Q8L7W3	Q8L7W3_S453___1	8808100	7560900	10731000	15074000	17925000	15569000	9.03333e+06	1.61893e+07	Cluster2	0.969145
Q5RJC5	Q5RJC5_S90___1	2473700	8156700	8740500	10941000	9330800	10641000	6.45697e+06	1.03043e+07	Cluster2	0.803467
P04778	P04778_S48___1	10886000	23872000	30046000	22310000	16760000	20878000	2.16013e+07	1.99827e+07	Cluster1	0.539376
Q8LBW2	Q8LBW2_S141___1	634180	677590	894580	2579500	2215900	1504800	735450	2.10007e+06	Cluster2	0.965989
P11832	P11832_S69___1	5688300	6015600	9113400	50000	50000	50000	6939100	50000	Cluster1	0.974803
Q9M0B2	Q9M0B2_S7___2	1114800	4031000	5462000	3672400	4588700	5849200	3.53593e+06	4.70343e+06	Cluster2	0.700846
Q9LHP2	Q9LHP2_S245___2	3244400	4515800	5631700	19469000	4683100	5970700	4.46397e+06	1.00409e+07	Cluster2	0.764269
Q9C9M1	Q9C9M1_S45___3	50000	50000	50000	3879200	4636400	6907300	50000	5.14097e+06	Cluster2	0.985682
Q9C9M1	Q9C9M1_S47___3	50000	50000	50000	3879200	4636400	6907300	50000	5.14097e+06	Cluster2	0.985682
Q9C9M1	Q9C9M1_S50___3	50000	50000	50000	3879200	4636400	6907300	50000	5.14097e+06	Cluster2	0.985682
Q9C9M1	Q9C9M1_S54___3	50000	50000	50000	3879200	4636400	6907300	50000	5.14097e+06	Cluster2	0.985682
Q9C9M1	Q9C9M1_Y52___3	50000	50000	50000	3879200	4636400	6907300	50000	5.14097e+06	Cluster2	0.985682
O23593	O23593_S287___1	3236700	2387100	3530000	10498000	5891300	7773100	3.05127e+06	8.05413e+06	Cluster2	0.947805
Q93Z81	Q93Z81_S38___2	9548200	9277000	12404000	4762300	2891500	3634700	1.04097e+07	3.76283e+06	Cluster1	0.953725
Q9C6N3	Q9C6N3_S294___2	2920800	1591700	998490	4469200	6962700	9016300	1.837e+06	6.81607e+06	Cluster2	0.887705
Q9C6N3	Q9C6N3_S296___2	2920800	1591700	998490	4469200	6962700	9016300	1.837e+06	6.81607e+06	Cluster2	0.887705
Q9FF75	Q9FF75_S77___2	7191800	12172000	9764200	13897000	18816000	17170000	9.70933e+06	1.66277e+07	Cluster2	0.91714
Q9FF75	Q9FF75_T80___2	7191800	12172000	9764200	13897000	18816000	17170000	9.70933e+06	1.66277e+07	Cluster2	0.91714
Q8GYG0	Q8GYG0_S115___2	5118900	22190000	10100000	11910000	16745000	15407000	1.24696e+07	1.46873e+07	Cluster2	0.642456
O81325	O81325_S357___1	2989300	4791700	4480300	7479900	8864100	8687400	4087100	8343800	Cluster2	0.967205
F4HRJ4	F4HRJ4_S534___3	637780	11655000	11202000	50000	50000	50000	7.83159e+06	50000	Cluster1	0.966415
F4HRJ4	F4HRJ4_S538___3	637780	11655000	11202000	50000	50000	50000	7.83159e+06	50000	Cluster1	0.966415
F4HRJ4	F4HRJ4_S542___3	637780	11655000	11202000	50000	50000	50000	7.83159e+06	50000	Cluster1	0.966415
Q9LH74	Q9LH74_S167___1	1744100	2157700	3193300	5457200	5734800	5427000	2.36503e+06	5.53967e+06	Cluster2	0.983068
Q8W4K6	Q8W4K6_S159___2	20909000	26167000	27737000	8606600	12733000	13369000	2.49377e+07	1.15695e+07	Cluster1	0.971403
Q9FHK4	Q9FHK4_S301___1	2873700	3274900	3602000	50000	50000	50000	3250200	50000	Cluster1	0.973296
Q9CAI5	Q9CAI5_S419___1	50000	50000	50000	15675000	19534000	16964000	50000	17391000	Cluster2	0.986096
Q8W4K6	Q8W4K6_S164___2	20909000	26167000	27737000	8606600	12733000	13369000	2.49377e+07	1.15695e+07	Cluster1	0.971403
Q9FMI8	Q9FMI8_S430___2	4168700	15789000	14400000	7762800	7066400	15917000	1.14526e+07	1.02487e+07	Cluster1	0.568462
Q9FMI8	Q9FMI8_T434___2	4168700	15789000	14400000	7762800	7066400	15917000	1.14526e+07	1.02487e+07	Cluster1	0.568462
O65154	O65154_S15___1	5278800	9102000	15529000	9640800	8002400	10968000	9.96993e+06	9.53707e+06	Cluster1	0.504935
Q9SJ62	Q9SJ62_S183___1	1477300	982380	1417700	3179000	2395000	3179500	1292460	2.91783e+06	Cluster2	0.949981
O48963	O48963_S165___3	2709900	5048700	4913000	7998500	12328000	7510500	4.22387e+06	9279000	Cluster2	0.925545
O48963	O48963_S166___3	2709900	5048700	4913000	7998500	12328000	7510500	4.22387e+06	9279000	Cluster2	0.925545
O48963	O48963_S170___3	2709900	5048700	4913000	7998500	12328000	7510500	4.22387e+06	9279000	Cluster2	0.925545
O80452	O80452_S203___1	7778900	7976700	15482000	18749000	9488400	12500000	1.04125e+07	1.35791e+07	Cluster2	0.708241
Q9FYB7	Q9FYB7_S277___3	50000	50000	50000	9024700	5664300	5965000	50000	6.88467e+06	Cluster2	0.984709
Q9FYB7	Q9FYB7_S281___3	50000	50000	50000	9024700	5664300	5965000	50000	6.88467e+06	Cluster2	0.984709
Q9FYB7	Q9FYB7_S283___3	50000	50000	50000	9024700	5664300	5965000	50000	6.88467e+06	Cluster2	0.984709
Q94KE2	Q94KE2_S268___2	35100000	48134000	61697000	23811000	54598000	16565000	4.83103e+07	31658000	Cluster1	0.797709
Q94CE4	Q94CE4_S90___1	50000	50000	50000	2533000	2247300	2178200	50000	2319500	Cluster2	0.985788
P92966	P92966_S177___1	16266000	13726000	29710000	28171000	28798000	33222000	1.99007e+07	3.00637e+07	Cluster2	0.864743
Q9LFA4	Q9LFA4_S373___1	2410200	1492200	1833600	50000	50000	50000	1912000	50000	Cluster1	0.965987
Q9SHI0	Q9SHI0_S566___1	3630600	2970800	4228500	6618600	5481900	8749900	3.60997e+06	6.95013e+06	Cluster2	0.939514
C0LGG9	C0LGG9_S826___1	829420	1156500	1869900	1704900	1368200	2328500	1.28527e+06	1.80053e+06	Cluster2	0.781245
Q9SJI7	Q9SJI7_S178___2	50000	50000	50000	133860000	159350000	132230000	50000	1.41813e+08	Cluster2	0.986077
Q8LCW9	Q8LCW9_S102___1	44471000	92706000	218510000	135820000	51974000	603750000	1.18562e+08	263848000	Cluster2	0.616463
Q8S307	Q8S307_T177___3	4136500	5252900	8076600	16007000	15331000	16142000	5822000	1.58267e+07	Cluster2	0.986127
Q9M303	Q9M303_S181___3	24448000	36766000	60794000	22881000	29650000	24834000	4.06693e+07	2.57883e+07	Cluster1	0.850039
Q9SSJ8	Q9SSJ8_S1313___1	7264400	6525000	7884900	20624000	16899000	14945000	7.22477e+06	1.74893e+07	Cluster2	0.974006
Q9LTT8	Q9LTT8_S827___2	19355000	17167000	23589000	60324000	72777000	69795000	20037000	67632000	Cluster2	0.98922
O65655	O65655_S292___1	50000	50000	50000	23739000	11813000	8584800	50000	1.47123e+07	Cluster2	0.981739
Q03250	Q03250_S147___1	50000	50000	50000	1115800	1867700	922450	50000	1.30198e+06	Cluster2	0.980467
Q8LD26	Q8LD26_S48___2	1584600	1873300	2008000	50000	50000	50000	1.82197e+06	50000	Cluster1	0.973768
Q9M089	Q9M089_S179___1	1972400	2254500	4014100	249850	5242700	6706800	2747000	4066450	Cluster1	0.615241
Q9FPW4	Q9FPW4_S187___1	3233400	4225900	3525400	8954500	5691800	5867300	3.66157e+06	6.83787e+06	Cluster2	0.919395
F4JCS8	F4JCS8_S631___3	6833900	14765000	8798400	13756000	21663000	21626000	1.01324e+07	19015000	Cluster2	0.866797
Q8LD26	Q8LD26_S53___2	1584600	1873300	2008000	50000	50000	50000	1.82197e+06	50000	Cluster1	0.973768
Q8LD26	Q8LD26_Y49___2	1584600	1873300	2008000	50000	50000	50000	1.82197e+06	50000	Cluster1	0.973768
F4IL68	F4IL68_S1120___1	1267600	1569200	2266000	3834100	2501900	3973800	1.70093e+06	3436600	Cluster2	0.93804
Q9FKV9	Q9FKV9_S610___1	3334400	3313000	4121900	8883500	5511400	7418100	3.58977e+06	7271000	Cluster2	0.952764
Q8GWP1	Q8GWP1_S174___2	50000	50000	50000	1962700	1926800	2465600	50000	2.11837e+06	Cluster2	0.98627
Q8GWP1	Q8GWP1_T178___2	50000	50000	50000	1962700	1926800	2465600	50000	2.11837e+06	Cluster2	0.98627
Q9FF75	Q9FF75_S77___1	21922000	22847000	26739000	40960000	57690000	45323000	23836000	47991000	Cluster2	0.972083
Q9LFA4	Q9LFA4_S373___2	4475900	3902500	3331000	17366000	19754000	18359000	3.90313e+06	18493000	Cluster2	0.97151
Q9LFA4	Q9LFA4_S378___2	4475900	3902500	3331000	17366000	19754000	18359000	3.90313e+06	18493000	Cluster2	0.97151
Q940Y5	Q940Y5_S238___2	8405900	11202000	9593800	4167800	12981000	10469000	9733900	9.20593e+06	Cluster1	0.661315
Q940Y5	Q940Y5_T242___2	8405900	11202000	9593800	4167800	12981000	10469000	9733900	9.20593e+06	Cluster1	0.661315
Q9LE22	Q9LE22_S125___1	795590	670380	1059000	3363500	2835400	1377000	841657	2525300	Cluster2	0.920787
F4HPR9	F4HPR9_S555___1	43687000	37850000	14323000	79724000	58353000	80795000	3.19533e+07	7.29573e+07	Cluster2	0.827014
Q8L7W3	Q8L7W3_S585___2	46752000	61694000	74336000	209660000	150000000	199570000	6.09273e+07	186410000	Cluster2	0.985181
Q8L7W3	Q8L7W3_T587___2	46752000	61694000	74336000	209660000	150000000	199570000	6.09273e+07	186410000	Cluster2	0.985181
Q8LEM6	Q8LEM6_S200___2	50000	50000	50000	10761000	13666000	10676000	50000	11701000	Cluster2	0.985832
Q9FX99	Q9FX99_S287___2	1293500	1596400	1887300	5787500	5529600	4631600	1592400	5.31623e+06	Cluster2	0.990285
Q9SKK4	Q9SKK4_S340___1	1277800	666160	990560	30415000	18613000	18662000	978173	2.25633e+07	Cluster2	0.975247
Q9FX99	Q9FX99_S292___2	1293500	1596400	1887300	5787500	5529600	4631600	1592400	5.31623e+06	Cluster2	0.990285
Q8L9A0	Q8L9A0_S81___2	6452300	9279700	10233000	9428400	15539000	19661000	8655000	1.48761e+07	Cluster2	0.850327
Q8L9A0	Q8L9A0_S82___2	6452300	9279700	10233000	9428400	15539000	19661000	8655000	1.48761e+07	Cluster2	0.850327
Q9SQR4	Q9SQR4_S5___2	50000	50000	50000	12677000	15521000	13267000	50000	1.38217e+07	Cluster2	0.986055
F4KDE6	F4KDE6_S154___1	1758500	18188000	25569000	18962000	19850000	19168000	1.51718e+07	1.93267e+07	Cluster2	0.69055
Q9T041	Q9T041_S21___1	1498000	2291900	3211600	2865500	3171400	4348900	2.33383e+06	3.46193e+06	Cluster2	0.83587
Q9SZP8	Q9SZP8_S31___1	12148000	12258000	17959000	57236000	13821000	43052000	1.41217e+07	3.80363e+07	Cluster2	0.827887
Q8H1F3	Q8H1F3_S70___2	50000	50000	50000	8891600	7610300	16388000	50000	10963300	Cluster2	0.985149
Q9LTT9	Q9LTT9_S818___2	2488700	2352800	2285200	5307400	4620600	3476700	2.37557e+06	4.46823e+06	Cluster2	0.933864
Q9M651	Q9M651_S119___1	936280	861050	1884000	2294700	3314800	2380700	1227110	2663400	Cluster2	0.932589
O23487	O23487_S246___1	2416500	3002800	5111700	5309500	12274000	4682400	3.51033e+06	7.42197e+06	Cluster2	0.839993
Q9LIL3	Q9LIL3_S240___1	10249000	8746300	13471000	39517000	27658000	29670000	10822100	3.22817e+07	Cluster2	0.976656
A4FVN8	A4FVN8_S16___3	50000	50000	50000	4161900	7746500	15075000	50000	8.99447e+06	Cluster2	0.982085
A4FVN8	A4FVN8_S17___3	50000	50000	50000	4161900	7746500	15075000	50000	8.99447e+06	Cluster2	0.982085
A4FVN8	A4FVN8_S21___3	50000	50000	50000	4161900	7746500	15075000	50000	8.99447e+06	Cluster2	0.982085
Q84M97	Q84M97_S28___2	15664000	8928800	16444000	22851000	29444000	22564000	1.36789e+07	24953000	Cluster2	0.898106
Q84M97	Q84M97_S36___2	15664000	8928800	16444000	22851000	29444000	22564000	1.36789e+07	24953000	Cluster2	0.898106
F4HQ88	F4HQ88_S431___1	50000	50000	50000	3686000	2790100	2400300	50000	2958800	Cluster2	0.984392
Q9SE83	Q9SE83_S533___2	50000	50000	50000	16324000	10050000	9829500	50000	1.20678e+07	Cluster2	0.984599
Q8LB54	Q8LB54_S204___1	43209000	57383000	82266000	104060000	108880000	107150000	6.09527e+07	1.06697e+08	Cluster2	0.950694
Q9SE83	Q9SE83_S544___2	50000	50000	50000	16324000	10050000	9829500	50000	1.20678e+07	Cluster2	0.984599
F4HWB0	F4HWB0_S465___1	3023700	1879900	6032700	6834400	2448000	4788600	3.64543e+06	4.69033e+06	Cluster2	0.633481
Q9S7V6	Q9S7V6_T118___2	1257800	1642300	2804500	3228400	3482400	3464600	1.90153e+06	3391800	Cluster2	0.929309
Q9FN48	Q9FN48_S378___3	5031500	6490600	8697600	12025000	12361000	11660000	6739900	1.20153e+07	Cluster2	0.966206
Q9FN48	Q9FN48_T376___3	5031500	6490600	8697600	12025000	12361000	11660000	6739900	1.20153e+07	Cluster2	0.966206
Q9FN48	Q9FN48_T380___3	5031500	6490600	8697600	12025000	12361000	11660000	6739900	1.20153e+07	Cluster2	0.966206
Q8GYT8	Q8GYT8_S283___1	4875800	6054700	10938000	10520000	12147000	10747000	7289500	11138000	Cluster2	0.875082
Q8W4D8	Q8W4D8_S4___3	19940000	31700000	45111000	26678000	17759000	43525000	3.22503e+07	2.93207e+07	Cluster1	0.632371
Q8W4D8	Q8W4D8_S9___3	19940000	31700000	45111000	26678000	17759000	43525000	3.22503e+07	2.93207e+07	Cluster1	0.632371
Q9M8R7	Q9M8R7_S40___1	12323000	16391000	26342000	23202000	26517000	33889000	18352000	2.78693e+07	Cluster2	0.858281
Q9ASY2	Q9ASY2_S17___1	3191400	3855000	9864400	7761900	7704900	3797900	5.63693e+06	6.42157e+06	Cluster2	0.608762
Q9XI93	Q9XI93_S89___1	4371200	5360200	5367300	13688000	9015800	9029200	5032900	1.05777e+07	Cluster2	0.951866
Q84VW9	Q84VW9_S932___1	72806000	58602000	135650000	174560000	166250000	158180000	8.90193e+07	166330000	Cluster2	0.919642
Q9M815	Q9M815_T23___2	18355000	24608000	28192000	83668000	83736000	21645000	2.37183e+07	6.30163e+07	Cluster2	0.811428
F4ILE1	F4ILE1_S143___1	37829000	34554000	82143000	63255000	57390000	71987000	5.15087e+07	6.42107e+07	Cluster2	0.735064
P92966	P92966_S202___1	35469000	50331000	78631000	75376000	19319000	82175000	5.48103e+07	5.89567e+07	Cluster1	0.560638
Q5XEZ5	Q5XEZ5_S763___3	50000	50000	50000	8290500	6130800	9690300	50000	8037200	Cluster2	0.985862
Q9FFY4	Q9FFY4_S286___1	4083900	6021600	7019800	14710000	17749000	14368000	5.70843e+06	15609000	Cluster2	0.983713
F4HUX0	F4HUX0_S383___1	2861400	2698700	738380	3119900	1379800	1604700	2.09949e+06	2034800	Cluster2	0.504101
O23550	O23550_S105___1	3175400	7909500	13969000	9980000	12783000	12716000	8351300	1.18263e+07	Cluster2	0.758348
Q9LHF0	Q9LHF0_S13___2	23477000	51888000	27334000	63080000	71808000	71523000	34233000	6.88037e+07	Cluster2	0.89763
Q9SHI0	Q9SHI0_S295___1	5135600	5019000	4507800	2213800	3450200	5769500	4.88747e+06	3.81117e+06	Cluster1	0.789928
Q9LT75	Q9LT75_S610___1	589050	34023000	55798000	38304000	68480000	92438000	3.01367e+07	6.64073e+07	Cluster2	0.763094
Q9SQX9	Q9SQX9_S383___1	7454300	2701000	3595200	50000	50000	50000	4583500	50000	Cluster1	0.959267
Q9ZV07	Q9ZV07_S282___1	11698000	12521000	13137000	35745000	29627000	27167000	12452000	3.08463e+07	Cluster2	0.981032
Q9LDF2	Q9LDF2_S300___3	1994900	45355000	69490000	44127000	70728000	3710400	3.89466e+07	39521800	Cluster2	0.510089
O48720	O48720_S21___2	50000	50000	50000	717280	2263400	1126100	50000	1.36893e+06	Cluster2	0.974454
Q9LDF2	Q9LDF2_S302___3	1994900	45355000	69490000	44127000	70728000	3710400	3.89466e+07	39521800	Cluster2	0.510089
Q9LDF2	Q9LDF2_S304___3	1994900	45355000	69490000	44127000	70728000	3710400	3.89466e+07	39521800	Cluster2	0.510089
Q9LX99	Q9LX99_S841___2	212880000	249920000	260730000	118220000	101560000	165360000	2.41177e+08	128380000	Cluster1	0.957106
Q9LX99	Q9LX99_S845___2	212880000	249920000	260730000	118220000	101560000	165360000	2.41177e+08	128380000	Cluster1	0.957106
Q9MAQ7	Q9MAQ7_S963___1	7155100	5897300	13402000	12520000	13070000	11559000	8.81813e+06	12383000	Cluster2	0.824519
O48720	O48720_S25___2	50000	50000	50000	717280	2263400	1126100	50000	1.36893e+06	Cluster2	0.974454
Q9STM3	Q9STM3_S1025___3	8615400	19042000	24377000	22743000	24770000	23740000	17344800	23751000	Cluster2	0.777608
Q9STM3	Q9STM3_S1030___3	8615400	19042000	24377000	22743000	24770000	23740000	17344800	23751000	Cluster2	0.777608
Q9STM3	Q9STM3_S1033___3	8615400	19042000	24377000	22743000	24770000	23740000	17344800	23751000	Cluster2	0.777608
Q84JS8	Q84JS8_S151___1	2714400	3947200	4986400	6025300	6726400	6373100	3.88267e+06	6.37493e+06	Cluster2	0.93774
Q8W1Y0	Q8W1Y0_S189___1	6037000	7030400	16617000	14785000	11793000	14508000	9894800	1.36953e+07	Cluster2	0.789413
Q9FJ33	Q9FJ33_S69___1	50000	50000	50000	5090900	4481900	6210300	50000	5.26103e+06	Cluster2	0.986205
F4IL68	F4IL68_S1124___2	50000	50000	50000	3022900	2470200	3806900	50000	3100000	Cluster2	0.985812
F4IL68	F4IL68_Y1125___2	50000	50000	50000	3022900	2470200	3806900	50000	3100000	Cluster2	0.985812
F4HRT5	F4HRT5_S865___2	31055000	22840000	18790000	62836000	30030000	25326000	2.42283e+07	3.93973e+07	Cluster2	0.734525
P92965	P92965_S309___2	1792300	1557200	4172300	50000	50000	50000	2.50727e+06	50000	Cluster1	0.976432
Q9SHI0	Q9SHI0_S22___2	4340800	6104800	4251100	7370000	14768000	8435900	4898900	10191300	Cluster2	0.880743
Q9SHI0	Q9SHI0_S26___2	4340800	6104800	4251100	7370000	14768000	8435900	4898900	10191300	Cluster2	0.880743
Q9M0A0	Q9M0A0_S238___1	2876800	2209100	5816400	2686500	2428000	13559000	3634100	6224500	Cluster2	0.572108
Q8RWI4	Q8RWI4_T61___1	1471900	1192500	1426300	50000	50000	50000	1.36357e+06	50000	Cluster1	0.970036
O81283	O81283_T636___3	50000	50000	50000	2051700	3294300	1514600	50000	2.28687e+06	Cluster2	0.981152
F4IS91	F4IS91_T444___1	1061500	737250	937970	432120	491600	1036800	912240	653507	Cluster1	0.812215
Q8LPK2	Q8LPK2_S671___2	2799600	4857800	2639800	1077400	1359200	1103200	3432400	1.17993e+06	Cluster1	0.940141
Q9ZTZ7	Q9ZTZ7_S120___1	16562000	13143000	19703000	35333000	35541000	40612000	1.64693e+07	37162000	Cluster2	0.978119
Q8LPK2	Q8LPK2_S672___2	2799600	4857800	2639800	1077400	1359200	1103200	3432400	1.17993e+06	Cluster1	0.940141
Q9SE83	Q9SE83_S706___1	1648100	1996100	2146400	7194400	4504700	3815200	1930200	5.17143e+06	Cluster2	0.950398
Q9FF53	Q9FF53_S289___2	464410	937330	2901500	5521900	4569500	4645500	1.43441e+06	4912300	Cluster2	0.935124
O49613	O49613_S133___1	7037900	5666600	9521500	7973600	1871200	8640600	7.40867e+06	6161800	Cluster1	0.68819
Q8RWY3	Q8RWY3_S12___3	50000	50000	50000	5936700	7708200	10109000	50000	7.91797e+06	Cluster2	0.98597
Q8RWY3	Q8RWY3_S13___3	50000	50000	50000	5936700	7708200	10109000	50000	7.91797e+06	Cluster2	0.98597
Q8RWY3	Q8RWY3_S7___3	50000	50000	50000	5936700	7708200	10109000	50000	7.91797e+06	Cluster2	0.98597
Q8L7W3	Q8L7W3_S834___3	692840	2647200	4439300	4622500	7048100	4760000	2.59311e+06	5.47687e+06	Cluster2	0.842614
Q8L7W3	Q8L7W3_S837___3	692840	2647200	4439300	4622500	7048100	4760000	2.59311e+06	5.47687e+06	Cluster2	0.842614
Q8L7W3	Q8L7W3_T836___3	692840	2647200	4439300	4622500	7048100	4760000	2.59311e+06	5.47687e+06	Cluster2	0.842614
Q9LZ82	Q9LZ82_S19___1	10369000	14215000	26979000	10350000	9916000	13312000	1.71877e+07	1.11927e+07	Cluster1	0.824235
Q9XI12	Q9XI12_S153___1	3133600	2620100	3974300	6916600	4441500	5725700	3.24267e+06	5694600	Cluster2	0.922935
Q9SW48	Q9SW48_S62___2	50000	50000	50000	1668300	1051500	693160	50000	1.13765e+06	Cluster2	0.976608
O23179	O23179_T401___1	1992200	2849000	4433600	3153600	2756600	6162000	3091600	4.02407e+06	Cluster2	0.651894
Q8RW94	Q8RW94_S162___1	3555000	2439000	2891400	6529100	5697300	8059900	2961800	6762100	Cluster2	0.945378
Q9LX99	Q9LX99_S668___1	1755200	1869300	2404300	4073800	4484400	5701300	2009600	4.75317e+06	Cluster2	0.983292
F4JNM2	F4JNM2_S1057___1	657280	500410	1041800	831130	824820	1456200	733163	1.03738e+06	Cluster2	0.755456
Q9FX99	Q9FX99_S295___1	1621100	1650500	1850100	3146300	4107000	4530500	1.70723e+06	3.92793e+06	Cluster2	0.977102
Q8LPN7	Q8LPN7_T289___1	6423900	10627000	10804000	20993000	24608000	28841000	9.28497e+06	24814000	Cluster2	0.97615
Q9C8K2	Q9C8K2_S666___3	26485000	38504000	48537000	99318000	6435800	93569000	37842000	6.64409e+07	Cluster1	0.51376
O80780	O80780_S187___2	29132000	55702000	78889000	50000	50000	50000	5.45743e+07	50000	Cluster1	0.976499
O80780	O80780_S190___2	29132000	55702000	78889000	50000	50000	50000	5.45743e+07	50000	Cluster1	0.976499
Q9LK77	Q9LK77_S3___1	2969000	4303200	5800500	24617000	22089000	28374000	4.35757e+06	2.50267e+07	Cluster2	0.994169
Q8GY65	Q8GY65_S306___1	50000	50000	50000	8817400	5970600	7712400	50000	7.50013e+06	Cluster2	0.985602
Q06738	Q06738_S688___1	9553900	11052000	14323000	47898000	40248000	44568000	1.1643e+07	44238000	Cluster2	0.994084
Q9XI36	Q9XI36_T320___1	50000	50000	50000	10575000	2799300	3576300	50000	5650200	Cluster2	0.976125
Q9XF88	Q9XF88_T109___2	147430000	160280000	168720000	355930000	308110000	298670000	158810000	3.20903e+08	Cluster2	0.9855
Q9XF88	Q9XF88_T111___2	147430000	160280000	168720000	355930000	308110000	298670000	158810000	3.20903e+08	Cluster2	0.9855
F4IUS3	F4IUS3_S237___1	4054400	5795600	13001000	11709000	8151600	10288000	7617000	1.00495e+07	Cluster2	0.74615
O04203	O04203_S18___1	50000	50000	50000	37464000	65428000	64488000	50000	5.57933e+07	Cluster2	0.985912
Q8L751	Q8L751_S380___1	1684700	2699600	5107800	3647600	2926600	2703600	3.16403e+06	3092600	Cluster2	0.530721
Q9FF75	Q9FF75_T59___2	3793500	8670700	9062700	5380500	12733000	11734000	7.17563e+06	9.94917e+06	Cluster2	0.667097
Q93YS4	Q93YS4_S66___1	7694200	12586000	4907800	10194000	3988600	10633000	8396000	8.27187e+06	Cluster1	0.549248
Q9SS47	Q9SS47_S20___1	932700	835880	1147500	2586200	2257900	1805900	972027	2.21667e+06	Cluster2	0.968977
Q8L611	Q8L611_S538___1	3374600	4213900	5538600	10009000	7105400	6345600	4375700	7820000	Cluster2	0.922717
P41376	P41376_T145___1	36131000	35564000	48750000	94458000	89755000	70360000	4.01483e+07	8.48577e+07	Cluster2	0.972482
F4J5A7	F4J5A7_S665___3	4972400	7220000	11801000	10201000	14404000	9819500	7997800	1.14748e+07	Cluster2	0.807693
Q9SEU4	Q9SEU4_S146___2	12189000	7733100	13047000	4552100	9153000	6134900	10989700	6.61333e+06	Cluster1	0.864596
Q9SEU4	Q9SEU4_S148___2	12189000	7733100	13047000	4552100	9153000	6134900	10989700	6.61333e+06	Cluster1	0.864596
Q9C6S8	Q9C6S8_S189___2	14575000	9833200	888040	13298000	16254000	20631000	8432080	1.67277e+07	Cluster2	0.709446
Q9C6S8	Q9C6S8_S191___2	14575000	9833200	888040	13298000	16254000	20631000	8432080	1.67277e+07	Cluster2	0.709446
Q8GYR4	Q8GYR4_S11___1	10097000	8690900	12266000	8954600	18892000	27070000	10351300	1.83055e+07	Cluster2	0.761689
Q9LIN5	Q9LIN5_S328___1	2902600	3299300	3877100	3056900	1795000	1606400	3.35967e+06	2.15277e+06	Cluster1	0.855371
Q9SAD7	Q9SAD7_S339___1	2902600	3299300	3877100	3056900	1795000	1606400	3.35967e+06	2.15277e+06	Cluster1	0.855371
O22947	O22947_S32___1	50000	50000	50000	1304200	1591700	2219700	50000	1705200	Cluster2	0.985206
Q9LEU5	Q9LEU5_S233___2	3139700	7278200	12451000	11871000	10608000	12333000	7.62297e+06	11604000	Cluster2	0.802585
F4I420	F4I420_S83___1	1094300	1375900	1849400	2869800	2766900	2481900	1.43987e+06	2706200	Cluster2	0.969888
Q9SHI0	Q9SHI0_S782___2	1901700	2795200	7949700	4124100	4106100	3432200	4.21553e+06	3.88747e+06	Cluster2	0.536784
Q9XID3	Q9XID3_S643___1	50000	50000	50000	817270	737350	1398900	50000	984507	Cluster2	0.982819
Q9SW95	Q9SW95_S17___1	3152800	3883100	4372800	6001900	8017700	7705500	3802900	7241700	Cluster2	0.972444
Q39255	Q39255_T144___1	1499600	1602800	2887100	3888500	3034900	4299900	1996500	3741100	Cluster2	0.931338
Q8H1E3	Q8H1E3_S49___2	50000	50000	50000	10020000	6620900	6527600	50000	7.72283e+06	Cluster2	0.984801
Q8H1E3	Q8H1E3_S51___2	50000	50000	50000	10020000	6620900	6527600	50000	7.72283e+06	Cluster2	0.984801
Q9SRS5	Q9SRS5_S192___1	2845700	2219300	3596800	8281300	5534100	6006500	2.88727e+06	6607300	Cluster2	0.953524
Q8L6Y4	Q8L6Y4_S523___2	2344000	11292000	19610000	22212000	21634000	24679000	11082000	2.28417e+07	Cluster2	0.833425
Q8L6Y4	Q8L6Y4_S527___2	2344000	11292000	19610000	22212000	21634000	24679000	11082000	2.28417e+07	Cluster2	0.833425
F4HY32	F4HY32_S850___1	748130	972180	1374300	1596000	2185700	1616600	1.03154e+06	1.79943e+06	Cluster2	0.927411
Q8GUP3	Q8GUP3_S411___1	9440200	6022200	11230000	11959000	14413000	19505000	8.89747e+06	1.52923e+07	Cluster2	0.873803
F4I893	F4I893_S1887___1	400720000	396730000	607240000	50000	50000	50000	468230000	50000	Cluster1	0.972871
Q9LZ82	Q9LZ82_S25___2	6191500	18950000	11539000	11848000	13081000	14227000	1.22268e+07	13052000	Cluster2	0.584005
F4J5I0	F4J5I0_S712___1	26716000	34710000	44971000	13499000	19063000	19516000	3.54657e+07	1.73593e+07	Cluster1	0.966926
Q9SHI0	Q9SHI0_S505___2	33116000	10188000	35807000	51428000	61885000	53393000	2.63703e+07	5.55687e+07	Cluster2	0.848354
Q93ZH7	Q93ZH7_S357___2	18754000	24362000	12957000	16408000	20704000	39825000	18691000	2.56457e+07	Cluster2	0.639657
Q9C660	Q9C660_S388___1	973560	968050	846410	50000	50000	50000	929340	50000	Cluster1	0.968322
A0A1P8APD7	A0A1P8APD7_T141___3	1638900	1906600	8529600	50000	50000	50000	4.02503e+06	50000	Cluster1	0.977355
A0A1I9LMD5	A0A1I9LMD5_S81___2	1943300	921780	1085900	5092900	2860600	2677600	1.31699e+06	3543700	Cluster2	0.883911
A0A1I9LMD5	A0A1I9LMD5_S86___2	1943300	921780	1085900	5092900	2860600	2677600	1.31699e+06	3543700	Cluster2	0.883911
F4J8C6	F4J8C6_S821___1	1848900	1605400	2803700	7456600	3501800	3892400	2086000	4.95027e+06	Cluster2	0.908201
Q8LBP4	Q8LBP4_S416___3	37400000	60916000	75992000	409190000	450000000	395870000	5.81027e+07	4.18353e+08	Cluster2	0.993687
Q8LBP4	Q8LBP4_S418___3	37400000	60916000	75992000	409190000	450000000	395870000	5.81027e+07	4.18353e+08	Cluster2	0.993687
Q93ZT6	Q93ZT6_S123___1	2424600	2400200	2279700	15786000	8950900	7761800	2.36817e+06	10832900	Cluster2	0.95818
P93025	P93025_S284___2	26608000	24339000	18157000	47364000	62894000	28956000	2.30347e+07	4.64047e+07	Cluster2	0.849479
Q0WRJ7	Q0WRJ7_S163___1	50000	50000	50000	969300	1038300	818370	50000	941990	Cluster2	0.98498
Q8LBP4	Q8LBP4_S424___3	37400000	60916000	75992000	409190000	450000000	395870000	5.81027e+07	4.18353e+08	Cluster2	0.993687
Q9XI71	Q9XI71_T134___1	22116000	31074000	52603000	47906000	53855000	80989000	3.52643e+07	6.09167e+07	Cluster2	0.868973
Q0WLC7	Q0WLC7_S49___2	31112000	20654000	18770000	47029000	56637000	51335000	23512000	51667000	Cluster2	0.917561
Q0WLC7	Q0WLC7_S52___2	31112000	20654000	18770000	47029000	56637000	51335000	23512000	51667000	Cluster2	0.917561
F4JKH6	F4JKH6_T1126___1	50000	50000	50000	13889000	23205000	19303000	50000	18799000	Cluster2	0.985745
Q9SRT8	Q9SRT8_S147___1	7366600	29502000	17808000	50000	50000	50000	1.82255e+07	50000	Cluster1	0.974396
F4JHI1	F4JHI1_S634___3	50000	50000	50000	11635000	11215000	16065000	50000	1.29717e+07	Cluster2	0.986278
F4JHI1	F4JHI1_S637___3	50000	50000	50000	11635000	11215000	16065000	50000	1.29717e+07	Cluster2	0.986278
F4JHI1	F4JHI1_S639___3	50000	50000	50000	11635000	11215000	16065000	50000	1.29717e+07	Cluster2	0.986278
Q8VZS3	Q8VZS3_S327___1	2293500	2352100	2704900	8101400	7487000	6292400	2.45017e+06	7293600	Cluster2	0.985976
Q9S7V6	Q9S7V6_S481___2	50000	50000	50000	14156000	12561000	12284000	50000	1.30003e+07	Cluster2	0.985977
Q9S7V6	Q9S7V6_T486___2	50000	50000	50000	14156000	12561000	12284000	50000	1.30003e+07	Cluster2	0.985977
Q494P4	Q494P4_S600___1	3299100	3405000	5454400	7795400	6008600	6837600	4.05283e+06	6.88053e+06	Cluster2	0.938898
F4I9A2	F4I9A2_S1647___1	1936400	1917400	3460500	7010200	6124300	6596100	2438100	6.57687e+06	Cluster2	0.981291
Q8RXT5	Q8RXT5_S11___2	64502000	99327000	130300000	154880000	151690000	163240000	98043000	1.56603e+08	Cluster2	0.914987
Q8RXT5	Q8RXT5_S12___2	64502000	99327000	130300000	154880000	151690000	163240000	98043000	1.56603e+08	Cluster2	0.914987
O65272	O65272_T241___1	4333500	2458700	4812600	4907200	6743100	6608100	3.86827e+06	6.08613e+06	Cluster2	0.845622
Q8L5Z7	Q8L5Z7_S146___1	15013000	16182000	4702700	5735900	4268400	30443000	11965900	1.34824e+07	Cluster1	0.589297
Q9MAC6	Q9MAC6_S134___2	3807200	6333800	8510600	11594000	9906800	11744000	6217200	11081600	Cluster2	0.921567
Q9MAC6	Q9MAC6_S138___2	3807200	6333800	8510600	11594000	9906800	11744000	6217200	11081600	Cluster2	0.921567
Q9C8K2	Q9C8K2_S667___3	26485000	43968000	48537000	105080000	116220000	100940000	3.96633e+07	1.07413e+08	Cluster2	0.980199
Q8LGA5	Q8LGA5_S298___1	50000	50000	50000	1770600	1792900	2398200	50000	1.98723e+06	Cluster2	0.986125
Q9SI37	Q9SI37_S76___2	6071400	1787500	6427000	9006200	11403000	9108300	4.76197e+06	9.83917e+06	Cluster2	0.837872
Q8W0Z6	Q8W0Z6_S516___1	31453000	39995000	87681000	78521000	74437000	64077000	53043000	72345000	Cluster2	0.785775
C0LGG8	C0LGG8_S828___1	2557900	4978500	6251400	14941000	11503000	12173000	4.59593e+06	1.28723e+07	Cluster2	0.962552
Q9M9F9	Q9M9F9_S292___1	2456400	3189400	8817800	3313300	3537800	4146900	4821200	3666000	Cluster1	0.627503
A4FVS4	A4FVS4_S249___1	7716200	10185000	15543000	25926000	20391000	12748000	1.11481e+07	1.96883e+07	Cluster2	0.855215
Q9C8E6	Q9C8E6_S464___1	86948000	11468000	112810000	172640000	163240000	167980000	7.04087e+07	1.67953e+08	Cluster2	0.809368
F4HRT5	F4HRT5_S870___2	31055000	22840000	18790000	62836000	30030000	25326000	2.42283e+07	3.93973e+07	Cluster2	0.734525
Q9LER3	Q9LER3_S77___1	50000	50000	50000	2670600	1346400	1899700	50000	1.97223e+06	Cluster2	0.982601
P48006	P48006_T91___1	5783100	5245600	10799000	13589000	10740000	12486000	7275900	1.22717e+07	Cluster2	0.904406
P56780	P56780_T5___1	1902400000	1339800000	2043600000	773880000	539930000	2074600000	1.76193e+09	1129470000	Cluster1	0.818594
Q8RXT5	Q8RXT5_S12___1	50000	50000	50000	14179000	7693900	7717700	50000	9.86353e+06	Cluster2	0.983819
Q9ZSZ8	Q9ZSZ8_S28___1	744320	1033400	936850	5596800	3674200	3085800	904857	4.11893e+06	Cluster2	0.971452
F4JSC0	F4JSC0_S44___1	50876000	56081000	77447000	111280000	105820000	116540000	61468000	1.11213e+08	Cluster2	0.980128
Q9SD66	Q9SD66_T71___2	458670000	511800000	508050000	67805000	49651000	145230000	492840000	87562000	Cluster1	0.961935
Q9MB58	Q9MB58_S234___1	31371000	30241000	44378000	65958000	56180000	67234000	35330000	63124000	Cluster2	0.969776
P56780	P56780_T3___1	6931000000	5712000000	7643700000	1538600000	1178300000	14545000	6.76223e+09	9.10482e+08	Cluster1	0.828093
O49840	O49840_S384___1	1588200	1531900	1908900	4205800	4703500	5159500	1.67633e+06	4689600	Cluster2	0.990846
P93025	P93025_S9___1	31795000	32792000	33569000	18980000	4313100	27002000	3.27187e+07	1.6765e+07	Cluster1	0.824326
Q9LI74	Q9LI74_S463___2	5668400	3932800	4960600	8649500	9710300	27170000	4.85393e+06	15176600	Cluster2	0.8752
Q9LM78	Q9LM78_S878___1	8722000	10701000	19533000	18896000	16438000	26128000	1.29853e+07	2.04873e+07	Cluster2	0.851498
Q8LPK2	Q8LPK2_S655___2	24310000	32963000	44161000	15599000	12365000	8990600	3.38113e+07	12318200	Cluster1	0.942904
Q8LPK2	Q8LPK2_S659___2	24310000	32963000	44161000	15599000	12365000	8990600	3.38113e+07	12318200	Cluster1	0.942904
Q67XU1	Q67XU1_S54___1	129490000	173130000	329270000	323500000	342670000	285570000	210630000	3.17247e+08	Cluster2	0.848914
O81283	O81283_S448___1	11486000	13570000	21952000	27110000	21773000	25184000	1.56693e+07	24689000	Cluster2	0.908887
Q9C505	Q9C505_S2___1	49248000	102410000	98107000	4243500	7236800	6046900	83255000	5842400	Cluster1	0.978559
F4JFN7	F4JFN7_S474___1	15914000	13969000	28420000	38373000	38185000	40617000	1.94343e+07	3.90583e+07	Cluster2	0.950324
Q67XD9	Q67XD9_S75___1	3122000	3992400	3773100	9259100	11425000	10702000	3.62917e+06	1.0462e+07	Cluster2	0.986721
Q9FF53	Q9FF53_S283___1	50000	50000	50000	453190	635800	551340	50000	546777	Cluster2	0.984644
F4JKH6	F4JKH6_T535___1	9999900	17656000	14596000	214590000	206640000	206100000	1.4084e+07	209110000	Cluster2	0.988753
Q9FM05	Q9FM05_S235___1	3441400	3742800	5079500	6429400	7343700	8044100	4087900	7272400	Cluster2	0.972938
Q8VZS8	Q8VZS8_S4___2	50000	50000	50000	3378300	2485700	2948500	50000	2937500	Cluster2	0.985588
Q9XI93	Q9XI93_S71___1	2870500	2676100	3834100	6100800	8731800	4577400	3126900	6470000	Cluster2	0.920017
O81126	O81126_S152___1	11130000	7307100	7355200	1844900	5447700	5433900	8.59743e+06	4.24217e+06	Cluster1	0.866004
Q9LNU4	Q9LNU4_S16___2	18886000	18366000	20290000	14249000	50632000	19857000	1.91807e+07	28246000	Cluster2	0.607544
Q9LZ82	Q9LZ82_S11___1	10438000	6949200	8734400	8402600	14783000	18490000	8707200	1.38919e+07	Cluster2	0.77747
Q42112	Q42112_S305___1	2870400000	17886000	4367600000	4237000000	4368300000	4654300000	2.41863e+09	4.41987e+09	Cluster2	0.721315
Q9LSA1	Q9LSA1_S125___3	50000	50000	50000	3859800	3866800	7887500	50000	5204700	Cluster2	0.984574
Q9LSA1	Q9LSA1_S126___3	50000	50000	50000	3859800	3866800	7887500	50000	5204700	Cluster2	0.984574
Q9LSA1	Q9LSA1_S127___3	50000	50000	50000	3859800	3866800	7887500	50000	5204700	Cluster2	0.984574
Q8L706	Q8L706_S424___1	2775500	4123600	2846400	22267000	14863000	24440000	3248500	2.05233e+07	Cluster2	0.9733
F4JHQ0	F4JHQ0_S1090___1	50000	50000	50000	775330	505310	652310	50000	644317	Cluster2	0.983393
A0A1I9LQ26	A0A1I9LQ26_S60___1	1120000	1062100	1500700	2201300	4294700	3997100	1227600	3497700	Cluster2	0.951554
Q8GYG0	Q8GYG0_S113___2	5118900	22190000	10100000	11910000	16745000	15407000	1.24696e+07	1.46873e+07	Cluster2	0.642456
Q94A09	Q94A09_S44___2	4240400	9697600	24090000	5710700	19658000	12856000	12676000	1.27416e+07	Cluster2	0.507271
Q94A09	Q94A09_S45___2	4240400	9697600	24090000	5710700	19658000	12856000	12676000	1.27416e+07	Cluster2	0.507271
Q9S7V6	Q9S7V6_S121___2	1257800	1642300	2804500	3228400	3482400	3464600	1.90153e+06	3391800	Cluster2	0.929309
Q9ZU48	Q9ZU48_S238___2	6036700	15933000	22701000	20901000	20816000	18217000	1.48902e+07	19978000	Cluster2	0.741168
Q9ZU48	Q9ZU48_S240___2	6036700	15933000	22701000	20901000	20816000	18217000	1.48902e+07	19978000	Cluster2	0.741168
Q9SY31	Q9SY31_S207___2	40553000	1012700	1420200	618830	58460000	68915000	1.43286e+07	42664610	Cluster2	0.599104
Q9SY31	Q9SY31_T203___2	40553000	1012700	1420200	618830	58460000	68915000	1.43286e+07	42664610	Cluster2	0.599104
Q9SUR3	Q9SUR3_S60___1	4586300	10804000	2856400	1390700	1275600000	9732500	6.08223e+06	4.28908e+08	Cluster2	0.635629
Q9XIE2	Q9XIE2_S45___1	5945600	6504100	7824800	12732000	24490000	19607000	6.75817e+06	18943000	Cluster2	0.958928
F4JKH6	F4JKH6_S1453___1	81392000	93959000	130970000	394970000	526750000	493510000	102107000	4.71743e+08	Cluster2	0.992975
F4KBP5	F4KBP5_S1568___1	4348900	11056000	7994100	3982800	4621800	6295600	7.79967e+06	4.96673e+06	Cluster1	0.82802
F4KBP5	F4KBP5_S1569___1	4348900	11056000	7994100	3982800	4621800	6295600	7.79967e+06	4.96673e+06	Cluster1	0.82802
Q9ZUM1	Q9ZUM1_T291___3	24162000	42222000	50115000	44049000	62169000	66770000	38833000	5.76627e+07	Cluster2	0.828957
Q9LNV0	Q9LNV0_S332___2	1109700	1526200	2439400	2627300	2036400	2927000	1.69177e+06	2.53023e+06	Cluster2	0.84992
Q9LNV0	Q9LNV0_S334___2	1109700	1526200	2439400	2627300	2036400	2927000	1.69177e+06	2.53023e+06	Cluster2	0.84992
Q0WML0	Q0WML0_S11___1	50000	50000	50000	1221600	1496900	1006400	50000	1.24163e+06	Cluster2	0.984058
Q9FXI5	Q9FXI5_S193___2	9201100	10404000	16657000	21659000	22051000	25244000	1.20874e+07	2.29847e+07	Cluster2	0.961988
Q9FXI5	Q9FXI5_S195___2	9201100	10404000	16657000	21659000	22051000	25244000	1.20874e+07	2.29847e+07	Cluster2	0.961988
P98205	P98205_S1078___1	459870	494310	653510	1330700	1103800	1476400	535897	1.30363e+06	Cluster2	0.986166
Q9LM78	Q9LM78_T784___2	989130	966840	1111300	1896100	2491300	3323500	1.02242e+06	2570300	Cluster2	0.961977
F4JCS8	F4JCS8_S637___3	1803200	9840500	8798400	13756000	21663000	21626000	6.81403e+06	19015000	Cluster2	0.879205
Q9FHY8	Q9FHY8_S174___1	2084900	2380800	2815200	50000	50000	50000	2.42697e+06	50000	Cluster1	0.974236
Q9LD90	Q9LD90_S515___1	2010400	1858400	4051300	4546200	3960500	6712600	2.64003e+06	5073100	Cluster2	0.897405
Q93YQ0	Q93YQ0_S221___1	1698300	763680	3045700	3943600	2539700	2001400	1.83589e+06	2.82823e+06	Cluster2	0.750169
F4J8X6	F4J8X6_S390___1	50000	50000	50000	1016900	1352800	926340	50000	1098680	Cluster2	0.984147
Q6NQK0	Q6NQK0_S291___1	27099000	25332000	41504000	45457000	53908000	57864000	3.13117e+07	5.24097e+07	Cluster2	0.939956
F4J8X6	F4J8X6_S392___1	50000	50000	50000	1016900	1352800	926340	50000	1098680	Cluster2	0.984147
Q93W28	Q93W28_S217___1	5913600	1642100	7685700	16806000	12622000	13942000	5.08047e+06	1.44567e+07	Cluster2	0.881843
Q5XEZ5	Q5XEZ5_S767___3	50000	50000	50000	9945100	10058000	11422000	50000	1.0475e+07	Cluster2	0.986366
Q9C5J3	Q9C5J3_S762___2	940780	7651000	9259400	11827000	8821300	8271100	5.95039e+06	9639800	Cluster2	0.750917
F4JNM2	F4JNM2_S638___1	4527800	2217100	3324400	1975000	1841300	4689100	3.35643e+06	2.83513e+06	Cluster1	0.68003
P31168	P31168_S64___1	8108300	13859000	22622000	15950000	17136000	18342000	14863100	1.71427e+07	Cluster2	0.670434
Q9LKU3	Q9LKU3_S308___3	50000	50000	50000	4838300	5469600	4041400	50000	4783100	Cluster2	0.985368
Q9LKU3	Q9LKU3_S309___3	50000	50000	50000	4838300	5469600	4041400	50000	4783100	Cluster2	0.985368
Q9LKU3	Q9LKU3_S310___3	50000	50000	50000	4838300	5469600	4041400	50000	4783100	Cluster2	0.985368
Q0WUY5	Q0WUY5_S545___3	50000	50000	50000	3163800	3946800	2421500	50000	3.17737e+06	Cluster2	0.984178
Q9FF53	Q9FF53_S280___2	1943400	55989000	122440000	12284000	148940000	21210000	6.01241e+07	6.08113e+07	Cluster2	0.522627
Q9ZVX7	Q9ZVX7_S63___2	21103000	58168000	77132000	63226000	92818000	92940000	5.21343e+07	8.29947e+07	Cluster2	0.796008
Q9ZVX7	Q9ZVX7_S64___2	21103000	58168000	77132000	63226000	92818000	92940000	5.21343e+07	8.29947e+07	Cluster2	0.796008
Q9C8K2	Q9C8K2_S661___3	26485000	43968000	48537000	111760000	122650000	106470000	3.96633e+07	1.13627e+08	Cluster2	0.982246
Q0WUY5	Q0WUY5_S549___3	50000	50000	50000	3163800	3946800	2421500	50000	3.17737e+06	Cluster2	0.984178
Q9SZP8	Q9SZP8_S234___1	5097500	5475600	11472000	21508000	17563000	22984000	7.34837e+06	20685000	Cluster2	0.96886
Q94BT0	Q94BT0_S700___1	10956000	6212800	7173000	8376200	3899600	4450800	8.11393e+06	5.57553e+06	Cluster1	0.752695
Q0WUY5	Q0WUY5_S554___3	50000	50000	50000	3163800	3946800	2421500	50000	3.17737e+06	Cluster2	0.984178
A0A1P8B5D8	A0A1P8B5D8_T232___1	4971100	5054400	11514000	12623000	11625000	16350000	7.17983e+06	1.35327e+07	Cluster2	0.90602
Q0WUY5	Q0WUY5_S558___3	50000	50000	50000	3163800	3946800	2421500	50000	3.17737e+06	Cluster2	0.984178
Q67XJ2	Q67XJ2_S16___2	50000	50000	50000	1683400	28037000	23490000	50000	17736800	Cluster2	0.958294
Q67XJ2	Q67XJ2_S21___2	50000	50000	50000	1683400	28037000	23490000	50000	17736800	Cluster2	0.958294
Q42344	Q42344_S130___1	4846300	6097300	13513000	14008000	10177000	12089000	8152200	1.20913e+07	Cluster2	0.818719
Q9FMM3	Q9FMM3_S39___1	4404400	4639600	11575000	41041000	44198000	47454000	6873000	44231000	Cluster2	0.989205
Q9C8K2	Q9C8K2_S664___3	50000	50000	50000	12438000	21605000	5530900	50000	13191300	Cluster2	0.978757
Q9FI19	Q9FI19_S23___1	8980100	8974200	15185000	15075000	21466000	21676000	1.10464e+07	1.94057e+07	Cluster2	0.920918
Q9FGK9	Q9FGK9_S1136___1	50000	50000	50000	1114400	839930	1054600	50000	1.00298e+06	Cluster2	0.985369
Q940Y3	Q940Y3_S48___1	2941500	174320	2482500	3815600	2971800	4969500	1.86611e+06	3.91897e+06	Cluster2	0.754788
Q8RWD5	Q8RWD5_S130___1	1465900	2464700	2835600	3272000	3205400	5128200	2255400	3.86853e+06	Cluster2	0.881748
Q940N7	Q940N7_S263___2	20041000	21675000	245060000	31892000	28655000	28803000	95592000	2.97833e+07	Cluster1	0.685877
Q9FFF8	Q9FFF8_T464___2	50000	50000	50000	9989400	5876900	5677300	50000	7181200	Cluster2	0.983952
Q39011	Q39011_Y200___1	3521700	3038500	3674200	50000	50000	50000	3.41147e+06	50000	Cluster1	0.971165
Q9S7T1	Q9S7T1_S281___1	10663000	4261700	5904300	10434000	9852500	10881000	6943000	1.03892e+07	Cluster2	0.779748
Q9ZVC6	Q9ZVC6_S129___1	14913000	11363000	19249000	34699000	32893000	43299000	15175000	3.69637e+07	Cluster2	0.969511
Q9ZVA7	Q9ZVA7_S72___2	50000	50000	50000	2583400	2210900	2004100	50000	2.26613e+06	Cluster2	0.985309
A4GNA8	A4GNA8_S37___2	2485800	2422500	695940	13654000	11745000	12003000	1868080	1.24673e+07	Cluster2	0.912438
Q9ZVD0	Q9ZVD0_S103___1	2804500	1102500	979600	340420000	185100000	1405300	1.62887e+06	1.75642e+08	Cluster2	0.810878
Q9AR19	Q9AR19_S84___1	6071100	4896700	5990100	6963300	1886000	1257400	5.65263e+06	3368900	Cluster1	0.774662
F4JKH6	F4JKH6_S1453___2	50000	50000	50000	3442800	4582700	4300700	50000	4.10873e+06	Cluster2	0.986051
Q9ZPV5	Q9ZPV5_T102___2	50000	50000	50000	15444000	14421000	20454000	50000	16773000	Cluster2	0.9863
Q9ZPV5	Q9ZPV5_T107___2	50000	50000	50000	15444000	14421000	20454000	50000	16773000	Cluster2	0.9863
Q9SHI0	Q9SHI0_S769___2	4614400	41214000	7392200	7813800	48140000	36011000	17740200	3.06549e+07	Cluster2	0.654463
O65655	O65655_S324___2	19638000	14063000	20109000	56926000	48796000	17144000	1.79367e+07	4.09553e+07	Cluster2	0.808894
Q9FH91	Q9FH91_S64___1	19924000	27822000	37146000	30466000	33822000	2461800	2.82973e+07	2.22499e+07	Cluster1	0.683924
Q6EVK6	Q6EVK6_S2137___2	2585000	3469900	2737000	4826700	6877600	6497400	2.93063e+06	6.06723e+06	Cluster2	0.949862
Q6EVK6	Q6EVK6_S2140___2	2585000	3469900	2737000	4826700	6877600	6497400	2.93063e+06	6.06723e+06	Cluster2	0.949862
Q9M158	Q9M158_S358___2	1584500	1518200	3753100	2551300	4790200	2478300	2.28527e+06	3.27327e+06	Cluster2	0.73782
Q9M158	Q9M158_S360___2	1584500	1518200	3753100	2551300	4790200	2478300	2.28527e+06	3.27327e+06	Cluster2	0.73782
Q9M158	Q9M158_T359___2	1584500	1518200	3753100	2551300	4790200	2478300	2.28527e+06	3.27327e+06	Cluster2	0.73782
F4JF82	F4JF82_S189___2	59512000	54703000	79527000	52514000	78990000	137370000	6.45807e+07	8.96247e+07	Cluster2	0.665743
F4JF82	F4JF82_S193___2	59512000	54703000	79527000	52514000	78990000	137370000	6.45807e+07	8.96247e+07	Cluster2	0.665743
Q9FXI5	Q9FXI5_S706___1	2867500	2243600	4270400	5912700	3901700	4760300	3.12717e+06	4.85823e+06	Cluster2	0.864406
O81126	O81126_S160___2	337920000	507250000	596250000	377680000	222860000	536390000	4.80473e+08	3.78977e+08	Cluster1	0.753555
O81126	O81126_S162___2	337920000	507250000	596250000	377680000	222860000	536390000	4.80473e+08	3.78977e+08	Cluster1	0.753555
F4JFS3	F4JFS3_S338___1	7229400	8700200	20489000	17190000	12474000	15559000	1.21395e+07	1.50743e+07	Cluster2	0.718179
Q9SAG7	Q9SAG7_S134___2	471400	496130	645070	2196400	1280500	905530	537533	1460810	Cluster2	0.921578
Q9SAG7	Q9SAG7_S135___2	471400	496130	645070	2196400	1280500	905530	537533	1460810	Cluster2	0.921578
Q9SAG7	Q9SAG7_T133___2	471400	496130	645070	2196400	1280500	905530	537533	1460810	Cluster2	0.921578
Q8VYZ5	Q8VYZ5_S275___1	10315000	13185000	39890000	27740000	26214000	36852000	21130000	3.02687e+07	Cluster2	0.775352
Q39097	Q39097_S435___2	8659200	20393000	31564000	19971000	32594000	65924000	20205400	3.94963e+07	Cluster2	0.772848
Q41188	Q41188_S90___1	1893600	2062400	2509600	8553500	7748700	9244700	2155200	8.51563e+06	Cluster2	0.993805
Q8VZG7	Q8VZG7_S975___1	27869000	37057000	71143000	88750000	74214000	70438000	4.53563e+07	7.78007e+07	Cluster2	0.890733
Q9FKE6	Q9FKE6_S534___1	4689100	4291200	7282100	6307300	1324400	6114600	5420800	4582100	Cluster1	0.679956
Q8LPG9	Q8LPG9_S216___2	25011000	24124000	2891200	45099000	51754000	60959000	1.73421e+07	52604000	Cluster2	0.789072
Q8H100	Q8H100_S402___1	2882500	2131500	5432400	7287900	6200100	6497300	3.48213e+06	6.66177e+06	Cluster2	0.909643
Q9LF79	Q9LF79_S1073___1	837250	988310	1923200	16475000	13152000	17348000	1.24959e+06	1.56583e+07	Cluster2	0.99463
Q9FNM0	Q9FNM0_S53___2	7759200	5330300	9012800	13118000	13740000	9289600	7.36743e+06	12049200	Cluster2	0.879604
Q9FNM0	Q9FNM0_S49___2	7759200	5330300	9012800	13118000	13740000	6820700	7.36743e+06	1.12262e+07	Cluster2	0.772943
Q9C7Y9	Q9C7Y9_S140___1	239580000	196390000	519310000	450370000	509200000	625680000	3.18427e+08	5.28417e+08	Cluster2	0.85846
Q9FY75	Q9FY75_S713___2	12753000	19089000	13870000	10534000	13155000	6675800	1.52373e+07	10121600	Cluster1	0.825125
B6EUB3	B6EUB3_S1548___3	16347000	52188000	32551000	40555000	37251000	37061000	3.36953e+07	38289000	Cluster2	0.636553
B6EUB3	B6EUB3_S1549___3	16347000	52188000	32551000	40555000	37251000	37061000	3.36953e+07	38289000	Cluster2	0.636553
B6EUB3	B6EUB3_T1546___3	16347000	52188000	32551000	40555000	37251000	37061000	3.36953e+07	38289000	Cluster2	0.636553
Q39023	Q39023_T196___2	50000	50000	50000	5897000	8444100	10545000	50000	8.29537e+06	Cluster2	0.985792
Q39023	Q39023_Y198___2	50000	50000	50000	5897000	8444100	10545000	50000	8.29537e+06	Cluster2	0.985792
F4I0I6	F4I0I6_S244___1	2104100	3668100	3902600	3108800	2588700	6388900	3.22493e+06	4028800	Cluster2	0.589826
O22259	O22259_S17___1	50000	50000	50000	5574100	3693400	5374200	50000	4.88057e+06	Cluster2	0.985458
Q9ZVA7	Q9ZVA7_S131___2	19519000	24146000	32691000	50169000	97774000	131550000	25452000	9.31643e+07	Cluster2	0.947261
Q9FNQ0	Q9FNQ0_S548___1	11453000	14942000	21561000	39493000	30044000	48395000	1.59853e+07	3.93107e+07	Cluster2	0.963819
Q9SIL4	Q9SIL4_S41___1	50000	50000	50000	10324000	10178000	9901600	50000	1.01345e+07	Cluster2	0.986148
Q9LQF2	Q9LQF2_S547___1	1255700	1559600	1618000	2124800	1912300	6033900	1.47777e+06	3357000	Cluster2	0.816387
Q147M4	Q147M4_S298___1	9244500	13242000	22056000	19067000	18365000	28660000	14847500	2.20307e+07	Cluster2	0.814701
Q8LGA5	Q8LGA5_S324___1	50000	50000	50000	2946800	2525400	2342400	50000	2.60487e+06	Cluster2	0.985475
Q9FHI7	Q9FHI7_S336___1	5928900	6958300	15967000	6287700	11124000	12406000	9.61807e+06	9.93923e+06	Cluster2	0.519151
P92966	P92966_S349___3	3830200	185290000	288250000	22238000	16150000	20512000	159123400	1.96333e+07	Cluster1	0.743845
Q9LQF2	Q9LQF2_S39___1	24164000	26753000	51831000	27296000	28420000	54430000	3.42493e+07	3.67153e+07	Cluster2	0.514938
Q9LXG1	Q9LXG1_S187___1	1556700	251740	173230	4906700	2705600	3230000	660557	3614100	Cluster2	0.861181
Q9FJE8	Q9FJE8_S146___1	2237200	7911800	6913200	9974600	24321000	21942000	5687400	1.87459e+07	Cluster2	0.900096
F4J5D3	F4J5D3_S178___1	23272000	24888000	38069000	49293000	48711000	49155000	28743000	49053000	Cluster2	0.961915
Q9FLD3	Q9FLD3_S149___1	1755400	4389800	4492600	2643600	1182700	3110700	3.54593e+06	2.31233e+06	Cluster1	0.766713
A4GNA8	A4GNA8_S35___2	2485800	2422500	695940	13654000	11745000	12003000	1868080	1.24673e+07	Cluster2	0.912438
P92964	P92964_S247___1	12419000	11866000	11014000	41837000	27971000	70602000	1.17663e+07	4.68033e+07	Cluster2	0.942433
Q9LD90	Q9LD90_S539___1	22354000	13359000	12660000	28084000	29704000	30217000	1.61243e+07	29335000	Cluster2	0.878857
Q9LZR8	Q9LZR8_S462___1	1300500	954680	2009500	2162600	2951600	2495100	1421560	2.53643e+06	Cluster2	0.906445
P92966	P92966_S192___2	378620000	289240000	506080000	264140000	701620000	160280000	3.91313e+08	3.75347e+08	Cluster1	0.630013
Q9SJ62	Q9SJ62_S112___1	1729200	2425800	3310600	964030	3152600	2712700	2.48853e+06	2.27644e+06	Cluster1	0.666891
Q9C6S8	Q9C6S8_S148___1	2101400	1574600	3641500	4016900	3184600	4270100	2.43917e+06	3.82387e+06	Cluster2	0.856498
Q9FKL3	Q9FKL3_S945___2	15860000	18750000	13593000	8073300	3363300	2445100	1.60677e+07	4.62723e+06	Cluster1	0.896714
Q9XI29	Q9XI29_S17___1	3798400	3698200	5571100	5340700	9035800	12476000	4355900	8.95083e+06	Cluster2	0.883884
F4HRT5	F4HRT5_S1105___2	7089800	12027000	21965000	25370000	21528000	25370000	1.36939e+07	2.40893e+07	Cluster2	0.880915
F4HRT5	F4HRT5_S1112___2	7089800	12027000	21965000	25370000	21528000	25370000	1.36939e+07	2.40893e+07	Cluster2	0.880915
Q9FKL3	Q9FKL3_T942___2	15860000	18750000	13593000	8073300	3363300	2445100	1.60677e+07	4.62723e+06	Cluster1	0.896714
Q9FLP0	Q9FLP0_S532___1	2240400	3452700	3410700	5598400	4986900	5142300	3034600	5.24253e+06	Cluster2	0.95589
P93017	P93017_T50___3	4468800	5207700	14017000	18874000	21260000	19667000	7.89783e+06	1.99337e+07	Cluster2	0.939828
Q8GWB3	Q8GWB3_S50___1	50000	50000	50000	1051700	819040	1032000	50000	967580	Cluster2	0.985559
Q8LLD0	Q8LLD0_S193___1	4632100	5701300	13406000	15972000	20829000	23403000	7.91313e+06	20068000	Cluster2	0.941245
P93017	P93017_T52___2	50000	50000	50000	18049000	41688000	22421000	50000	27386000	Cluster2	0.984335
O49545	O49545_S989___1	14931000	13949000	13680000	31380000	25114000	26383000	1.41867e+07	2.76257e+07	Cluster2	0.965061
Q9SKR5	Q9SKR5_T239___1	2326500	3109700	4932700	1373200	2111000	2853800	3456300	2.11267e+06	Cluster1	0.878841
Q8RY22	Q8RY22_S10___1	3967300	2322400	2843700	8731200	7412200	4724500	3.04447e+06	6.95597e+06	Cluster2	0.89323
Q9LZ82	Q9LZ82_S19___3	108510000	215810000	238650000	71731000	223420000	219220000	1.87657e+08	171457000	Cluster1	0.65168
Q9LZ82	Q9LZ82_S26___3	108510000	215810000	238650000	71731000	223420000	219220000	1.87657e+08	171457000	Cluster1	0.65168
Q9LZJ5	Q9LZJ5_S894___2	13890000	12507000	7687700	28118000	29752000	22455000	1.13616e+07	26775000	Cluster2	0.902845
Q9LZJ5	Q9LZJ5_S897___2	13890000	12507000	7687700	28118000	29752000	22455000	1.13616e+07	26775000	Cluster2	0.902845
Q9LM78	Q9LM78_S1008___1	2703700	2376100	3012900	6129900	1368600	6313700	2.69757e+06	4.60407e+06	Cluster2	0.625311
P92966	P92966_S229___2	15808000	12208000	27279000	2432800	37600000	59586000	1.84317e+07	3.32063e+07	Cluster1	0.555265
Q9C983	Q9C983_S253___1	2351100	2645800	3866800	9661600	6215800	11173000	2.95457e+06	9016800	Cluster2	0.96921
P92966	P92966_Y233___2	15808000	12208000	27279000	2432800	37600000	59586000	1.84317e+07	3.32063e+07	Cluster1	0.555265
Q9LUS8	Q9LUS8_S92___2	50000	50000	50000	9211500	7041300	6320000	50000	7.52427e+06	Cluster2	0.985127
Q9SAG7	Q9SAG7_S134___3	22350000	26319000	34285000	43479000	69992000	80845000	2.76513e+07	64772000	Cluster2	0.946989
Q9SAG7	Q9SAG7_S135___3	22350000	26319000	34285000	43479000	69992000	80845000	2.76513e+07	64772000	Cluster2	0.946989
Q9SAG7	Q9SAG7_T133___3	22350000	26319000	34285000	43479000	69992000	80845000	2.76513e+07	64772000	Cluster2	0.946989
Q9LUS8	Q9LUS8_S93___2	50000	50000	50000	9211500	7041300	6320000	50000	7.52427e+06	Cluster2	0.985127
Q9ZV07	Q9ZV07_S11___1	9679500	13649000	20955000	26430000	20252000	26914000	1.47612e+07	24532000	Cluster2	0.900057
Q9ZVX8	Q9ZVX8_S271___2	189770000	378560000	264550000	593300000	581040000	495970000	2.77627e+08	556770000	Cluster2	0.927171
P43299	P43299_T108___1	3199400	2844100	5787900	50000	50000	50000	3943800	50000	Cluster1	0.975461
Q9ZVX8	Q9ZVX8_S274___2	189770000	378560000	264550000	593300000	581040000	495970000	2.77627e+08	556770000	Cluster2	0.927171
Q8RWY7	Q8RWY7_S433___2	5687000	11534000	10730000	4550600	7656100	4734600	9317000	5647100	Cluster1	0.862784
Q8RWY7	Q8RWY7_S436___2	5687000	11534000	10730000	4550600	7656100	4734600	9317000	5647100	Cluster1	0.862784
Q8VYV0	Q8VYV0_S75___1	4997200	4018100	457240	15405000	17183000	28481000	3.15751e+06	2.03563e+07	Cluster2	0.846499
F4JKH6	F4JKH6_S146___1	19357000	17726000	34252000	82315000	271140	75709000	2.37783e+07	5.2765e+07	Cluster1	0.609658
F4J982	F4J982_S280___1	50000	50000	50000	2961100	2629800	2370400	50000	2.65377e+06	Cluster2	0.985502
Q5M750	Q5M750_S194___2	50000	50000	50000	4497800	5871900	6594000	50000	5.65457e+06	Cluster2	0.986136
P42763	P42763_S22___1	751770	578540	1087500	2345000	1944700	2566600	805937	2.28543e+06	Cluster2	0.973564
Q9LJD8	Q9LJD8_S875___1	8174900	9229200	10232000	4436600	5249600	4918100	9.21203e+06	4868100	Cluster1	0.980203
P92964	P92964_S215___1	1432500	27986000	39629000	40369000	5874500	55819000	2.30158e+07	3.40208e+07	Cluster2	0.611856
Q9LKF9	Q9LKF9_S422___2	2703000	3199800	4569600	8787900	7117200	2383600	3490800	6.09623e+06	Cluster2	0.711328
Q9LKF9	Q9LKF9_S426___2	2703000	3199800	4569600	8787900	7117200	2383600	3490800	6.09623e+06	Cluster2	0.711328
Q9SEE9	Q9SEE9_S67___1	12712000	24959000	23745000	50000	50000	50000	20472000	50000	Cluster1	0.974927
Q03251	Q03251_S84___1	50000	50000	50000	1146100	745100	1066500	50000	985900	Cluster2	0.984134
Q8GXX7	Q8GXX7_S180___2	959290	814180	1018100	6733700	7413400	5828700	930523	6658600	Cluster2	0.985403
Q9FMM3	Q9FMM3_S527___1	2720300	3472400	5177600	4750700	5709600	7341900	3790100	5.93407e+06	Cluster2	0.878354
Q9SLF7	Q9SLF7_S80___1	30640000	49859000	83586000	53976000	62486000	83602000	54695000	66688000	Cluster2	0.683708
Q9XGM1	Q9XGM1_S241___1	17879000	10114000	10454000	30213000	29316000	20875000	1.28157e+07	2.68013e+07	Cluster2	0.884382
Q9SAD7	Q9SAD7_S191___1	50000	50000	50000	8851800	11002000	7123600	50000	8.99247e+06	Cluster2	0.985063
Q9SU08	Q9SU08_S690___1	43763000	53063000	104330000	63175000	61587000	128410000	67052000	8.43907e+07	Cluster2	0.637546
F4I4Y6	F4I4Y6_T293___1	50000	50000	50000	3107100	1341700	2629300	50000	2.35937e+06	Cluster2	0.981337
Q9LMN5	Q9LMN5_S86___1	6187500	12417000	16353000	9676900	7392600	8328700	11652500	8.46607e+06	Cluster1	0.74397
P92965	P92965_S193___2	46411000	34093000	111870000	31840000	28861000	33193000	6.41247e+07	31298000	Cluster1	0.853938
Q94BT0	Q94BT0_S247___1	9140800	5058000	8610400	13654000	10147000	13960000	7.60307e+06	12587000	Cluster2	0.865882
Q9FJ79	Q9FJ79_S301___1	4290500	7269200	12972000	10258000	8137500	6584400	8.17723e+06	8.32663e+06	Cluster2	0.554908
Q8L9W8	Q8L9W8_S100___2	50000	50000	50000	3155500	3038300	3241000	50000	3.14493e+06	Cluster2	0.986277
Q8L9W8	Q8L9W8_S97___2	50000	50000	50000	3155500	3038300	3241000	50000	3.14493e+06	Cluster2	0.986277
Q94C69	Q94C69_S113___1	50000	50000	50000	1845800	2839500	1456500	50000	2.04727e+06	Cluster2	0.982157
Q8L7W3	Q8L7W3_S342___2	4541800	6231600	3810300	3130500	489200	3322000	4.86123e+06	2313900	Cluster1	0.80857
Q8L7W3	Q8L7W3_T344___2	4541800	6231600	3810300	3130500	489200	3322000	4.86123e+06	2313900	Cluster1	0.80857
O80739	O80739_S8___1	50000	50000	50000	3185800	4342100	8568300	50000	5365400	Cluster2	0.98339
Q9FNY2	Q9FNY2_S79___1	2365600	2059400	3487200	2839800	4590400	5132100	2637400	4.18743e+06	Cluster2	0.842793
Q9LU44	Q9LU44_S187___2	5152000	6699100	9090000	9792800	15635000	10001000	6.98037e+06	11809600	Cluster2	0.891493
F4JKH6	F4JKH6_S151___2	1255200	2332500	4285700	16650000	18189000	14425000	2.62447e+06	1.64213e+07	Cluster2	0.985023
Q9SEE9	Q9SEE9_S280___2	23851000	30958000	33743000	36717000	88270000	32359000	2.95173e+07	5.24487e+07	Cluster2	0.770046
O23207	O23207_T54___1	50000	50000	50000	6821500	7936400	8618300	50000	7.79207e+06	Cluster2	0.986341
P92965	P92965_S298___1	20257000	19912000	50885000	33359000	35467000	33808000	3.03513e+07	3.42113e+07	Cluster2	0.662188
Q9SA26	Q9SA26_S683___1	1778400	2168300	2009700	5299900	2427600	2554000	1.98547e+06	3.42717e+06	Cluster2	0.817349
Q8GXX7	Q8GXX7_S184___2	959290	814180	1018100	6733700	7413400	5828700	930523	6658600	Cluster2	0.985403
Q56WH4	Q56WH4_S266___1	131400000	129630000	140090000	533980000	486620000	515250000	1.33707e+08	511950000	Cluster2	0.988489
O48802	O48802_S437___2	50000	50000	50000	3258600	3500900	2716400	50000	3.15863e+06	Cluster2	0.9854
Q9LT25	Q9LT25_S423___2	50000	50000	50000	3775300	4081800	5014500	50000	4.29053e+06	Cluster2	0.986331
P82281	P82281_S143___1	993190	831150	1404100	50000	50000	50000	1.07615e+06	50000	Cluster1	0.974314
Q6A333	Q6A333_S328___1	4091800	5367300	5683700	50000	50000	50000	5047600	50000	Cluster1	0.973956
P30181	P30181_S15___2	50000	50000	50000	25788000	27052000	27447000	50000	2.67623e+07	Cluster2	0.986275
P30181	P30181_S18___2	50000	50000	50000	25788000	27052000	27447000	50000	2.67623e+07	Cluster2	0.986275
Q8LBP4	Q8LBP4_S418___2	957370000	1022600000	1209800000	1034800000	17459000	1207300000	1.06326e+09	7.53186e+08	Cluster1	0.731753
Q9XEE6	Q9XEE6_S522___1	4303600	5168400	7966400	32035000	41124000	55739000	5812800	42966000	Cluster2	0.99078
Q8LGU1	Q8LGU1_S1458___1	2880100	947340	344100	2461800	3892000	3801700	1.39051e+06	3.38517e+06	Cluster2	0.778057
O04928	O04928_S23___1	8502800	20549000	12817000	14231000	4210400	16302000	1.39563e+07	1.15811e+07	Cluster1	0.666123
F4HXQ7	F4HXQ7_S190___1	2768800	2565200	5043300	5352200	4735500	6407700	3459100	5.49847e+06	Cluster2	0.887108
Q9SE83	Q9SE83_S533___1	155530000	145390000	310880000	287920000	295770000	325640000	2.03933e+08	303110000	Cluster2	0.860026
Q9SQR4	Q9SQR4_T3___2	50000	50000	50000	12677000	15521000	13267000	50000	1.38217e+07	Cluster2	0.986055
Q9CA42	Q9CA42_S881___2	16450000	15630000	5384100	3645500	4361100	12946000	1.2488e+07	6984200	Cluster1	0.762397
Q940X9	Q940X9_S378___1	6051000	6191600	7339300	4203000	3320500	9216100	6527300	5.57987e+06	Cluster1	0.735963
F4I420	F4I420_S604___2	2598500	4511000	4920100	6117800	7102800	8400400	4.00987e+06	7207000	Cluster2	0.924481
F4IHU8	F4IHU8_S1101___1	7597100	10352000	15398000	50000	50000	50000	11115700	50000	Cluster1	0.976148
F4I420	F4I420_T607___2	2598500	4511000	4920100	6117800	7102800	8400400	4.00987e+06	7207000	Cluster2	0.924481
Q94JV5	Q94JV5_S304___1	579720	676800	1314700	1136900	846070	527660	857073	836877	Cluster1	0.522096
Q8VZC0	Q8VZC0_S26___1	5664100	5667800	20909000	15271000	12665000	10135000	1.0747e+07	1.26903e+07	Cluster2	0.682643
O65655	O65655_S439___2	2011900	2193100	3402100	32518000	27044000	25571000	2535700	2.83777e+07	Cluster2	0.992985
Q0WTS1	Q0WTS1_S247___1	8046600	7471700	9840300	15303000	17976000	20777000	8.45287e+06	1.80187e+07	Cluster2	0.978976
Q9LJL9	Q9LJL9_S48___2	2042100	10579000	3195900	4932700	34290000	24368000	5.27233e+06	21196900	Cluster2	0.800923
Q9C5J3	Q9C5J3_S759___2	940780	7651000	9259400	11827000	8821300	8271100	5.95039e+06	9639800	Cluster2	0.750917
Q944A6	Q944A6_S142___1	1956700	1355900	4254100	1265100	4012300	2189200	2.52223e+06	2.48887e+06	Cluster1	0.546451
P47999	P47999_S367___1	318040	285060	640130	577290	612430	861480	414410	683733	Cluster2	0.864791
Q0V7T5	Q0V7T5_S113___2	50000	50000	50000	5910800	4436200	5436600	50000	5261200	Cluster2	0.985847
F4J4H2	F4J4H2_S354___1	812320	1193600	1279000	1990500	1344900	2256800	1.09497e+06	1.86407e+06	Cluster2	0.89744
F4J7T2	F4J7T2_S325___1	6676300	7164300	13486000	20957000	18652000	20876000	9.10887e+06	2.01617e+07	Cluster2	0.963423
Q9SVV9	Q9SVV9_S385___1	1189900	1501100	1862700	1941700	3192600	2476100	1517900	2536800	Cluster2	0.907099
Q93W28	Q93W28_S2___1	6087600	3886700	8712300	6962300	9077600	10411000	6.22887e+06	8.81697e+06	Cluster2	0.789512
Q9FVQ1	Q9FVQ1_S388___2	1525700	1812200	2278500	50000	50000	50000	1.87213e+06	50000	Cluster1	0.975465
Q9LVQ4	Q9LVQ4_S639___1	50000	50000	50000	2587700	2246500	3443000	50000	2.75907e+06	Cluster2	0.985839
Q9FVQ1	Q9FVQ1_T385___2	1525700	1812200	2278500	50000	50000	50000	1.87213e+06	50000	Cluster1	0.975465
F4IDY7	F4IDY7_S12___3	50000	50000	50000	5467200	6206800	2333500	50000	4.66917e+06	Cluster2	0.979198
F4IDY7	F4IDY7_S3___3	50000	50000	50000	5467200	6206800	2333500	50000	4.66917e+06	Cluster2	0.979198
F4IDY7	F4IDY7_S4___3	50000	50000	50000	5467200	6206800	2333500	50000	4.66917e+06	Cluster2	0.979198
F4IDY7	F4IDY7_S5___3	50000	50000	50000	5467200	6206800	2333500	50000	4.66917e+06	Cluster2	0.979198
Q8H1F0	Q8H1F0_S174___1	12469000	12500000	19907000	22340000	21423000	35695000	1.49587e+07	26486000	Cluster2	0.90278
Q08A72	Q08A72_S419___1	9770800	9926300	15727000	23884000	20017000	17929000	1.1808e+07	20610000	Cluster2	0.941274
Q96327	Q96327_S3___1	60270000	2797600	40084000	158200000	127620000	122290000	3.43839e+07	1.36037e+08	Cluster2	0.830469
Q9LTM6	Q9LTM6_S103___2	6884400	4418600	6012900	920800	748090	2341500	5.77197e+06	1.3368e+06	Cluster1	0.94293
Q9SYA9	Q9SYA9_S51___1	876840	749830	1313200	1624100	1589400	2786800	979957	2000100	Cluster2	0.915348
P10795	P10795_S79___1	5206400	4153200	9774700	10626000	10624000	12465000	6378100	1.12383e+07	Cluster2	0.902035
Q9ZUM0	Q9ZUM0_S554___1	4919600	5453100	13822000	4421600	5460100	10391000	8064900	6.75757e+06	Cluster1	0.641079
Q8GUP3	Q8GUP3_S558___3	66854000	143190000	97464000	27004000	102640000	39234000	1.02503e+08	5.62927e+07	Cluster1	0.833738
Q8GUP3	Q8GUP3_S559___3	66854000	143190000	97464000	27004000	102640000	39234000	1.02503e+08	5.62927e+07	Cluster1	0.833738
Q9LTM6	Q9LTM6_S107___2	6884400	4418600	6012900	920800	748090	2341500	5.77197e+06	1.3368e+06	Cluster1	0.94293
O64768	O64768_S170___1	6447900	7500600	8814400	19088000	12867000	21221000	7.58763e+06	1.77253e+07	Cluster2	0.962986
Q9LF51	Q9LF51_S368___1	583770	1010000	1329200	50000	50000	50000	974323	50000	Cluster1	0.979229
Q940N7	Q940N7_S179___3	50000	50000	50000	7464600	12342000	16750000	50000	1.21855e+07	Cluster2	0.985174
O65655	O65655_S231___1	50000	50000	50000	3681200	4099700	3751500	50000	3.84413e+06	Cluster2	0.986121
Q93XW7	Q93XW7_S259___1	3770600	3859500	5854600	4605400	5660900	9812600	4494900	6.69297e+06	Cluster2	0.77161
Q9FVE6	Q9FVE6_S103___1	205290000	117460000	230430000	273670000	300030000	409320000	1.84393e+08	3.27673e+08	Cluster2	0.87897
O22476	O22476_S917___1	50000	50000	50000	482280	555980	513530	50000	517263	Cluster2	0.985938
Q940N7	Q940N7_S180___3	50000	50000	50000	7464600	12342000	16750000	50000	1.21855e+07	Cluster2	0.985174
O22315	O22315_S269___3	92473000	74090000	77776000	5367500	121480000	104870000	8.14463e+07	7.72392e+07	Cluster1	0.708021
O22315	O22315_S271___3	92473000	74090000	77776000	5367500	121480000	104870000	8.14463e+07	7.72392e+07	Cluster1	0.708021
Q9FFQ1	Q9FFQ1_S103___1	2507200	4384400	7098600	5279700	3815000	3826400	4663400	4.30703e+06	Cluster1	0.534633
F4HY32	F4HY32_S1201___1	8643500	9355600	22246000	19424000	23856000	16205000	1.3415e+07	1.98283e+07	Cluster2	0.809988
Q8H1F0	Q8H1F0_S321___1	4430800	5226500	7206000	6481000	12423000	9060600	5621100	9.32153e+06	Cluster2	0.863245
Q9LFT8	Q9LFT8_T198___1	51084000	71645000	107650000	117970000	101420000	132350000	76793000	1.17247e+08	Cluster2	0.880294
P0C945	P0C945_S708___1	11882000	13581000	34113000	24193000	14059000	15783000	1.98587e+07	1.80117e+07	Cluster1	0.5319
F4JF21	F4JF21_S434___1	2020500	2830700	3765000	5807100	5065800	4689000	2.87207e+06	5187300	Cluster2	0.947324
Q9LIH5	Q9LIH5_S92___3	1929400	2089800	3407300	4494000	3988900	4684300	2475500	4.38907e+06	Cluster2	0.951309
Q9LIH5	Q9LIH5_S94___3	1929400	2089800	3407300	4494000	3988900	4684300	2475500	4.38907e+06	Cluster2	0.951309
Q9LIH5	Q9LIH5_S96___3	1929400	2089800	3407300	4494000	3988900	4684300	2475500	4.38907e+06	Cluster2	0.951309
Q8LPG9	Q8LPG9_S142___2	32554000	32408000	37725000	68347000	72318000	81354000	34229000	7.40063e+07	Cluster2	0.990659
Q9MAH0	Q9MAH0_S11___1	1111800	2472800	2937200	1179200	1863100	1262400	2.17393e+06	1434900	Cluster1	0.793344
A0A178W3G2	A0A178W3G2_S154___1	9740500	7898200	15856000	18227000	17345000	18264000	11164900	1.79453e+07	Cluster2	0.906181
Q9SLC7	Q9SLC7_S621___1	19061000	18426000	18779000	49788000	39790000	39003000	1.87553e+07	4.28603e+07	Cluster2	0.973609
Q8H0Z6	Q8H0Z6_S115___1	10916000	10417000	10403000	8941500	4214200	10408000	1.05787e+07	7.85457e+06	Cluster1	0.783455
O80986	O80986_S88___1	2408400	2668100	5429800	3163600	1174100	3495000	3502100	2610900	Cluster1	0.717787
Q9M3B9	Q9M3B9_S720___2	50000	50000	50000	14177000	14396000	12500000	50000	13691000	Cluster2	0.985936
Q8L770	Q8L770_T117___1	50000	50000	50000	1501300	1869500	1347100	50000	1.57263e+06	Cluster2	0.984873
Q9M8T0	Q9M8T0_S626___1	12870000	24417000	25908000	28420000	45181000	33170000	21065000	3.55903e+07	Cluster2	0.870627
Q9CAI7	Q9CAI7_T147___1	10124000	9030400	18225000	20546000	18627000	17889000	12459800	1.90207e+07	Cluster2	0.882103
Q9LZ71	Q9LZ71_S309___2	50000	50000	50000	11704000	15658000	13457000	50000	1.36063e+07	Cluster2	0.986041
Q9SA50	Q9SA50_S213___2	3748400	3217200	1777200	3948800	6617400	7725600	2.91427e+06	6.09727e+06	Cluster2	0.829358
Q9SA50	Q9SA50_S217___2	3748400	3217200	1777200	3948800	6617400	7725600	2.91427e+06	6.09727e+06	Cluster2	0.829358
Q9SW95	Q9SW95_S382___1	5009600	3280000	5453800	10091000	8432700	11738000	4.58113e+06	1.00872e+07	Cluster2	0.946881
Q94JM3	Q94JM3_S689___1	3206900	4279400	4372800	31275000	39678000	31575000	3.95303e+06	34176000	Cluster2	0.989992
Q8VY05	Q8VY05_T783___1	50000	50000	50000	1544000	2574100	1853900	50000	1.99067e+06	Cluster2	0.984397
Q9LPV9	Q9LPV9_S4___1	9414700	23173000	6143200	7117100	6386400	6574500	12910300	6.69267e+06	Cluster1	0.763956
Q9M1S4	Q9M1S4_S389___1	4464600	3006600	6034600	14177000	9737100	5442300	4.50193e+06	9.78547e+06	Cluster2	0.854014
Q9FMP8	Q9FMP8_S452___1	1328400	2138800	2796800	1991300	2885700	4428500	2088000	3.10183e+06	Cluster2	0.752043
Q76E23	Q76E23_S180___1	5256800	7798700	4895200	10612000	8224700	14926000	5.98357e+06	1.12542e+07	Cluster2	0.874608
Q9FN02	Q9FN02_S395___1	2196400	2291700	4175800	6473400	3698200	6776100	2.88797e+06	5.64923e+06	Cluster2	0.895831
Q9FFV8	Q9FFV8_S69___1	1243500	782970	1811500	3788300	2784600	3097200	1.27932e+06	3.22337e+06	Cluster2	0.943486
F4HS99	F4HS99_S606___1	50000	50000	50000	910920	891250	1436400	50000	1.07952e+06	Cluster2	0.984634
Q93YP9	Q93YP9_S34___2	3306600	4665800	5325100	7748000	8097600	7496500	4432500	7780700	Cluster2	0.967285
F4K9W2	F4K9W2_S415___2	50000	50000	50000	2936700	2824600	2526900	50000	2.76273e+06	Cluster2	0.985765
Q9LI83	Q9LI83_S31___1	379230	385960	3368400	10061000	7934600	11794000	1.37786e+06	9.92987e+06	Cluster2	0.954847
Q84TH9	Q84TH9_S807___1	3479000	3758600	4807100	5414500	4909900	11666000	4014900	7.33013e+06	Cluster2	0.826197
O22151	O22151_S199___1	740420	859390	1477500	1838100	1622300	1516100	1025770	1.65883e+06	Cluster2	0.909045
Q38871	Q38871_S548___1	6836200	6835000	7564600	18357000	20683000	22428000	7078600	2.04893e+07	Cluster2	0.989176
F4HRK8	F4HRK8_S170___2	3691800	6422800	10331000	50000	50000	50000	6815200	50000	Cluster1	0.978293
F4JNM2	F4JNM2_S955___1	1213400	1452600	2261500	2748100	4530700	4355400	1642500	3.87807e+06	Cluster2	0.951196
Q93YP4	Q93YP4_S273___1	1253700	2182200	2297200	587590	750860	2495000	1.91103e+06	1.27782e+06	Cluster1	0.815701
Q38872	Q38872_S536___1	6836200	6835000	7564600	18357000	20683000	22428000	7078600	2.04893e+07	Cluster2	0.989176
Q8L4S3	Q8L4S3_S77___1	977820	1254000	4224600	2318500	2290600	2048500	2152140	2219200	Cluster2	0.620173
Q96287	Q96287_S9___1	841920	762210	2035600	1916700	2570800	1977100	1.21324e+06	2.15487e+06	Cluster2	0.875938
F4JXY6	F4JXY6_S1232___1	748770	1145900	1515600	964660	1039500	2351100	1.13676e+06	1.45175e+06	Cluster2	0.599693
Q0V7S1	Q0V7S1_S61___1	1344500	1595700	2780700	2644100	2551100	3432700	1.90697e+06	2.87597e+06	Cluster2	0.865973
Q9LZ82	Q9LZ82_S19___2	122040000	228350000	292250000	366760000	318730000	364310000	2.14213e+08	3.49933e+08	Cluster2	0.883169
O22193	O22193_S449___2	8581300	5197600	9390200	3775400	6402600	3938200	7.72303e+06	4705400	Cluster1	0.853801
Q9LEU5	Q9LEU5_S232___2	3139700	7278200	12451000	11871000	10608000	12333000	7.62297e+06	11604000	Cluster2	0.802585
Q9LEU5	Q9LEU5_T231___2	3139700	7278200	12451000	11871000	10608000	12333000	7.62297e+06	11604000	Cluster2	0.802585
Q9LDN6	Q9LDN6_S364___1	2084000	3602800	4644300	3909300	2054600	4155000	3443700	3.37297e+06	Cluster1	0.550834
Q9LHP2	Q9LHP2_S9___2	4532200	3443900	3734900	50000	50000	50000	3.90367e+06	50000	Cluster1	0.968383
Q9FY54	Q9FY54_S127___2	5872600	8145000	10497000	13257000	10700000	16330000	8.17153e+06	13429000	Cluster2	0.906094
Q9FY54	Q9FY54_S131___2	5872600	8145000	10497000	13257000	10700000	16330000	8.17153e+06	13429000	Cluster2	0.906094
Q94FB9	Q94FB9_S59___1	5886800	7942200	12750000	12840000	15286000	15524000	8.85967e+06	14550000	Cluster2	0.90671
P28185	P28185_S182___1	6517900	7409000	7401500	13514000	11747000	19515000	7.10947e+06	1.49253e+07	Cluster2	0.951216
Q9LKW9	Q9LKW9_S1033___2	972900	1208100	1676800	2592500	2633700	3105100	1.28593e+06	2777100	Cluster2	0.980316
O48963	O48963_S364___1	50000	50000	50000	451530	576620	466400	50000	498183	Cluster2	0.984786
F4IPZ3	F4IPZ3_S894___1	2574700	3048900	4292300	4785900	5470700	6888600	3305300	5.71507e+06	Cluster2	0.938506
Q9SXB6	Q9SXB6_S510___1	4187200	5580900	9186000	6494200	16106000	8257900	6.31803e+06	1.0286e+07	Cluster2	0.766435
Q8W4K6	Q8W4K6_S202___2	7436400	7824900	5621000	50000	50000	50000	6.96077e+06	50000	Cluster1	0.967746
Q8W4K6	Q8W4K6_S208___2	7436400	7824900	5621000	50000	50000	50000	6.96077e+06	50000	Cluster1	0.967746
Q8VZ67	Q8VZ67_S575___2	3371300	10334000	5391900	4502900	5422500	10610000	6.36573e+06	6.84513e+06	Cluster2	0.512323
Q8VZ67	Q8VZ67_S576___2	3371300	10334000	5391900	4502900	5422500	10610000	6.36573e+06	6.84513e+06	Cluster2	0.512323
Q9FM85	Q9FM85_S23___1	902730	1387700	1903500	2170700	1958900	2525800	1.39798e+06	2.21847e+06	Cluster2	0.89411
Q94BT0	Q94BT0_S710___1	14300000	15473000	15660000	5254500	5339200	3934600	1.51443e+07	4.84277e+06	Cluster1	0.960948
F4I420	F4I420_S641___1	7461600	17131000	30653000	18665000	15548000	21153000	18415200	1.84553e+07	Cluster2	0.561687
Q9ZUP2	Q9ZUP2_T392___2	114660000	55296000	206770000	185180000	169310000	64003000	1.25575e+08	1.39498e+08	Cluster2	0.55249
A9LNK9	A9LNK9_S584___1	7159200	6799800	16485000	9462200	10856000	14698000	10148000	1.16721e+07	Cluster2	0.641875
Q9SS47	Q9SS47_S225___1	3274000	2434000	5451600	6953900	2567900	3316400	3.71987e+06	4279400	Cluster2	0.551763
Q8GUP3	Q8GUP3_S666___1	50000	50000	50000	73805000	59912000	60529000	50000	6.47487e+07	Cluster2	0.985948
Q9SUG6	Q9SUG6_S33___3	6711700	18631000	33147000	29463000	29910000	36027000	1.94966e+07	31800000	Cluster2	0.807432
Q0WQK2	Q0WQK2_T128___1	16288000	27386000	29275000	19105000	42668000	42872000	2.43163e+07	3.48817e+07	Cluster2	0.698963
Q9LF98	Q9LF98_T35___1	4327100	3693000	5908500	9540400	7888500	6487600	4.64287e+06	7.97217e+06	Cluster2	0.922103
Q9SUG6	Q9SUG6_S35___3	6711700	18631000	33147000	29463000	29910000	36027000	1.94966e+07	31800000	Cluster2	0.807432
F4JLK2	F4JLK2_S145___2	5383300	8583000	8749600	11838000	12409000	16547000	7.57197e+06	13598000	Cluster2	0.934789
Q9SUG6	Q9SUG6_S37___3	6711700	18631000	33147000	29463000	29910000	36027000	1.94966e+07	31800000	Cluster2	0.807432
F4JLK2	F4JLK2_S148___2	5383300	8583000	8749600	11838000	12409000	16547000	7.57197e+06	13598000	Cluster2	0.934789
F4JI10	F4JI10_S74___2	26684000	27592000	12258000	29175000	13051000	15508000	22178000	1.92447e+07	Cluster1	0.597162
F4JI10	F4JI10_T70___2	26684000	27592000	12258000	29175000	13051000	15508000	22178000	1.92447e+07	Cluster1	0.597162
O64768	O64768_S474___1	14859000	19643000	32239000	33214000	13815000	22557000	22247000	2.31953e+07	Cluster1	0.500514
Q9FNQ0	Q9FNQ0_S570___1	11907000	17742000	23982000	20082000	27949000	40548000	17877000	2.95263e+07	Cluster2	0.834649
F4HSX9	F4HSX9_S92___2	2554600	4830600	3575100	1729000	3935900	2680800	3.65343e+06	2781900	Cluster1	0.766222
F4HSX9	F4HSX9_S91___2	2554600	4830600	2958600	1729000	3935900	2680800	3.44793e+06	2781900	Cluster1	0.718663
O48683	O48683_T71___1	50000	50000	50000	1008700	1769600	1575900	50000	1451400	Cluster2	0.983979
F4II37	F4II37_S135___2	50000	50000	50000	12837000	16332000	10977000	50000	13382000	Cluster2	0.985361
F4II37	F4II37_S136___2	50000	50000	50000	12837000	16332000	10977000	50000	13382000	Cluster2	0.985361
Q6NKR3	Q6NKR3_S104___2	11332000	13926000	22387000	28361000	45454000	35580000	1.58817e+07	36465000	Cluster2	0.952079
Q6NKR3	Q6NKR3_S107___2	11332000	13926000	22387000	28361000	45454000	35580000	1.58817e+07	36465000	Cluster2	0.952079
F4JKH6	F4JKH6_S1360___1	7652400	10554000	12864000	67699000	102100000	103930000	10356800	91243000	Cluster2	0.991295
Q9FGK8	Q9FGK8_S46___1	3464100	7436200	9611200	8377800	8654700	6620100	6.83717e+06	7884200	Cluster2	0.654025
O48946	O48946_S688___1	40053000	38963000	106280000	113130000	92024000	99829000	6.17653e+07	101661000	Cluster2	0.856678
F4JKH6	F4JKH6_S165___1	97940000	136170000	151930000	649990000	610440000	643020000	128680000	6.34483e+08	Cluster2	0.994126
Q9SHZ6	Q9SHZ6_S18___1	6021500	4604400	5600700	7359500	2722200	6376700	5.40887e+06	5.48613e+06	Cluster1	0.571746
Q9C7M2	Q9C7M2_S643___2	5491200	13342000	15786000	14560000	11670000	14834000	1.15397e+07	13688000	Cluster2	0.669712
Q9C7M2	Q9C7M2_S651___2	5491200	13342000	15786000	14560000	11670000	14834000	1.15397e+07	13688000	Cluster2	0.669712
Q9FM08	Q9FM08_S151___2	1045500	794370	1326500	3149600	4138900	3705500	1.05546e+06	3.66467e+06	Cluster2	0.981087
Q9FG81	Q9FG81_S243___1	22760000	28495000	36166000	67966000	51991000	50653000	2.91403e+07	56870000	Cluster2	0.962712
O65655	O65655_S319___3	427290000	562290000	948900000	868350000	1015900000	905730000	646160000	9.29993e+08	Cluster2	0.852046
O65655	O65655_S320___3	427290000	562290000	948900000	868350000	1015900000	905730000	646160000	9.29993e+08	Cluster2	0.852046
O65655	O65655_S324___3	427290000	562290000	948900000	868350000	1015900000	905730000	646160000	9.29993e+08	Cluster2	0.852046
O80345	O80345_S443___1	50000	50000	50000	21358000	24210000	24646000	50000	2.34047e+07	Cluster2	0.986309
Q940H7	Q940H7_S47___1	940150	975660	1676200	50000	50000	50000	1.19734e+06	50000	Cluster1	0.977024
A0MFT2	A0MFT2_Y188___1	50000	50000	50000	3866400	3011900	4050600	50000	3.64297e+06	Cluster2	0.985954
Q9LKW9	Q9LKW9_S995___1	7326400	8398100	10704000	13909000	16945000	25040000	8809500	1.86313e+07	Cluster2	0.943377
Q9LV05	Q9LV05_S830___1	50000	50000	50000	1886500	1495900	1799100	50000	1.72717e+06	Cluster2	0.985826
Q9LZ82	Q9LZ82_S25___3	108510000	73081000	69052000	71731000	223420000	219220000	8.35477e+07	171457000	Cluster2	0.757159
Q96290	Q96290_S370___2	11308000	19370000	24282000	18003000	33158000	34537000	18320000	28566000	Cluster2	0.793071
Q96290	Q96290_T360___2	11308000	19370000	24282000	18003000	33158000	34537000	18320000	28566000	Cluster2	0.793071
F4JCS8	F4JCS8_S912___1	1520000	2377000	4494800	4748200	2359000	4339500	2.79727e+06	3.81557e+06	Cluster2	0.713654
P92966	P92966_S313___3	50000	50000	50000	4940400	5306000	6992300	50000	5.74623e+06	Cluster2	0.986267
P93025	P93025_S364___1	2706500	5125900	8231700	9989000	5944500	5675900	5354700	7.20313e+06	Cluster2	0.721023
Q8L7W3	Q8L7W3_S542___1	2067900	1820400	2685900	4190500	4701600	5603600	2191400	4831900	Cluster2	0.976542
Q9FYB7	Q9FYB7_S230___2	89591000	91476000	86999000	78873000	38116000	125240000	8.93553e+07	80743000	Cluster1	0.678695
Q9FYB7	Q9FYB7_S235___2	89591000	91476000	86999000	78873000	38116000	125240000	8.93553e+07	80743000	Cluster1	0.678695
Q9LFQ3	Q9LFQ3_S939___1	3393900	2334000	5253100	6269300	6816200	3933800	3.66033e+06	5673100	Cluster2	0.807683
P41127	P41127_T138___1	17769000	16127000	34245000	31823000	34856000	39153000	2.27137e+07	3.52773e+07	Cluster2	0.875289
Q8LGD5	Q8LGD5_S120___1	1567400	1807300	3288900	12732000	10005000	10300000	2221200	1.10123e+07	Cluster2	0.9899
B6EUA9	B6EUA9_S926___2	996780	1828300	2255700	13458000	22469000	19939000	1.69359e+06	18622000	Cluster2	0.990339
B6EUA9	B6EUA9_S929___2	996780	1828300	2255700	13458000	22469000	19939000	1.69359e+06	18622000	Cluster2	0.990339
F4IAT2	F4IAT2_S1308___1	1398000	1240200	968500	2267500	3227800	2011500	1.20223e+06	2.50227e+06	Cluster2	0.903817
Q9C9Y6	Q9C9Y6_S14___1	24131000	21900000	47925000	56063000	39611000	32611000	3.13187e+07	4.27617e+07	Cluster2	0.759168
P92948	P92948_T441___1	2635800	3067700	4892100	5600600	4969100	7854700	3.53187e+06	6.14147e+06	Cluster2	0.907779
Q9SUY2	Q9SUY2_S140___1	145720000	154510000	172720000	36732000	82071000	71043000	157650000	63282000	Cluster1	0.950017
Q9LTX1	Q9LTX1_S175___2	8236500	10536000	12259000	2764300	3234100	6085500	1.03438e+07	4.02797e+06	Cluster1	0.959532
Q9LTX1	Q9LTX1_S177___2	8236500	10536000	12259000	2764300	3234100	6085500	1.03438e+07	4.02797e+06	Cluster1	0.959532
Q9SJA6	Q9SJA6_S136___1	18027000	25581000	40463000	9617900	10339000	16819000	2.80237e+07	1.22586e+07	Cluster1	0.946817
Q1EBV4	Q1EBV4_T370___1	1643700	2194900	2283100	4324400	3132000	3695100	2.04057e+06	3.71717e+06	Cluster2	0.959408
A0A1P8ASX9	A0A1P8ASX9_S270___2	4796800	8931500	12268000	11680000	14846000	11302000	8.66543e+06	1.26093e+07	Cluster2	0.815613
Q9SE97	Q9SE97_S307___2	10024000	8347100	17130000	18176000	12998000	29051000	11833700	20075000	Cluster2	0.816095
Q9LV05	Q9LV05_S989___2	50000	50000	50000	2617100	2627600	2933200	50000	2.72597e+06	Cluster2	0.986371
Q9LV05	Q9LV05_S991___2	50000	50000	50000	2617100	2627600	2933200	50000	2.72597e+06	Cluster2	0.986371
F4IWB2	F4IWB2_S192___2	14441000	10838000	8606900	21661000	22091000	16593000	11295300	20115000	Cluster2	0.873
F4IWB2	F4IWB2_S193___2	14441000	10838000	8606900	21661000	22091000	16593000	11295300	20115000	Cluster2	0.873
O48963	O48963_S409___1	50000	50000	50000	756860	3676600	4887000	50000	3106820	Cluster2	0.965041
F4JKH6	F4JKH6_S1320___1	3902400	4589700	8821000	85159000	93833000	90171000	5.77103e+06	89721000	Cluster2	0.995465
Q8RWV0	Q8RWV0_S428___1	13528000	16006000	19794000	23491000	24237000	36772000	1.64427e+07	2.81667e+07	Cluster2	0.922533
Q8VYZ1	Q8VYZ1_S167___1	1665700	3347800	4784900	2856100	3151300	3526000	3.26613e+06	3177800	Cluster2	0.506597
Q9SKR5	Q9SKR5_S146___2	14925000	27213000	25180000	33760000	45511000	34281000	2.24393e+07	3.78507e+07	Cluster2	0.900372
F4JCS8	F4JCS8_S649___1	2480600	3304500	4070900	7460100	6851300	6399800	3.28533e+06	6.90373e+06	Cluster2	0.980138
A0MFT2	A0MFT2_S111___1	1983600	2148600	4947600	3872100	2456700	3760100	3026600	3.36297e+06	Cluster2	0.616171
Q9ZVT6	Q9ZVT6_S434___1	7772900	2988100	11477000	1540200	2076000	4695100	7.41267e+06	2.77043e+06	Cluster1	0.867772
Q940P8	Q940P8_S12___1	1106400	2059600	3046600	2068200	1636200	2912200	2.07087e+06	2.20553e+06	Cluster2	0.55256
Q9FF53	Q9FF53_S286___1	1104400	1503300	3215200	2734900	3079400	1968700	1.94097e+06	2.59433e+06	Cluster2	0.746722
Q9LYE1	Q9LYE1_S203___2	50000	50000	50000	21198000	15154000	7737400	50000	1.46965e+07	Cluster2	0.981676
Q9LTT8	Q9LTT8_S830___2	19355000	17167000	23589000	60324000	72777000	69795000	20037000	67632000	Cluster2	0.98922
Q9LYE1	Q9LYE1_S206___2	50000	50000	50000	21198000	15154000	7737400	50000	1.46965e+07	Cluster2	0.981676
Q9SCK0	Q9SCK0_S397___1	1550400	1341800	3445800	2128400	3260400	2566700	2.11267e+06	2.65183e+06	Cluster2	0.709697
O80986	O80986_S142___1	2128400	1418100	3898600	4961300	3077600	3376100	2481700	3805000	Cluster2	0.801324
O23310	O23310_S4___2	194880000	265930000	18206000	18643000	62921000	159490000	159672000	8.03513e+07	Cluster1	0.65068
Q93V62	Q93V62_S18___1	50000	50000	50000	20296000	23201000	25104000	50000	22867000	Cluster2	0.986352
O23310	O23310_S8___2	194880000	265930000	18206000	18643000	62921000	159490000	159672000	8.03513e+07	Cluster1	0.65068
Q9LZU7	Q9LZU7_S713___1	5284700	4799800	5394300	11918000	9281700	8648600	5159600	9.94943e+06	Cluster2	0.959863
F4K148	F4K148_S774___1	2105100	3156700	5743700	1699500	4270500	3316700	3668500	3.09557e+06	Cluster1	0.658805
Q9C6S8	Q9C6S8_S158___2	6236900	8880500	8500700	4308500	2756000	5969600	7872700	4344700	Cluster1	0.909269
Q9C6S8	Q9C6S8_S160___2	6236900	8880500	8500700	4308500	2756000	5969600	7872700	4344700	Cluster1	0.909269
Q9FN48	Q9FN48_T380___1	5947100	5644100	8825200	10887000	16922000	9048800	6.80547e+06	1.22859e+07	Cluster2	0.88727
Q9LI74	Q9LI74_S463___1	3126400	5035700	3220700	150870	10579000	11979000	3.79427e+06	7.56962e+06	Cluster1	0.613154
Q8GXR6	Q8GXR6_S9___1	50000	50000	50000	583370	1062700	2110700	50000	1.25226e+06	Cluster2	0.973402
F4JPR7	F4JPR7_S313___1	14154000	12409000	16123000	34292000	24124000	28988000	1.42287e+07	2.91347e+07	Cluster2	0.965223
Q8RWK8	Q8RWK8_S187___1	10824000	7471000	14778000	50000	50000	50000	1.10243e+07	50000	Cluster1	0.972555
Q9ZSD4	Q9ZSD4_S8___1	39935000	27329000	41940000	25585000	45995000	70971000	3.64013e+07	47517000	Cluster2	0.601263
Q8VZS7	Q8VZS7_S45___1	8080500	14171000	19215000	17038000	911180	16100000	1.38222e+07	1.13497e+07	Cluster1	0.696357
Q39227	Q39227_S360___1	10006000	10789000	24471000	26079000	32275000	25913000	1.50887e+07	28089000	Cluster2	0.906207
O24646	O24646_S36___1	17421000	13630000	32991000	30214000	27940000	39317000	2.13473e+07	3.24903e+07	Cluster2	0.833479
Q8RWU4	Q8RWU4_S100___1	728990	407480	806820	1153200	1067000	1478900	647763	1.23303e+06	Cluster2	0.900964
Q94AR8	Q94AR8_T59___1	8601100	6787100	9186000	13203000	11741000	19391000	8191400	1.47783e+07	Cluster2	0.915014
O23177	O23177_S106___2	12390000	31597000	44905000	45147000	34584000	44058000	2.96307e+07	41263000	Cluster2	0.756125
O23177	O23177_S108___2	12390000	31597000	44905000	45147000	34584000	44058000	2.96307e+07	41263000	Cluster2	0.756125
F4HV08	F4HV08_S42___2	1689500	6369600	10326000	11226000	13988000	12979000	6.12837e+06	12731000	Cluster2	0.850839
F4HV08	F4HV08_S43___2	1689500	6369600	10326000	11226000	13988000	12979000	6.12837e+06	12731000	Cluster2	0.850839
O65570	O65570_T807___1	50000	50000	50000	621590	643120	562980	50000	609230	Cluster2	0.985536
O81283	O81283_S686___3	179840000	330830000	392220000	518650000	738360000	907440000	3.00963e+08	7.21483e+08	Cluster2	0.937396
O81283	O81283_T684___3	179840000	330830000	392220000	518650000	738360000	907440000	3.00963e+08	7.21483e+08	Cluster2	0.937396
O81283	O81283_T692___3	179840000	330830000	392220000	518650000	738360000	907440000	3.00963e+08	7.21483e+08	Cluster2	0.937396
Q8GWP4	Q8GWP4_S73___1	5494700	7613200	8358000	11091000	12706000	14507000	7155300	12768000	Cluster2	0.962156
C0LGX1	C0LGX1_T444___2	50000	50000	50000	10957000	9449600	9467900	50000	9.95817e+06	Cluster2	0.98595
C0LGX1	C0LGX1_T445___2	50000	50000	50000	10957000	9449600	9467900	50000	9.95817e+06	Cluster2	0.98595
Q8VYV0	Q8VYV0_S73___2	3325200	3317500	5947200	9578400	11025000	11559000	4.19663e+06	10720800	Cluster2	0.978775
Q8VYV0	Q8VYV0_S75___2	3325200	3317500	5947200	9578400	11025000	11559000	4.19663e+06	10720800	Cluster2	0.978775
Q9XEE6	Q9XEE6_S438___1	50000	50000	50000	13810000	26618000	30766000	50000	2.37313e+07	Cluster2	0.985254
Q67XD9	Q67XD9_S82___2	2365900	2693100	3269000	2006700	652780	2962700	2776000	1874060	Cluster1	0.784221
Q9LZF8	Q9LZF8_S17___1	1654200	2919200	2168000	3389000	4150600	14334000	2.24713e+06	7291200	Cluster2	0.837172
Q9LFQ3	Q9LFQ3_S416___1	4463700	3511600	6460300	9462700	7107100	6279900	4.81187e+06	7.61657e+06	Cluster2	0.87329
Q67YI9	Q67YI9_S242___2	5847100	6626700	8519300	22269000	18073000	21852000	6997700	2.07313e+07	Cluster2	0.991911
F4J5A7	F4J5A7_S519___3	8029600	11489000	15715000	16360000	26902000	23932000	1.17445e+07	22398000	Cluster2	0.918153
O48802	O48802_S263___1	4483400	4143700	7611300	55260000	37886000	69304000	5412800	54150000	Cluster2	0.988333
F4J5A7	F4J5A7_S521___3	8029600	11489000	15715000	16360000	26902000	23932000	1.17445e+07	22398000	Cluster2	0.918153
F4J5A7	F4J5A7_S523___3	8029600	11489000	15715000	16360000	26902000	23932000	1.17445e+07	22398000	Cluster2	0.918153
Q9LV48	Q9LV48_S223___1	3921700	4913800	5194200	16817000	14742000	12263000	4.67657e+06	1.46073e+07	Cluster2	0.984302
Q9FY54	Q9FY54_S685___1	1858700	2812300	6387200	4797300	3132900	4324600	3.68607e+06	4.08493e+06	Cluster2	0.628081
Q8VZC7	Q8VZC7_T293___1	2712600	3810700	9564100	6318500	5052200	6466700	5.36247e+06	5945800	Cluster2	0.643587
Q9S713	Q9S713_T539___2	5074000	1241900	5539200	1485800	4638700	1521100	3951700	2.54853e+06	Cluster1	0.676025
Q9ZSY2	Q9ZSY2_S380___1	16003000	10081000	7983000	309190	16313000	10818000	1.13557e+07	9146730	Cluster1	0.730977
O22248	O22248_S299___2	3161500	6184600	4451700	2193600	3319500	5768300	4.59927e+06	3.76047e+06	Cluster1	0.730496
O22248	O22248_T303___2	3161500	6184600	4451700	2193600	3319500	5768300	4.59927e+06	3.76047e+06	Cluster1	0.730496
Q9ASS2	Q9ASS2_S530___1	2091600	1889500	4333100	4125400	1576600	1255600	2771400	2319200	Cluster1	0.64212
F4KE59	F4KE59_S382___1	1363600	1470000	2245600	3101700	3150200	3290700	1.69307e+06	3.18087e+06	Cluster2	0.973488
Q9M313	Q9M313_S180___1	6798300	6694500	11171000	13531000	23521000	15271000	8.22127e+06	17441000	Cluster2	0.930542
Q9LQF2	Q9LQF2_S61___1	992870	2315200	4914900	740800	1429900	1182400	2740990	1117700	Cluster1	0.859583
Q93ZJ9	Q93ZJ9_S30___1	2459200	2306100	3837100	2577500	1400800	3387200	2.86747e+06	2.45517e+06	Cluster1	0.691654
F4JLS1	F4JLS1_S480___2	5655000	10280000	10924000	18990000	20878000	13618000	8953000	1.78287e+07	Cluster2	0.920115
F4JLS1	F4JLS1_S481___2	5655000	10280000	10924000	18990000	20878000	13618000	8953000	1.78287e+07	Cluster2	0.920115
P46077	P46077_S248___1	50000	50000	50000	4826000	2967200	3595700	50000	3796300	Cluster2	0.984707
Q9LD43	Q9LD43_S741___2	231320000	208670000	201250000	427760000	423570000	371920000	2.13747e+08	407750000	Cluster2	0.963208
Q9LD43	Q9LD43_S744___2	231320000	208670000	201250000	427760000	423570000	371920000	2.13747e+08	407750000	Cluster2	0.963208
Q682S0	Q682S0_S13___1	9781700	9784600	9441300	5199000	4700500	5173500	9669200	5.02433e+06	Cluster1	0.965623
P92966	P92966_S315___3	50000	50000	50000	4940400	5306000	6992300	50000	5.74623e+06	Cluster2	0.986267
P92966	P92966_S316___3	50000	50000	50000	4940400	5306000	6992300	50000	5.74623e+06	Cluster2	0.986267
P92966	P92966_S324___3	50000	50000	50000	4940400	5306000	6992300	50000	5.74623e+06	Cluster2	0.986267
Q8VZL1	Q8VZL1_S42___1	5851800	7495700	7318700	14991000	16719000	11382000	6.88873e+06	14364000	Cluster2	0.960476
A0A1I9LPZ1	A0A1I9LPZ1_S1262___1	3822400	6661500	10033000	10834000	21990000	15506000	6.83897e+06	16110000	Cluster2	0.910514
Q9XI36	Q9XI36_S228___1	1016400	1868700	2460100	3018400	2768000	3400000	1.78173e+06	3.06213e+06	Cluster2	0.896987
O65570	O65570_S773___2	3221200	3599000	7425100	5857700	6886300	6425600	4.74843e+06	6.38987e+06	Cluster2	0.799021
Q39043	Q39043_S526___1	176840000	66644000	155120000	192360000	256950000	156670000	132868000	2.01993e+08	Cluster2	0.759831
Q0WVH7	Q0WVH7_S257___2	1145700	7688400	12693000	17830000	14789000	16081000	7175700	1.62333e+07	Cluster2	0.83369
Q0WVH7	Q0WVH7_S261___2	1145700	7688400	12693000	17830000	14789000	16081000	7175700	1.62333e+07	Cluster2	0.83369
Q8RXC2	Q8RXC2_S80___2	14554000	6108700	6136700	6741100	5235300	7084500	8.93313e+06	6.35363e+06	Cluster1	0.686003
Q9LPF1	Q9LPF1_S341___1	3490700	2836100	10413000	3990700	2926500	3463600	5.57993e+06	3.46027e+06	Cluster1	0.719105
Q9M206	Q9M206_S17___1	1835800	11017000	19317000	5619700	5164700	5057000	1.07233e+07	5.28047e+06	Cluster1	0.666419
Q93ZH7	Q93ZH7_S296___1	18231000	10490000	6945600	13281000	5297400	25405000	1.18889e+07	1.46611e+07	Cluster2	0.506028
Q9LPV9	Q9LPV9_S12___2	50000	50000	50000	2562900	2387100	2424700	50000	2.45823e+06	Cluster2	0.986105
Q9FMJ0	Q9FMJ0_S449___1	50000	50000	50000	4493500	5044900	4975700	50000	4.83803e+06	Cluster2	0.986275
A0A1I9LMD5	A0A1I9LMD5_S525___1	10609000	9212100	10069000	1131200	1212600	1725800	9.96337e+06	1.35653e+06	Cluster1	0.972051
Q9C9X0	Q9C9X0_S453___1	15046000	16391000	34358000	12990000	25742000	28206000	2.19317e+07	2.23127e+07	Cluster1	0.526543
F4ITF9	F4ITF9_S826___1	821620	2219400	1404000	50000	50000	50000	1.48167e+06	50000	Cluster1	0.972762
Q9M2W3	Q9M2W3_S28___2	50000	50000	50000	5742500	5885000	4251000	50000	5.29283e+06	Cluster2	0.985055
Q9LDZ0	Q9LDZ0_S409___1	1419800	1456900	2558000	2868200	1518700	3208500	1.81157e+06	2531800	Cluster2	0.728226
Q9SZI2	Q9SZI2_S2___1	8058800	7943800	22985000	19333000	16958000	18823000	1.29959e+07	1.83713e+07	Cluster2	0.793261
Q9LVB0	Q9LVB0_S8___1	1166400	1137100	1986800	2373400	2602500	2019100	1430100	2.33167e+06	Cluster2	0.915905
Q9M2W3	Q9M2W3_S32___2	50000	50000	50000	5742500	5885000	4251000	50000	5.29283e+06	Cluster2	0.985055
Q9C9M7	Q9C9M7_S328___2	11818000	24654000	32438000	25364000	31272000	23830000	22970000	26822000	Cluster2	0.663199
Q9C9M7	Q9C9M7_S333___2	11818000	24654000	32438000	25364000	31272000	23830000	22970000	26822000	Cluster2	0.663199
Q9C9Y8	Q9C9Y8_S294___1	50000	50000	50000	31693000	15150000	14567000	50000	20470000	Cluster2	0.983374
O48802	O48802_S435___2	24852000	26748000	16379000	23427000	5472900	19182000	2.26597e+07	16027300	Cluster1	0.727731
O48802	O48802_S436___2	24852000	26748000	16379000	23427000	5472900	19182000	2.26597e+07	16027300	Cluster1	0.727731
O81283	O81283_S301___2	6521100	7731900	8484100	19847000	18897000	23714000	7.57903e+06	2.08193e+07	Cluster2	0.991284
O81283	O81283_S305___2	6521100	7731900	8484100	19847000	18897000	23714000	7.57903e+06	2.08193e+07	Cluster2	0.991284
Q9LQF2	Q9LQF2_S66___2	6553800	11834000	14839000	5442500	4703500	5688000	11075600	5278000	Cluster1	0.938101
Q8RX56	Q8RX56_S142___2	6062000	7376800	6856400	11611000	14214000	14397000	6.76507e+06	1.34073e+07	Cluster2	0.977618
Q8RX56	Q8RX56_S145___2	6062000	7376800	6856400	11611000	14214000	14397000	6.76507e+06	1.34073e+07	Cluster2	0.977618
Q9LQF2	Q9LQF2_T70___2	6553800	11834000	14839000	5442500	4703500	5688000	11075600	5278000	Cluster1	0.938101
Q9S7Z8	Q9S7Z8_S274___1	4213700	2555000	2435900	4964300	6551700	4935000	3068200	5.48367e+06	Cluster2	0.863187
Q9S713	Q9S713_T541___3	4959000	18258000	23583000	24940000	23019000	16174000	15600000	2.13777e+07	Cluster2	0.717678
P20431	P20431_T882___1	5403500	14490000	16248000	8832200	13730000	13509000	1.20472e+07	1.20237e+07	Cluster2	0.512124
Q9SSA4	Q9SSA4_S45___1	37919000	42965000	29658000	17014000	22934000	22232000	3.68473e+07	2.07267e+07	Cluster1	0.922583
O64825	O64825_S314___1	50000	50000	50000	14210000	12307000	12769000	50000	1.30953e+07	Cluster2	0.986048
F4IMJ8	F4IMJ8_S657___1	921740	1004000	1199700	3133600	1914700	1644200	1.04181e+06	2.23083e+06	Cluster2	0.925006
Q9LKA1	Q9LKA1_S214___2	11430000	4973900	14889000	12601000	13513000	16867000	1.0431e+07	14327000	Cluster2	0.73796
Q9LJN1	Q9LJN1_S24___1	3759100	5722300	9150200	7287800	9592700	7541900	6.21053e+06	8140800	Cluster2	0.767708
P19456	P19456_T947___1	14616000	14343000	24990000	3175200	5947700	5829800	17983000	4.98423e+06	Cluster1	0.97017
Q6R3K4	Q6R3K4_S398___2	3671000	8133400	5611900	2930400	2230000	2695300	5.80543e+06	2.61857e+06	Cluster1	0.923433
Q6R3K4	Q6R3K4_S401___2	3671000	8133400	5611900	2930400	2230000	2695300	5.80543e+06	2.61857e+06	Cluster1	0.923433
Q9LJP4	Q9LJP4_S581___1	982230	1082500	1473300	2334700	1977900	2099500	1.17934e+06	2.13737e+06	Cluster2	0.975873
Q9SRE6	Q9SRE6_S10___1	50000	50000	50000	30335000	15799000	13120000	50000	1.97513e+07	Cluster2	0.983194
Q84M97	Q84M97_S101___1	3729100	2658300	8521600	6444200	7466700	8642900	4.96967e+06	7.51793e+06	Cluster2	0.805964
Q56YR0	Q56YR0_S473___1	11328000	11965000	17011000	31140000	29986000	39915000	1.34347e+07	3.36803e+07	Cluster2	0.984982
Q42344	Q42344_S130___2	5515300	15814000	11150000	8365800	8684100	7356800	1.08264e+07	8.13557e+06	Cluster1	0.694702
Q94KE2	Q94KE2_S260___3	1027900	15181000	25584000	50000	50000	50000	1.3931e+07	50000	Cluster1	0.9713
Q9SV31	Q9SV31_S13___1	50000	50000	50000	5236900	4982000	7025000	50000	5.74797e+06	Cluster2	0.986223
F4I983	F4I983_S1239___1	6833100	7151700	10302000	21545000	15890000	12617000	8095600	16684000	Cluster2	0.938518
Q9LTA6	Q9LTA6_S52___2	2278300	2226100	2220200	50000	50000	50000	2.24153e+06	50000	Cluster1	0.970502
Q9LTA6	Q9LTA6_S55___2	2278300	2226100	2220200	50000	50000	50000	2.24153e+06	50000	Cluster1	0.970502
Q9LDN6	Q9LDN6_S470___2	50000	50000	50000	4570500	4832900	4839100	50000	4747500	Cluster2	0.986276
F4JUI9	F4JUI9_S474___2	50000	50000	50000	766160	790600	742010	50000	766257	Cluster2	0.986029
F4JUI9	F4JUI9_S476___2	50000	50000	50000	766160	790600	742010	50000	766257	Cluster2	0.986029
Q8L8Q8	Q8L8Q8_S43___1	449790	477660	458110	50000	50000	50000	461853	50000	Cluster1	0.971196
Q8L8Q8	Q8L8Q8_S44___1	449790	477660	458110	50000	50000	50000	461853	50000	Cluster1	0.971196
F4K4Y5	F4K4Y5_S129___1	50000	50000	50000	5613100	5832800	6143300	50000	5.86307e+06	Cluster2	0.98633
Q94IU8	Q94IU8_S58___1	42713000	44574000	47102000	50000	50000	50000	4.47963e+07	50000	Cluster1	0.971527
F4JCS8	F4JCS8_S888___1	50000	50000	50000	21250000	21151000	19232000	50000	2.05443e+07	Cluster2	0.986037
Q9SEU4	Q9SEU4_S202___2	51942000	34277000	55630000	89637000	78621000	80358000	47283000	82872000	Cluster2	0.92999
Q8RXE7	Q8RXE7_S210___2	50000	50000	50000	2250900	2047400	2263800	50000	2.18737e+06	Cluster2	0.986216
Q8RXE7	Q8RXE7_S214___2	50000	50000	50000	2250900	2047400	2263800	50000	2.18737e+06	Cluster2	0.986216
A0A1I9LSZ8	A0A1I9LSZ8_S99___1	851200	536200	799920	5279000	5486000	5711500	729107	5.49217e+06	Cluster2	0.980932
Q9C9Q4	Q9C9Q4_S132___3	179340000	199640000	182590000	50000	50000	50000	187190000	50000	Cluster1	0.970935
O81015	O81015_S319___1	50000	50000	50000	4042000	3615900	3713300	50000	3790400	Cluster2	0.986044
Q9SEU4	Q9SEU4_T204___2	51942000	34277000	55630000	89637000	78621000	80358000	47283000	82872000	Cluster2	0.92999
Q8H1F0	Q8H1F0_S345___2	50000	50000	50000	51102000	57056000	57186000	50000	5.51147e+07	Cluster2	0.986286
Q8H0T4	Q8H0T4_S2313___1	3303800	2988500	2944800	50000	50000	50000	3.07903e+06	50000	Cluster1	0.969414
Q9FQ24	Q9FQ24_S153___1	50000	50000	50000	4214700	4338500	3821200	50000	4124800	Cluster2	0.985914
Q93V99	Q93V99_S49___2	50000	50000	50000	6220300	6856600	6038300	50000	6.37173e+06	Cluster2	0.986035
Q93V99	Q93V99_T41___2	50000	50000	50000	6220300	6856600	6038300	50000	6.37173e+06	Cluster2	0.986035
Q9XID0	Q9XID0_S451___2	50000	50000	50000	5523000	4910200	4928800	50000	5.12067e+06	Cluster2	0.985988
Q9XID0	Q9XID0_S455___2	50000	50000	50000	5523000	4910200	4928800	50000	5.12067e+06	Cluster2	0.985988
Q9FMF5	Q9FMF5_S467___1	50000	50000	50000	12036000	11889000	10538000	50000	1.14877e+07	Cluster2	0.985935
F4KAF2	F4KAF2_S667___3	50000	50000	50000	1536800	1675000	1770000	50000	1660600	Cluster2	0.986355
F4KAF2	F4KAF2_S675___3	50000	50000	50000	1536800	1675000	1770000	50000	1660600	Cluster2	0.986355
F4KAF2	F4KAF2_S676___3	50000	50000	50000	1536800	1675000	1770000	50000	1660600	Cluster2	0.986355
Q9S7J7	Q9S7J7_T40___2	3627200	3169500	3256600	50000	50000	50000	3351100	50000	Cluster1	0.969506
Q9M3B9	Q9M3B9_S715___2	50000	50000	50000	14177000	14396000	12500000	50000	13691000	Cluster2	0.985936
Q9MA55	Q9MA55_S501___2	9538400	31953000	28248000	45742000	54409000	61821000	2.32465e+07	5.39907e+07	Cluster2	0.898195
Q9SB63	Q9SB63_S81___1	50000	50000	50000	8535900	7696700	7369100	50000	7.86723e+06	Cluster2	0.985929
P31168	P31168_S109___3	50000	50000	50000	77783000	80170000	90280000	50000	8.27443e+07	Cluster2	0.986343
Q8VZL1	Q8VZL1_S446___1	50000	50000	50000	2352200	2576000	2788900	50000	2.57237e+06	Cluster2	0.986365
Q9LKW9	Q9LKW9_S1087___1	50000	50000	50000	4997600	5036600	5804100	50000	5.27943e+06	Cluster2	0.986377
Q94CJ8	Q94CJ8_S459___2	50000	50000	50000	10325000	8805800	10212000	50000	9.78093e+06	Cluster2	0.986175
Q9SE97	Q9SE97_S334___2	1959800	1751000	1664700	50000	50000	50000	1.79183e+06	50000	Cluster1	0.968473
Q9SLD2	Q9SLD2_S35___1	50000	50000	50000	27288000	22899000	25774000	50000	2.53203e+07	Cluster2	0.986135
Q93YP4	Q93YP4_S243___1	1754700	1933800	2561300	8148500	8893600	8445100	2.08327e+06	8.49573e+06	Cluster2	0.995226
Q9LSX4	Q9LSX4_S356___1	50000	50000	50000	815950	796290	695170	50000	769137	Cluster2	0.985341
Q9ZVT6	Q9ZVT6_S21___2	50000	50000	50000	4916600	5601500	4737800	50000	5085300	Cluster2	0.98593
Q9ZVT6	Q9ZVT6_S23___2	50000	50000	50000	4916600	5601500	4737800	50000	5085300	Cluster2	0.98593
Q8GXU7	Q8GXU7_S58___1	50000	50000	50000	1393300	1269100	1518400	50000	1393600	Cluster2	0.986252
F4IMJ8	F4IMJ8_S76___1	2377300	3675200	6771300	33147000	30458000	32348000	4274600	3.19843e+07	Cluster2	0.992802
B6EUB3	B6EUB3_T1462___1	50000	50000	50000	4454200	5384900	5059300	50000	4.96613e+06	Cluster2	0.986184
Q9FYB7	Q9FYB7_S191___3	50000	50000	50000	11765000	14240000	13733000	50000	13246000	Cluster2	0.986246
Q9FYB7	Q9FYB7_S196___3	50000	50000	50000	11765000	14240000	13733000	50000	13246000	Cluster2	0.986246
Q9FYB7	Q9FYB7_S198___3	50000	50000	50000	11765000	14240000	13733000	50000	13246000	Cluster2	0.986246
Q0WUF6	Q0WUF6_S17___1	50000	50000	50000	2291700	2759300	2697200	50000	2.58273e+06	Cluster2	0.986208
Q8L9W8	Q8L9W8_S221___1	50000	50000	50000	12680000	10402000	11194000	50000	1.14253e+07	Cluster2	0.985984
F4IDB2	F4IDB2_S27___2	50000	50000	50000	3881100	4211600	4735700	50000	4.27613e+06	Cluster2	0.986377
F4IDB2	F4IDB2_T24___2	50000	50000	50000	3881100	4211600	4735700	50000	4.27613e+06	Cluster2	0.986377
Q8VZB9	Q8VZB9_S6___1	50000	50000	50000	699220	844840	801720	50000	781927	Cluster2	0.985996
F4HTH8	F4HTH8_S588___1	50000	50000	50000	980080	1051600	864660	50000	965447	Cluster2	0.985349
Q9SU08	Q9SU08_S90___1	50000	50000	50000	2453300	2350100	2007700	50000	2.27037e+06	Cluster2	0.985489
Q9LSK9	Q9LSK9_S123___2	18536000	17594000	18986000	31819000	38058000	46102000	18372000	3.86597e+07	Cluster2	0.968515
Q84TH4	Q84TH4_S247___2	455220	278410	519750	1894200	2045200	2132600	417793	2024000	Cluster2	0.978913
F4J6F6	F4J6F6_S134___1	2020000	2495600	2344800	50000	50000	50000	2286800	50000	Cluster1	0.972542
Q9ZVX3	Q9ZVX3_S172___1	50000	50000	50000	1811400	2200200	2184000	50000	2065200	Cluster2	0.986192
Q93Z30	Q93Z30_S16___3	50000	50000	50000	8513400	9393400	7550500	50000	8.48577e+06	Cluster2	0.985783
Q93Z30	Q93Z30_S17___3	50000	50000	50000	8513400	9393400	7550500	50000	8.48577e+06	Cluster2	0.985783
Q93Z30	Q93Z30_S27___3	50000	50000	50000	8513400	9393400	7550500	50000	8.48577e+06	Cluster2	0.985783
Q93Z30	Q93Z30_S30___3	50000	50000	50000	8513400	9393400	7550500	50000	8.48577e+06	Cluster2	0.985783
Q9LSK9	Q9LSK9_T119___2	18536000	17594000	18986000	31819000	38058000	46102000	18372000	3.86597e+07	Cluster2	0.968515
Q9LXP4	Q9LXP4_S6___1	50000	50000	50000	2905600	2871200	3471400	50000	3.08273e+06	Cluster2	0.986361
P23586	P23586_S514___1	2088800	2234800	1858800	20719000	19767000	17063000	2060800	19183000	Cluster2	0.980526
Q1PDV6	Q1PDV6_S392___2	924850	1017800	1142600	50000	50000	50000	1.02842e+06	50000	Cluster1	0.973942
Q8GXW8	Q8GXW8_S356___2	50000	50000	50000	4245600	3673800	4586100	50000	4168500	Cluster2	0.986219
Q8GXW8	Q8GXW8_S361___2	50000	50000	50000	4245600	3673800	4586100	50000	4168500	Cluster2	0.986219
O82199	O82199_S214___2	50000	50000	50000	8210300	9546600	7708600	50000	8488500	Cluster2	0.985852
Q0WWX4	Q0WWX4_S22___2	50000	50000	50000	4198100	3524100	3444700	50000	3722300	Cluster2	0.98568
Q0WWX4	Q0WWX4_S28___2	50000	50000	50000	4198100	3524100	3444700	50000	3722300	Cluster2	0.98568
F4K6X0	F4K6X0_S120___1	50000	50000	50000	1389500	1545600	1730200	50000	1555100	Cluster2	0.98632
A0A1P8BCJ7	A0A1P8BCJ7_S263___1	50000	50000	50000	2236500	2800800	2550700	50000	2.52933e+06	Cluster2	0.986045
O65655	O65655_S415___2	50000	50000	50000	1033600000	1222400000	985750000	50000	1.08058e+09	Cluster2	0.986079
Q8LL04	Q8LL04_S369___1	50000	50000	50000	3446600	3049800	2731300	50000	3075900	Cluster2	0.985493
O64843	O64843_S172___1	50000	50000	50000	2210500	1947700	1750900	50000	1969700	Cluster2	0.985364
A4GSN8	A4GSN8_S1666___2	50000	50000	50000	36480000	31296000	21063000	50000	29613000	Cluster2	0.984767
Q9CAD5	Q9CAD5_S395___1	50000	50000	50000	4399000	5193900	4134500	50000	4575800	Cluster2	0.985734
Q9FMN2	Q9FMN2_S108___2	50000	50000	50000	53068000	64577000	67511000	50000	6.17187e+07	Cluster2	0.986322
Q9C519	Q9C519_S268___1	840550	1118000	1144000	3300900	3604400	5057400	1.03418e+06	3.98757e+06	Cluster2	0.984933
P0C5E2	P0C5E2_S310___1	50000	50000	50000	3518600	3118700	4024700	50000	3554000	Cluster2	0.98624
Q9SAH7	Q9SAH7_S81___1	360640	234080	194110	12386000	15564000	15788000	262943	1.45793e+07	Cluster2	0.975333
O82264	O82264_T100___2	4429500	3396600	3950900	50000	50000	50000	3.92567e+06	50000	Cluster1	0.969295
Q9XI60	Q9XI60_S273___1	50000	50000	50000	4485300	5637600	5759800	50000	5.29423e+06	Cluster2	0.986228
Q9M9T4	Q9M9T4_S214___2	1959200	2553400	2242800	50000	50000	50000	2251800	50000	Cluster1	0.972266
F4HZS8	F4HZS8_S261___1	7753400	12973000	14617000	20375000	19363000	21328000	1.17811e+07	2.03553e+07	Cluster2	0.935778
Q9M9T4	Q9M9T4_S216___2	1959200	2553400	2242800	50000	50000	50000	2251800	50000	Cluster1	0.972266
Q9LUS2	Q9LUS2_S318___1	1178300	838220	1812100	7211900	6755600	8041600	1.27621e+06	7.33637e+06	Cluster2	0.985811
F4K946	F4K946_S674___2	1954900	2238900	1719800	50000	50000	50000	1971200	50000	Cluster1	0.968812
Q8RXT5	Q8RXT5_S30___1	50000	50000	50000	3927300	3031600	3815100	50000	3.59133e+06	Cluster2	0.985908
O22315	O22315_S283___2	3311800	2907600	2520500	50000	50000	50000	2913300	50000	Cluster1	0.967277
O22315	O22315_S285___2	3311800	2907600	2520500	50000	50000	50000	2913300	50000	Cluster1	0.967277
Q9M2X8	Q9M2X8_S305___1	1166100	835450	1297700	5009100	5378700	6111100	1099750	5.49963e+06	Cluster2	0.984373
Q9T041	Q9T041_S414___1	1026500	843630	1098400	50000	50000	50000	989510	50000	Cluster1	0.971352
Q9SMQ6	Q9SMQ6_S198___1	50000	50000	50000	8866000	7502200	6752600	50000	7.70693e+06	Cluster2	0.985544
Q9LHP2	Q9LHP2_T7___2	4532200	3443900	3734900	50000	50000	50000	3.90367e+06	50000	Cluster1	0.968383
O81005	O81005_S93___1	50000	50000	50000	11359000	13899000	15303000	50000	1.35203e+07	Cluster2	0.986316
Q38997	Q38997_T353___2	50000	50000	50000	2720700	3387900	3651500	50000	3.25337e+06	Cluster2	0.986197
Q9FIM9	Q9FIM9_S123___1	2037100	2445800	2914800	8081700	9815200	9365400	2465900	9.08743e+06	Cluster2	0.993826
Q9S825	Q9S825_S428___2	50000	50000	50000	2692700	2706500	2060000	50000	2486400	Cluster2	0.984997
Q9S825	Q9S825_S431___2	50000	50000	50000	2692700	2706500	2060000	50000	2486400	Cluster2	0.984997
Q9S825	Q9S825_S433___2	50000	50000	50000	2692700	2706500	2060000	50000	2486400	Cluster2	0.984997
B9DF92	B9DF92_S270___3	50000	50000	50000	4049900	5476700	5015500	50000	4.84737e+06	Cluster2	0.986018
B9DF92	B9DF92_S271___3	50000	50000	50000	4049900	5476700	5015500	50000	4.84737e+06	Cluster2	0.986018
B9DF92	B9DF92_S273___3	50000	50000	50000	4049900	5476700	5015500	50000	4.84737e+06	Cluster2	0.986018
Q9LT25	Q9LT25_S426___2	50000	50000	50000	3775300	4081800	5014500	50000	4.29053e+06	Cluster2	0.986331
Q940N7	Q940N7_S173___3	50000	50000	50000	24949000	21918000	23717000	50000	23528000	Cluster2	0.986159
Q9ZV88	Q9ZV88_S197___2	50000	50000	50000	15341000	19475000	20804000	50000	18540000	Cluster2	0.98629
Q8H1F0	Q8H1F0_S342___2	50000	50000	50000	8748100	11702000	9509000	50000	9.98637e+06	Cluster2	0.985903
Q8H1F0	Q8H1F0_S347___2	50000	50000	50000	8748100	11702000	9509000	50000	9.98637e+06	Cluster2	0.985903
Q8VZS8	Q8VZS8_S9___2	50000	50000	50000	3378300	2485700	2948500	50000	2937500	Cluster2	0.985588
Q9M8Z7	Q9M8Z7_S76___1	50000	50000	50000	25319000	27718000	20300000	50000	2.44457e+07	Cluster2	0.985604
Q940N7	Q940N7_S176___3	50000	50000	50000	24949000	21918000	23717000	50000	23528000	Cluster2	0.986159
Q0WLR1	Q0WLR1_S110___1	50000	50000	50000	2930700	2791400	3705500	50000	3.14253e+06	Cluster2	0.986253
Q8VZU2	Q8VZU2_S16___2	50000	50000	50000	21339000	15817000	17083000	50000	1.80797e+07	Cluster2	0.985756
Q8VZU2	Q8VZU2_S17___2	50000	50000	50000	21339000	15817000	17083000	50000	1.80797e+07	Cluster2	0.985756
Q9SE83	Q9SE83_S710___2	50000	50000	50000	3475400	2880600	2543800	50000	2966600	Cluster2	0.985102
Q9FUY2	Q9FUY2_S282___1	50000	50000	50000	17037000	23396000	22126000	50000	20853000	Cluster2	0.986162
Q940N7	Q940N7_S177___3	50000	50000	50000	24949000	21918000	23717000	50000	23528000	Cluster2	0.986159
Q9SAF5	Q9SAF5_S29___1	50000	50000	50000	6292700	6830700	4933500	50000	6.01897e+06	Cluster2	0.985243
[truncated: 310 more rows]

## Sheet: Sheet 2
Sheet 2. KEGG pathways enriched among the differentially phosphorylated peptides (Figure 1C, Figure S1E, and Figure S1F)
Cluster	Pathway ID	Terms	Mapping	All mapping	Background	All background	Fold enrichment	p value	Protein IDs	Type
Cluster1	map02010	ABC transporters	6	83	120	8600	5.18	0.00102	Q8LPK2 Q93YS4 Q9C8K2 Q9LJX0 Q9LZJ5 Q9ZR72	KEGG
Cluster1	map00520	Amino sugar and nucleotide sugar metabolism	1	83	192	8600	0.54	0.848	Q93VR3	KEGG
Cluster1	map00053	Ascorbate and aldarate metabolism	1	83	93	8600	1.11	0.596	Q93VR3	KEGG
Cluster1	map03022	Basal transcription factors	2	83	90	8600	2.3	0.216	Q8LPF0 Q9M565	KEGG
Cluster1	map01250	Biosynthesis of nucleotide sugars	1	83	147	8600	0.7	0.763	Q93VR3	KEGG
Cluster1	map00710	Carbon fixation in photosynthetic organisms	2	83	111	8600	1.87	0.291	Q944G9 Q9MAH0	KEGG
Cluster1	map00020	Citrate cycle (TCA cycle)	1	83	91	8600	1.14	0.588	Q9M5K3	KEGG
Cluster1	map00270	Cysteine and methionine metabolism	1	83	209	8600	0.5	0.872	O23569	KEGG
Cluster1	map04820	Cytoskeleton in muscle cells	2	83	19	8600	10.91	0.0141	O80452 Q9FF75	KEGG
Cluster1	map03030	DNA replication	1	83	76	8600	1.36	0.523	P43299	KEGG
Cluster1	map04148	Efferocytosis New!	1	83	89	8600	1.16	0.58	Q94AH7	KEGG
Cluster1	map04144	Endocytosis	1	83	260	8600	0.4	0.923	Q93YP4	KEGG
Cluster1	map04981	Folate transport and metabolism	3	83	65	8600	4.78	0.0247	Q93YS4 Q9C8K2 Q9LZJ5	KEGG
Cluster1	map00051	Fructose and mannose metabolism	1	83	82	8600	1.26	0.55	Q944G9	KEGG
Cluster1	map00564	Glycerophospholipid metabolism	1	83	170	8600	0.61	0.811	O04928	KEGG
Cluster1	map00260	Glycine, serine and threonine metabolism	1	83	101	8600	1.03	0.627	Q9M5K3	KEGG
Cluster1	map00010	Glycolysis / Gluconeogenesis	4	83	173	8600	2.4	0.0858	B9DGD6 O23569 Q944G9 Q9M5K3	KEGG
Cluster1	map00630	Glyoxylate and dicarboxylate metabolism	3	83	142	8600	2.19	0.157	B9DGD6 Q9M5K3 Q9ZNZ7	KEGG
Cluster1	map00785	Lipoic acid metabolism	1	83	47	8600	2.2	0.367	Q9M5K3	KEGG
Cluster1	map00310	Lysine degradation	1	83	46	8600	2.25	0.361	Q9M5K3	KEGG
Cluster1	map04016	MAPK signaling pathway - plant	2	83	257	8600	0.81	0.715	Q9LM33 Q9S814	KEGG
Cluster1	map03015	mRNA surveillance pathway	5	83	211	8600	2.46	0.0528	Q8L7W3 Q9SAF2 Q9SEE9 Q9XFD1 Q9XGR4	KEGG
Cluster1	map01310	Nitrogen cycle	1	83	3	8600	34.54	0.0287	P11832	KEGG
Cluster1	map00910	Nitrogen metabolism	2	83	66	8600	3.14	0.133	P11832 Q9ZNZ7	KEGG
Cluster1	map03013	Nucleocytoplasmic transport	4	83	173	8600	2.4	0.0858	F4IGA5 Q8L7W3 Q9SEE9 Q9XFD1	KEGG
Cluster1	map03420	Nucleotide excision repair	1	83	149	8600	0.7	0.767	P18616	KEGG
Cluster1	map01232	Nucleotide metabolism	2	83	145	8600	1.43	0.41	O80452 Q1PEH3	KEGG
Cluster1	map00670	One carbon pool by folate	1	83	63	8600	1.64	0.458	Q9M5K3	KEGG
Cluster1	map00190	Oxidative phosphorylation	4	83	229	8600	1.81	0.18	P19456 P20649 Q93V56 Q9LV11	KEGG
Cluster1	map00030	Pentose phosphate pathway	1	83	85	8600	1.22	0.563	Q944G9	KEGG
Cluster1	map04146	Peroxisome	1	83	156	8600	0.66	0.783	Q9FMA3	KEGG
Cluster1	map04145	Phagosome	1	83	123	8600	0.84	0.699	Q9M206	KEGG
Cluster1	map00940	Phenylpropanoid biosynthesis	2	83	187	8600	1.11	0.542	A0A1P8B9I4 O22248	KEGG
Cluster1	map04070	Phosphatidylinositol signaling system	1	83	129	8600	0.8	0.716	O04928	KEGG
Cluster1	map00195	Photosynthesis	2	83	88	8600	2.35	0.208	P49107 P56780	KEGG
Cluster1	map00196	Photosynthesis - antenna proteins	5	83	31	8600	16.71	1.03e-05	P04778 P27521 Q07473 Q9S7J7 Q9XF89	KEGG
Cluster1	map04075	Plant hormone signal transduction	7	83	616	8600	1.18	0.384	P19456 P20649 Q39011 Q9LV11 Q9M7Q2 Q9S814 Q9ZSA2	KEGG
Cluster1	map04626	Plant-pathogen interaction	3	83	387	8600	0.8	0.728	Q9C8K0 Q9FE20 Q9ZSA2	KEGG
Cluster1	map03083	Polycomb repressive complex New!	2	83	108	8600	1.92	0.28	Q9LE42 Q9LPV9	KEGG
Cluster1	map00640	Propanoate metabolism	3	83	71	8600	4.38	0.031	B9DGD6 O23569 Q9M5K3	KEGG
Cluster1	map03060	Protein export	2	83	101	8600	2.05	0.255	Q8LBP4 Q9M206	KEGG
Cluster1	map04141	Protein processing in endoplasmic reticulum	4	83	325	8600	1.28	0.384	O82264 Q9LYC2 Q9M206 Q9ZU93	KEGG
Cluster1	map00230	Purine metabolism	1	83	163	8600	0.64	0.797	O80452	KEGG
Cluster1	map00240	Pyrimidine metabolism	1	83	99	8600	1.05	0.619	Q1PEH3	KEGG
Cluster1	map00620	Pyruvate metabolism	4	83	153	8600	2.71	0.0602	B9DGD6 O23569 Q9M5K3 Q9MAH0	KEGG
Cluster1	map03010	Ribosome	2	83	399	8600	0.52	0.903	O48549 Q9SLF7	KEGG
Cluster1	map03018	RNA degradation	3	83	190	8600	1.64	0.278	F4J077 Q0WPK4 Q94C98	KEGG
Cluster1	map03020	RNA polymerase	1	83	89	8600	1.16	0.58	P18616	KEGG
Cluster1	map03040	Spliceosome	15	83	313	8600	4.97	2.41e-07	F4IVU7 F4K2E9 O22315 O80653 O81126 P92965 P92966 Q42404 Q9FYB7 Q9LHP2 Q9LKU3 Q9SEU4 Q9SHZ6 Q9SJA6 Q9XFD1	KEGG
Cluster1	map00500	Starch and sucrose metabolism	2	83	299	8600	0.69	0.79	Q94BT0 Q9LIR6	KEGG
Cluster1	map00380	Tryptophan metabolism	1	83	101	8600	1.03	0.627	Q9M5K3	KEGG
Cluster1	map04120	Ubiquitin mediated proteolysis	1	83	239	8600	0.43	0.905	Q8H0T4	KEGG
Cluster1	map00280	Valine, leucine and isoleucine degradation	1	83	88	8600	1.18	0.576	Q9M5K3	KEGG
Cluster1	map03250	Viral life cycle - HIV-1	5	83	69	8600	7.51	0.000514	Q8GYM6 Q9AR19 Q9FKE6 Q9LE42 Q9SAF2	KEGG
Cluster2	map02010	ABC transporters	7	246	120	8600	2.04	0.0562	Q7PC86 Q94FB9 Q9C8K2 Q9LZJ5 Q9M1Q9 Q9M3B9 Q9XIE2	KEGG
Cluster2	map00250	Alanine, aspartate and glutamate metabolism	1	246	78	8600	0.45	0.897	Q9LV77	KEGG
Cluster2	map00592	alpha-Linolenic acid metabolism	1	246	59	8600	0.59	0.821	Q8LAH7	KEGG
Cluster2	map00520	Amino sugar and nucleotide sugar metabolism	4	246	192	8600	0.73	0.805	A8MR54 Q8VZC0 Q9SN95 Q9ZUY6	KEGG
Cluster2	map00970	Aminoacyl-tRNA biosynthesis	1	246	94	8600	0.37	0.936	Q9SW95	KEGG
Cluster2	map00330	Arginine and proline metabolism	1	246	88	8600	0.4	0.923	Q9SU79	KEGG
Cluster2	map00053	Ascorbate and aldarate metabolism	1	246	93	8600	0.38	0.934	Q93WJ8	KEGG
Cluster2	map03082	ATP-dependent chromatin remodeling New!	12	246	95	8600	4.42	1.53e-05	A4FVS4 F4JY24 O22607 Q6EVK6 Q8RWY3 Q8VY05 Q8VY17 Q9FJE8 Q9LZU7 Q9M658 Q9S9K7 Q9SU78	KEGG
Cluster2	map04136	Autophagy - other	2	246	75	8600	0.93	0.637	Q93YQ1 Q9SCK0	KEGG
Cluster2	map03022	Basal transcription factors	2	246	90	8600	0.78	0.734	Q8LPF0 Q9C9M7	KEGG
Cluster2	map03410	Base excision repair	2	246	92	8600	0.76	0.745	O80358 Q9SYL7	KEGG
Cluster2	map00410	beta-Alanine metabolism	2	246	72	8600	0.97	0.615	Q9SHJ8 Q9SU79	KEGG
Cluster2	map01250	Biosynthesis of nucleotide sugars	3	246	147	8600	0.71	0.797	Q8VZC0 Q9SN95 Q9ZUY6	KEGG
Cluster2	map00780	Biotin metabolism	1	246	25	8600	1.4	0.516	Q9SQR4	KEGG
Cluster2	map00660	C5-Branched dibasic acid metabolism	1	246	11	8600	3.18	0.273	Q94AR8	KEGG
Cluster2	map00710	Carbon fixation in photosynthetic organisms	6	246	111	8600	1.89	0.0983	P10795 Q84VW9 Q8RWV0 Q9FX54 Q9LF98 Q9T074	KEGG
Cluster2	map04712	Circadian rhythm - plant	3	246	75	8600	1.4	0.363	O24646 Q8L500 Q9SYX2	KEGG
Cluster2	map00020	Citrate cycle (TCA cycle)	1	246	91	8600	0.38	0.93	Q9T074	KEGG
Cluster2	map00460	Cyanoamino acid metabolism	1	246	132	8600	0.26	0.979	Q84WV0	KEGG
Cluster2	map00270	Cysteine and methionine metabolism	2	246	209	8600	0.33	0.984	O23569 P47999	KEGG
Cluster2	map04820	Cytoskeleton in muscle cells	3	246	19	8600	5.52	0.016	O80452 Q9FF75 Q9ZW34	KEGG
Cluster2	map03030	DNA replication	1	246	76	8600	0.46	0.891	Q9SYL7	KEGG
Cluster2	map04148	Efferocytosis New!	1	246	89	8600	0.39	0.925	P98204	KEGG
Cluster2	map04144	Endocytosis	12	246	260	8600	1.61	0.0696	F4HY32 F4JN05 P28185 Q67YI9 Q8H100 Q93YP4 Q9FG38 Q9FIQ0 Q9LM78 Q9LPC5 Q9M354 Q9SE83	KEGG
Cluster2	map00565	Ether lipid metabolism	1	246	48	8600	0.73	0.753	Q8L7R3	KEGG
Cluster2	map03460	Fanconi anemia pathway	1	246	103	8600	0.34	0.951	Q9C7M2	KEGG
Cluster2	map00061	Fatty acid biosynthesis	2	246	61	8600	1.15	0.525	Q9LD43 Q9SQR4	KEGG
Cluster2	map00062	Fatty acid elongation	1	246	47	8600	0.74	0.745	Q9MAM3	KEGG
Cluster2	map00941	Flavonoid biosynthesis	1	246	36	8600	0.97	0.649	Q9FFQ4	KEGG
Cluster2	map04981	Folate transport and metabolism	3	246	65	8600	1.61	0.285	Q84WV0 Q9C8K2 Q9LZJ5	KEGG
Cluster2	map00051	Fructose and mannose metabolism	2	246	82	8600	0.85	0.685	Q9LF98 Q9MB58	KEGG
Cluster2	map00966	Glucosinolate biosynthesis	1	246	40	8600	0.87	0.688	Q94AR8	KEGG
Cluster2	map00561	Glycerolipid metabolism	4	246	118	8600	1.19	0.438	Q39017 Q9FMN2 Q9SLD2 Q9XI60	KEGG
Cluster2	map00564	Glycerophospholipid metabolism	6	246	170	8600	1.23	0.359	A4GNA8 Q39017 Q8L7R3 Q9FMN2 Q9M2W3 Q9XI60	KEGG
Cluster2	map00260	Glycine, serine and threonine metabolism	2	246	101	8600	0.69	0.79	O04499 Q84WV0	KEGG
Cluster2	map00010	Glycolysis / Gluconeogenesis	7	246	173	8600	1.41	0.226	B9DGD6 O04499 O23569 Q9FX54 Q9LF98 Q9T074 Q9ZW34	KEGG
Cluster2	map00630	Glyoxylate and dicarboxylate metabolism	3	246	142	8600	0.74	0.777	B9DGD6 P10795 Q84WV0	KEGG
Cluster2	map03440	Homologous recombination	3	246	117	8600	0.9	0.656	Q8RW94 Q9SYL7 Q9ZUP2	KEGG
Cluster2	map00562	Inositol phosphate metabolism	6	246	125	8600	1.68	0.148	Q8RW97 Q9FMJ0 Q9LT75 Q9SSJ8 Q9SXA1 Q9XID0	KEGG
Cluster2	map04142	Lysosome	1	246	135	8600	0.26	0.981	Q9SUT4	KEGG
Cluster2	map04016	MAPK signaling pathway - plant	15	246	257	8600	2.04	0.00687	Q39021 Q39023 Q39026 Q39192 Q39193 Q8LGD5 Q8S8P5 Q8VZS8 Q940H6 Q9CAD5 Q9FDX6 Q9FIJ0 Q9FL28 Q9LSF1 Q9S814	KEGG
Cluster2	map03430	Mismatch repair	1	246	61	8600	0.57	0.831	Q9SYL7	KEGG
Cluster2	map04814	Motor proteins	5	246	161	8600	1.09	0.49	B9DGT7 F4JUI9 F4K5J1 Q96292 Q9LZU5	KEGG
Cluster2	map03015	mRNA surveillance pathway	8	246	211	8600	1.33	0.257	A9LNK9 F4JFN7 O65655 Q39097 Q8L7W3 Q8W569 Q9LKF9 Q9SEE9	KEGG
Cluster2	map00910	Nitrogen metabolism	1	246	66	8600	0.53	0.854	Q94CE4	KEGG
Cluster2	map03450	Non-homologous end-joining	1	246	16	8600	2.18	0.372	Q9LL84	KEGG
Cluster2	map03013	Nucleocytoplasmic transport	7	246	173	8600	1.41	0.226	A4GSN8 F4IAT2 O65655 Q8L7W3 Q8LLD0 Q9M651 Q9SEE9	KEGG
Cluster2	map03420	Nucleotide excision repair	3	246	149	8600	0.7	0.805	Q9C9M7 Q9SYL7 Q9ZV43	KEGG
Cluster2	map01232	Nucleotide metabolism	1	246	145	8600	0.24	0.986	O80452	KEGG
Cluster2	map00670	One carbon pool by folate	1	246	63	8600	0.55	0.84	Q84WV0	KEGG
Cluster2	map00190	Oxidative phosphorylation	4	246	229	8600	0.61	0.898	O82628 P20431 P21216 Q9XGM1	KEGG
Cluster2	map00040	Pentose and glucuronate interconversions	1	246	176	8600	0.2	0.994	Q5MFV6	KEGG
Cluster2	map00030	Pentose phosphate pathway	2	246	85	8600	0.82	0.704	Q8RWV0 Q9LF98	KEGG
Cluster2	map04146	Peroxisome	4	246	156	8600	0.9	0.657	O04200 Q94FB9 Q9FXT6 Q9ZVF6	KEGG
Cluster2	map04145	Phagosome	5	246	123	8600	1.42	0.276	B9DGT7 O82628 Q9SSJ8 Q9XGM1 Q9XID0	KEGG
Cluster2	map00940	Phenylpropanoid biosynthesis	1	246	187	8600	0.19	0.996	Q02972	KEGG
Cluster2	map04070	Phosphatidylinositol signaling system	8	246	129	8600	2.17	0.0315	F4J8C6 Q39017 Q9FDX6 Q9FMJ0 Q9LT75 Q9SSJ8 Q9SXA1 Q9XID0	KEGG
Cluster2	map00195	Photosynthesis	2	246	88	8600	0.79	0.722	P27202 P56780	KEGG
Cluster2	map00196	Photosynthesis - antenna proteins	1	246	31	8600	1.13	0.594	Q9XF88	KEGG
Cluster2	map04075	Plant hormone signal transduction	25	246	616	8600	1.42	0.0474	O22476 O80338 O80673 P20431 P43298 Q38871 Q38872 Q39023 Q39026 Q39192 Q39193 Q6NLQ6 Q8S307 Q8VZS8 Q940H6 Q94A43 Q94JM3 Q9C5K8 Q9FDX6 Q9FHD7 Q9FIM9 Q9LJL9 Q9S7F3 Q9S814 Q9ZSA4	KEGG
Cluster2	map04626	Plant-pathogen interaction	24	246	387	8600	2.17	0.000283	A0A1I9LSZ8 O80673 P27323 P30188 Q38871 Q38872 Q39023 Q39026 Q6NLQ6 Q8GYN5 Q8S8P5 Q9FDX6 Q9FE20 Q9FI19 Q9FIJ0 Q9FIM9 Q9FL28 Q9LE22 Q9LJL9 Q9MAM3 Q9SI37 Q9SRE6 Q9SU71 Q9ZSA4	KEGG
Cluster2	map03083	Polycomb repressive complex New!	6	246	108	8600	1.94	0.0889	O22607 Q39255 Q8W4N3 Q9FNY2 Q9LPV9 Q9SU78	KEGG
Cluster2	map00640	Propanoate metabolism	4	246	71	8600	1.97	0.145	B9DGD6 O23569 Q9LD43 Q9SHJ8	KEGG
Cluster2	map03050	Proteasome	3	246	94	8600	1.12	0.507	O48844 Q9LNU4 Q9LQR8	KEGG
Cluster2	map03060	Protein export	5	246	101	8600	1.73	0.163	Q39043 Q6GKV1 Q8LBP4 Q9FH46 Q9M0A0	KEGG
Cluster2	map04141	Protein processing in endoplasmic reticulum	9	246	325	8600	0.97	0.588	P27323 Q39043 Q39255 Q7Y175 Q8L611 Q8RWU7 Q9SHI7 Q9SUG6 Q9ZVC6	KEGG
Cluster2	map00230	Purine metabolism	1	246	163	8600	0.21	0.992	O80452	KEGG
Cluster2	map00620	Pyruvate metabolism	5	246	153	8600	1.14	0.446	B9DGD6 O23569 Q84VW9 Q9LD43 Q9T074	KEGG
Cluster2	map03010	Ribosome	9	246	399	8600	0.79	0.813	O50061 P41127 Q42112 Q8L9A0 Q8LCW9 Q8VZB9 Q9LSA1 Q9LXG1 Q9SLF7	KEGG
Cluster2	map03008	Ribosome biogenesis in eukaryotes	5	246	146	8600	1.2	0.406	F4JHI1 Q8VYZ5 Q93YS7 Q9FQ02 Q9LD90	KEGG
Cluster2	map03018	RNA degradation	9	246	190	8600	1.66	0.0948	A0A1P8B9R0 F4HVV6 Q94C98 Q9FPW4 Q9FQ02 Q9LDZ0 Q9LTT8 Q9LTT9 Q9ZW34	KEGG
Cluster2	map04130	SNARE interactions in vesicular transport	8	246	73	8600	3.83	0.00108	O22151 Q6NKR3 Q8VZU2 Q94CG2 Q9FFK1 Q9M2J9 Q9SUJ1 Q9ZSD4	KEGG
Cluster2	map00600	Sphingolipid metabolism	1	246	53	8600	0.66	0.786	Q9C509	KEGG
Cluster2	map03040	Spliceosome	25	246	313	8600	2.79	3.02e-06	A2RVS6 A4FVN8 B6EUA9 F4IAT2 F4IVU7 O65655 P92948 P92964 P92965 P92966 Q494N5 Q8L3X8 Q8LB54 Q8RXF1 Q8VYA5 Q9C5J3 Q9C7E7 Q9FMG4 Q9FYB7 Q9LHP2 Q9LKU3 Q9LT25 Q9SEU4 Q9XFR5 Q9ZVX7	KEGG
Cluster2	map00500	Starch and sucrose metabolism	5	246	299	8600	0.58	0.934	F4JLK2 O23617 Q0WUI9 Q94BT0 Q9FY54	KEGG
Cluster2	map00100	Steroid biosynthesis	1	246	60	8600	0.58	0.826	Q39227	KEGG
Cluster2	map00920	Sulfur metabolism	1	246	63	8600	0.55	0.84	P47999	KEGG
Cluster2	map00900	Terpenoid backbone biosynthesis	1	246	88	8600	0.4	0.923	Q94AS5	KEGG
Cluster2	map00130	Ubiquinone and other terpenoid-quinone biosynthesis	1	246	59	8600	0.59	0.821	O23207	KEGG
Cluster2	map04120	Ubiquitin mediated proteolysis	4	246	239	8600	0.59	0.915	Q39255 Q6WWW4 Q8H0T4 Q9SHI7	KEGG
Cluster2	map00290	Valine, leucine and isoleucine biosynthesis	1	246	38	8600	0.92	0.669	Q94AR8	KEGG
Cluster2	map00280	Valine, leucine and isoleucine degradation	1	246	88	8600	0.4	0.923	Q9SHJ8	KEGG
Cluster2	map03250	Viral life cycle - HIV-1	2	246	69	8600	1.01	0.592	Q9AR19 Q9FKE6	KEGG
Cluster2	map00908	Zeatin biosynthesis	1	246	42	8600	0.83	0.705	Q9SK82	KEGG

## Sheet: Sheet 3
Sheet 3. GO_BP terms enriched among the differentially phosphorylated peptides (Figure 1C)
Cluster	GO	Terms	Mapping	All mapping	Background	All background	Fold enrichment	p value	Protein IDs	Type
Cluster1	GO:0006458	'de novo' protein folding	1	219	52	19990	1.76	0.436	Q9LV21	GO_BP
Cluster1	GO:0061158	3'-UTR-mediated mRNA destabilization	1	219	26	19990	3.51	0.249	Q9LJX4	GO_BP
Cluster1	GO:1902265	abscisic acid homeostasis	1	219	19	19990	4.8	0.189	Q9C8E6	GO_BP
Cluster1	GO:0009738	abscisic acid-activated signaling pathway	4	219	273	19990	1.34	0.351	P46667 Q9LM33 Q9M7Q2 Q9ZSA2	GO_BP
Cluster1	GO:0006083	acetate metabolic process	1	219	3	19990	30.43	0.0325	B9DGD6	GO_BP
Cluster1	GO:0010541	acropetal auxin transport	1	219	6	19990	15.21	0.064	Q9LJX0	GO_BP
Cluster1	GO:0030036	actin cytoskeleton organization	4	219	160	19990	2.28	0.0994	Q9C9Q4 Q9SE97 Q9SRR2 Q9XIE0	GO_BP
Cluster1	GO:0051693	actin filament capping	2	219	32	19990	5.7	0.0478	Q9SE97 Q9SRR2	GO_BP
Cluster1	GO:0007015	actin filament organization	4	219	128	19990	2.85	0.0524	Q9C9Q4 Q9SE97 Q9SRR2 Q9XIE0	GO_BP
Cluster1	GO:0030048	actin filament-based movement	3	219	69	19990	3.97	0.0401	Q9C8E6 Q9FKP4 Q9LX99	GO_BP
Cluster1	GO:0030029	actin filament-based process	7	219	226	19990	2.83	0.0125	Q9C8E6 Q9C9Q4 Q9FKP4 Q9LX99 Q9SE97 Q9SRR2 Q9XIE0	GO_BP
Cluster1	GO:0099515	actin filament-based transport	3	219	9	19990	30.43	0.000104	Q9C8E6 Q9FKP4 Q9LX99	GO_BP
Cluster1	GO:0045010	actin nucleation	3	219	44	19990	6.22	0.0123	Q9SE97 Q9SRR2 Q9XIE0	GO_BP
Cluster1	GO:0002253	activation of immune response	3	219	148	19990	1.85	0.221	Q1PDV6 Q9FE20 Q9LDZ5	GO_BP
Cluster1	GO:0002218	activation of innate immune response	3	219	138	19990	1.98	0.193	Q1PDV6 Q9FE20 Q9LDZ5	GO_BP
Cluster1	GO:0032147	activation of protein kinase activity	6	219	117	19990	4.68	0.00184	F4HRJ4 F4JMF4 Q1PDV6 Q944A6 Q9C5H5 Q9LJD8	GO_BP
Cluster1	GO:0009943	adaxial/abaxial axis specification	1	219	42	19990	2.17	0.371	Q9FVE6	GO_BP
Cluster1	GO:0009955	adaxial/abaxial pattern specification	1	219	55	19990	1.66	0.455	Q9FVE6	GO_BP
Cluster1	GO:0046031	ADP metabolic process	1	219	59	19990	1.55	0.478	Q944G9	GO_BP
Cluster1	GO:0046164	alcohol catabolic process	1	219	59	19990	1.55	0.478	Q8H0Z6	GO_BP
Cluster1	GO:0006066	alcohol metabolic process	1	219	187	19990	0.49	0.874	Q8H0Z6	GO_BP
Cluster1	GO:1901607	alpha-amino acid biosynthetic process	1	219	193	19990	0.47	0.882	Q9ZNZ7	GO_BP
Cluster1	GO:1901605	alpha-amino acid metabolic process	1	219	352	19990	0.26	0.98	Q9ZNZ7	GO_BP
Cluster1	GO:0043604	amide biosynthetic process	5	219	558	19990	0.82	0.735	O64760 Q93VP3 Q9LIN5 Q9SAD7 Q9SLF7	GO_BP
Cluster1	GO:0043603	amide metabolic process	5	219	723	19990	0.63	0.901	O64760 Q93VP3 Q9LIN5 Q9SAD7 Q9SLF7	GO_BP
Cluster1	GO:0042886	amide transport	13	219	722	19990	1.64	0.0551	F4IGA5 F4K148 F4K2E9 O81126 P0C945 Q8LBP4 Q9C829 Q9FMA3 Q9FYB7 Q9LNH6 Q9M206 Q9SHC8 Q9SJA6	GO_BP
Cluster1	GO:0008652	amino acid biosynthetic process	1	219	215	19990	0.42	0.908	Q9ZNZ7	GO_BP
Cluster1	GO:0032973	amino acid export across plasma membrane	1	219	9	19990	10.14	0.0944	Q9LPF1	GO_BP
Cluster1	GO:0043090	amino acid import	1	219	26	19990	3.51	0.249	Q9LPF1	GO_BP
Cluster1	GO:0006520	amino acid metabolic process	3	219	500	19990	0.55	0.914	Q67XD9 Q9LQF2 Q9ZNZ7	GO_BP
Cluster1	GO:0003333	amino acid transmembrane transport	1	219	120	19990	0.76	0.734	Q9LPF1	GO_BP
Cluster1	GO:0006865	amino acid transport	1	219	123	19990	0.74	0.743	Q9LPF1	GO_BP
Cluster1	GO:0019676	ammonia assimilation cycle	1	219	8	19990	11.41	0.0844	Q9ZNZ7	GO_BP
Cluster1	GO:0048856	anatomical structure development	60	219	4973	19990	1.1	0.214	F4HSX9 F4K2E9 F4KBP5 O23310 O23702 O80452 O80516 O80653 O82170 O82199 P46667 Q0WQ75 Q39011 Q39050 Q56WK6 Q67XD9 Q680Q4 Q6E7H0 Q6R8G3 Q8GUI6 Q8GYM6 Q8H0Z6 Q8L5Z7 Q8RWY6 Q8RWZ6 Q8W586 Q93VP3 Q93Z81 Q940Y5 Q94BT0 Q9AR19 Q9C500 Q9C5J9 Q9C9X0 Q9FHY8 Q9FKE6 Q9FLP0 Q9FVE6 Q9FVQ1 Q9LE42 Q9LJD8 Q9LJX0 Q9LKU3 Q9LPV9 Q9LQF2 Q9LQN6 Q9LTA6 Q9LW68 Q9LX29 Q9LYG9 Q9M0G2 Q9M303 Q9M9T4 Q9MAH0 Q9S814 Q9SQX9 Q9SWI1 …	GO_BP
Cluster1	GO:0048646	anatomical structure formation involved in morphogenesis	5	219	468	19990	0.98	0.585	Q67XD9 Q94BT0 Q9LJX0 Q9LQF2 Q9LX29	GO_BP
Cluster1	GO:0071695	anatomical structure maturation	7	219	351	19990	1.82	0.0922	F4K2E9 Q39011 Q8RWZ6 Q940Y5 Q9FHY8 Q9FVE6 Q9S814	GO_BP
Cluster1	GO:0009653	anatomical structure morphogenesis	24	219	1829	19990	1.2	0.204	F4HSX9 F4K2E9 O23702 Q39011 Q39050 Q56WK6 Q67XD9 Q680Q4 Q8GYM6 Q8RWY6 Q8RWZ6 Q940Y5 Q94BT0 Q9AR19 Q9FHY8 Q9FKE6 Q9FVQ1 Q9LJX0 Q9LQF2 Q9LW68 Q9LX29 Q9S814 Q9T041 Q9XIE0	GO_BP
Cluster1	GO:0048466	androecium development	2	219	169	19990	1.08	0.555	Q9LJX0 Q9ZR72	GO_BP
Cluster1	GO:0048513	animal organ development	2	219	167	19990	1.09	0.548	F4KBP5 Q9M303	GO_BP
Cluster1	GO:0043481	anthocyanin accumulation in tissues in response to UV light	2	219	12	19990	15.21	0.00734	Q9LJX0 Q9ZR72	GO_BP
Cluster1	GO:0009718	anthocyanin-containing compound biosynthetic process	2	219	57	19990	3.2	0.129	O80386 Q9LPV9	GO_BP
Cluster1	GO:0046283	anthocyanin-containing compound metabolic process	2	219	100	19990	1.83	0.3	O80386 Q9LPV9	GO_BP
Cluster1	GO:0017001	antibiotic catabolic process	1	219	43	19990	2.12	0.378	P82281	GO_BP
Cluster1	GO:0016999	antibiotic metabolic process	2	219	180	19990	1.01	0.589	B9DGD6 P82281	GO_BP
Cluster1	GO:0006915	apoptotic process	1	219	58	19990	1.57	0.473	Q9SYG4	GO_BP
Cluster1	GO:0006754	ATP biosynthetic process	1	219	78	19990	1.17	0.577	Q944G9	GO_BP
Cluster1	GO:0046034	ATP metabolic process	1	219	130	19990	0.7	0.762	Q944G9	GO_BP
Cluster1	GO:1905037	autophagosome organization	1	219	59	19990	1.55	0.478	Q8RY18	GO_BP
Cluster1	GO:0006914	autophagy	3	219	108	19990	2.54	0.115	Q0WQ75 Q8RY18 Q9ZU93	GO_BP
Cluster1	GO:0010315	auxin export across the plasma membrane	4	219	39	19990	9.36	0.000853	Q8RWZ6 Q940Y5 Q9LJX0 Q9ZR72	GO_BP
Cluster1	GO:0060919	auxin import into cell	1	219	22	19990	4.15	0.215	Q9ZR72	GO_BP
Cluster1	GO:0009850	auxin metabolic process	1	219	93	19990	0.98	0.642	Q39050	GO_BP
Cluster1	GO:0009926	auxin polar transport	5	219	118	19990	3.87	0.00971	Q8RWZ6 Q940Y5 Q9LJX0 Q9S814 Q9ZR72	GO_BP
Cluster1	GO:0060918	auxin transport	5	219	144	19990	3.17	0.0213	Q8RWZ6 Q940Y5 Q9LJX0 Q9S814 Q9ZR72	GO_BP
Cluster1	GO:0009734	auxin-activated signaling pathway	1	219	144	19990	0.63	0.796	Q9LPF1	GO_BP
Cluster1	GO:0009798	axis specification	3	219	85	19990	3.22	0.0667	Q8RWZ6 Q940Y5 Q9FVE6	GO_BP
Cluster1	GO:0051016	barbed-end actin filament capping	2	219	20	19990	9.13	0.0199	Q9SE97 Q9SRR2	GO_BP
Cluster1	GO:0010540	basipetal auxin transport	1	219	33	19990	2.77	0.305	Q9LJX0	GO_BP
Cluster1	GO:0051274	beta-glucan biosynthetic process	1	219	64	19990	1.43	0.506	Q941L0	GO_BP
Cluster1	GO:0051273	beta-glucan metabolic process	1	219	80	19990	1.14	0.586	Q941L0	GO_BP
Cluster1	GO:0065007	biological regulation	128	219	9202	19990	1.27	0.00014	F4HQA1 F4HRJ4 F4HSX9 F4HVH9 F4IGA5 F4IQ10 F4IVU7 F4IXW2 F4J077 F4J6F6 F4JI10 F4JMF4 F4JTN2 F4K148 F4K2E9 F4K645 F4K856 F4KBP5 O23310 O23702 O49613 O64760 O65154 O80386 O80516 O80653 O81126 O82170 O82199 P11832 P20649 P43299 P46667 P92965 P92966 P93025 P93047 P93755 P98205 Q0WPK4 Q1PDV6 Q39011 Q39050 Q42344 Q67XD9 Q680Q4 Q6NPP4 Q6R8G3 Q84TH4 Q8GUI6 Q8GXZ3 Q8GYM6 Q8H1P9 Q8LBB2 Q8LBP4 Q8LPF0 Q8RWY6 …	GO_BP
Cluster1	GO:0009058	biosynthetic process	29	219	3774	19990	0.7	0.99	F4HVH9 F4I6U7 F4K645 F4K856 O04928 O64760 O80386 P11832 P18616 P43299 Q6E7H0 Q6NPP4 Q8LPF0 Q93VP3 Q93VR3 Q941L0 Q944G9 Q9C8K2 Q9FKL3 Q9LIN5 Q9LKU3 Q9LPV9 Q9LTM6 Q9LW68 Q9M565 Q9SAD7 Q9SLF7 Q9SQX9 Q9ZNZ7	GO_BP
Cluster1	GO:0001824	blastocyst development	1	219	12	19990	7.61	0.124	Q9LKU3	GO_BP
Cluster1	GO:0009785	blue light signaling pathway	1	219	35	19990	2.61	0.32	P93025	GO_BP
Cluster1	GO:0000493	box H/ACA snoRNP assembly	1	219	1	19990	91.28	0.011	Q9LR70	GO_BP
Cluster1	GO:0007420	brain development	1	219	30	19990	3.04	0.282	F4KBP5	GO_BP
Cluster1	GO:0009742	brassinosteroid mediated signaling pathway	1	219	124	19990	0.74	0.746	Q39011	GO_BP
Cluster1	GO:0055074	calcium ion homeostasis	1	219	34	19990	2.68	0.313	Q93Z81	GO_BP
Cluster1	GO:0070588	calcium ion transmembrane transport	1	219	99	19990	0.92	0.665	Q93Z81	GO_BP
Cluster1	GO:0006816	calcium ion transport	1	219	107	19990	0.85	0.693	Q93Z81	GO_BP
Cluster1	GO:0052543	callose deposition in cell wall	1	219	104	19990	0.88	0.683	Q9S814	GO_BP
Cluster1	GO:0052545	callose localization	1	219	120	19990	0.76	0.734	Q9S814	GO_BP
Cluster1	GO:0016051	carbohydrate biosynthetic process	3	219	366	19990	0.75	0.768	Q93VR3 Q941L0 Q944G9	GO_BP
Cluster1	GO:0016052	carbohydrate catabolic process	4	219	192	19990	1.9	0.16	Q67XD9 Q944G9 Q9LIR6 Q9LQF2	GO_BP
Cluster1	GO:1901137	carbohydrate derivative biosynthetic process	2	219	603	19990	0.3	0.991	F4I6U7 Q944G9	GO_BP
Cluster1	GO:1901135	carbohydrate derivative metabolic process	2	219	1093	19990	0.17	1	F4I6U7 Q944G9	GO_BP
Cluster1	GO:0009756	carbohydrate mediated signaling	6	219	128	19990	4.28	0.00289	F4HVH9 F4K645 P43299 Q9FKL3 Q9S814 Q9SEE9	GO_BP
Cluster1	GO:0005975	carbohydrate metabolic process	7	219	736	19990	0.87	0.7	Q67XD9 Q8H0Z6 Q93VR3 Q941L0 Q944G9 Q9LIR6 Q9LQF2	GO_BP
Cluster1	GO:0045990	carbon catabolite regulation of transcription	1	219	8	19990	11.41	0.0844	F4IQ10	GO_BP
Cluster1	GO:0061985	carbon catabolite repression	1	219	7	19990	13.04	0.0742	F4IQ10	GO_BP
Cluster1	GO:0045013	carbon catabolite repression of transcription	1	219	7	19990	13.04	0.0742	F4IQ10	GO_BP
Cluster1	GO:0046394	carboxylic acid biosynthetic process	6	219	667	19990	0.82	0.743	F4HVH9 F4K645 Q93VR3 Q944G9 Q9FKL3 Q9ZNZ7	GO_BP
Cluster1	GO:0019752	carboxylic acid metabolic process	9	219	1249	19990	0.66	0.935	B9DGD6 F4HVH9 F4K645 Q67XD9 Q93VR3 Q944G9 Q9FKL3 Q9LQF2 Q9ZNZ7	GO_BP
Cluster1	GO:1905039	carboxylic acid transmembrane transport	1	219	212	19990	0.43	0.904	Q9LPF1	GO_BP
Cluster1	GO:0046942	carboxylic acid transport	1	219	234	19990	0.39	0.925	Q9LPF1	GO_BP
Cluster1	GO:0048440	carpel development	1	219	158	19990	0.58	0.826	Q680Q4	GO_BP
Cluster1	GO:0009056	catabolic process	18	219	1946	19990	0.84	0.808	F4J077 F4K148 O82264 P82281 Q0WPK4 Q0WQ75 Q67XD9 Q8H0Z6 Q8RY18 Q940X9 Q944G9 Q94C98 Q9C829 Q9LIR6 Q9LQF2 Q9LYC2 Q9M206 Q9ZU93	GO_BP
Cluster1	GO:0061984	catabolite repression	1	219	7	19990	13.04	0.0742	F4IQ10	GO_BP
Cluster1	GO:0016024	CDP-diacylglycerol biosynthetic process	1	219	8	19990	11.41	0.0844	O04928	GO_BP
Cluster1	GO:0046341	CDP-diacylglycerol metabolic process	1	219	8	19990	11.41	0.0844	O04928	GO_BP
Cluster1	GO:0007154	cell communication	43	219	2883	19990	1.36	0.0204	F4HRJ4 F4HVH9 F4IQ10 F4J6F6 F4JI10 F4JMF4 F4K645 O82199 P43299 P46667 P93025 Q1PDV6 Q39011 Q680Q4 Q6R8G3 Q8GXZ3 Q940T9 Q944A6 Q9C5H5 Q9C660 Q9C8K0 Q9C8M9 Q9FE20 Q9FHK4 Q9FKL3 Q9LDZ5 Q9LJD8 Q9LM33 Q9LP11 Q9LPF1 Q9LTX1 Q9LX29 Q9M0G2 Q9M7Q2 Q9M9T4 Q9MAH0 Q9S814 Q9SEE9 Q9SJM3 Q9SSA4 Q9SWI1 Q9SYG4 Q9ZSA2	GO_BP
Cluster1	GO:0007049	cell cycle	12	219	781	19990	1.4	0.151	F4I8B9 Q6E7H0 Q8RWY6 Q941L0 Q94FN2 Q9C500 Q9C829 Q9FF75 Q9FKP4 Q9FLP0 Q9LJD8 Q9LX99	GO_BP
Cluster1	GO:0044786	cell cycle DNA replication	1	219	66	19990	1.38	0.517	Q6E7H0	GO_BP
Cluster1	GO:0044843	cell cycle G1/S phase transition	1	219	26	19990	3.51	0.249	Q9C829	GO_BP
Cluster1	GO:0044770	cell cycle phase transition	1	219	55	19990	1.66	0.455	Q9C829	GO_BP
Cluster1	GO:0022402	cell cycle process	10	219	749	19990	1.22	0.307	F4I8B9 Q6E7H0 Q941L0 Q94FN2 Q9C829 Q9FF75 Q9FKP4 Q9FLP0 Q9LJD8 Q9LX99	GO_BP
Cluster1	GO:0008219	cell death	5	219	336	19990	1.36	0.308	F4JTN2 Q93VP3 Q9C8K0 Q9LYG9 Q9SYG4	GO_BP
Cluster1	GO:0048468	cell development	12	219	797	19990	1.37	0.166	F4HSX9 F4K2E9 F4KBP5 O23702 Q39011 Q56WK6 Q8GYM6 Q8RWZ6 Q940Y5 Q9FHY8 Q9FKE6 Q9S814	GO_BP
Cluster1	GO:0030154	cell differentiation	14	219	1428	19990	0.89	0.705	F4HSX9 F4K2E9 F4KBP5 O23702 Q39011 Q56WK6 Q8GYM6 Q8H1P9 Q8RWZ6 Q940Y5 Q9FHY8 Q9FKE6 Q9LX29 Q9S814	GO_BP
Cluster1	GO:0051301	cell division	9	219	367	19990	2.24	0.0202	Q680Q4 Q8W586 Q941L0 Q94FN2 Q9FKP4 Q9FLP0 Q9LJD8 Q9LX99 Q9S814	GO_BP
Cluster1	GO:0045165	cell fate commitment	1	219	133	19990	0.69	0.77	F4KBP5	GO_BP
Cluster1	GO:0016049	cell growth	13	219	715	19990	1.66	0.0518	F4HSX9 F4K2E9 O23702 Q39011 Q39050 Q56WK6 Q680Q4 Q8RWY6 Q8RWZ6 Q940Y5 Q9FHY8 Q9T041 Q9XIE0	GO_BP
Cluster1	GO:0048469	cell maturation	6	219	249	19990	2.2	0.0568	F4K2E9 Q39011 Q8RWZ6 Q940Y5 Q9FHY8 Q9S814	GO_BP
Cluster1	GO:0000902	cell morphogenesis	13	219	695	19990	1.71	0.0431	F4HSX9 O23702 Q39050 Q56WK6 Q680Q4 Q8GYM6 Q8RWY6 Q8RWZ6 Q940Y5 Q9FHY8 Q9FKE6 Q9T041 Q9XIE0	GO_BP
Cluster1	GO:0048870	cell motility	1	219	65	19990	1.4	0.512	O80516	GO_BP
Cluster1	GO:0000919	cell plate assembly	1	219	37	19990	2.47	0.335	Q94FN2	GO_BP
Cluster1	GO:0008283	cell population proliferation	2	219	147	19990	1.24	0.48	Q8W4D8 Q9FLP0	GO_BP
Cluster1	GO:0007166	cell surface receptor signaling pathway	8	219	383	19990	1.91	0.0608	F4JI10 Q1PDV6 Q8GXZ3 Q9C660 Q9C8M9 Q9FE20 Q9LDZ5 Q9SYG4	GO_BP
Cluster1	GO:0009932	cell tip growth	4	219	292	19990	1.25	0.398	F4HSX9 Q56WK6 Q9FHY8 Q9XIE0	GO_BP
Cluster1	GO:0042546	cell wall biogenesis	4	219	315	19990	1.16	0.454	F4I6U7 Q941L0 Q94FN2 Q9C9X0	GO_BP
Cluster1	GO:0042545	cell wall modification	1	219	189	19990	0.48	0.877	Q9S814	GO_BP
Cluster1	GO:0071555	cell wall organization	2	219	369	19990	0.49	0.915	Q9S814 Q9ZQC5	GO_BP
Cluster1	GO:0071554	cell wall organization or biogenesis	6	219	734	19990	0.75	0.819	F4I6U7 Q941L0 Q94FN2 Q9C9X0 Q9S814 Q9ZQC5	GO_BP
Cluster1	GO:0052386	cell wall thickening	1	219	105	19990	0.87	0.686	Q9S814	GO_BP
Cluster1	GO:0032989	cellular anatomical entity morphogenesis	14	219	799	19990	1.6	0.0572	F4HSX9 O23702 Q39050 Q56WK6 Q680Q4 Q8GYM6 Q8RWY6 Q8RWZ6 Q940Y5 Q94BT0 Q9FHY8 Q9FKE6 Q9T041 Q9XIE0	GO_BP
Cluster1	GO:0044249	cellular biosynthetic process	26	219	3332	19990	0.71	0.981	F4HVH9 F4I6U7 F4K645 F4K856 O04928 O64760 O80386 P11832 P18616 P43299 Q6E7H0 Q6NPP4 Q8LPF0 Q93VP3 Q93VR3 Q941L0 Q944G9 Q9FKL3 Q9LIN5 Q9LKU3 Q9LW68 Q9M565 Q9SAD7 Q9SLF7 Q9SQX9 Q9ZNZ7	GO_BP
Cluster1	GO:0044248	cellular catabolic process	17	219	1701	19990	0.91	0.69	F4J077 F4K148 O82264 P82281 Q0WPK4 Q0WQ75 Q67XD9 Q8RY18 Q940X9 Q944G9 Q94C98 Q9C829 Q9LIR6 Q9LQF2 Q9LYC2 Q9M206 Q9ZU93	GO_BP
Cluster1	GO:0022607	cellular component assembly	23	219	1253	19990	1.68	0.0106	F4J077 O23702 O80653 Q0WPK4 Q6E7H0 Q8LBP4 Q8LPF0 Q8RWY6 Q94BT0 Q94C98 Q94FN2 Q9ASS2 Q9FF75 Q9FKP4 Q9FYB7 Q9LHP2 Q9LKU3 Q9LR70 Q9LX99 Q9M565 Q9MAH0 Q9SEU4 Q9XF89	GO_BP
Cluster1	GO:0010927	cellular component assembly involved in morphogenesis	1	219	113	19990	0.81	0.713	Q94BT0	GO_BP
Cluster1	GO:0044085	cellular component biogenesis	31	219	1801	19990	1.57	0.00786	F4I6U7 F4J077 O23702 O48549 O80653 Q0WPK4 Q6E7H0 Q8L3P4 Q8LBP4 Q8LPF0 Q8RWY6 Q941L0 Q94BT0 Q94C98 Q94FN2 Q94K75 Q9ASS2 Q9C829 Q9C9X0 Q9FF75 Q9FKP4 Q9FVQ1 Q9FYB7 Q9LHP2 Q9LKU3 Q9LR70 Q9LX99 Q9M565 Q9MAH0 Q9SEU4 Q9XF89	GO_BP
Cluster1	GO:0016043	cellular component organization	75	219	4099	19990	1.67	1.38e-06	F4HQA1 F4HSX9 F4I8B9 F4IGA5 F4IXW2 F4J077 F4JTN2 F4K856 F4KBP5 O23702 O48724 O80516 O80653 P43299 P93025 P93047 P98205 Q0WPK4 Q39050 Q42344 Q56WK6 Q680Q4 Q6E7H0 Q6R8G3 Q84TH4 Q8GUI6 Q8GYM6 Q8L5Z7 Q8LBP4 Q8LPF0 Q8RWY6 Q8RWZ6 Q8RY18 Q940Y5 Q944A6 Q94BT0 Q94C98 Q94FN2 Q9AR19 Q9ASS2 Q9C829 Q9C8E6 Q9C9Q4 Q9C9X0 Q9CA42 Q9FF75 Q9FHY8 Q9FKE6 Q9FKP4 Q9FLP0 Q9FMA3 Q9FVE6 Q9FYB7 Q9LE42 Q9LHP2 Q9LI74 Q9LJD8 …	GO_BP
Cluster1	GO:0071840	cellular component organization or biogenesis	81	219	4525	19990	1.63	9.9e-07	F4HQA1 F4HSX9 F4I6U7 F4I8B9 F4IGA5 F4IXW2 F4J077 F4JTN2 F4K856 F4KBP5 O23702 O48549 O48724 O80516 O80653 P43299 P93025 P93047 P98205 Q0WPK4 Q39050 Q42344 Q56WK6 Q680Q4 Q6E7H0 Q6R8G3 Q84TH4 Q8GUI6 Q8GYM6 Q8L3P4 Q8L5Z7 Q8LBP4 Q8LPF0 Q8RWY6 Q8RWZ6 Q8RY18 Q940Y5 Q941L0 Q944A6 Q94BT0 Q94C98 Q94FN2 Q94K75 Q9AR19 Q9ASS2 Q9C829 Q9C8E6 Q9C9Q4 Q9C9X0 Q9CA42 Q9FF75 Q9FHY8 Q9FKE6 Q9FKP4 Q9FLP0 Q9FMA3 Q9FVE6 …	GO_BP
Cluster1	GO:1990748	cellular detoxification	1	219	185	19990	0.49	0.871	P82281	GO_BP
Cluster1	GO:0048869	cellular developmental process	20	219	1750	19990	1.04	0.456	F4HSX9 F4K2E9 F4KBP5 O23702 Q39011 Q39050 Q56WK6 Q680Q4 Q8GYM6 Q8H1P9 Q8RWY6 Q8RWZ6 Q940Y5 Q94BT0 Q9FHY8 Q9FKE6 Q9LX29 Q9S814 Q9T041 Q9XIE0	GO_BP
Cluster1	GO:0019725	cellular homeostasis	4	219	395	19990	0.92	0.631	O49613 Q93Z81 Q93ZJ9 Q9LKW9	GO_BP
Cluster1	GO:0044255	cellular lipid metabolic process	5	219	1015	19990	0.45	0.988	F4HVH9 F4K645 O04928 Q8H0Z6 Q9FKL3	GO_BP
Cluster1	GO:0051641	cellular localization	28	219	1254	19990	2.04	0.000267	F4IGA5 F4IVU7 F4K148 F4K2E9 O48724 O81126 P0C945 P93025 Q0WQ75 Q8L5Z7 Q8LBP4 Q9C829 Q9C8E6 Q9C9Q4 Q9FF75 Q9FKP4 Q9FMA3 Q9FYB7 Q9LHP2 Q9LI74 Q9LNH6 Q9LX99 Q9M206 Q9S814 Q9SEU4 Q9SHC8 Q9SJA6 Q9ZU93	GO_BP
Cluster1	GO:0070727	cellular macromolecule localization	15	219	870	19990	1.57	0.0561	F4IGA5 F4K148 F4K2E9 O81126 P0C945 Q8LBP4 Q9C829 Q9FF75 Q9FMA3 Q9FYB7 Q9LNH6 Q9M206 Q9S814 Q9SHC8 Q9SJA6	GO_BP
Cluster1	GO:0043094	cellular metabolic compound salvage	1	219	136	19990	0.67	0.778	Q9ZNZ7	GO_BP
Cluster1	GO:0044237	cellular metabolic process	116	219	10085	19990	1.05	0.248	B9DGD6 F4HQA1 F4HRJ4 F4HVH9 F4I6U7 F4I8B9 F4IVU7 F4J077 F4J6F6 F4JI10 F4JMF4 F4K148 F4K2E9 F4K645 F4K856 F4KBP5 O04928 O48549 O64760 O80386 O80653 O81126 O82264 O82486 P04778 P0C945 P11832 P18616 P27521 P43299 P82281 P92965 P92966 P93025 Q07473 Q0WPK4 Q0WQ75 Q1PDV6 Q39011 Q39050 Q42404 Q67XD9 Q680Q4 Q6E7H0 Q6NPP4 Q84TH4 Q8GUI6 Q8GXZ3 Q8H0T4 Q8H0Z6 Q8L3P4 Q8LPF0 Q8RWK8 Q8RWY7 Q8RY18 Q8W4D8 Q93VP3 …	GO_BP
Cluster1	GO:0098869	cellular oxidant detoxification	1	219	178	19990	0.51	0.86	P82281	GO_BP
Cluster1	GO:0009987	cellular process	184	219	14553	19990	1.15	5.7e-05	B9DGD6 F4HQA1 F4HRJ4 F4HSX9 F4HVH9 F4I6U7 F4I8B9 F4IGA5 F4IQ10 F4IVU7 F4IXW2 F4J077 F4J6F6 F4JI10 F4JMF4 F4JTN2 F4K148 F4K2E9 F4K645 F4K856 F4KBP5 O04928 O23702 O48549 O48724 O49613 O64760 O80386 O80516 O80653 O81126 O82199 O82264 O82486 P04778 P0C945 P11832 P18616 P20649 P27521 P43299 P46667 P82281 P92965 P92966 P93025 P93047 P98205 Q07473 Q0WPK4 Q0WQ75 Q1PDV6 Q39011 Q39050 Q42344 Q42404 Q56WK6 …	GO_BP
Cluster1	GO:0071214	cellular response to abiotic stimulus	6	219	504	19990	1.09	0.476	P93025 Q6R8G3 Q940T9 Q9C9Q4 Q9M9T4 Q9SWI1	GO_BP
Cluster1	GO:0071215	cellular response to abscisic acid stimulus	5	219	342	19990	1.33	0.321	P46667 Q9LM33 Q9M7Q2 Q9S7J7 Q9ZSA2	GO_BP
Cluster1	GO:0071229	cellular response to acid chemical	8	219	867	19990	0.84	0.738	O82199 P46667 Q9FHK4 Q9LM33 Q9M0G2 Q9M7Q2 Q9S7J7 Q9ZSA2	GO_BP
Cluster1	GO:0097306	cellular response to alcohol	5	219	342	19990	1.33	0.321	P46667 Q9LM33 Q9M7Q2 Q9S7J7 Q9ZSA2	GO_BP
Cluster1	GO:0071275	cellular response to aluminum ion	1	219	4	19990	22.82	0.0431	Q6NPP4	GO_BP
Cluster1	GO:0071236	cellular response to antibiotic	1	219	198	19990	0.46	0.888	Q9FHK4	GO_BP
Cluster1	GO:0071365	cellular response to auxin stimulus	1	219	202	19990	0.45	0.893	Q9LPF1	GO_BP
Cluster1	GO:0071216	cellular response to biotic stimulus	1	219	39	19990	2.34	0.35	Q9LTX1	GO_BP
Cluster1	GO:0071483	cellular response to blue light	2	219	43	19990	4.25	0.0805	P93025 Q9C9Q4	GO_BP
Cluster1	GO:0071367	cellular response to brassinosteroid stimulus	1	219	126	19990	0.72	0.752	Q39011	GO_BP
Cluster1	GO:0071322	cellular response to carbohydrate stimulus	6	219	154	19990	3.56	0.00709	F4HVH9 F4K645 P43299 Q9FKL3 Q9S814 Q9SEE9	GO_BP
Cluster1	GO:0070887	cellular response to chemical stimulus	31	219	2146	19990	1.32	0.0666	F4HVH9 F4IQ10 F4K2E9 F4K645 O82199 P43299 P46667 P82281 P92965 P92966 Q1PDV6 Q39011 Q6NPP4 Q8W4D8 Q94C48 Q9C5H5 Q9FHK4 Q9FKL3 Q9LM33 Q9LPF1 Q9LTX1 Q9LYG9 Q9M0G2 Q9M7Q2 Q9S7J7 Q9S814 Q9SEE9 Q9SQX9 Q9SYG4 Q9XFD1 Q9ZSA2	GO_BP
Cluster1	GO:0071323	cellular response to chitin	2	219	12	19990	15.21	0.00734	Q1PDV6 Q9C5H5	GO_BP
Cluster1	GO:0071359	cellular response to dsRNA	6	219	103	19990	5.32	0.000954	F4K2E9 P92965 P92966 Q8W4D8 Q9SQX9 Q9XFD1	GO_BP
Cluster1	GO:0071495	cellular response to endogenous stimulus	15	219	1334	19990	1.03	0.497	O82199 P46667 Q1PDV6 Q39011 Q94C48 Q9C5H5 Q9FHK4 Q9LM33 Q9LPF1 Q9M0G2 Q9M7Q2 Q9S7J7 Q9S814 Q9SYG4 Q9ZSA2	GO_BP
Cluster1	GO:0104004	cellular response to environmental stimulus	6	219	504	19990	1.09	0.476	P93025 Q6R8G3 Q940T9 Q9C9Q4 Q9M9T4 Q9SWI1	GO_BP
Cluster1	GO:0071369	cellular response to ethylene stimulus	2	219	160	19990	1.14	0.525	Q94C48 Q9S814	GO_BP
Cluster1	GO:0071496	cellular response to external stimulus	5	219	545	19990	0.84	0.716	F4IQ10 Q680Q4 Q944A6 Q9LP11 Q9MAH0	GO_BP
Cluster1	GO:0044344	cellular response to fibroblast growth factor stimulus	1	219	11	19990	8.3	0.114	Q9SYG4	GO_BP
Cluster1	GO:0042149	cellular response to glucose starvation	1	219	3	19990	30.43	0.0325	Q944A6	GO_BP
Cluster1	GO:0071363	cellular response to growth factor stimulus	1	219	21	19990	4.35	0.207	Q9SYG4	GO_BP
Cluster1	GO:0032870	cellular response to hormone stimulus	12	219	1239	19990	0.88	0.711	O82199 P46667 Q39011 Q94C48 Q9FHK4 Q9LM33 Q9LPF1 Q9M0G2 Q9M7Q2 Q9S7J7 Q9S814 Q9ZSA2	GO_BP
Cluster1	GO:0071281	cellular response to iron ion	4	219	112	19990	3.26	0.0348	F4HVH9 F4K645 Q9FKL3 Q9S814	GO_BP
Cluster1	GO:0071395	cellular response to jasmonic acid stimulus	2	219	169	19990	1.08	0.555	O82199 Q9M0G2	GO_BP
Cluster1	GO:0071482	cellular response to light stimulus	6	219	226	19990	2.42	0.0386	P93025 Q6R8G3 Q940T9 Q9C9Q4 Q9M9T4 Q9SWI1	GO_BP
Cluster1	GO:0071396	cellular response to lipid	7	219	585	19990	1.09	0.46	P46667 Q39011 Q9LM33 Q9LTX1 Q9M7Q2 Q9S7J7 Q9ZSA2	GO_BP
Cluster1	GO:0071222	cellular response to lipopolysaccharide	1	219	9	19990	10.14	0.0944	Q9LTX1	GO_BP
Cluster1	GO:0071248	cellular response to metal ion	5	219	156	19990	2.93	0.0288	F4HVH9 F4K645 Q6NPP4 Q9FKL3 Q9S814	GO_BP
Cluster1	GO:0071219	cellular response to molecule of bacterial origin	1	219	20	19990	4.56	0.198	Q9LTX1	GO_BP
Cluster1	GO:1901699	cellular response to nitrogen compound	8	219	318	19990	2.3	0.0243	F4K2E9 P92965 P92966 Q1PDV6 Q8W4D8 Q9C5H5 Q9SQX9 Q9XFD1	GO_BP
Cluster1	GO:0031670	cellular response to nutrient	1	219	45	19990	2.03	0.391	F4IQ10	GO_BP
Cluster1	GO:0031669	cellular response to nutrient levels	5	219	398	19990	1.15	0.442	F4IQ10 Q680Q4 Q944A6 Q9LP11 Q9MAH0	GO_BP
Cluster1	GO:0071407	cellular response to organic cyclic compound	8	219	432	19990	1.69	0.104	F4K2E9 P92965 P92966 Q39011 Q8W4D8 Q9FHK4 Q9SQX9 Q9XFD1	GO_BP
Cluster1	GO:0034599	cellular response to oxidative stress	2	219	204	19990	0.89	0.657	P82281 Q9LYG9	GO_BP
Cluster1	GO:1901701	cellular response to oxygen-containing compound	19	219	1248	19990	1.39	0.0919	F4HVH9 F4K645 O82199 P43299 P46667 Q1PDV6 Q39011 Q9C5H5 Q9FHK4 Q9FKL3 Q9LM33 Q9LTX1 Q9LYG9 Q9M0G2 Q9M7Q2 Q9S7J7 Q9S814 Q9SEE9 Q9ZSA2	GO_BP
Cluster1	GO:0016036	cellular response to phosphate starvation	2	219	124	19990	1.47	0.395	Q680Q4 Q9MAH0	GO_BP
Cluster1	GO:0051365	cellular response to potassium ion starvation	1	219	28	19990	3.26	0.266	Q9LP11	GO_BP
Cluster1	GO:0071478	cellular response to radiation	6	219	243	19990	2.25	0.0516	P93025 Q6R8G3 Q940T9 Q9C9Q4 Q9M9T4 Q9SWI1	GO_BP
Cluster1	GO:0034614	cellular response to reactive oxygen species	1	219	105	19990	0.87	0.686	Q9LYG9	GO_BP
Cluster1	GO:0071491	cellular response to red light	1	219	39	19990	2.34	0.35	Q940T9	GO_BP
Cluster1	GO:0071489	cellular response to red or far red light	4	219	109	19990	3.35	0.032	Q6R8G3 Q940T9 Q9M9T4 Q9SWI1	GO_BP
Cluster1	GO:0071446	cellular response to salicylic acid stimulus	1	219	146	19990	0.63	0.801	Q9FHK4	GO_BP
Cluster1	GO:0009267	cellular response to starvation	4	219	325	19990	1.12	0.478	Q680Q4 Q944A6 Q9LP11 Q9MAH0	GO_BP
Cluster1	GO:0071383	cellular response to steroid hormone stimulus	1	219	133	19990	0.69	0.77	Q39011	GO_BP
Cluster1	GO:0051716	cellular response to stimulus	61	219	4401	19990	1.27	0.0242	F4HRJ4 F4HVH9 F4IQ10 F4J6F6 F4JI10 F4JMF4 F4K148 F4K2E9 F4K645 F4K856 O82199 P43299 P46667 P82281 P92965 P92966 P93025 Q1PDV6 Q39011 Q680Q4 Q6NPP4 Q6R8G3 Q8GXZ3 Q8H1P9 Q8W4D8 Q940T9 Q944A6 Q94C48 Q9C5H5 Q9C660 Q9C8K0 Q9C8M9 Q9C9Q4 Q9FE20 Q9FHK4 Q9FKL3 Q9LDZ5 Q9LJD8 Q9LKU3 Q9LM33 Q9LP11 Q9LPF1 Q9LTX1 Q9LX29 Q9LYG9 Q9M0G2 Q9M206 Q9M7Q2 Q9M9T4 Q9MAH0 Q9S7J7 Q9S814 Q9SEE9 Q9SJM3 Q9SQX9 Q9SSA4 Q9SWI1 …	GO_BP
Cluster1	GO:0033554	cellular response to stress	18	219	1951	19990	0.84	0.811	F4HRJ4 F4JMF4 F4K148 F4K856 P82281 Q680Q4 Q8H1P9 Q944A6 Q9C5H5 Q9C8K0 Q9LJD8 Q9LKU3 Q9LP11 Q9LYG9 Q9M206 Q9MAH0 Q9S814 Q9ZU93	GO_BP
Cluster1	GO:0097237	cellular response to toxic substance	1	219	237	19990	0.39	0.928	P82281	GO_BP
Cluster1	GO:0030244	cellulose biosynthetic process	1	219	63	19990	1.45	0.501	Q941L0	GO_BP
Cluster1	GO:0030243	cellulose metabolic process	1	219	77	19990	1.19	0.573	Q941L0	GO_BP
Cluster1	GO:0007417	central nervous system development	1	219	41	19990	2.23	0.364	F4KBP5	GO_BP
Cluster1	GO:0021953	central nervous system neuron differentiation	1	219	4	19990	22.82	0.0431	F4KBP5	GO_BP
Cluster1	GO:0021895	cerebral cortex neuron differentiation	1	219	1	19990	91.28	0.011	F4KBP5	GO_BP
Cluster1	GO:0061077	chaperone-mediated protein folding	1	219	90	19990	1.01	0.63	Q9LV21	GO_BP
Cluster1	GO:0048878	chemical homeostasis	11	219	731	19990	1.37	0.18	O49613 Q8RWZ6 Q93Z81 Q93ZJ9 Q940Y5 Q9ASS2 Q9C8E6 Q9LKW9 Q9LPF1 Q9LZ82 Q9S7J7	GO_BP
Cluster1	GO:0006935	chemotaxis	1	219	71	19990	1.29	0.543	Q680Q4	GO_BP
Cluster1	GO:0015995	chlorophyll biosynthetic process	1	219	40	19990	2.28	0.357	O80386	GO_BP
Cluster1	GO:0015994	chlorophyll metabolic process	1	219	66	19990	1.38	0.517	O80386	GO_BP
Cluster1	GO:0009904	chloroplast accumulation movement	5	219	31	19990	14.72	2.03e-05	O48724 P93025 Q9C9Q4 Q9FKP4 Q9LX99	GO_BP
Cluster1	GO:0009903	chloroplast avoidance movement	6	219	36	19990	15.21	2.39e-06	O48724 P93025 Q9C8E6 Q9C9Q4 Q9FKP4 Q9LX99	GO_BP
Cluster1	GO:0019750	chloroplast localization	7	219	42	19990	15.21	3.35e-07	O48724 P93025 Q9C8E6 Q9C9Q4 Q9FKP4 Q9LI74 Q9LX99	GO_BP
Cluster1	GO:0010239	chloroplast mRNA processing	1	219	10	19990	9.13	0.104	Q94K75	GO_BP
Cluster1	GO:0009658	chloroplast organization	7	219	273	19990	2.34	0.0312	O48724 P93025 Q9C8E6 Q9C9Q4 Q9FKP4 Q9LI74 Q9LX99	GO_BP
Cluster1	GO:0009902	chloroplast relocation	7	219	40	19990	15.97	2.36e-07	O48724 P93025 Q9C8E6 Q9C9Q4 Q9FKP4 Q9LI74 Q9LX99	GO_BP
Cluster1	GO:0031425	chloroplast RNA processing	1	219	37	19990	2.47	0.335	Q94K75	GO_BP
Cluster1	GO:1901259	chloroplast rRNA processing	1	219	14	19990	6.52	0.143	Q94K75	GO_BP
Cluster1	GO:0043009	chordate embryonic development	1	219	32	19990	2.85	0.297	Q9LKU3	GO_BP
Cluster1	GO:0006325	chromatin organization	11	219	558	19990	1.8	0.0441	F4HQA1 F4IGA5 F4KBP5 P93047 Q42344 Q84TH4 Q8GUI6 Q9AR19 Q9FVE6 Q9LE42 Q9SQX9	GO_BP
Cluster1	GO:0006338	chromatin remodeling	1	219	99	19990	0.92	0.665	F4KBP5	GO_BP
Cluster1	GO:0097240	chromosome attachment to the nuclear envelope	1	219	2	19990	45.64	0.0218	Q9FF75	GO_BP
Cluster1	GO:0050000	chromosome localization	1	219	40	19990	2.28	0.357	Q9FF75	GO_BP
Cluster1	GO:0051276	chromosome organization	14	219	912	19990	1.4	0.129	F4HQA1 F4IGA5 F4K856 F4KBP5 P43299 P93047 Q42344 Q84TH4 Q8GUI6 Q9AR19 Q9FF75 Q9FVE6 Q9LE42 Q9SQX9	GO_BP
Cluster1	GO:0070192	chromosome organization involved in meiotic cell cycle	1	219	88	19990	1.04	0.621	Q9FF75	GO_BP
Cluster1	GO:0007059	chromosome segregation	1	219	212	19990	0.43	0.904	Q9FF75	GO_BP
Cluster1	GO:0032922	circadian regulation of gene expression	1	219	25	19990	3.65	0.241	Q9C5J9	GO_BP
Cluster1	GO:0007623	circadian rhythm	3	219	218	19990	1.26	0.428	P93025 Q9C5J9 Q9S713	GO_BP
Cluster1	GO:0072359	circulatory system development	1	219	41	19990	2.23	0.364	Q9M303	GO_BP
Cluster1	GO:0010031	circumnutation	1	219	18	19990	5.07	0.18	Q9T041	GO_BP
Cluster1	GO:0036089	cleavage furrow formation	1	219	4	19990	22.82	0.0431	Q9LJD8	GO_BP
Cluster1	GO:0009631	cold acclimation	1	219	94	19990	0.97	0.646	Q93Z81	GO_BP
Cluster1	GO:0030865	cortical cytoskeleton organization	3	219	101	19990	2.71	0.0994	Q8RWY6 Q9FLP0 Q9ZQC5	GO_BP
Cluster1	GO:0043622	cortical microtubule organization	3	219	84	19990	3.26	0.0648	Q8RWY6 Q9FLP0 Q9ZQC5	GO_BP
Cluster1	GO:0006613	cotranslational protein targeting to membrane	1	219	19	19990	4.8	0.189	Q9M206	GO_BP
Cluster1	GO:0048825	cotyledon development	1	219	72	19990	1.27	0.548	Q9FVQ1	GO_BP
Cluster1	GO:0048826	cotyledon morphogenesis	1	219	31	19990	2.94	0.289	Q9FVQ1	GO_BP
Cluster1	GO:0010588	cotyledon vascular tissue pattern formation	1	219	25	19990	3.65	0.241	Q9FVQ1	GO_BP
Cluster1	GO:0000910	cytokinesis	6	219	222	19990	2.47	0.0359	Q941L0 Q94FN2 Q9FKP4 Q9FLP0 Q9LJD8 Q9LX99	GO_BP
Cluster1	GO:0000911	cytokinesis by cell plate formation	4	219	112	19990	3.26	0.0348	Q94FN2 Q9FKP4 Q9FLP0 Q9LX99	GO_BP
Cluster1	GO:0032506	cytokinetic process	5	219	123	19990	3.71	0.0115	Q94FN2 Q9FKP4 Q9FLP0 Q9LJD8 Q9LX99	GO_BP
Cluster1	GO:0031122	cytoplasmic microtubule organization	3	219	98	19990	2.79	0.0929	Q8RWY6 Q9FLP0 Q9ZQC5	GO_BP
Cluster1	GO:0002181	cytoplasmic translation	2	219	113	19990	1.62	0.352	O64760 Q9SLF7	GO_BP
Cluster1	GO:0002183	cytoplasmic translational initiation	1	219	13	19990	7.02	0.133	O64760	GO_BP
Cluster1	GO:0007010	cytoskeleton organization	11	219	483	19990	2.08	0.0179	O23702 Q8RWY6 Q94FN2 Q9C829 Q9C9Q4 Q9C9X0 Q9FLP0 Q9SE97 Q9SRR2 Q9XIE0 Q9ZQC5	GO_BP
Cluster1	GO:0061640	cytoskeleton-dependent cytokinesis	6	219	216	19990	2.54	0.032	Q941L0 Q94FN2 Q9FKP4 Q9FLP0 Q9LJD8 Q9LX99	GO_BP
Cluster1	GO:0030705	cytoskeleton-dependent intracellular transport	3	219	39	19990	7.02	0.00887	Q9C8E6 Q9FKP4 Q9LX99	GO_BP
Cluster1	GO:0016482	cytosolic transport	4	219	77	19990	4.74	0.0102	Q0WQ75 Q9LHP2 Q9LNH6 Q9SEU4	GO_BP
Cluster1	GO:0006952	defense response	16	219	1963	19990	0.74	0.92	F4I893 F4IXW2 F4K2E9 Q0WPK4 Q1PDV6 Q66GP0 Q8RY18 Q93VP3 Q941L0 Q9C8K0 Q9FE20 Q9LDZ5 Q9LJX4 Q9S814 Q9SYG4 Q9ZU93	GO_BP
Cluster1	GO:0052542	defense response by callose deposition	1	219	83	19990	1.1	0.6	Q9S814	GO_BP
Cluster1	GO:0052544	defense response by callose deposition in cell wall	1	219	79	19990	1.16	0.582	Q9S814	GO_BP
Cluster1	GO:0052482	defense response by cell wall thickening	1	219	79	19990	1.16	0.582	Q9S814	GO_BP
Cluster1	GO:0042742	defense response to bacterium	9	219	970	19990	0.85	0.741	F4I893 F4IXW2 Q1PDV6 Q66GP0 Q93VP3 Q9C8K0 Q9FE20 Q9LDZ5 Q9S814	GO_BP
Cluster1	GO:0050832	defense response to fungus	3	219	656	19990	0.42	0.976	F4K2E9 Q9S814 Q9ZU93	GO_BP
Cluster1	GO:0098542	defense response to other organism	12	219	1649	19990	0.66	0.955	F4I893 F4IXW2 F4K2E9 Q1PDV6 Q66GP0 Q93VP3 Q9C8K0 Q9FE20 Q9LDZ5 Q9LJX4 Q9S814 Q9ZU93	GO_BP
Cluster1	GO:0051607	defense response to virus	1	219	163	19990	0.56	0.835	Q9LJX4	GO_BP
Cluster1	GO:0070988	demethylation	2	219	77	19990	2.37	0.207	Q8GUI6 Q9SQX9	GO_BP
Cluster1	GO:0016311	dephosphorylation	1	219	372	19990	0.25	0.984	Q8H0Z6	GO_BP
Cluster1	GO:0009582	detection of abiotic stimulus	3	219	64	19990	4.28	0.0332	Q9LYG9 Q9M9T4 Q9SWI1	GO_BP
Cluster1	GO:0009729	detection of brassinosteroid stimulus	1	219	3	19990	30.43	0.0325	Q39011	GO_BP
Cluster1	GO:0009593	detection of chemical stimulus	2	219	54	19990	3.38	0.118	Q39011 Q680Q4	GO_BP
Cluster1	GO:0009581	detection of external stimulus	3	219	64	19990	4.28	0.0332	Q9LYG9 Q9M9T4 Q9SWI1	GO_BP
Cluster1	GO:0009720	detection of hormone stimulus	1	219	13	19990	7.02	0.133	Q39011	GO_BP
Cluster1	GO:0009583	detection of light stimulus	2	219	43	19990	4.25	0.0805	Q9M9T4 Q9SWI1	GO_BP
Cluster1	GO:0050982	detection of mechanical stimulus	1	219	10	19990	9.13	0.104	Q9LYG9	GO_BP
Cluster1	GO:0010247	detection of phosphate ion	1	219	1	19990	91.28	0.011	Q680Q4	GO_BP
Cluster1	GO:0051606	detection of stimulus	5	219	135	19990	3.38	0.0166	Q39011 Q680Q4 Q9LYG9 Q9M9T4 Q9SWI1	GO_BP
Cluster1	GO:0009855	determination of bilateral symmetry	1	219	24	19990	3.8	0.232	Q9M303	GO_BP
Cluster1	GO:0007368	determination of left/right symmetry	1	219	19	19990	4.8	0.189	Q9M303	GO_BP
Cluster1	GO:0098754	detoxification	1	219	282	19990	0.32	0.956	P82281	GO_BP
Cluster1	GO:0048588	developmental cell growth	6	219	377	19990	1.45	0.233	F4HSX9 F4K2E9 Q56WK6 Q8RWZ6 Q940Y5 Q9FHY8	GO_BP
Cluster1	GO:0048589	developmental growth	13	219	728	19990	1.63	0.0581	F4HSX9 F4K2E9 O04928 O23702 Q39050 Q56WK6 Q680Q4 Q8RWY6 Q8RWZ6 Q940Y5 Q9FHY8 Q9T041 Q9XIE0	GO_BP
Cluster1	GO:0060560	developmental growth involved in morphogenesis	12	219	625	19990	1.75	0.0431	F4HSX9 F4K2E9 O23702 Q39050 Q56WK6 Q680Q4 Q8RWY6 Q8RWZ6 Q940Y5 Q9FHY8 Q9T041 Q9XIE0	GO_BP
Cluster1	GO:0031128	developmental induction	1	219	1	19990	91.28	0.011	O23702	GO_BP
Cluster1	GO:0021700	developmental maturation	7	219	393	19990	1.63	0.142	F4K2E9 Q39011 Q8RWZ6 Q940Y5 Q9FHY8 Q9FVE6 Q9S814	GO_BP
Cluster1	GO:0032502	developmental process	64	219	5260	19990	1.11	0.182	F4HSX9 F4J077 F4K2E9 F4KBP5 O04928 O23310 O23702 O80452 O80516 O80653 O82170 O82199 P46667 Q0WQ75 Q39011 Q39050 Q56WK6 Q67XD9 Q680Q4 Q6E7H0 Q6R8G3 Q8GUI6 Q8GYM6 Q8H0Z6 Q8H1P9 Q8L5Z7 Q8RWY6 Q8RWZ6 Q8W586 Q93VP3 Q93Z81 Q940Y5 Q94BT0 Q94C98 Q9AR19 Q9C500 Q9C5J9 Q9C9X0 Q9FHY8 Q9FKE6 Q9FLP0 Q9FVE6 Q9FVQ1 Q9LE42 Q9LJD8 Q9LJX0 Q9LKU3 Q9LPV9 Q9LQF2 Q9LQN6 Q9LTA6 Q9LW68 Q9LX29 Q9LYG9 Q9M0G2 Q9M303 Q9M9T4 …	GO_BP
Cluster1	GO:0003006	developmental process involved in reproduction	25	219	2495	19990	0.91	0.714	F4HSX9 F4K2E9 F4KBP5 O23310 O23702 O80452 O80653 O82170 P46667 Q56WK6 Q680Q4 Q6R8G3 Q8GUI6 Q8RWZ6 Q8W586 Q940Y5 Q9AR19 Q9FVE6 Q9FVQ1 Q9LE42 Q9LJX0 Q9LPV9 Q9LX29 Q9SQX9 Q9ZR72	GO_BP
Cluster1	GO:0080186	developmental vegetative growth	1	219	16	19990	5.7	0.162	O04928	GO_BP
Cluster1	GO:0043650	dicarboxylic acid biosynthetic process	1	219	31	19990	2.94	0.289	Q9ZNZ7	GO_BP
Cluster1	GO:0043648	dicarboxylic acid metabolic process	1	219	102	19990	0.89	0.676	Q9ZNZ7	GO_BP
Cluster1	GO:0046352	disaccharide catabolic process	2	219	25	19990	7.3	0.0304	Q67XD9 Q9LQF2	GO_BP
Cluster1	GO:0005984	disaccharide metabolic process	2	219	85	19990	2.15	0.239	Q67XD9 Q9LQF2	GO_BP
Cluster1	GO:0016102	diterpenoid biosynthetic process	3	219	83	19990	3.3	0.063	F4HVH9 F4K645 Q9FKL3	GO_BP
Cluster1	GO:0016101	diterpenoid metabolic process	3	219	113	19990	2.42	0.127	F4HVH9 F4K645 Q9FKL3	GO_BP
Cluster1	GO:0071103	DNA conformation change	3	219	202	19990	1.36	0.381	F4K856 F4KBP5 P43299	GO_BP
Cluster1	GO:0006974	DNA damage response	4	219	635	19990	0.57	0.92	F4K148 F4K856 Q8H1P9 Q9LKU3	GO_BP
Cluster1	GO:0032508	DNA duplex unwinding	1	219	115	19990	0.79	0.719	P43299	GO_BP
Cluster1	GO:0032392	DNA geometric change	2	219	120	19990	1.52	0.379	F4K856 P43299	GO_BP
Cluster1	GO:0006259	DNA metabolic process	7	219	936	19990	0.68	0.892	F4I8B9 F4K148 F4K856 P43299 Q6E7H0 Q8GUI6 Q9LKU3	GO_BP
Cluster1	GO:0006310	DNA recombination	1	219	267	19990	0.34	0.948	F4I8B9	GO_BP
Cluster1	GO:0006281	DNA repair	3	219	522	19990	0.52	0.928	F4K148 F4K856 Q9LKU3	GO_BP
Cluster1	GO:0006260	DNA replication	3	219	209	19990	1.31	0.402	F4K856 P43299 Q6E7H0	GO_BP
Cluster1	GO:0006270	DNA replication initiation	1	219	20	19990	4.56	0.198	Q6E7H0	GO_BP
Cluster1	GO:0036292	DNA rewinding	1	219	6	19990	15.21	0.064	F4K856	GO_BP
Cluster1	GO:0006268	DNA unwinding involved in DNA replication	1	219	14	19990	6.52	0.143	P43299	GO_BP
Cluster1	GO:0009294	DNA-mediated transformation	1	219	65	19990	1.4	0.512	Q9FVE6	GO_BP
Cluster1	GO:0006261	DNA-templated DNA replication	3	219	176	19990	1.56	0.304	F4K856 P43299 Q6E7H0	GO_BP
Cluster1	GO:0045005	DNA-templated DNA replication maintenance of fidelity	1	219	40	19990	2.28	0.357	F4K856	GO_BP
Cluster1	GO:0006351	DNA-templated transcription	6	219	368	19990	1.49	0.218	Q6NPP4 Q8LPF0 Q9LKU3 Q9LW68 Q9M565 Q9SQX9	GO_BP
Cluster1	GO:0006352	DNA-templated transcription initiation	2	219	87	19990	2.1	0.247	Q8LPF0 Q9M565	GO_BP
Cluster1	GO:0022611	dormancy process	1	219	60	19990	1.52	0.484	Q9FVE6	GO_BP
Cluster1	GO:0006302	double-strand break repair	1	219	207	19990	0.44	0.899	F4K148	GO_BP
Cluster1	GO:0006303	double-strand break repair via nonhomologous end joining	1	219	31	19990	2.94	0.289	F4K148	GO_BP
Cluster1	GO:0009819	drought recovery	1	219	50	19990	1.83	0.424	Q9LJX4	GO_BP
Cluster1	GO:0009790	embryo development	9	219	887	19990	0.93	0.64	F4K2E9 O80452 Q8GUI6 Q8RWZ6 Q8W586 Q940Y5 Q9FVQ1 Q9LKU3 Q9LX29	GO_BP
Cluster1	GO:0009792	embryo development ending in birth or egg hatching	1	219	49	19990	1.86	0.418	Q9LKU3	GO_BP
Cluster1	GO:0009793	embryo development ending in seed dormancy	8	219	780	19990	0.94	0.625	F4K2E9 O80452 Q8GUI6 Q8RWZ6 Q8W586 Q940Y5 Q9FVQ1 Q9LX29	GO_BP
Cluster1	GO:0009553	embryo sac development	1	219	252	19990	0.36	0.939	Q680Q4	GO_BP
Cluster1	GO:0000578	embryonic axis specification	2	219	28	19990	6.52	0.0375	Q8RWZ6 Q940Y5	GO_BP
Cluster1	GO:0048598	embryonic morphogenesis	1	219	95	19990	0.96	0.65	Q9FVQ1	GO_BP
Cluster1	GO:0009880	embryonic pattern specification	2	219	42	19990	4.35	0.0773	Q8RWZ6 Q940Y5	GO_BP
Cluster1	GO:0032456	endocytic recycling	1	219	11	19990	8.3	0.114	Q0WQ75	GO_BP
Cluster1	GO:0006897	endocytosis	3	219	135	19990	2.03	0.185	Q39050 Q8L5Z7 Q9C9Q4	GO_BP
Cluster1	GO:0010256	endomembrane system organization	3	219	154	19990	1.78	0.239	F4IXW2 Q9ASS2 Q9M206	GO_BP
Cluster1	GO:0007029	endoplasmic reticulum organization	1	219	41	19990	2.23	0.364	Q9M206	GO_BP
Cluster1	GO:1903513	endoplasmic reticulum to cytosol transport	1	219	3	19990	30.43	0.0325	Q9M206	GO_BP
Cluster1	GO:0006888	endoplasmic reticulum to Golgi vesicle-mediated transport	1	219	82	19990	1.11	0.596	Q9LNH6	GO_BP
Cluster1	GO:0016197	endosomal transport	3	219	93	19990	2.94	0.0824	Q0WQ75 Q9LNH6 Q9ZU93	GO_BP
Cluster1	GO:0007032	endosome organization	1	219	23	19990	3.97	0.224	Q9ASS2	GO_BP
Cluster1	GO:0008333	endosome to lysosome transport	1	219	22	19990	4.15	0.215	Q9ZU93	GO_BP
Cluster1	GO:0032509	endosome transport via multivesicular body sorting pathway	1	219	19	19990	4.8	0.189	Q9ZU93	GO_BP
Cluster1	GO:0009960	endosperm development	2	219	117	19990	1.56	0.368	O82170 Q6R8G3	GO_BP
Cluster1	GO:1990066	energy quenching	1	219	8	19990	11.41	0.0844	Q9XF89	GO_BP
Cluster1	GO:0009649	entrainment of circadian clock	1	219	12	19990	7.61	0.124	Q9LPV9	GO_BP
Cluster1	GO:0043153	entrainment of circadian clock by photoperiod	1	219	2	19990	45.64	0.0218	Q9LPV9	GO_BP
Cluster1	GO:0007167	enzyme-linked receptor protein signaling pathway	8	219	296	19990	2.47	0.0167	F4JI10 Q1PDV6 Q8GXZ3 Q9C660 Q9C8M9 Q9FE20 Q9LDZ5 Q9SYG4	GO_BP
Cluster1	GO:0040029	epigenetic regulation of gene expression	6	219	317	19990	1.73	0.136	F4K2E9 P92965 P92966 Q8W4D8 Q9SQX9 Q9XFD1	GO_BP
Cluster1	GO:0060429	epithelium development	1	219	91	19990	1	0.634	Q9S814	GO_BP
Cluster1	GO:0036503	ERAD pathway	2	219	88	19990	2.07	0.251	Q9M206 Q9ZU93	GO_BP
Cluster1	GO:0051303	establishment of chromosome localization	1	219	33	19990	2.77	0.305	Q9FF75	GO_BP
Cluster1	GO:0051234	establishment of localization	54	219	3190	19990	1.55	0.000552	F4IGA5 F4IVU7 F4IXW2 F4JTN2 F4K148 F4K2E9 O48724 O49613 O81126 P0C945 P19456 P20649 P93025 P98205 Q0WQ75 Q39050 Q6R3K4 Q8L5Z7 Q8LBP4 Q8RWZ6 Q93YS4 Q93Z81 Q93ZJ9 Q940Y5 Q944A6 Q94BT0 Q9ASS2 Q9C829 Q9C8E6 Q9C8K2 Q9C9Q4 Q9FF75 Q9FHY8 Q9FKP4 Q9FMA3 Q9FY75 Q9FYB7 Q9LHP2 Q9LI74 Q9LJX0 Q9LKW9 Q9LNH6 Q9LPF1 Q9LV11 Q9LX99 Q9LYG9 Q9LZJ5 Q9M206 Q9S814 Q9SEU4 Q9SHC8 Q9SJA6 Q9ZR72 Q9ZU93	GO_BP
Cluster1	GO:0051649	establishment of localization in cell	27	219	920	19990	2.68	3.17e-06	F4IGA5 F4IVU7 F4K148 F4K2E9 O48724 O81126 P0C945 P93025 Q0WQ75 Q8L5Z7 Q8LBP4 Q9C829 Q9C8E6 Q9C9Q4 Q9FF75 Q9FKP4 Q9FMA3 Q9FYB7 Q9LHP2 Q9LI74 Q9LNH6 Q9LX99 Q9M206 Q9SEU4 Q9SHC8 Q9SJA6 Q9ZU93	GO_BP
Cluster1	GO:0051656	establishment of organelle localization	9	219	174	19990	4.72	0.000132	O48724 P93025 Q9C829 Q9C8E6 Q9C9Q4 Q9FF75 Q9FKP4 Q9LI74 Q9LX99	GO_BP
Cluster1	GO:0001736	establishment of planar polarity	1	219	9	19990	10.14	0.0944	Q9S814	GO_BP
Cluster1	GO:0051667	establishment of plastid localization	7	219	40	19990	15.97	2.36e-07	O48724 P93025 Q9C8E6 Q9C9Q4 Q9FKP4 Q9LI74 Q9LX99	GO_BP
Cluster1	GO:0045184	establishment of protein localization	13	219	680	19990	1.75	0.0372	F4IGA5 F4K148 F4K2E9 O81126 P0C945 Q8LBP4 Q9C829 Q9FMA3 Q9FYB7 Q9LNH6 Q9M206 Q9SHC8 Q9SJA6	GO_BP
Cluster1	GO:0072596	establishment of protein localization to chloroplast	1	219	58	19990	1.57	0.473	Q8LBP4	GO_BP
Cluster1	GO:0090150	establishment of protein localization to membrane	2	219	67	19990	2.72	0.167	Q8LBP4 Q9M206	GO_BP
Cluster1	GO:0072594	establishment of protein localization to organelle	6	219	347	19990	1.58	0.182	F4IGA5 Q8LBP4 Q9C829 Q9FMA3 Q9LNH6 Q9M206	GO_BP
Cluster1	GO:0072663	establishment of protein localization to peroxisome	1	219	33	19990	2.77	0.305	Q9FMA3	GO_BP
Cluster1	GO:0072666	establishment of protein localization to vacuole	1	219	68	19990	1.34	0.528	Q9LNH6	GO_BP
Cluster1	GO:0051236	establishment of RNA localization	7	219	132	19990	4.84	0.000638	F4IGA5 F4K2E9 O81126 P0C945 Q9C829 Q9FYB7 Q9SJA6	GO_BP
Cluster1	GO:0007164	establishment of tissue polarity	1	219	16	19990	5.7	0.162	Q9S814	GO_BP
Cluster1	GO:0007163	establishment or maintenance of cell polarity	1	219	43	19990	2.12	0.378	Q94FN2	GO_BP
Cluster1	GO:0030952	establishment or maintenance of cytoskeleton polarity	1	219	7	19990	13.04	0.0742	Q94FN2	GO_BP
Cluster1	GO:0009873	ethylene-activated signaling pathway	1	219	96	19990	0.95	0.654	Q9S814	GO_BP
Cluster1	GO:0006887	exocytosis	2	219	134	19990	1.36	0.433	F4IXW2 Q9FHY8	GO_BP
Cluster1	GO:0140115	export across plasma membrane	2	219	12	19990	15.21	0.00734	Q9LKW9 Q9LPF1	GO_BP
Cluster1	GO:0045229	external encapsulating structure organization	3	219	434	19990	0.63	0.857	Q94BT0 Q9S814 Q9ZQC5	GO_BP
Cluster1	GO:0085029	extracellular matrix assembly	1	219	73	19990	1.25	0.553	Q94BT0	GO_BP
Cluster1	GO:0030198	extracellular matrix organization	1	219	91	19990	1	0.634	Q94BT0	GO_BP
Cluster1	GO:0043062	extracellular structure organization	1	219	91	19990	1	0.634	Q94BT0	GO_BP
Cluster1	GO:1901570	fatty acid derivative biosynthetic process	1	219	87	19990	1.05	0.617	Q9C8K2	GO_BP
Cluster1	GO:1901568	fatty acid derivative metabolic process	1	219	112	19990	0.81	0.71	Q9C8K2	GO_BP
Cluster1	GO:0008543	fibroblast growth factor receptor signaling pathway	1	219	11	19990	8.3	0.114	Q9SYG4	GO_BP
Cluster1	GO:0009813	flavonoid biosynthetic process	2	219	137	19990	1.33	0.444	O80386 Q9LPV9	GO_BP
Cluster1	GO:0009812	flavonoid metabolic process	2	219	224	19990	0.81	0.707	O80386 Q9LPV9	GO_BP
Cluster1	GO:0048437	floral organ development	4	219	440	19990	0.83	0.713	O23702 Q680Q4 Q9LJX0 Q9ZR72	GO_BP
Cluster1	GO:0048444	floral organ morphogenesis	1	219	133	19990	0.69	0.77	O23702	GO_BP
Cluster1	GO:0048438	floral whorl development	3	219	341	19990	0.8	0.725	Q680Q4 Q9LJX0 Q9ZR72	GO_BP
Cluster1	GO:0009908	flower development	7	219	630	19990	1.01	0.539	O23702 Q680Q4 Q9AR19 Q9LE42 Q9LJX0 Q9LX29 Q9ZR72	GO_BP
Cluster1	GO:0048439	flower morphogenesis	1	219	12	19990	7.61	0.124	Q9LX29	GO_BP
Cluster1	GO:0042044	fluid transport	2	219	75	19990	2.43	0.199	Q93YS4 Q944A6	GO_BP
Cluster1	GO:0030900	forebrain development	1	219	7	19990	13.04	0.0742	F4KBP5	GO_BP
Cluster1	GO:0048859	formation of anatomical boundary	1	219	37	19990	2.47	0.335	Q9LJX0	GO_BP
Cluster1	GO:0090691	formation of plant organ boundary	1	219	26	19990	3.51	0.249	Q9LJX0	GO_BP
Cluster1	GO:0010154	fruit development	12	219	1237	19990	0.89	0.709	F4K2E9 O23702 O80452 O82170 Q6R8G3 Q8GUI6 Q8RWZ6 Q8W586 Q940Y5 Q9FVE6 Q9FVQ1 Q9LX29	GO_BP
Cluster1	GO:0048530	fruit morphogenesis	1	219	16	19990	5.7	0.162	O23702	GO_BP
Cluster1	GO:0000082	G1/S transition of mitotic cell cycle	1	219	25	19990	3.65	0.241	Q9C829	GO_BP
Cluster1	GO:0007276	gamete generation	1	219	220	19990	0.41	0.913	F4KBP5	GO_BP
Cluster1	GO:0048229	gametophyte development	6	219	764	19990	0.72	0.847	Q67XD9 Q680Q4 Q8GUI6 Q94BT0 Q9LQF2 Q9SQX9	GO_BP
Cluster1	GO:0010467	gene expression	38	219	1876	19990	1.85	0.000151	F4IVU7 F4K2E9 O48549 O64760 O80653 O81126 P0C945 P92965 P92966 Q42404 Q6NPP4 Q84TH4 Q8L3P4 Q8L5Z7 Q8LPF0 Q8RWK8 Q8W4D8 Q93VP3 Q94K75 Q9FH91 Q9FVQ1 Q9FYB7 Q9LHP2 Q9LIN5 Q9LKU3 Q9LR70 Q9LU44 Q9LW68 Q9LY75 Q9LZ82 Q9M565 Q9SAD7 Q9SEE9 Q9SEU4 Q9SJA6 Q9SLF7 Q9SQX9 Q9XFD1	GO_BP
Cluster1	GO:0048699	generation of neurons	1	219	99	19990	0.92	0.665	F4KBP5	GO_BP
Cluster1	GO:0006091	generation of precursor metabolites and energy	6	219	416	19990	1.32	0.306	P04778 P27521 Q07473 Q944G9 Q9S7J7 Q9XF89	GO_BP
Cluster1	GO:0007281	germ cell development	1	219	47	19990	1.94	0.404	F4KBP5	GO_BP
Cluster1	GO:0009686	gibberellin biosynthetic process	3	219	80	19990	3.42	0.0577	F4HVH9 F4K645 Q9FKL3	GO_BP
Cluster1	GO:0009685	gibberellin metabolic process	3	219	94	19990	2.91	0.0844	F4HVH9 F4K645 Q9FKL3	GO_BP
Cluster1	GO:0009250	glucan biosynthetic process	1	219	139	19990	0.66	0.785	Q941L0	GO_BP
Cluster1	GO:0009251	glucan catabolic process	1	219	54	19990	1.69	0.449	Q9LIR6	GO_BP
Cluster1	GO:0044042	glucan metabolic process	2	219	244	19990	0.75	0.75	Q941L0 Q9LIR6	GO_BP
Cluster1	GO:0006094	gluconeogenesis	1	219	28	19990	3.26	0.266	Q944G9	GO_BP
Cluster1	GO:0006006	glucose metabolic process	1	219	50	19990	1.83	0.424	Q944G9	GO_BP
Cluster1	GO:0006537	glutamate biosynthetic process	1	219	6	19990	15.21	0.064	Q9ZNZ7	GO_BP
Cluster1	GO:0006536	glutamate metabolic process	1	219	35	19990	2.61	0.32	Q9ZNZ7	GO_BP
Cluster1	GO:0009084	glutamine family amino acid biosynthetic process	1	219	28	19990	3.26	0.266	Q9ZNZ7	GO_BP
Cluster1	GO:0009064	glutamine family amino acid metabolic process	1	219	58	19990	1.57	0.473	Q9ZNZ7	GO_BP
Cluster1	GO:0006541	glutamine metabolic process	1	219	9	19990	10.14	0.0944	Q9ZNZ7	GO_BP
Cluster1	GO:0045017	glycerolipid biosynthetic process	1	219	137	19990	0.67	0.78	O04928	GO_BP
Cluster1	GO:0046486	glycerolipid metabolic process	2	219	254	19990	0.72	0.77	O04928 Q8H0Z6	GO_BP
Cluster1	GO:0046474	glycerophospholipid biosynthetic process	1	219	85	19990	1.07	0.609	O04928	GO_BP
Cluster1	GO:0006650	glycerophospholipid metabolic process	2	219	178	19990	1.03	0.583	O04928 Q8H0Z6	GO_BP
Cluster1	GO:0006096	glycolytic process	1	219	57	19990	1.6	0.467	Q944G9	GO_BP
Cluster1	GO:0009101	glycoprotein biosynthetic process	1	219	133	19990	0.69	0.77	F4I6U7	GO_BP
Cluster1	GO:0009100	glycoprotein metabolic process	1	219	163	19990	0.56	0.835	F4I6U7	GO_BP
Cluster1	GO:0070085	glycosylation	1	219	164	19990	0.56	0.837	F4I6U7	GO_BP
Cluster1	GO:0007030	Golgi organization	1	219	60	19990	1.52	0.484	F4IXW2	GO_BP
Cluster1	GO:0006896	Golgi to vacuole transport	1	219	26	19990	3.51	0.249	Q9LNH6	GO_BP
Cluster1	GO:0048193	Golgi vesicle transport	1	219	204	19990	0.45	0.896	Q9LNH6	GO_BP
Cluster1	GO:0009630	gravitropism	8	219	199	19990	3.67	0.00162	Q8RWZ6 Q940Y5 Q9LJX0 Q9LTA6 Q9M9T4 Q9SWI1 Q9ZR72 Q9ZSY2	GO_BP
Cluster1	GO:0040007	growth	15	219	859	19990	1.59	0.0513	F4HSX9 F4IXW2 F4K2E9 O04928 O23702 Q39011 Q39050 Q56WK6 Q680Q4 Q8RWY6 Q8RWZ6 Q940Y5 Q9FHY8 Q9T041 Q9XIE0	GO_BP
Cluster1	GO:0048467	gynoecium development	1	219	185	19990	0.49	0.871	Q680Q4	GO_BP
Cluster1	GO:0060322	head development	1	219	30	19990	3.04	0.282	F4KBP5	GO_BP
Cluster1	GO:0007507	heart development	1	219	23	19990	3.97	0.224	Q9M303	GO_BP
Cluster1	GO:0010286	heat acclimation	2	219	99	19990	1.84	0.296	Q680Q4 Q940X9	GO_BP
Cluster1	GO:0019319	hexose biosynthetic process	1	219	32	19990	2.85	0.297	Q944G9	GO_BP
Cluster1	GO:0019318	hexose metabolic process	1	219	92	19990	0.99	0.638	Q944G9	GO_BP
Cluster1	GO:0042592	homeostatic process	11	219	882	19990	1.14	0.374	O49613 Q8RWZ6 Q93Z81 Q93ZJ9 Q940Y5 Q9ASS2 Q9C8E6 Q9LKW9 Q9LPF1 Q9LZ82 Q9S7J7	GO_BP
Cluster1	GO:0045143	homologous chromosome segregation	1	219	70	19990	1.3	0.538	Q9FF75	GO_BP
Cluster1	GO:0035825	homologous recombination	1	219	120	19990	0.76	0.734	F4I8B9	GO_BP
Cluster1	GO:0009292	horizontal gene transfer	1	219	65	19990	1.4	0.512	Q9FVE6	GO_BP
Cluster1	GO:0042446	hormone biosynthetic process	3	219	292	19990	0.94	0.623	F4HVH9 F4K645 Q9FKL3	GO_BP
Cluster1	GO:0042445	hormone metabolic process	4	219	445	19990	0.82	0.722	F4HVH9 F4K645 Q39050 Q9FKL3	GO_BP
Cluster1	GO:0009914	hormone transport	5	219	154	19990	2.96	0.0275	Q8RWZ6 Q940Y5 Q9LJX0 Q9S814 Q9ZR72	GO_BP
Cluster1	GO:0009755	hormone-mediated signaling pathway	9	219	901	19990	0.91	0.659	O82199 P46667 Q39011 Q9LM33 Q9LPF1 Q9M0G2 Q9M7Q2 Q9S814 Q9ZSA2	GO_BP
Cluster1	GO:0042744	hydrogen peroxide catabolic process	1	219	35	19990	2.61	0.32	P82281	GO_BP
Cluster1	GO:0042743	hydrogen peroxide metabolic process	1	219	56	19990	1.63	0.461	P82281	GO_BP
Cluster1	GO:0002252	immune effector process	1	219	221	19990	0.41	0.914	Q9LJX4	GO_BP
Cluster1	GO:0006955	immune response	10	219	855	19990	1.07	0.462	F4I893 F4IXW2 F4K2E9 Q0WPK4 Q1PDV6 Q8RY18 Q9C8K0 Q9FE20 Q9LDZ5 Q9S814	GO_BP
Cluster1	GO:0002757	immune response-activating signaling pathway	3	219	36	19990	7.61	0.0071	Q1PDV6 Q9FE20 Q9LDZ5	GO_BP
Cluster1	GO:0002764	immune response-regulating signaling pathway	3	219	42	19990	6.52	0.0109	Q1PDV6 Q9FE20 Q9LDZ5	GO_BP
Cluster1	GO:0002376	immune system process	11	219	1035	19990	0.97	0.585	F4I893 F4IXW2 F4K2E9 Q0WPK4 Q1PDV6 Q8RY18 Q9C8K0 Q9FE20 Q9LDZ5 Q9LJX4 Q9S814	GO_BP
Cluster1	GO:0098739	import across plasma membrane	1	219	36	19990	2.54	0.328	Q9LKW9	GO_BP
Cluster1	GO:0098657	import into cell	4	219	171	19990	2.14	0.119	Q39050 Q8L5Z7 Q9C9Q4 Q9LKW9	GO_BP
Cluster1	GO:0051170	import into nucleus	3	219	87	19990	3.15	0.0705	F4IGA5 Q9C829 Q9M206	GO_BP
Cluster1	GO:0001701	in utero embryonic development	1	219	13	19990	7.02	0.133	Q9LKU3	GO_BP
Cluster1	GO:0009682	induced systemic resistance	1	219	114	19990	0.8	0.716	F4I893	GO_BP
Cluster1	GO:0031129	inductive cell-cell signaling	1	219	1	19990	91.28	0.011	O23702	GO_BP
Cluster1	GO:0045087	innate immune response	10	219	826	19990	1.11	0.419	F4I893 F4IXW2 F4K2E9 Q0WPK4 Q1PDV6 Q8RY18 Q9C8K0 Q9FE20 Q9LDZ5 Q9S814	GO_BP
Cluster1	GO:0002758	innate immune response-activating signaling pathway	3	219	26	19990	10.53	0.0028	Q1PDV6 Q9FE20 Q9LDZ5	GO_BP
Cluster1	GO:0098659	inorganic cation import across plasma membrane	1	219	18	19990	5.07	0.18	Q9LKW9	GO_BP
Cluster1	GO:0098662	inorganic cation transmembrane transport	6	219	485	19990	1.13	0.44	P19456 P20649 Q93Z81 Q9FY75 Q9LKW9 Q9LV11	GO_BP
Cluster1	GO:0098771	inorganic ion homeostasis	5	219	403	19990	1.13	0.453	O49613 Q93Z81 Q93ZJ9 Q9ASS2 Q9LKW9	GO_BP
Cluster1	GO:0099587	inorganic ion import across plasma membrane	1	219	18	19990	5.07	0.18	Q9LKW9	GO_BP
Cluster1	GO:0098660	inorganic ion transmembrane transport	6	219	572	19990	0.96	0.6	P19456 P20649 Q93Z81 Q9FY75 Q9LKW9 Q9LV11	GO_BP
Cluster1	GO:0071545	inositol phosphate catabolic process	1	219	23	19990	3.97	0.224	Q8H0Z6	GO_BP
Cluster1	GO:0043647	inositol phosphate metabolic process	1	219	47	19990	1.94	0.404	Q8H0Z6	GO_BP
Cluster1	GO:0032957	inositol trisphosphate metabolic process	1	219	10	19990	9.13	0.104	Q8H0Z6	GO_BP
Cluster1	GO:0018393	internal peptidyl-lysine acetylation	4	219	108	19990	3.38	0.0311	F4KBP5 Q84TH4 Q9AR19 Q9LE42	GO_BP
Cluster1	GO:0006475	internal protein amino acid acetylation	4	219	109	19990	3.35	0.032	F4KBP5 Q84TH4 Q9AR19 Q9LE42	GO_BP
Cluster1	GO:0006891	intra-Golgi vesicle-mediated transport	1	219	45	19990	2.03	0.391	Q9LNH6	GO_BP
Cluster1	GO:0080144	intracellular amino acid homeostasis	1	219	23	19990	3.97	0.224	Q9LPF1	GO_BP
Cluster1	GO:0006874	intracellular calcium ion homeostasis	1	219	29	19990	3.15	0.274	Q93Z81	GO_BP
Cluster1	GO:0055082	intracellular chemical homeostasis	4	219	329	19990	1.11	0.487	O49613 Q93Z81 Q93ZJ9 Q9LKW9	GO_BP
Cluster1	GO:0030026	intracellular manganese ion homeostasis	1	219	18	19990	5.07	0.18	Q93Z81	GO_BP
Cluster1	GO:0030003	intracellular monoatomic cation homeostasis	4	219	252	19990	1.45	0.299	O49613 Q93Z81 Q93ZJ9 Q9LKW9	GO_BP
Cluster1	GO:0006873	intracellular monoatomic ion homeostasis	4	219	277	19990	1.32	0.361	O49613 Q93Z81 Q93ZJ9 Q9LKW9	GO_BP
Cluster1	GO:0065002	intracellular protein transmembrane transport	3	219	117	19990	2.34	0.137	Q8LBP4 Q9FMA3 Q9M206	GO_BP
Cluster1	GO:0006886	intracellular protein transport	13	219	599	19990	1.98	0.0151	F4IGA5 F4K148 F4K2E9 O81126 P0C945 Q8LBP4 Q9C829 Q9FMA3 Q9FYB7 Q9LNH6 Q9M206 Q9SHC8 Q9SJA6	GO_BP
Cluster1	GO:0030522	intracellular receptor signaling pathway	1	219	47	19990	1.94	0.404	P93025	GO_BP
Cluster1	GO:0035556	intracellular signal transduction	12	219	795	19990	1.38	0.164	F4HRJ4 F4J6F6 F4JMF4 P93025 Q9C5H5 Q9LJD8 Q9LM33 Q9LTX1 Q9S814 Q9SJM3 Q9SSA4 Q9ZSA2	GO_BP
Cluster1	GO:0046907	intracellular transport	22	219	855	19990	2.35	0.000187	F4IGA5 F4IVU7 F4K148 F4K2E9 O81126 P0C945 Q0WQ75 Q8L5Z7 Q8LBP4 Q9C829 Q9C8E6 Q9FKP4 Q9FMA3 Q9FYB7 Q9LHP2 Q9LNH6 Q9LX99 Q9M206 Q9SEU4 Q9SHC8 Q9SJA6 Q9ZU93	GO_BP
Cluster1	GO:0006882	intracellular zinc ion homeostasis	1	219	17	19990	5.37	0.171	Q93Z81	GO_BP
Cluster1	GO:0070676	intralumenal vesicle formation	1	219	12	19990	7.61	0.124	Q9ASS2	GO_BP
Cluster1	GO:0008299	isoprenoid biosynthetic process	3	219	280	19990	0.98	0.595	F4HVH9 F4K645 Q9FKL3	GO_BP
Cluster1	GO:0006720	isoprenoid metabolic process	3	219	387	19990	0.71	0.799	F4HVH9 F4K645 Q9FKL3	GO_BP
Cluster1	GO:0009861	jasmonic acid and ethylene-dependent systemic resistance	1	219	46	19990	1.98	0.398	Q9S814	GO_BP
Cluster1	GO:0009867	jasmonic acid mediated signaling pathway	2	219	147	19990	1.24	0.48	O82199 Q9M0G2	GO_BP
Cluster1	GO:1902475	L-alpha-amino acid transmembrane transport	1	219	59	19990	1.55	0.478	Q9LPF1	GO_BP
Cluster1	GO:0015807	L-amino acid transport	1	219	59	19990	1.55	0.478	Q9LPF1	GO_BP
Cluster1	GO:0019853	L-ascorbic acid biosynthetic process	1	219	25	19990	3.65	0.241	Q93VR3	GO_BP
Cluster1	GO:0019852	L-ascorbic acid metabolic process	1	219	28	19990	3.26	0.266	Q93VR3	GO_BP
Cluster1	GO:0045324	late endosome to vacuole transport	1	219	44	19990	2.07	0.384	Q8L5Z7	GO_BP
Cluster1	GO:0048527	lateral root development	6	219	246	19990	2.23	0.0542	Q67XD9 Q6E7H0 Q9C500 Q9LJX0 Q9LQF2 Q9LX29	GO_BP
Cluster1	GO:0010311	lateral root formation	3	219	101	19990	2.71	0.0994	Q67XD9 Q9LQF2 Q9LX29	GO_BP
Cluster1	GO:0010102	lateral root morphogenesis	3	219	144	19990	1.9	0.21	Q67XD9 Q9LQF2 Q9LX29	GO_BP
Cluster1	GO:0048366	leaf development	13	219	588	19990	2.02	0.0132	O23702 O82199 Q39011 Q8GYM6 Q9FKE6 Q9FVQ1 Q9LQN6 Q9LYG9 Q9M0G2 Q9M9T4 Q9MAH0 Q9S814 Q9SWI1	GO_BP
Cluster1	GO:0009965	leaf morphogenesis	3	219	144	19990	1.9	0.21	O23702 Q39011 Q9FVQ1	GO_BP
Cluster1	GO:0010150	leaf senescence	4	219	220	19990	1.66	0.222	O82199 Q9LYG9 Q9M0G2 Q9S814	GO_BP
Cluster1	GO:0010305	leaf vascular tissue pattern formation	2	219	45	19990	4.06	0.0871	Q0WQ75 Q9FVQ1	GO_BP
Cluster1	GO:0008610	lipid biosynthetic process	4	219	692	19990	0.53	0.948	F4HVH9 F4K645 O04928 Q9FKL3	GO_BP
Cluster1	GO:0055088	lipid homeostasis	1	219	116	19990	0.79	0.722	Q9C8E6	GO_BP
Cluster1	GO:0010876	lipid localization	2	219	177	19990	1.03	0.58	P98205 Q93V56	GO_BP
Cluster1	GO:0006629	lipid metabolic process	5	219	1139	19990	0.4	0.996	F4HVH9 F4K645 O04928 Q8H0Z6 Q9FKL3	GO_BP
Cluster1	GO:0030258	lipid modification	1	219	172	19990	0.53	0.851	Q8H0Z6	GO_BP
Cluster1	GO:0019915	lipid storage	1	219	26	19990	3.51	0.249	Q93V56	GO_BP
Cluster1	GO:0034204	lipid translocation	1	219	22	19990	4.15	0.215	P98205	GO_BP
Cluster1	GO:0006869	lipid transport	1	219	151	19990	0.6	0.812	P98205	GO_BP
Cluster1	GO:0010352	lithium ion export across the plasma membrane	1	219	3	19990	30.43	0.0325	Q9LKW9	GO_BP
Cluster1	GO:0010351	lithium ion transport	1	219	3	19990	30.43	0.0325	Q9LKW9	GO_BP
Cluster1	GO:0051179	localization	56	219	3524	19990	1.45	0.00195	F4IGA5 F4IVU7 F4IXW2 F4JTN2 F4K148 F4K2E9 O48724 O49613 O80516 O81126 P0C945 P19456 P20649 P93025 P98205 Q0WQ75 Q39050 Q6R3K4 Q8L5Z7 Q8LBP4 Q8RWZ6 Q93V56 Q93YS4 Q93Z81 Q93ZJ9 Q940Y5 Q944A6 Q94BT0 Q9ASS2 Q9C829 Q9C8E6 Q9C8K2 Q9C9Q4 Q9FF75 Q9FHY8 Q9FKP4 Q9FMA3 Q9FY75 Q9FYB7 Q9LHP2 Q9LI74 Q9LJX0 Q9LKW9 Q9LNH6 Q9LPF1 Q9LV11 Q9LX99 Q9LYG9 Q9LZJ5 Q9M206 Q9S814 Q9SEU4 Q9SHC8 Q9SJA6 Q9ZR72 Q9ZU93	GO_BP
Cluster1	GO:0051674	localization of cell	1	219	65	19990	1.4	0.512	O80516	GO_BP
Cluster1	GO:0051668	localization within membrane	1	219	4	19990	22.82	0.0431	F4IGA5	GO_BP
Cluster1	GO:0040011	locomotion	2	219	190	19990	0.96	0.618	O80516 Q680Q4	GO_BP
Cluster1	GO:0048571	long-day photoperiodism	1	219	30	19990	3.04	0.282	O23310	GO_BP
Cluster1	GO:0048574	long-day photoperiodism, flowering	1	219	27	19990	3.38	0.257	O23310	GO_BP
Cluster1	GO:0009942	longitudinal axis specification	2	219	18	19990	10.14	0.0163	Q8RWZ6 Q940Y5	GO_BP
Cluster1	GO:0007041	lysosomal transport	2	219	32	19990	5.7	0.0478	Q0WQ75 Q9ZU93	GO_BP
Cluster1	GO:0016236	macroautophagy	2	219	92	19990	1.98	0.267	Q8RY18 Q9ZU93	GO_BP
Cluster1	GO:0009059	macromolecule biosynthetic process	17	219	1585	19990	0.98	0.573	F4I6U7 F4K856 O64760 P18616 P43299 Q6E7H0 Q6NPP4 Q8LPF0 Q93VP3 Q941L0 Q9LIN5 Q9LKU3 Q9LW68 Q9M565 Q9SAD7 Q9SLF7 Q9SQX9	GO_BP
Cluster1	GO:0009057	macromolecule catabolic process	11	219	1133	19990	0.89	0.703	F4J077 F4K148 O82264 Q0WPK4 Q940X9 Q94C98 Q9C829 Q9LIR6 Q9LYC2 Q9M206 Q9ZU93	GO_BP
Cluster1	GO:0098732	macromolecule deacylation	1	219	68	19990	1.34	0.528	Q9FVE6	GO_BP
Cluster1	GO:0043413	macromolecule glycosylation	1	219	122	19990	0.75	0.74	F4I6U7	GO_BP
Cluster1	GO:0033036	macromolecule localization	17	219	1156	19990	1.34	0.133	F4IGA5 F4K148 F4K2E9 O81126 P0C945 P98205 Q8LBP4 Q93V56 Q9C829 Q9FF75 Q9FMA3 Q9FYB7 Q9LNH6 Q9M206 Q9S814 Q9SHC8 Q9SJA6	GO_BP
Cluster1	GO:0043170	macromolecule metabolic process	99	219	7309	19990	1.24	0.00508	F4HQA1 F4HRJ4 F4HVH9 F4I6U7 F4I8B9 F4IVU7 F4J077 F4J6F6 F4JI10 F4JMF4 F4K148 F4K2E9 F4K645 F4K856 F4KBP5 O48549 O64760 O80653 O81126 O82264 O82486 P0C945 P18616 P43299 P92965 P92966 P93025 Q0WPK4 Q1PDV6 Q39011 Q39050 Q42404 Q680Q4 Q6E7H0 Q6NPP4 Q84TH4 Q8GUI6 Q8GXZ3 Q8H0T4 Q8L3P4 Q8L5Z7 Q8LPF0 Q8RWK8 Q8RWY7 Q8W4D8 Q93VP3 Q940X9 Q941L0 Q944A6 Q94C98 Q94F30 Q94K75 Q9AR19 Q9C5H5 Q9C660 Q9C829 Q9C8M9 …	GO_BP
Cluster1	GO:0043414	macromolecule methylation	4	219	323	19990	1.13	0.473	F4HQA1 F4KBP5 O82486 Q8GUI6	GO_BP
Cluster1	GO:0043412	macromolecule modification	47	219	3934	19990	1.09	0.277	F4HQA1 F4HRJ4 F4HVH9 F4I6U7 F4J6F6 F4JI10 F4JMF4 F4K148 F4K645 F4KBP5 O82486 P93025 Q1PDV6 Q39011 Q39050 Q680Q4 Q84TH4 Q8GUI6 Q8GXZ3 Q8H0T4 Q8RWY7 Q944A6 Q94F30 Q9AR19 Q9C5H5 Q9C660 Q9C8M9 Q9CAI5 Q9FE20 Q9FH91 Q9FKL3 Q9FMF5 Q9FVE6 Q9LDZ5 Q9LE42 Q9LJD8 Q9LM33 Q9LR70 Q9LTA6 Q9LTX1 Q9LX29 Q9LY75 Q9S713 Q9SJM3 Q9SQX9 Q9SSA4 Q9ZSA2	GO_BP
Cluster1	GO:0098727	maintenance of cell number	2	219	135	19990	1.35	0.437	F4J077 Q94C98	GO_BP
Cluster1	GO:0051235	maintenance of location	1	219	83	19990	1.1	0.6	Q93V56	GO_BP
Cluster1	GO:0048232	male gamete generation	1	219	177	19990	0.52	0.859	F4KBP5	GO_BP
Cluster1	GO:0055071	manganese ion homeostasis	1	219	21	19990	4.35	0.207	Q93Z81	GO_BP
Cluster1	GO:0000165	MAPK cascade	4	219	98	19990	3.73	0.0228	F4HRJ4 Q9C5H5 Q9LM33 Q9LTX1	GO_BP
Cluster1	GO:0030490	maturation of SSU-rRNA	1	219	74	19990	1.23	0.558	Q8L3P4	GO_BP
Cluster1	GO:0007127	meiosis I	2	219	154	19990	1.19	0.505	F4I8B9 Q9FF75	GO_BP
Cluster1	GO:0061982	meiosis I cell cycle process	2	219	160	19990	1.14	0.525	F4I8B9 Q9FF75	GO_BP
Cluster1	GO:0070197	meiotic attachment of telomere to nuclear envelope	1	219	2	19990	45.64	0.0218	Q9FF75	GO_BP
Cluster1	GO:0051321	meiotic cell cycle	2	219	339	19990	0.54	0.888	F4I8B9 Q9FF75	GO_BP
Cluster1	GO:1903046	meiotic cell cycle process	2	219	320	19990	0.57	0.868	F4I8B9 Q9FF75	GO_BP
Cluster1	GO:0045132	meiotic chromosome segregation	1	219	117	19990	0.78	0.725	Q9FF75	GO_BP
Cluster1	GO:0140013	meiotic nuclear division	2	219	222	19990	0.82	0.702	F4I8B9 Q9FF75	GO_BP
Cluster1	GO:0045141	meiotic telomere clustering	1	219	2	19990	45.64	0.0218	Q9FF75	GO_BP
Cluster1	GO:0044821	meiotic telomere tethering at nuclear periphery	1	219	2	19990	45.64	0.0218	Q9FF75	GO_BP
Cluster1	GO:0061025	membrane fusion	1	219	126	19990	0.72	0.752	Q9LNH6	GO_BP
Cluster1	GO:0010324	membrane invagination	1	219	15	19990	6.09	0.152	Q9LJD8	GO_BP
Cluster1	GO:0061024	membrane organization	6	219	356	19990	1.54	0.197	P98205 Q8LBP4 Q9ASS2 Q9LJD8 Q9LNH6 Q9M206	GO_BP
Cluster1	GO:0008152	metabolic process	123	219	11423	19990	0.98	0.643	A0A1P8B4J0 B9DGD6 F4HQA1 F4HRJ4 F4HVH9 F4I6U7 F4I8B9 F4IVU7 F4J077 F4J6F6 F4JI10 F4JMF4 F4K148 F4K2E9 F4K645 F4K856 F4KBP5 O04928 O48549 O64760 O80386 O80653 O81126 O82264 O82486 P04778 P0C945 P11832 P18616 P27521 P43299 P82281 P92965 P92966 P93025 Q07473 Q0WPK4 Q0WQ75 Q1PDV6 Q39011 Q39050 Q42404 Q67XD9 Q680Q4 Q6E7H0 Q6NPP4 Q84TH4 Q8GUI6 Q8GXZ3 Q8H0T4 Q8H0Z6 Q8L3P4 Q8L5Z7 Q8LPF0 Q8RWK8 Q8RWY7 Q8R…	GO_BP
Cluster1	GO:0030001	metal ion transport	5	219	445	19990	1.03	0.54	O49613 Q93Z81 Q93ZJ9 Q9FY75 Q9LKW9	GO_BP
Cluster1	GO:0032259	methylation	5	219	486	19990	0.94	0.618	A0A1P8B4J0 F4HQA1 F4KBP5 O82486 Q8GUI6	GO_BP
Cluster1	GO:0034453	microtubule anchoring	1	219	4	19990	22.82	0.0431	Q8RWY6	GO_BP
Cluster1	GO:0000226	microtubule cytoskeleton organization	6	219	271	19990	2.02	0.0783	O23702 Q8RWY6 Q94FN2 Q9C829 Q9FLP0 Q9ZQC5	GO_BP
Cluster1	GO:0007020	microtubule nucleation	1	219	15	19990	6.09	0.152	Q8RWY6	GO_BP
Cluster1	GO:0031023	microtubule organizing center organization	1	219	21	19990	4.35	0.207	Q8RWY6	GO_BP
Cluster1	GO:0046785	microtubule polymerization	2	219	23	19990	7.94	0.026	Q8RWY6 Q94FN2	GO_BP
Cluster1	GO:0031109	microtubule polymerization or depolymerization	2	219	28	19990	6.52	0.0375	Q8RWY6 Q94FN2	GO_BP
Cluster1	GO:0007018	microtubule-based movement	2	219	160	19990	1.14	0.525	Q9FKP4 Q9LX99	GO_BP
Cluster1	GO:0007017	microtubule-based process	8	219	381	19990	1.92	0.0593	O23702 Q8RWY6 Q94FN2 Q9C829 Q9FKP4 Q9FLP0 Q9LX99 Q9ZQC5	GO_BP
Cluster1	GO:0035196	miRNA processing	5	219	44	19990	10.37	0.000116	F4K2E9 P92965 P92966 Q8W4D8 Q9XFD1	GO_BP
Cluster1	GO:0035195	miRNA-mediated post-transcriptional gene silencing	5	219	67	19990	6.81	0.000839	F4K2E9 P92965 P92966 Q8W4D8 Q9XFD1	GO_BP
Cluster1	GO:0000266	mitochondrial fission	1	219	18	19990	5.07	0.18	Q944A6	GO_BP
Cluster1	GO:0007005	mitochondrion organization	1	219	216	19990	0.42	0.909	Q944A6	GO_BP
Cluster1	GO:0000278	mitotic cell cycle	9	219	440	19990	1.87	0.0539	Q8RWY6 Q941L0 Q94FN2 Q9C500 Q9C829 Q9FKP4 Q9FLP0 Q9LJD8 Q9LX99	GO_BP
Cluster1	GO:0044772	mitotic cell cycle phase transition	1	219	51	19990	1.79	0.43	Q9C829	GO_BP
Cluster1	GO:1903047	mitotic cell cycle process	7	219	406	19990	1.57	0.159	Q941L0 Q94FN2 Q9C829 Q9FKP4 Q9FLP0 Q9LJD8 Q9LX99	GO_BP
Cluster1	GO:0000281	mitotic cytokinesis	6	219	204	19990	2.68	0.0252	Q941L0 Q94FN2 Q9FKP4 Q9FLP0 Q9LJD8 Q9LX99	GO_BP
Cluster1	GO:1902410	mitotic cytokinetic process	4	219	113	19990	3.23	0.0358	Q94FN2 Q9FKP4 Q9FLP0 Q9LX99	GO_BP
Cluster1	GO:0140014	mitotic nuclear division	1	219	122	19990	0.75	0.74	Q94FN2	GO_BP
Cluster1	GO:0043632	modification-dependent macromolecule catabolic process	5	219	638	19990	0.72	0.832	F4K148 O82264 Q9C829 Q9LYC2 Q9M206	GO_BP
Cluster1	GO:0019941	modification-dependent protein catabolic process	5	219	613	19990	0.74	0.805	F4K148 O82264 Q9C829 Q9LYC2 Q9M206	GO_BP
Cluster1	GO:0055081	monoatomic anion homeostasis	3	219	117	19990	2.34	0.137	Q93Z81 Q9C8E6 Q9LPF1	GO_BP
Cluster1	GO:0098656	monoatomic anion transmembrane transport	1	219	423	19990	0.22	0.991	Q9LPF1	GO_BP
Cluster1	GO:0006820	monoatomic anion transport	3	219	556	19990	0.49	0.945	P98205 Q9LPF1 Q9LYG9	GO_BP
Cluster1	GO:0055080	monoatomic cation homeostasis	5	219	380	19990	1.2	0.403	O49613 Q93Z81 Q93ZJ9 Q9ASS2 Q9LKW9	GO_BP
Cluster1	GO:0098655	monoatomic cation transmembrane transport	6	219	593	19990	0.92	0.635	P19456 P20649 Q93Z81 Q9FY75 Q9LKW9 Q9LV11	GO_BP
Cluster1	GO:0006812	monoatomic cation transport	8	219	775	19990	0.94	0.618	O49613 P19456 P20649 Q93Z81 Q93ZJ9 Q9FY75 Q9LKW9 Q9LV11	GO_BP
Cluster1	GO:0050801	monoatomic ion homeostasis	7	219	500	19990	1.28	0.309	O49613 Q93Z81 Q93ZJ9 Q9ASS2 Q9C8E6 Q9LKW9 Q9LPF1	GO_BP
Cluster1	GO:0034220	monoatomic ion transmembrane transport	7	219	973	19990	0.66	0.913	P19456 P20649 Q93Z81 Q9FY75 Q9LKW9 Q9LPF1 Q9LV11	GO_BP
Cluster1	GO:0006811	monoatomic ion transport	11	219	1275	19990	0.79	0.832	O49613 P19456 P20649 P98205 Q93Z81 Q93ZJ9 Q9FY75 Q9LKW9 Q9LPF1 Q9LV11 Q9LYG9	GO_BP
Cluster1	GO:0072330	monocarboxylic acid biosynthetic process	1	219	337	19990	0.27	0.976	Q944G9	GO_BP
Cluster1	GO:0032787	monocarboxylic acid metabolic process	2	219	619	19990	0.29	0.992	B9DGD6 Q944G9	GO_BP
Cluster1	GO:0042814	monopolar cell growth	1	219	7	19990	13.04	0.0742	O23702	GO_BP
Cluster1	GO:0046364	monosaccharide biosynthetic process	2	219	70	19990	2.61	0.179	Q93VR3 Q944G9	GO_BP
Cluster1	GO:0005996	monosaccharide metabolic process	2	219	159	19990	1.15	0.522	Q93VR3 Q944G9	GO_BP
Cluster1	GO:0001738	morphogenesis of a polarized epithelium	1	219	9	19990	10.14	0.0944	Q9S814	GO_BP
Cluster1	GO:0002009	morphogenesis of an epithelium	1	219	40	19990	2.28	0.357	Q9S814	GO_BP
Cluster1	GO:0031124	mRNA 3'-end processing	5	219	60	19990	7.61	0.000505	F4K2E9 O81126 P0C945 Q9FYB7 Q9SJA6	GO_BP
Cluster1	GO:0006402	mRNA catabolic process	4	219	136	19990	2.68	0.0627	F4J077 Q0WPK4 Q940X9 Q94C98	GO_BP
Cluster1	GO:0061157	mRNA destabilization	3	219	32	19990	8.56	0.00509	O82199 Q9LJX4 Q9M0G2	GO_BP
Cluster1	GO:0006406	mRNA export from nucleus	5	219	89	19990	5.13	0.00297	F4K2E9 O81126 P0C945 Q9FYB7 Q9SJA6	GO_BP
Cluster1	GO:0016071	mRNA metabolic process	22	219	649	19990	3.09	2.9e-06	F4IVU7 F4J077 F4K2E9 O80653 O81126 O82486 P0C945 P92965 P92966 Q0WPK4 Q42404 Q940X9 Q94C98 Q94K75 Q9FYB7 Q9LHP2 Q9LKU3 Q9LW68 Q9SEE9 Q9SEU4 Q9SJA6 Q9XFD1	GO_BP
Cluster1	GO:0016556	mRNA modification	1	219	125	19990	0.73	0.749	O82486	GO_BP
Cluster1	GO:0006397	mRNA processing	16	219	425	19990	3.44	1.96e-05	F4IVU7 F4K2E9 O80653 O81126 P0C945 P92965 P92966 Q42404 Q94K75 Q9FYB7 Q9LHP2 Q9LKU3 Q9SEE9 Q9SEU4 Q9SJA6 Q9XFD1	GO_BP
Cluster1	GO:0006376	mRNA splice site recognition	2	219	21	19990	8.69	0.0219	Q9LHP2 Q9SEU4	GO_BP
Cluster1	GO:0000398	mRNA splicing, via spliceosome	14	219	243	19990	5.26	5.1e-07	F4IVU7 F4K2E9 O80653 O81126 P92965 P92966 Q42404 Q9FYB7 Q9LHP2 Q9LKU3 Q9SEE9 Q9SEU4 Q9SJA6 Q9XFD1	GO_BP
Cluster1	GO:0009299	mRNA transcription	1	219	16	19990	5.7	0.162	Q9LW68	GO_BP
Cluster1	GO:0051028	mRNA transport	5	219	89	19990	5.13	0.00297	F4K2E9 O81126 P0C945 Q9FYB7 Q9SJA6	GO_BP
Cluster1	GO:0044706	multi-multicellular organism process	4	219	394	19990	0.93	0.629	F4HSX9 Q56WK6 Q680Q4 Q944A6	GO_BP
Cluster1	GO:0044703	multi-organism reproductive process	1	219	394	19990	0.23	0.988	F4KBP5	GO_BP
Cluster1	GO:0007275	multicellular organism development	52	219	4324	19990	1.1	0.245	F4K2E9 F4KBP5 O23310 O23702 O80452 O80653 O82170 O82199 P46667 Q0WQ75 Q39011 Q39050 Q67XD9 Q680Q4 Q6E7H0 Q6R8G3 Q8GUI6 Q8GYM6 Q8H0Z6 Q8L5Z7 Q8RWZ6 Q8W586 Q93Z81 Q940Y5 Q94BT0 Q9AR19 Q9C500 Q9C5J9 Q9C9X0 Q9FHY8 Q9FKE6 Q9FLP0 Q9FVE6 Q9FVQ1 Q9LE42 Q9LJX0 Q9LKU3 Q9LPV9 Q9LQF2 Q9LQN6 Q9LTA6 Q9LX29 Q9LYG9 Q9M0G2 Q9M303 Q9M9T4 Q9MAH0 Q9S814 Q9SQX9 Q9SWI1 Q9T041 Q9ZR72	GO_BP
Cluster1	GO:0050879	multicellular organismal movement	1	219	19	19990	4.8	0.189	Q9T041	GO_BP
Cluster1	GO:0032501	multicellular organismal process	57	219	4755	19990	1.09	0.239	F4HSX9 F4J077 F4K2E9 F4KBP5 O23310 O23702 O80452 O80653 O82170 O82199 P46667 Q0WQ75 Q39011 Q39050 Q56WK6 Q67XD9 Q680Q4 Q6E7H0 Q6R8G3 Q8GUI6 Q8GYM6 Q8H0Z6 Q8L5Z7 Q8RWZ6 Q8W586 Q93Z81 Q940Y5 Q944A6 Q94BT0 Q94C98 Q9AR19 Q9C500 Q9C5J9 Q9C9X0 Q9FHY8 Q9FKE6 Q9FLP0 Q9FVE6 Q9FVQ1 Q9LE42 Q9LJX0 Q9LKU3 Q9LPV9 Q9LQF2 Q9LQN6 Q9LTA6 Q9LX29 Q9LYG9 Q9M0G2 Q9M303 Q9M9T4 Q9MAH0 Q9S814 Q9SQX9 Q9SWI1 Q9T041 Q9ZR72	GO_BP
Cluster1	GO:0048609	multicellular organismal reproductive process	2	219	377	19990	0.48	0.921	F4KBP5 Q9FVE6	GO_BP
Cluster1	GO:0009825	multidimensional cell growth	1	219	96	19990	0.95	0.654	Q39011	GO_BP
Cluster1	GO:0036258	multivesicular body assembly	1	219	3	19990	30.43	0.0325	Q9ASS2	GO_BP
Cluster1	GO:0036257	multivesicular body organization	1	219	4	19990	22.82	0.0431	Q9ASS2	GO_BP
Cluster1	GO:0071985	multivesicular body sorting pathway	1	219	19	19990	4.8	0.189	Q9ZU93	GO_BP
Cluster1	GO:0071836	nectar secretion	1	219	7	19990	13.04	0.0742	Q94BT0	GO_BP
Cluster1	GO:0030835	negative regulation of actin filament depolymerization	2	219	32	19990	5.7	0.0478	Q9SE97 Q9SRR2	GO_BP
Cluster1	GO:0030837	negative regulation of actin filament polymerization	4	219	58	19990	6.3	0.00374	F4IXW2 O80516 Q9SE97 Q9SRR2	GO_BP
Cluster1	GO:0034249	negative regulation of amide metabolic process	3	219	98	19990	2.79	0.0929	O82199 Q9LJX4 Q9M0G2	GO_BP
Cluster1	GO:0010360	negative regulation of anion channel activity	1	219	6	19990	15.21	0.064	P93025	GO_BP
Cluster1	GO:1903960	negative regulation of anion transmembrane transport	1	219	6	19990	15.21	0.064	P93025	GO_BP
Cluster1	GO:0010507	negative regulation of autophagy	1	219	14	19990	6.52	0.143	Q9M206	GO_BP
Cluster1	GO:0048519	negative regulation of biological process	42	219	2430	19990	1.58	0.00176	F4HQA1 F4HVH9 F4IQ10 F4IXW2 F4J077 F4JTN2 F4K2E9 F4K645 F4K856 F4KBP5 O80516 O81126 O82199 P46667 P92965 P92966 P93025 Q0WPK4 Q39011 Q680Q4 Q8GUI6 Q8H1P9 Q8RWY6 Q8W4D8 Q940X9 Q94C98 Q9FKL3 Q9FYB7 Q9LHP2 Q9LJX4 Q9LR70 Q9LTX1 Q9M0G2 Q9M206 Q9M303 Q9S814 Q9SE97 Q9SEU4 Q9SJA6 Q9SQX9 Q9SRR2 Q9XFD1	GO_BP
Cluster1	GO:0009890	negative regulation of biosynthetic process	8	219	732	19990	1	0.553	F4IQ10 F4K856 O82199 Q8GUI6 Q8H1P9 Q9LJX4 Q9M0G2 Q9SQX9	GO_BP
Cluster1	GO:0090090	negative regulation of canonical Wnt signaling pathway	1	219	15	19990	6.09	0.152	Q9M303	GO_BP
Cluster1	GO:0009895	negative regulation of catabolic process	2	219	79	19990	2.31	0.215	Q9LR70 Q9M206	GO_BP
Cluster1	GO:0043086	negative regulation of catalytic activity	1	219	251	19990	0.36	0.938	F4IXW2	GO_BP
Cluster1	GO:0010648	negative regulation of cell communication	6	219	359	19990	1.53	0.202	F4HVH9 F4JTN2 F4K645 Q39011 Q9FKL3 Q9M303	GO_BP
Cluster1	GO:0030308	negative regulation of cell growth	1	219	49	19990	1.86	0.418	P46667	GO_BP
Cluster1	GO:0008285	negative regulation of cell population proliferation	2	219	97	19990	1.88	0.287	F4KBP5 Q8H1P9	GO_BP
Cluster1	GO:0031327	negative regulation of cellular biosynthetic process	8	219	720	19990	1.01	0.534	F4IQ10 F4K856 O82199 Q8GUI6 Q8H1P9 Q9LJX4 Q9M0G2 Q9SQX9	GO_BP
Cluster1	GO:0031330	negative regulation of cellular catabolic process	2	219	64	19990	2.85	0.155	Q9LR70 Q9M206	GO_BP
Cluster1	GO:0051129	negative regulation of cellular component organization	5	219	210	19990	2.17	0.0817	F4IXW2 O80516 Q8RWY6 Q9SE97 Q9SRR2	GO_BP
Cluster1	GO:0031324	negative regulation of cellular metabolic process	16	219	978	19990	1.49	0.0719	F4IQ10 F4K856 O81126 O82199 Q8GUI6 Q8H1P9 Q9FYB7 Q9LHP2 Q9LJX4 Q9LR70 Q9LTX1 Q9M0G2 Q9M206 Q9SEU4 Q9SJA6 Q9SQX9	GO_BP
Cluster1	GO:0048523	negative regulation of cellular process	29	219	1745	19990	1.52	0.0157	F4HVH9 F4IQ10 F4IXW2 F4JTN2 F4K645 F4K856 F4KBP5 O80516 O81126 O82199 P46667 Q39011 Q8GUI6 Q8H1P9 Q8RWY6 Q9FKL3 Q9FYB7 Q9LHP2 Q9LJX4 Q9LR70 Q9LTX1 Q9M0G2 Q9M206 Q9M303 Q9SE97 Q9SEU4 Q9SJA6 Q9SQX9 Q9SRR2	GO_BP
Cluster1	GO:1901181	negative regulation of cellular response to caffeine	1	219	12	19990	7.61	0.124	Q8H1P9	GO_BP
Cluster1	GO:2001039	negative regulation of cellular response to drug	1	219	13	19990	7.02	0.133	Q8H1P9	GO_BP
Cluster1	GO:0051494	negative regulation of cytoskeleton organization	5	219	63	19990	7.24	0.000632	F4IXW2 O80516 Q8RWY6 Q9SE97 Q9SRR2	GO_BP
Cluster1	GO:0031348	negative regulation of defense response	2	219	203	19990	0.9	0.654	Q680Q4 Q9S814	GO_BP
Cluster1	GO:0051093	negative regulation of developmental process	3	219	383	19990	0.71	0.794	F4HQA1 Q680Q4 Q8GUI6	GO_BP
Cluster1	GO:0051053	negative regulation of DNA metabolic process	1	219	67	19990	1.36	0.523	F4K856	GO_BP
Cluster1	GO:0045910	negative regulation of DNA recombination	1	219	19	19990	4.8	0.189	F4K856	GO_BP
Cluster1	GO:0008156	negative regulation of DNA replication	1	219	35	19990	2.61	0.32	F4K856	GO_BP
Cluster1	GO:2000104	negative regulation of DNA-templated DNA replication	1	219	32	19990	2.85	0.297	F4K856	GO_BP
Cluster1	GO:0045892	negative regulation of DNA-templated transcription	4	219	499	19990	0.73	0.8	F4IQ10 Q8GUI6 Q8H1P9 Q9SQX9	GO_BP
Cluster1	GO:0010105	negative regulation of ethylene-activated signaling pathway	3	219	69	19990	3.97	0.0401	F4HVH9 F4K645 Q9FKL3	GO_BP
Cluster1	GO:0009910	negative regulation of flower development	3	219	102	19990	2.68	0.102	F4HQA1 Q680Q4 Q8GUI6	GO_BP
Cluster1	GO:0010629	negative regulation of gene expression	22	219	926	19990	2.17	0.000557	F4IQ10 F4J077 F4K2E9 O81126 O82199 P92965 P92966 Q0WPK4 Q8GUI6 Q8H1P9 Q8W4D8 Q940X9 Q94C98 Q9FYB7 Q9LHP2 Q9LJX4 Q9LTX1 Q9M0G2 Q9SEU4 Q9SJA6 Q9SQX9 Q9XFD1	GO_BP
Cluster1	GO:0045926	negative regulation of growth	1	219	118	19990	0.77	0.728	P46667	GO_BP
Cluster1	GO:0034260	negative regulation of GTPase activity	1	219	14	19990	6.52	0.143	F4IXW2	GO_BP
Cluster1	GO:0051346	negative regulation of hydrolase activity	1	219	98	19990	0.93	0.661	F4IXW2	GO_BP
Cluster1	GO:0050777	negative regulation of immune response	1	219	49	19990	1.86	0.418	Q680Q4	GO_BP
Cluster1	GO:0002683	negative regulation of immune system process	1	219	74	19990	1.23	0.558	Q680Q4	GO_BP
Cluster1	GO:0045824	negative regulation of innate immune response	1	219	34	19990	2.68	0.313	Q680Q4	GO_BP
Cluster1	GO:1902532	negative regulation of intracellular signal transduction	3	219	109	19990	2.51	0.118	F4HVH9 F4K645 Q9FKL3	GO_BP
Cluster1	GO:0048579	negative regulation of long-day photoperiodism, flowering	1	219	35	19990	2.61	0.32	Q8GUI6	GO_BP
Cluster1	GO:0010558	negative regulation of macromolecule biosynthetic process	8	219	694	19990	1.05	0.492	F4IQ10 F4K856 O82199 Q8GUI6 Q8H1P9 Q9LJX4 Q9M0G2 Q9SQX9	GO_BP
Cluster1	GO:0010605	negative regulation of macromolecule metabolic process	24	219	1225	19990	1.79	0.00419	F4IQ10 F4J077 F4K2E9 F4K856 O81126 O82199 P92965 P92966 Q0WPK4 Q8GUI6 Q8H1P9 Q8W4D8 Q940X9 Q94C98 Q9FYB7 Q9LHP2 Q9LJX4 Q9LR70 Q9LTX1 Q9M0G2 Q9SEU4 Q9SJA6 Q9SQX9 Q9XFD1	GO_BP
Cluster1	GO:0009892	negative regulation of metabolic process	25	219	1321	19990	1.73	0.0054	F4IQ10 F4J077 F4K2E9 F4K856 O81126 O82199 P92965 P92966 Q0WPK4 Q8GUI6 Q8H1P9 Q8W4D8 Q940X9 Q94C98 Q9FYB7 Q9LHP2 Q9LJX4 Q9LR70 Q9LTX1 Q9M0G2 Q9M206 Q9SEU4 Q9SJA6 Q9SQX9 Q9XFD1	GO_BP
Cluster1	GO:0007026	negative regulation of microtubule depolymerization	1	219	1	19990	91.28	0.011	Q8RWY6	GO_BP
Cluster1	GO:0044092	negative regulation of molecular function	2	219	306	19990	0.6	0.851	F4IXW2 P93025	GO_BP
Cluster1	GO:1903792	negative regulation of monoatomic anion transport	1	219	6	19990	15.21	0.064	P93025	GO_BP
Cluster1	GO:0043271	negative regulation of monoatomic ion transport	1	219	14	19990	6.52	0.143	P93025	GO_BP
Cluster1	GO:0031441	negative regulation of mRNA 3'-end processing	1	219	3	19990	30.43	0.0325	Q9LTX1	GO_BP
Cluster1	GO:1903312	negative regulation of mRNA metabolic process	6	219	48	19990	11.41	1.35e-05	O81126 Q9FYB7 Q9LHP2 Q9LTX1 Q9SEU4 Q9SJA6	GO_BP
Cluster1	GO:0050686	negative regulation of mRNA processing	6	219	20	19990	27.38	5.5e-08	O81126 Q9FYB7 Q9LHP2 Q9LTX1 Q9SEU4 Q9SJA6	GO_BP
Cluster1	GO:0048025	negative regulation of mRNA splicing, via spliceosome	5	219	17	19990	26.85	8.38e-07	O81126 Q9FYB7 Q9LHP2 Q9SEU4 Q9SJA6	GO_BP
Cluster1	GO:0051241	negative regulation of multicellular organismal process	3	219	349	19990	0.78	0.739	F4HQA1 Q680Q4 Q8GUI6	GO_BP
Cluster1	GO:0010639	negative regulation of organelle organization	5	219	153	19990	2.98	0.0268	F4IXW2 O80516 Q8RWY6 Q9SE97 Q9SRR2	GO_BP
Cluster1	GO:0048581	negative regulation of post-embryonic development	3	219	241	19990	1.14	0.493	F4HQA1 Q680Q4 Q8GUI6	GO_BP
Cluster1	GO:1901880	negative regulation of protein depolymerization	3	219	33	19990	8.3	0.00555	Q8RWY6 Q9SE97 Q9SRR2	GO_BP
Cluster1	GO:0051248	negative regulation of protein metabolic process	3	219	290	19990	0.94	0.618	O82199 Q9LJX4 Q9M0G2	GO_BP
Cluster1	GO:0032272	negative regulation of protein polymerization	4	219	62	19990	5.89	0.00476	F4IXW2 O80516 Q9SE97 Q9SRR2	GO_BP
Cluster1	GO:0031333	negative regulation of protein-containing complex assembly	4	219	66	19990	5.53	0.00594	F4IXW2 O80516 Q9SE97 Q9SRR2	GO_BP
Cluster1	GO:2000242	negative regulation of reproductive process	3	219	148	19990	1.85	0.221	F4HQA1 Q680Q4 Q8GUI6	GO_BP
Cluster1	GO:0002832	negative regulation of response to biotic stimulus	1	219	102	19990	0.89	0.676	Q680Q4	GO_BP
Cluster1	GO:2001024	negative regulation of response to drug	1	219	13	19990	7.02	0.133	Q8H1P9	GO_BP
Cluster1	GO:0032102	negative regulation of response to external stimulus	1	219	112	19990	0.81	0.71	Q680Q4	GO_BP
Cluster1	GO:0048585	negative regulation of response to stimulus	10	219	649	19990	1.41	0.176	F4HVH9 F4JTN2 F4K645 Q39011 Q680Q4 Q8GUI6 Q8H1P9 Q9FKL3 Q9M303 Q9S814	GO_BP
Cluster1	GO:1902679	negative regulation of RNA biosynthetic process	4	219	547	19990	0.67	0.853	F4IQ10 Q8GUI6 Q8H1P9 Q9SQX9	GO_BP
Cluster1	GO:1902369	negative regulation of RNA catabolic process	1	219	37	19990	2.47	0.335	Q9LR70	GO_BP
Cluster1	GO:0051253	negative regulation of RNA metabolic process	11	219	609	19990	1.65	0.0726	F4IQ10 O81126 Q8GUI6 Q8H1P9 Q9FYB7 Q9LHP2 Q9LR70 Q9LTX1 Q9SEU4 Q9SJA6 Q9SQX9	GO_BP
Cluster1	GO:0033119	negative regulation of RNA splicing	5	219	17	19990	26.85	8.38e-07	O81126 Q9FYB7 Q9LHP2 Q9SEU4 Q9SJA6	GO_BP
Cluster1	GO:0009968	negative regulation of signal transduction	6	219	348	19990	1.57	0.184	F4HVH9 F4JTN2 F4K645 Q39011 Q9FKL3 Q9M303	GO_BP
Cluster1	GO:0023057	negative regulation of signaling	6	219	359	19990	1.53	0.202	F4HVH9 F4JTN2 F4K645 Q39011 Q9FKL3 Q9M303	GO_BP
Cluster1	GO:1902904	negative regulation of supramolecular fiber organization	5	219	63	19990	7.24	0.000632	F4IXW2 O80516 Q8RWY6 Q9SE97 Q9SRR2	GO_BP
Cluster1	GO:0010113	negative regulation of systemic acquired resistance	1	219	2	19990	45.64	0.0218	Q680Q4	GO_BP
Cluster1	GO:0017148	negative regulation of translation	3	219	96	19990	2.85	0.0886	O82199 Q9LJX4 Q9M0G2	GO_BP
Cluster1	GO:0034763	negative regulation of transmembrane transport	1	219	12	19990	7.61	0.124	P93025	GO_BP
Cluster1	GO:0051051	negative regulation of transport	1	219	50	19990	1.83	0.424	P93025	GO_BP
Cluster1	GO:0032410	negative regulation of transporter activity	1	219	12	19990	7.61	0.124	P93025	GO_BP
Cluster1	GO:0030178	negative regulation of Wnt signaling pathway	1	219	17	19990	5.37	0.171	Q9M303	GO_BP
Cluster1	GO:0007399	nervous system development	1	219	142	19990	0.64	0.792	F4KBP5	GO_BP
Cluster1	GO:0022008	neurogenesis	1	219	110	19990	0.83	0.703	F4KBP5	GO_BP
Cluster1	GO:0030182	neuron differentiation	1	219	55	19990	1.66	0.455	F4KBP5	GO_BP
Cluster1	GO:0019359	nicotinamide nucleotide biosynthetic process	1	219	72	19990	1.27	0.548	Q944G9	GO_BP
Cluster1	GO:0046496	nicotinamide nucleotide metabolic process	1	219	115	19990	0.79	0.719	Q944G9	GO_BP
Cluster1	GO:0042128	nitrate assimilation	1	219	19	19990	4.8	0.189	P11832	GO_BP
Cluster1	GO:0042126	nitrate metabolic process	1	219	19	19990	4.8	0.189	P11832	GO_BP
Cluster1	GO:0006809	nitric oxide biosynthetic process	1	219	15	19990	6.09	0.152	P11832	GO_BP
Cluster1	GO:0046209	nitric oxide metabolic process	1	219	15	19990	6.09	0.152	P11832	GO_BP
Cluster1	GO:0071705	nitrogen compound transport	14	219	1030	19990	1.24	0.24	F4IGA5 F4K148 F4K2E9 O81126 P0C945 Q8LBP4 Q9C829 Q9FMA3 Q9FYB7 Q9LNH6 Q9LPF1 Q9M206 Q9SHC8 Q9SJA6	GO_BP
Cluster1	GO:0071941	nitrogen cycle metabolic process	1	219	26	19990	3.51	0.249	P11832	GO_BP
Cluster1	GO:0019740	nitrogen utilization	1	219	8	19990	11.41	0.0844	Q9ZNZ7	GO_BP
Cluster1	GO:0010196	nonphotochemical quenching	1	219	8	19990	11.41	0.0844	Q9XF89	GO_BP
Cluster1	GO:0098813	nuclear chromosome segregation	1	219	191	19990	0.48	0.879	Q9FF75	GO_BP
Cluster1	GO:0000280	nuclear division	3	219	336	19990	0.81	0.715	F4I8B9 Q94FN2 Q9FF75	GO_BP
Cluster1	GO:0033260	nuclear DNA replication	1	219	25	19990	3.65	0.241	Q6E7H0	GO_BP
Cluster1	GO:0051168	nuclear export	8	219	136	19990	5.37	0.000129	F4IGA5 F4IVU7 F4K2E9 O81126 P0C945 Q9C829 Q9FYB7 Q9SJA6	GO_BP
Cluster1	GO:0007097	nuclear migration	3	219	26	19990	10.53	0.0028	Q9C8E6 Q9FKP4 Q9LX99	GO_BP
Cluster1	GO:0031022	nuclear migration along microfilament	3	219	9	19990	30.43	0.000104	Q9C8E6 Q9FKP4 Q9LX99	GO_BP
Cluster1	GO:0051664	nuclear pore localization	1	219	2	19990	45.64	0.0218	F4IGA5	GO_BP
Cluster1	GO:0051169	nuclear transport	9	219	207	19990	3.97	0.000479	F4IGA5 F4IVU7 F4K2E9 O81126 P0C945 Q9C829 Q9FYB7 Q9M206 Q9SJA6	GO_BP
Cluster1	GO:0000956	nuclear-transcribed mRNA catabolic process	3	219	122	19990	2.24	0.15	F4J077 Q0WPK4 Q94C98	GO_BP
Cluster1	GO:0090304	nucleic acid metabolic process	46	219	3016	19990	1.39	0.0113	F4I8B9 F4IVU7 F4J077 F4K148 F4K2E9 F4K856 O48549 O80653 O81126 O82486 P0C945 P18616 P43299 P92965 P92966 Q0WPK4 Q42404 Q6E7H0 Q6NPP4 Q84TH4 Q8GUI6 Q8L3P4 Q8LPF0 Q8RWK8 Q8W4D8 Q940X9 Q94C98 Q94K75 Q9FFQ1 Q9FH91 Q9FNM7 Q9FVQ1 Q9FYB7 Q9LHP2 Q9LKU3 Q9LR70 Q9LU44 Q9LW68 Q9LY75 Q9LZ82 Q9M565 Q9SEE9 Q9SEU4 Q9SJA6 Q9SQX9 Q9XFD1	GO_BP
Cluster1	GO:0050657	nucleic acid transport	7	219	133	19990	4.8	0.000667	F4IGA5 F4K2E9 O81126 P0C945 Q9C829 Q9FYB7 Q9SJA6	GO_BP
Cluster1	GO:0034654	nucleobase-containing compound biosynthetic process	9	219	821	19990	1	0.547	O04928 P18616 Q6NPP4 Q8LPF0 Q944G9 Q9LKU3 Q9LW68 Q9M565 Q9SQX9	GO_BP
Cluster1	GO:0034655	nucleobase-containing compound catabolic process	5	219	261	19990	1.75	0.159	F4J077 Q0WPK4 Q940X9 Q944G9 Q94C98	GO_BP
Cluster1	GO:0006139	nucleobase-containing compound metabolic process	48	219	3553	19990	1.23	0.0665	F4I8B9 F4IVU7 F4J077 F4K148 F4K2E9 F4K856 O04928 O48549 O80653 O81126 O82486 P0C945 P18616 P43299 P92965 P92966 Q0WPK4 Q42404 Q6E7H0 Q6NPP4 Q84TH4 Q8GUI6 Q8L3P4 Q8LPF0 Q8RWK8 Q8W4D8 Q940X9 Q944G9 Q94C98 Q94K75 Q9FFQ1 Q9FH91 Q9FNM7 Q9FVQ1 Q9FYB7 Q9LHP2 Q9LKU3 Q9LR70 Q9LU44 Q9LW68 Q9LY75 Q9LZ82 Q9M565 Q9SEE9 Q9SEU4 Q9SJA6 Q9SQX9 Q9XFD1	GO_BP
Cluster1	GO:0015931	nucleobase-containing compound transport	7	219	217	19990	2.94	0.0102	F4IGA5 F4K2E9 O81126 P0C945 Q9C829 Q9FYB7 Q9SJA6	GO_BP
Cluster1	GO:0034404	nucleobase-containing small molecule biosynthetic process	1	219	131	19990	0.7	0.765	Q944G9	GO_BP
Cluster1	GO:0055086	nucleobase-containing small molecule metabolic process	2	219	555	19990	0.33	0.985	O04928 Q944G9	GO_BP
Cluster1	GO:0006913	nucleocytoplasmic transport	9	219	207	19990	3.97	0.000479	F4IGA5 F4IVU7 F4K2E9 O81126 P0C945 Q9C829 Q9FYB7 Q9M206 Q9SJA6	GO_BP
Cluster1	GO:0009132	nucleoside diphosphate metabolic process	1	219	80	19990	1.14	0.586	Q944G9	GO_BP
Cluster1	GO:0009124	nucleoside monophosphate biosynthetic process	1	219	119	19990	0.77	0.731	Q944G9	GO_BP
Cluster1	GO:0009123	nucleoside monophosphate metabolic process	1	219	189	19990	0.48	0.877	Q944G9	GO_BP
Cluster1	GO:1901293	nucleoside phosphate biosynthetic process	2	219	267	19990	0.68	0.793	O04928 Q944G9	GO_BP
Cluster1	GO:1901292	nucleoside phosphate catabolic process	1	219	70	19990	1.3	0.538	Q944G9	GO_BP
Cluster1	GO:0006753	nucleoside phosphate metabolic process	2	219	416	19990	0.44	0.944	O04928 Q944G9	GO_BP
Cluster1	GO:0009142	nucleoside triphosphate biosynthetic process	1	219	90	19990	1.01	0.63	Q944G9	GO_BP
Cluster1	GO:0009141	nucleoside triphosphate metabolic process	1	219	150	19990	0.61	0.81	Q944G9	GO_BP
Cluster1	GO:0034728	nucleosome organization	1	219	66	19990	1.38	0.517	F4KBP5	GO_BP
Cluster1	GO:0009165	nucleotide biosynthetic process	2	219	267	19990	0.68	0.793	O04928 Q944G9	GO_BP
Cluster1	GO:0009166	nucleotide catabolic process	1	219	67	19990	1.36	0.523	Q944G9	GO_BP
Cluster1	GO:0009117	nucleotide metabolic process	2	219	413	19990	0.44	0.943	O04928 Q944G9	GO_BP
Cluster1	GO:0006289	nucleotide-excision repair	1	219	79	19990	1.16	0.582	Q9LKU3	GO_BP
Cluster1	GO:0051647	nucleus localization	3	219	26	19990	10.53	0.0028	Q9C8E6 Q9FKP4 Q9LX99	GO_BP
Cluster1	GO:0006997	nucleus organization	4	219	113	19990	3.23	0.0358	F4IGA5 F4KBP5 Q9CA42 Q9FF75	GO_BP
Cluster1	GO:0009313	oligosaccharide catabolic process	2	219	27	19990	6.76	0.035	Q67XD9 Q9LQF2	GO_BP
Cluster1	GO:0009311	oligosaccharide metabolic process	2	219	117	19990	1.56	0.368	Q67XD9 Q9LQF2	GO_BP
Cluster1	GO:0070925	organelle assembly	5	219	328	19990	1.39	0.291	F4J077 O23702 Q0WPK4 Q94C98 Q9ASS2	GO_BP
Cluster1	GO:0048285	organelle fission	4	219	386	19990	0.95	0.613	F4I8B9 Q944A6 Q94FN2 Q9FF75	GO_BP
Cluster1	GO:0048284	organelle fusion	1	219	161	19990	0.57	0.831	Q9LNH6	GO_BP
Cluster1	GO:0051640	organelle localization	9	219	271	19990	3.03	0.0031	O48724 P93025 Q9C829 Q9C8E6 Q9C9Q4 Q9FF75 Q9FKP4 Q9LI74 Q9LX99	GO_BP
Cluster1	GO:0090174	organelle membrane fusion	1	219	102	19990	0.89	0.676	Q9LNH6	GO_BP
Cluster1	GO:0006996	organelle organization	46	219	2603	19990	1.61	0.000637	F4HQA1 F4I8B9 F4IGA5 F4IXW2 F4J077 F4JTN2 F4K856 F4KBP5 O23702 O48724 P43299 P93025 P93047 Q0WPK4 Q42344 Q84TH4 Q8GUI6 Q8L5Z7 Q8LBP4 Q8RWY6 Q8RY18 Q944A6 Q94C98 Q94FN2 Q9AR19 Q9ASS2 Q9C829 Q9C8E6 Q9C9Q4 Q9C9X0 Q9CA42 Q9FF75 Q9FKP4 Q9FLP0 Q9FMA3 Q9FVE6 Q9LE42 Q9LI74 Q9LNH6 Q9LX99 Q9M206 Q9SE97 Q9SQX9 Q9SRR2 Q9XIE0 Q9ZQC5	GO_BP
Cluster1	GO:0016053	organic acid biosynthetic process	6	219	667	19990	0.82	0.743	F4HVH9 F4K645 Q93VR3 Q944G9 Q9FKL3 Q9ZNZ7	GO_BP
Cluster1	GO:0006082	organic acid metabolic process	10	219	1468	19990	0.62	0.964	B9DGD6 F4HVH9 F4K645 P11832 Q67XD9 Q93VR3 Q944G9 Q9FKL3 Q9LQF2 Q9ZNZ7	GO_BP
Cluster1	GO:1903825	organic acid transmembrane transport	1	219	212	19990	0.43	0.904	Q9LPF1	GO_BP
Cluster1	GO:0015849	organic acid transport	1	219	234	19990	0.39	0.925	Q9LPF1	GO_BP
Cluster1	GO:0015711	organic anion transport	2	219	369	19990	0.49	0.915	P98205 Q9LPF1	GO_BP
Cluster1	GO:1901616	organic hydroxy compound catabolic process	1	219	75	19990	1.22	0.563	Q8H0Z6	GO_BP
Cluster1	GO:1901615	organic hydroxy compound metabolic process	1	219	510	19990	0.18	0.997	Q8H0Z6	GO_BP
Cluster1	GO:0090407	organophosphate biosynthetic process	2	219	450	19990	0.41	0.959	O04928 Q944G9	GO_BP
Cluster1	GO:0046434	organophosphate catabolic process	2	219	139	19990	1.31	0.451	Q8H0Z6 Q944G9	GO_BP
Cluster1	GO:0015748	organophosphate ester transport	1	219	109	19990	0.84	0.7	P98205	GO_BP
Cluster1	GO:0019637	organophosphate metabolic process	3	219	777	19990	0.35	0.992	O04928 Q8H0Z6 Q944G9	GO_BP
Cluster1	GO:0043436	oxoacid metabolic process	10	219	1466	19990	0.62	0.964	B9DGD6 F4HVH9 F4K645 P11832 Q67XD9 Q93VR3 Q944G9 Q9FKL3 Q9LQF2 Q9ZNZ7	GO_BP
Cluster1	GO:0033962	P-body assembly	3	219	17	19990	16.11	0.000787	F4J077 Q0WPK4 Q94C98	GO_BP
Cluster1	GO:0002221	pattern recognition receptor signaling pathway	3	219	23	19990	11.91	0.00195	Q1PDV6 Q9FE20 Q9LDZ5	GO_BP
Cluster1	GO:0007389	pattern specification process	8	219	350	19990	2.09	0.0395	F4K2E9 Q0WQ75 Q8RWZ6 Q940Y5 Q9C9X0 Q9FVE6 Q9FVQ1 Q9M303	GO_BP
Cluster1	GO:0043043	peptide biosynthetic process	5	219	467	19990	0.98	0.583	O64760 Q93VP3 Q9LIN5 Q9SAD7 Q9SLF7	GO_BP
Cluster1	GO:0006518	peptide metabolic process	5	219	568	19990	0.8	0.749	O64760 Q93VP3 Q9LIN5 Q9SAD7 Q9SLF7	GO_BP
Cluster1	GO:0015833	peptide transport	13	219	691	19990	1.72	0.0415	F4IGA5 F4K148 F4K2E9 O81126 P0C945 Q8LBP4 Q9C829 Q9FMA3 Q9FYB7 Q9LNH6 Q9M206 Q9SHC8 Q9SJA6	GO_BP
Cluster1	GO:0018193	peptidyl-amino acid modification	12	219	564	19990	1.94	0.022	F4J6F6 F4KBP5 Q39050 Q680Q4 Q84TH4 Q8RWY7 Q94F30 Q9AR19 Q9CAI5 Q9LE42 Q9LY75 Q9ZSA2	GO_BP
Cluster1	GO:0018394	peptidyl-lysine acetylation	4	219	108	19990	3.38	0.0311	F4KBP5 Q84TH4 Q9AR19 Q9LE42	GO_BP
Cluster1	GO:0018022	peptidyl-lysine methylation	1	219	89	19990	1.03	0.626	F4KBP5	GO_BP
Cluster1	GO:0018205	peptidyl-lysine modification	6	219	248	19990	2.21	0.0559	F4KBP5 Q680Q4 Q84TH4 Q94F30 Q9AR19 Q9LE42	GO_BP
Cluster1	GO:0018208	peptidyl-proline modification	2	219	87	19990	2.1	0.247	Q8RWY7 Q9LY75	GO_BP
Cluster1	GO:0018209	peptidyl-serine modification	4	219	137	19990	2.67	0.0641	F4J6F6 Q39050 Q9CAI5 Q9ZSA2	GO_BP
Cluster1	GO:0018105	peptidyl-serine phosphorylation	4	219	136	19990	2.68	0.0627	F4J6F6 Q39050 Q9CAI5 Q9ZSA2	GO_BP
Cluster1	GO:0015919	peroxisomal membrane transport	1	219	23	19990	3.97	0.224	Q9FMA3	GO_BP
Cluster1	GO:0043574	peroxisomal transport	1	219	35	19990	2.61	0.32	Q9FMA3	GO_BP
Cluster1	GO:0016559	peroxisome fission	1	219	13	19990	7.02	0.133	Q944A6	GO_BP
Cluster1	GO:0007031	peroxisome organization	2	219	54	19990	3.38	0.118	Q944A6 Q9FMA3	GO_BP
Cluster1	GO:0080056	petal vascular tissue pattern formation	1	219	4	19990	22.82	0.0431	Q9FVQ1	GO_BP
Cluster1	GO:0010087	phloem or xylem histogenesis	2	219	175	19990	1.04	0.574	Q93VP3 Q9S814	GO_BP
Cluster1	GO:0055062	phosphate ion homeostasis	1	219	46	19990	1.98	0.398	Q93Z81	GO_BP
Cluster1	GO:0006796	phosphate-containing compound metabolic process	30	219	2467	19990	1.11	0.298	F4HRJ4 F4HVH9 F4J6F6 F4JI10 F4JMF4 F4K645 O04928 P93025 Q1PDV6 Q39011 Q39050 Q8GXZ3 Q8H0Z6 Q944A6 Q944G9 Q9C5H5 Q9C660 Q9C8M9 Q9CAI5 Q9FE20 Q9FKL3 Q9LDZ5 Q9LJD8 Q9LM33 Q9LTX1 Q9LX29 Q9S713 Q9SJM3 Q9SSA4 Q9ZSA2	GO_BP
Cluster1	GO:0006655	phosphatidylglycerol biosynthetic process	1	219	12	19990	7.61	0.124	O04928	GO_BP
Cluster1	GO:0046471	phosphatidylglycerol metabolic process	1	219	17	19990	5.37	0.171	O04928	GO_BP
Cluster1	GO:0046856	phosphatidylinositol dephosphorylation	1	219	32	19990	2.85	0.297	Q8H0Z6	GO_BP
Cluster1	GO:0046488	phosphatidylinositol metabolic process	1	219	110	19990	0.83	0.703	Q8H0Z6	GO_BP
Cluster1	GO:0008654	phospholipid biosynthetic process	1	219	147	19990	0.62	0.803	O04928	GO_BP
Cluster1	GO:0046839	phospholipid dephosphorylation	1	219	34	19990	2.68	0.313	Q8H0Z6	GO_BP
Cluster1	GO:0006644	phospholipid metabolic process	2	219	291	19990	0.63	0.831	O04928 Q8H0Z6	GO_BP
Cluster1	GO:0045332	phospholipid translocation	1	219	20	19990	4.56	0.198	P98205	GO_BP
Cluster1	GO:0015914	phospholipid transport	1	219	57	19990	1.6	0.467	P98205	GO_BP
Cluster1	GO:0000160	phosphorelay signal transduction system	1	219	145	19990	0.63	0.799	Q9S814	GO_BP
Cluster1	GO:0006793	phosphorus metabolic process	31	219	2513	19990	1.13	0.266	F4HRJ4 F4HVH9 F4J6F6 F4JI10 F4JMF4 F4K645 O04928 P93025 Q1PDV6 Q39011 Q39050 Q8GXZ3 Q8H0Z6 Q93Z81 Q944A6 Q944G9 Q9C5H5 Q9C660 Q9C8M9 Q9CAI5 Q9FE20 Q9FKL3 Q9LDZ5 Q9LJD8 Q9LM33 Q9LTX1 Q9LX29 Q9S713 Q9SJM3 Q9SSA4 Q9ZSA2	GO_BP
Cluster1	GO:0016310	phosphorylation	28	219	1678	19990	1.52	0.0167	F4HRJ4 F4HVH9 F4J6F6 F4JI10 F4JMF4 F4K645 P93025 Q1PDV6 Q39011 Q39050 Q8GXZ3 Q944A6 Q944G9 Q9C5H5 Q9C660 Q9C8M9 Q9CAI5 Q9FE20 Q9FKL3 Q9LDZ5 Q9LJD8 Q9LM33 Q9LTX1 Q9LX29 Q9S713 Q9SJM3 Q9SSA4 Q9ZSA2	GO_BP
Cluster1	GO:0009640	photomorphogenesis	3	219	96	19990	2.85	0.0886	Q9C5J9 Q9LJX0 Q9ZR72	GO_BP
Cluster1	GO:0009648	photoperiodism	5	219	173	19990	2.64	0.042	O23310 P46667 Q8GUI6 Q9LPV9 Q9SQX9	GO_BP
Cluster1	GO:0048573	photoperiodism, flowering	5	219	159	19990	2.87	0.0309	O23310 P46667 Q8GUI6 Q9LPV9 Q9SQX9	GO_BP
Cluster1	GO:0009853	photorespiration	1	219	57	19990	1.6	0.467	Q9ZNZ7	GO_BP
Cluster1	GO:0015979	photosynthesis	5	219	213	19990	2.14	0.0855	P04778 P27521 Q07473 Q9S7J7 Q9XF89	GO_BP
Cluster1	GO:0009765	photosynthesis, light harvesting	5	219	62	19990	7.36	0.000587	P04778 P27521 Q07473 Q9S7J7 Q9XF89	GO_BP
Cluster1	GO:0009768	photosynthesis, light harvesting in photosystem I	5	219	34	19990	13.42	3.24e-05	P04778 P27521 Q07473 Q9S7J7 Q9XF89	GO_BP
Cluster1	GO:0009769	photosynthesis, light harvesting in photosystem II	1	219	6	19990	15.21	0.064	Q9S7J7	GO_BP
Cluster1	GO:0019684	photosynthesis, light reaction	5	219	151	19990	3.02	0.0255	P04778 P27521 Q07473 Q9S7J7 Q9XF89	GO_BP
Cluster1	GO:0009643	photosynthetic acclimation	1	219	18	19990	5.07	0.18	Q9S713	GO_BP
Cluster1	GO:0010207	photosystem II assembly	1	219	18	19990	5.07	0.18	Q9XF89	GO_BP
Cluster1	GO:0007602	phototransduction	2	219	42	19990	4.35	0.0773	Q9M9T4 Q9SWI1	GO_BP
Cluster1	GO:0009638	phototropism	5	219	28	19990	16.3	1.21e-05	P93025 Q682S0 Q9FMF5 Q9M9T4 Q9SWI1	GO_BP
Cluster1	GO:0048827	phyllome development	16	219	861	19990	1.7	0.0279	O23702 O82199 Q39011 Q680Q4 Q8GYM6 Q9FKE6 Q9FVQ1 Q9LJX0 Q9LQN6 Q9LYG9 Q9M0G2 Q9M9T4 Q9MAH0 Q9S814 Q9SWI1 Q9ZR72	GO_BP
Cluster1	GO:0043476	pigment accumulation	2	219	14	19990	13.04	0.00997	Q9LJX0 Q9ZR72	GO_BP
Cluster1	GO:0043478	pigment accumulation in response to UV light	2	219	12	19990	15.21	0.00734	Q9LJX0 Q9ZR72	GO_BP
Cluster1	GO:0043480	pigment accumulation in tissues	2	219	12	19990	15.21	0.00734	Q9LJX0 Q9ZR72	GO_BP
Cluster1	GO:0043479	pigment accumulation in tissues in response to UV light	2	219	12	19990	15.21	0.00734	Q9LJX0 Q9ZR72	GO_BP
Cluster1	GO:0046148	pigment biosynthetic process	2	219	202	19990	0.9	0.652	O80386 Q9LPV9	GO_BP
Cluster1	GO:0042440	pigment metabolic process	2	219	300	19990	0.61	0.843	O80386 Q9LPV9	GO_BP
Cluster1	GO:0043473	pigmentation	2	219	21	19990	8.69	0.0219	Q9LJX0 Q9ZR72	GO_BP
Cluster1	GO:0090627	plant epidermal cell differentiation	7	219	320	19990	2	0.0631	F4K2E9 Q39011 Q8RWZ6 Q940Y5 Q9FHY8 Q9LX29 Q9S814	GO_BP
Cluster1	GO:0090558	plant epidermis development	9	219	538	19990	1.53	0.138	F4K2E9 O23702 Q39011 Q8GYM6 Q8RWZ6 Q940Y5 Q9FHY8 Q9FKE6 Q9S814	GO_BP
Cluster1	GO:0090626	plant epidermis morphogenesis	3	219	205	19990	1.34	0.39	O23702 Q8GYM6 Q9FKE6	GO_BP
Cluster1	GO:0099402	plant organ development	31	219	1873	19990	1.51	0.0133	F4K2E9 O23702 O82199 Q39011 Q39050 Q67XD9 Q680Q4 Q6E7H0 Q8GYM6 Q8RWZ6 Q93Z81 Q940Y5 Q9AR19 Q9C500 Q9FHY8 Q9FKE6 Q9FLP0 Q9FVE6 Q9FVQ1 Q9LJX0 Q9LQF2 Q9LQN6 Q9LTA6 Q9LX29 Q9LYG9 Q9M0G2 Q9M9T4 Q9MAH0 Q9S814 Q9SWI1 Q9ZR72	GO_BP
Cluster1	GO:1905393	plant organ formation	3	219	242	19990	1.13	0.496	Q67XD9 Q9LQF2 Q9LX29	GO_BP
Cluster1	GO:1905392	plant organ morphogenesis	12	219	782	19990	1.4	0.152	F4K2E9 O23702 Q39011 Q67XD9 Q8RWZ6 Q940Y5 Q9AR19 Q9FHY8 Q9FVQ1 Q9LQF2 Q9LX29 Q9S814	GO_BP
Cluster1	GO:0090693	plant organ senescence	4	219	228	19990	1.6	0.241	O82199 Q9LYG9 Q9M0G2 Q9S814	GO_BP
Cluster1	GO:0048481	plant ovule development	1	219	118	19990	0.77	0.728	Q680Q4	GO_BP
Cluster1	GO:0009832	plant-type cell wall biogenesis	3	219	249	19990	1.1	0.515	Q941L0 Q94FN2 Q9C9X0	GO_BP
Cluster1	GO:0009664	plant-type cell wall organization	1	219	220	19990	0.41	0.913	Q9ZQC5	GO_BP
Cluster1	GO:0071669	plant-type cell wall organization or biogenesis	4	219	421	19990	0.87	0.681	Q941L0 Q94FN2 Q9C9X0 Q9ZQC5	GO_BP
Cluster1	GO:0009626	plant-type hypersensitive response	1	219	152	19990	0.6	0.814	Q9C8K0	GO_BP
Cluster1	GO:0035670	plant-type ovary development	1	219	124	19990	0.74	0.746	Q680Q4	GO_BP
Cluster1	GO:0009833	plant-type primary cell wall biogenesis	1	219	35	19990	2.61	0.32	Q941L0	GO_BP
Cluster1	GO:0009834	plant-type secondary cell wall biogenesis	1	219	68	19990	1.34	0.528	Q941L0	GO_BP
Cluster1	GO:0099024	plasma membrane invagination	1	219	12	19990	7.61	0.124	Q9LJD8	GO_BP
Cluster1	GO:0051644	plastid localization	7	219	42	19990	15.21	3.35e-07	O48724 P93025 Q9C8E6 Q9C9Q4 Q9FKP4 Q9LI74 Q9LX99	GO_BP
Cluster1	GO:0009668	plastid membrane organization	1	219	75	19990	1.22	0.563	Q8LBP4	GO_BP
Cluster1	GO:0009657	plastid organization	8	219	380	19990	1.92	0.0586	O48724 P93025 Q8LBP4 Q9C8E6 Q9C9Q4 Q9FKP4 Q9LI74 Q9LX99	GO_BP
Cluster1	GO:0009944	polarity specification of adaxial/abaxial axis	1	219	39	19990	2.34	0.35	Q9FVE6	GO_BP
Cluster1	GO:0009555	pollen development	5	219	576	19990	0.79	0.76	Q67XD9 Q8GUI6 Q94BT0 Q9LQF2 Q9SQX9	GO_BP
Cluster1	GO:0009859	pollen hydration	1	219	1	19990	91.28	0.011	Q944A6	GO_BP
Cluster1	GO:0048868	pollen tube development	3	219	314	19990	0.87	0.672	F4HSX9 Q56WK6 Q680Q4	GO_BP
Cluster1	GO:0009860	pollen tube growth	2	219	241	19990	0.76	0.744	F4HSX9 Q56WK6	GO_BP
Cluster1	GO:0010183	pollen tube guidance	1	219	40	19990	2.28	0.357	Q680Q4	GO_BP
Cluster1	GO:0010208	pollen wall assembly	1	219	73	19990	1.25	0.553	Q94BT0	GO_BP
Cluster1	GO:0009875	pollen-pistil interaction	1	219	26	19990	3.51	0.249	Q944A6	GO_BP
Cluster1	GO:0009856	pollination	4	219	393	19990	0.93	0.627	F4HSX9 Q56WK6 Q680Q4 Q944A6	GO_BP
Cluster1	GO:0016973	poly(A)+ mRNA export from nucleus	1	219	21	19990	4.35	0.207	P0C945	GO_BP
Cluster1	GO:0046174	polyol catabolic process	1	219	29	19990	3.15	0.274	Q8H0Z6	GO_BP
Cluster1	GO:0019751	polyol metabolic process	1	219	73	19990	1.25	0.553	Q8H0Z6	GO_BP
Cluster1	GO:0000271	polysaccharide biosynthetic process	1	219	232	19990	0.39	0.924	Q941L0	GO_BP
Cluster1	GO:0000272	polysaccharide catabolic process	1	219	85	19990	1.07	0.609	Q9LIR6	GO_BP
Cluster1	GO:0033037	polysaccharide localization	1	219	124	19990	0.74	0.746	Q9S814	GO_BP
Cluster1	GO:0005976	polysaccharide metabolic process	2	219	390	19990	0.47	0.929	Q941L0 Q9LIR6	GO_BP
Cluster1	GO:0006779	porphyrin-containing compound biosynthetic process	1	219	55	19990	1.66	0.455	O80386	GO_BP
Cluster1	GO:0006778	porphyrin-containing compound metabolic process	1	219	85	19990	1.07	0.609	O80386	GO_BP
Cluster1	GO:0050918	positive chemotaxis	1	219	40	19990	2.28	0.357	Q680Q4	GO_BP
Cluster1	GO:0009958	positive gravitropism	7	219	85	19990	7.52	4.12e-05	Q8RWZ6 Q940Y5 Q9LJX0 Q9M9T4 Q9SWI1 Q9ZR72 Q9ZSY2	GO_BP
Cluster1	GO:0030838	positive regulation of actin filament polymerization	3	219	65	19990	4.21	0.0345	Q9SE97 Q9SRR2 Q9XIE0	GO_BP
Cluster1	GO:0048518	positive regulation of biological process	38	219	2677	19990	1.3	0.0552	F4HRJ4 F4IVU7 F4IXW2 F4JMF4 F4K2E9 F4KBP5 O65154 O80386 O80653 O82199 P46667 Q1PDV6 Q39011 Q6NPP4 Q8GYM6 Q8H1P9 Q8LPF0 Q8RWY6 Q8VWF5 Q944A6 Q94F30 Q9AR19 Q9C5H5 Q9FE20 Q9FKE6 Q9LDZ5 Q9LJD8 Q9LJX4 Q9LR70 Q9M0G2 Q9M565 Q9M7Q2 Q9S7J7 Q9S814 Q9SE97 Q9SQX9 Q9SRR2 Q9XIE0	GO_BP
Cluster1	GO:0009891	positive regulation of biosynthetic process	15	219	1054	19990	1.3	0.182	F4IXW2 O65154 O80386 O80653 P46667 Q6NPP4 Q8GYM6 Q8H1P9 Q8LPF0 Q9AR19 Q9FKE6 Q9LR70 Q9M565 Q9S7J7 Q9SQX9	GO_BP
Cluster1	GO:0009896	positive regulation of catabolic process	3	219	187	19990	1.46	0.337	O82199 Q9LJX4 Q9M0G2	GO_BP
Cluster1	GO:0043085	positive regulation of catalytic activity	11	219	360	19990	2.79	0.00215	F4HRJ4 F4JMF4 Q1PDV6 Q8GYM6 Q944A6 Q9C5H5 Q9FKE6 Q9LJD8 Q9LR70 Q9LTX1 Q9ZNZ7	GO_BP
Cluster1	GO:0010647	positive regulation of cell communication	6	219	309	19990	1.77	0.125	F4HRJ4 F4KBP5 Q1PDV6 Q9C5H5 Q9M7Q2 Q9S814	GO_BP
Cluster1	GO:0045787	positive regulation of cell cycle	3	219	134	19990	2.04	0.182	Q8GYM6 Q8VWF5 Q9FKE6	GO_BP
Cluster1	GO:0090068	positive regulation of cell cycle process	1	219	84	19990	1.09	0.604	Q8VWF5	GO_BP
Cluster1	GO:0051781	positive regulation of cell division	1	219	41	19990	2.23	0.364	Q8RWY6	GO_BP
Cluster1	GO:0045793	positive regulation of cell size	1	219	12	19990	7.61	0.124	Q6R8G3	GO_BP
Cluster1	GO:0031328	positive regulation of cellular biosynthetic process	14	219	1021	19990	1.25	0.231	F4IXW2 O65154 O80386 O80653 P46667 Q6NPP4 Q8GYM6 Q8H1P9 Q8LPF0 Q9AR19 Q9FKE6 Q9LR70 Q9M565 Q9SQX9	GO_BP
Cluster1	GO:0031331	positive regulation of cellular catabolic process	3	219	175	19990	1.56	0.301	O82199 Q9LJX4 Q9M0G2	GO_BP
Cluster1	GO:0044089	positive regulation of cellular component biogenesis	4	219	176	19990	2.07	0.128	O65154 Q9SE97 Q9SRR2 Q9XIE0	GO_BP
Cluster1	GO:0051130	positive regulation of cellular component organization	6	219	304	19990	1.8	0.118	O65154 Q8VWF5 Q9LR70 Q9SE97 Q9SRR2 Q9XIE0	GO_BP
Cluster1	GO:0031325	positive regulation of cellular metabolic process	25	219	1424	19990	1.6	0.0133	F4HRJ4 F4IXW2 F4JMF4 F4K2E9 O65154 O80386 O80653 O82199 P46667 Q1PDV6 Q6NPP4 Q8GYM6 Q8H1P9 Q8LPF0 Q944A6 Q9AR19 Q9C5H5 Q9FKE6 Q9LJD8 Q9LJX4 Q9LR70 Q9M0G2 Q9M565 Q9S7J7 Q9SQX9	GO_BP
Cluster1	GO:0048522	positive regulation of cellular process	33	219	2038	19990	1.48	0.0145	F4HRJ4 F4IXW2 F4JMF4 F4K2E9 F4KBP5 O65154 O80386 O80653 O82199 P46667 Q1PDV6 Q6NPP4 Q8GYM6 Q8H1P9 Q8LPF0 Q8RWY6 Q8VWF5 Q944A6 Q9AR19 Q9C5H5 Q9FKE6 Q9LJD8 Q9LJX4 Q9LR70 Q9M0G2 Q9M565 Q9M7Q2 Q9S7J7 Q9S814 Q9SE97 Q9SQX9 Q9SRR2 Q9XIE0	GO_BP
Cluster1	GO:1905959	positive regulation of cellular response to alcohol	2	219	105	19990	1.74	0.32	Q9M7Q2 Q9S814	GO_BP
Cluster1	GO:2001252	positive regulation of chromosome organization	1	219	87	19990	1.05	0.617	Q9LR70	GO_BP
Cluster1	GO:0051495	positive regulation of cytoskeleton organization	3	219	91	19990	3.01	0.0783	Q9SE97 Q9SRR2 Q9XIE0	GO_BP
Cluster1	GO:0031349	positive regulation of defense response	3	219	317	19990	0.86	0.678	Q1PDV6 Q9FE20 Q9LDZ5	GO_BP
Cluster1	GO:1900426	positive regulation of defense response to bacterium	1	219	111	19990	0.82	0.707	Q1PDV6	GO_BP
Cluster1	GO:0051094	positive regulation of developmental process	1	219	375	19990	0.24	0.985	Q94F30	GO_BP
Cluster1	GO:2000573	positive regulation of DNA biosynthetic process	1	219	27	19990	3.38	0.257	Q9LR70	GO_BP
Cluster1	GO:0051054	positive regulation of DNA metabolic process	1	219	79	19990	1.16	0.582	Q9LR70	GO_BP
Cluster1	GO:0045893	positive regulation of DNA-templated transcription	11	219	838	19990	1.2	0.313	O65154 O80386 O80653 P46667 Q6NPP4 Q8GYM6 Q8H1P9 Q8LPF0 Q9AR19 Q9FKE6 Q9SQX9	GO_BP
Cluster1	GO:1904951	positive regulation of establishment of protein localization	1	219	52	19990	1.76	0.436	Q39011	GO_BP
Cluster1	GO:0009911	positive regulation of flower development	1	219	83	19990	1.1	0.6	Q94F30	GO_BP
Cluster1	GO:0010628	positive regulation of gene expression	12	219	986	19990	1.11	0.396	F4K2E9 O65154 O80386 O80653 P46667 Q6NPP4 Q8GYM6 Q8H1P9 Q8LPF0 Q9AR19 Q9FKE6 Q9SQX9	GO_BP
Cluster1	GO:0010560	positive regulation of glycoprotein biosynthetic process	1	219	5	19990	18.26	0.0536	F4IXW2	GO_BP
Cluster1	GO:1903020	positive regulation of glycoprotein metabolic process	1	219	5	19990	18.26	0.0536	F4IXW2	GO_BP
Cluster1	GO:0045927	positive regulation of growth	1	219	108	19990	0.85	0.697	Q8VWF5	GO_BP
Cluster1	GO:0050778	positive regulation of immune response	3	219	218	19990	1.26	0.428	Q1PDV6 Q9FE20 Q9LDZ5	GO_BP
Cluster1	GO:0002684	positive regulation of immune system process	3	219	226	19990	1.21	0.451	Q1PDV6 Q9FE20 Q9LDZ5	GO_BP
Cluster1	GO:0045089	positive regulation of innate immune response	3	219	198	19990	1.38	0.369	Q1PDV6 Q9FE20 Q9LDZ5	GO_BP
Cluster1	GO:0090316	positive regulation of intracellular protein transport	1	219	33	19990	2.77	0.305	Q39011	GO_BP
Cluster1	GO:1902533	positive regulation of intracellular signal transduction	4	219	93	19990	3.93	0.0192	F4HRJ4 F4KBP5 Q1PDV6 Q9C5H5	GO_BP
Cluster1	GO:0032388	positive regulation of intracellular transport	2	219	42	19990	4.35	0.0773	F4IVU7 Q39011	GO_BP
Cluster1	GO:0033674	positive regulation of kinase activity	8	219	165	19990	4.43	0.000481	F4HRJ4 F4JMF4 Q1PDV6 Q8GYM6 Q944A6 Q9C5H5 Q9FKE6 Q9LJD8	GO_BP
Cluster1	GO:0010557	positive regulation of macromolecule biosynthetic process	14	219	984	19990	1.3	0.193	F4IXW2 O65154 O80386 O80653 P46667 Q6NPP4 Q8GYM6 Q8H1P9 Q8LPF0 Q9AR19 Q9FKE6 Q9LR70 Q9M565 Q9SQX9	GO_BP
Cluster1	GO:0010604	positive regulation of macromolecule metabolic process	24	219	1393	19990	1.57	0.0186	F4HRJ4 F4IXW2 F4JMF4 F4K2E9 O65154 O80386 O80653 O82199 P46667 Q1PDV6 Q6NPP4 Q8GYM6 Q8H1P9 Q8LPF0 Q944A6 Q9AR19 Q9C5H5 Q9FKE6 Q9LJD8 Q9LJX4 Q9LR70 Q9M0G2 Q9M565 Q9SQX9	GO_BP
Cluster1	GO:0043406	positive regulation of MAP kinase activity	3	219	58	19990	4.72	0.0257	F4HRJ4 Q1PDV6 Q9C5H5	GO_BP
Cluster1	GO:0043410	positive regulation of MAPK cascade	3	219	69	19990	3.97	0.0401	F4HRJ4 Q1PDV6 Q9C5H5	GO_BP
Cluster1	GO:0051446	positive regulation of meiotic cell cycle	1	219	16	19990	5.7	0.162	Q8VWF5	GO_BP
Cluster1	GO:0045836	positive regulation of meiotic nuclear division	1	219	9	19990	10.14	0.0944	Q8VWF5	GO_BP
Cluster1	GO:0009893	positive regulation of metabolic process	25	219	1535	19990	1.49	0.0301	F4HRJ4 F4IXW2 F4JMF4 F4K2E9 O65154 O80386 O80653 O82199 P46667 Q1PDV6 Q6NPP4 Q8GYM6 Q8H1P9 Q8LPF0 Q944A6 Q9AR19 Q9C5H5 Q9FKE6 Q9LJD8 Q9LJX4 Q9LR70 Q9M0G2 Q9M565 Q9S7J7 Q9SQX9	GO_BP
Cluster1	GO:0044093	positive regulation of molecular function	11	219	412	19990	2.44	0.00593	F4HRJ4 F4JMF4 Q1PDV6 Q8GYM6 Q944A6 Q9C5H5 Q9FKE6 Q9LJD8 Q9LR70 Q9LTX1 Q9ZNZ7	GO_BP
Cluster1	GO:0061014	positive regulation of mRNA catabolic process	3	219	40	19990	6.85	0.00951	O82199 Q9LJX4 Q9M0G2	GO_BP
Cluster1	GO:1903313	positive regulation of mRNA metabolic process	3	219	52	19990	5.27	0.0193	O82199 Q9LJX4 Q9M0G2	GO_BP
Cluster1	GO:0051240	positive regulation of multicellular organismal process	1	219	357	19990	0.26	0.981	Q94F30	GO_BP
Cluster1	GO:0051785	positive regulation of nuclear division	1	219	26	19990	3.51	0.249	Q8VWF5	GO_BP
Cluster1	GO:0046824	positive regulation of nucleocytoplasmic transport	2	219	7	19990	26.08	0.00242	F4IVU7 Q39011	GO_BP
Cluster1	GO:0010638	positive regulation of organelle organization	5	219	218	19990	2.09	0.0922	Q8VWF5 Q9LR70 Q9SE97 Q9SRR2 Q9XIE0	GO_BP
Cluster1	GO:0045937	positive regulation of phosphate metabolic process	8	219	182	19990	4.01	0.000915	F4HRJ4 F4JMF4 Q1PDV6 Q8GYM6 Q944A6 Q9C5H5 Q9FKE6 Q9LJD8	GO_BP
Cluster1	GO:0010562	positive regulation of phosphorus metabolic process	8	219	182	19990	4.01	0.000915	F4HRJ4 F4JMF4 Q1PDV6 Q8GYM6 Q944A6 Q9C5H5 Q9FKE6 Q9LJD8	GO_BP
Cluster1	GO:0042327	positive regulation of phosphorylation	8	219	181	19990	4.03	0.000883	F4HRJ4 F4JMF4 Q1PDV6 Q8GYM6 Q944A6 Q9C5H5 Q9FKE6 Q9LJD8	GO_BP
Cluster1	GO:0048582	positive regulation of post-embryonic development	1	219	193	19990	0.47	0.882	Q94F30	GO_BP
Cluster1	GO:0046827	positive regulation of protein export from nucleus	1	219	3	19990	30.43	0.0325	Q39011	GO_BP
Cluster1	GO:0060050	positive regulation of protein glycosylation	1	219	5	19990	18.26	0.0536	F4IXW2	GO_BP
Cluster1	GO:0045860	positive regulation of protein kinase activity	8	219	160	19990	4.56	0.000392	F4HRJ4 F4JMF4 Q1PDV6 Q8GYM6 Q944A6 Q9C5H5 Q9FKE6 Q9LJD8	GO_BP
Cluster1	GO:1903829	positive regulation of protein localization	1	219	41	19990	2.23	0.364	Q39011	GO_BP
Cluster1	GO:0051247	positive regulation of protein metabolic process	9	219	404	19990	2.03	0.0345	F4HRJ4 F4IXW2 F4JMF4 Q1PDV6 Q8GYM6 Q944A6 Q9C5H5 Q9FKE6 Q9LJD8	GO_BP
Cluster1	GO:0031401	positive regulation of protein modification process	9	219	250	19990	3.29	0.00181	F4HRJ4 F4IXW2 F4JMF4 Q1PDV6 Q8GYM6 Q944A6 Q9C5H5 Q9FKE6 Q9LJD8	GO_BP
Cluster1	GO:0001934	positive regulation of protein phosphorylation	8	219	176	19990	4.15	0.000736	F4HRJ4 F4JMF4 Q1PDV6 Q8GYM6 Q944A6 Q9C5H5 Q9FKE6 Q9LJD8	GO_BP
Cluster1	GO:0032273	positive regulation of protein polymerization	3	219	70	19990	3.91	0.0416	Q9SE97 Q9SRR2 Q9XIE0	GO_BP
Cluster1	GO:0051222	positive regulation of protein transport	1	219	50	19990	1.83	0.424	Q39011	GO_BP
Cluster1	GO:0031334	positive regulation of protein-containing complex assembly	4	219	116	19990	3.15	0.0388	O65154 Q9SE97 Q9SRR2 Q9XIE0	GO_BP
Cluster1	GO:2000243	positive regulation of reproductive process	2	219	129	19990	1.42	0.414	Q8VWF5 Q94F30	GO_BP
Cluster1	GO:1901421	positive regulation of response to alcohol	2	219	105	19990	1.74	0.32	Q9M7Q2 Q9S814	GO_BP
Cluster1	GO:0002833	positive regulation of response to biotic stimulus	1	219	126	19990	0.72	0.752	Q1PDV6	GO_BP
Cluster1	GO:0032103	positive regulation of response to external stimulus	1	219	134	19990	0.68	0.773	Q1PDV6	GO_BP
Cluster1	GO:1901002	positive regulation of response to salt stress	1	219	41	19990	2.23	0.364	Q8H1P9	GO_BP
Cluster1	GO:0048584	positive regulation of response to stimulus	10	219	739	19990	1.24	0.293	F4HRJ4 F4IXW2 F4KBP5 Q1PDV6 Q8H1P9 Q9C5H5 Q9FE20 Q9LDZ5 Q9M7Q2 Q9S814	GO_BP
Cluster1	GO:1902584	positive regulation of response to water deprivation	1	219	34	19990	2.68	0.313	Q8H1P9	GO_BP
Cluster1	GO:1903036	positive regulation of response to wounding	1	219	7	19990	13.04	0.0742	F4IXW2	GO_BP
Cluster1	GO:1902680	positive regulation of RNA biosynthetic process	12	219	873	19990	1.25	0.25	O65154 O80386 O80653 P46667 Q6NPP4 Q8GYM6 Q8H1P9 Q8LPF0 Q9AR19 Q9FKE6 Q9M565 Q9SQX9	GO_BP
Cluster1	GO:0046833	positive regulation of RNA export from nucleus	1	219	1	19990	91.28	0.011	F4IVU7	GO_BP
Cluster1	GO:0051254	positive regulation of RNA metabolic process	16	219	926	19990	1.58	0.0488	F4K2E9 O65154 O80386 O80653 O82199 P46667 Q6NPP4 Q8GYM6 Q8H1P9 Q8LPF0 Q9AR19 Q9FKE6 Q9LJX4 Q9M0G2 Q9M565 Q9SQX9	GO_BP
Cluster1	GO:0033120	positive regulation of RNA splicing	1	219	12	19990	7.61	0.124	F4K2E9	GO_BP
Cluster1	GO:0009967	positive regulation of signal transduction	6	219	293	19990	1.87	0.104	F4HRJ4 F4KBP5 Q1PDV6 Q9C5H5 Q9M7Q2 Q9S814	GO_BP
Cluster1	GO:0023056	positive regulation of signaling	6	219	299	19990	1.83	0.112	F4HRJ4 F4KBP5 Q1PDV6 Q9C5H5 Q9M7Q2 Q9S814	GO_BP
Cluster1	GO:1902905	positive regulation of supramolecular fiber organization	3	219	84	19990	3.26	0.0648	Q9SE97 Q9SRR2 Q9XIE0	GO_BP
Cluster1	GO:0032206	positive regulation of telomere maintenance	1	219	22	19990	4.15	0.215	Q9LR70	GO_BP
Cluster1	GO:0032212	positive regulation of telomere maintenance via telomerase	1	219	14	19990	6.52	0.143	Q9LR70	GO_BP
Cluster1	GO:0045944	positive regulation of transcription by RNA polymerase II	5	219	276	19990	1.65	0.187	O65154 Q6NPP4 Q8GYM6 Q8LPF0 Q9FKE6	GO_BP
Cluster1	GO:0051347	positive regulation of transferase activity	11	219	191	19990	5.26	8.74e-06	F4HRJ4 F4JMF4 Q1PDV6 Q8GYM6 Q944A6 Q9C5H5 Q9FKE6 Q9LJD8 Q9LR70 Q9LTX1 Q9ZNZ7	GO_BP
Cluster1	GO:0051050	positive regulation of transport	2	219	99	19990	1.84	0.296	F4IVU7 Q39011	GO_BP
Cluster1	GO:0090303	positive regulation of wound healing	1	219	7	19990	13.04	0.0742	F4IXW2	GO_BP
Cluster1	GO:0009791	post-embryonic development	30	219	2600	19990	1.05	0.41	F4K2E9 O23310 O23702 O80452 O80653 O82170 P46667 Q67XD9 Q680Q4 Q6E7H0 Q6R8G3 Q8GUI6 Q8H0Z6 Q8L5Z7 Q8RWZ6 Q8W586 Q940Y5 Q9AR19 Q9C500 Q9C5J9 Q9FLP0 Q9FVE6 Q9FVQ1 Q9LE42 Q9LJX0 Q9LPV9 Q9LQF2 Q9LX29 Q9SQX9 Q9ZR72	GO_BP
Cluster1	GO:0090698	post-embryonic plant morphogenesis	6	219	408	19990	1.34	0.29	O23702 Q67XD9 Q9FVQ1 Q9LQF2 Q9LW68 Q9LX29	GO_BP
Cluster1	GO:0090696	post-embryonic plant organ development	8	219	404	19990	1.81	0.0774	O23702 Q67XD9 Q6E7H0 Q9C500 Q9FLP0 Q9LJX0 Q9LQF2 Q9LX29	GO_BP
Cluster1	GO:0090697	post-embryonic plant organ morphogenesis	4	219	279	19990	1.31	0.366	O23702 Q67XD9 Q9LQF2 Q9LX29	GO_BP
Cluster1	GO:0048528	post-embryonic root development	7	219	266	19990	2.4	0.0276	Q67XD9 Q6E7H0 Q9C500 Q9FLP0 Q9LJX0 Q9LQF2 Q9LX29	GO_BP
Cluster1	GO:0010101	post-embryonic root morphogenesis	3	219	145	19990	1.89	0.213	Q67XD9 Q9LQF2 Q9LX29	GO_BP
Cluster1	GO:0006892	post-Golgi vesicle-mediated transport	1	219	45	19990	2.03	0.391	Q9LNH6	GO_BP
Cluster1	GO:0016441	post-transcriptional gene silencing	6	219	150	19990	3.65	0.00626	F4K2E9 P92965 P92966 Q8W4D8 Q9SQX9 Q9XFD1	GO_BP
Cluster1	GO:0010608	post-transcriptional regulation of gene expression	11	219	381	19990	2.64	0.00332	F4K2E9 O82199 P92965 P92966 Q8W4D8 Q9LJX4 Q9LR70 Q9LTX1 Q9M0G2 Q9SQX9 Q9XFD1	GO_BP
Cluster1	GO:0071805	potassium ion transmembrane transport	2	219	123	19990	1.48	0.391	Q9FY75 Q9LKW9	GO_BP
Cluster1	GO:0006813	potassium ion transport	2	219	127	19990	1.44	0.406	Q9FY75 Q9LKW9	GO_BP
Cluster1	GO:0036388	pre-replicative complex assembly	1	219	3	19990	30.43	0.0325	Q6E7H0	GO_BP
Cluster1	GO:0000913	preprophase band assembly	2	219	10	19990	18.26	0.00507	Q9FKP4 Q9LX99	GO_BP
Cluster1	GO:0044238	primary metabolic process	106	219	9160	19990	1.06	0.241	F4HQA1 F4HRJ4 F4HVH9 F4I6U7 F4I8B9 F4IVU7 F4J077 F4J6F6 F4JI10 F4JMF4 F4K148 F4K2E9 F4K645 F4K856 F4KBP5 O04928 O48549 O64760 O80653 O81126 O82264 O82486 P0C945 P18616 P43299 P92965 P92966 P93025 Q0WPK4 Q1PDV6 Q39011 Q39050 Q42404 Q67XD9 Q680Q4 Q6E7H0 Q6NPP4 Q84TH4 Q8GUI6 Q8GXZ3 Q8H0T4 Q8H0Z6 Q8L3P4 Q8L5Z7 Q8LPF0 Q8RWK8 Q8RWY7 Q8W4D8 Q93VP3 Q93VR3 Q940X9 Q941L0 Q944A6 Q944G9 Q94C98 Q94F30 Q94K75 …	GO_BP
Cluster1	GO:0031053	primary miRNA processing	4	219	17	19990	21.48	2.98e-05	F4K2E9 P92965 P92966 Q9XFD1	GO_BP
Cluster1	GO:0080022	primary root development	2	219	56	19990	3.26	0.125	Q67XD9 Q9LQF2	GO_BP
Cluster1	GO:0061919	process utilizing autophagic mechanism	3	219	109	19990	2.51	0.118	Q0WQ75 Q8RY18 Q9ZU93	GO_BP
Cluster1	GO:0012501	programmed cell death	5	219	282	19990	1.62	0.198	F4JTN2 Q93VP3 Q9C8K0 Q9LYG9 Q9SYG4	GO_BP
Cluster1	GO:0097468	programmed cell death in response to reactive oxygen species	1	219	12	19990	7.61	0.124	Q9LYG9	GO_BP
Cluster1	GO:0010498	proteasomal protein catabolic process	3	219	471	19990	0.58	0.892	F4K148 Q9M206 Q9ZU93	GO_BP
Cluster1	GO:0006473	protein acetylation	4	219	120	19990	3.04	0.0431	F4KBP5 Q84TH4 Q9AR19 Q9LE42	GO_BP
Cluster1	GO:0043543	protein acylation	4	219	128	19990	2.85	0.0524	F4KBP5 Q84TH4 Q9AR19 Q9LE42	GO_BP
Cluster1	GO:0008213	protein alkylation	3	219	147	19990	1.86	0.218	F4HQA1 F4KBP5 Q8GUI6	GO_BP
Cluster1	GO:0046777	protein autophosphorylation	17	219	421	19990	3.69	4.28e-06	F4HRJ4 F4HVH9 F4J6F6 F4JI10 F4K645 P93025 Q1PDV6 Q39011 Q39050 Q944A6 Q9C5H5 Q9FE20 Q9FKL3 Q9LDZ5 Q9LJD8 Q9LX29 Q9ZSA2	GO_BP
Cluster1	GO:0030163	protein catabolic process	6	219	867	19990	0.63	0.917	F4K148 O82264 Q9C829 Q9LYC2 Q9M206 Q9ZU93	GO_BP
Cluster1	GO:0051259	protein complex oligomerization	3	219	151	19990	1.81	0.23	Q8LBP4 Q9FF75 Q9MAH0	GO_BP
Cluster1	GO:0006476	protein deacetylation	1	219	59	19990	1.55	0.478	Q9FVE6	GO_BP
Cluster1	GO:0035601	protein deacylation	1	219	68	19990	1.34	0.528	Q9FVE6	GO_BP
Cluster1	GO:0008214	protein dealkylation	2	219	41	19990	4.45	0.0742	Q8GUI6 Q9SQX9	GO_BP
Cluster1	GO:0006482	protein demethylation	2	219	41	19990	4.45	0.0742	Q8GUI6 Q9SQX9	GO_BP
Cluster1	GO:0016926	protein desumoylation	1	219	12	19990	7.61	0.124	Q94F30	GO_BP
Cluster1	GO:0032527	protein exit from endoplasmic reticulum	1	219	10	19990	9.13	0.104	Q9M206	GO_BP
Cluster1	GO:0006611	protein export from nucleus	6	219	124	19990	4.42	0.00247	F4K2E9 O81126 P0C945 Q9C829 Q9FYB7 Q9SJA6	GO_BP
Cluster1	GO:0006457	protein folding	1	219	179	19990	0.51	0.862	Q9LV21	GO_BP
Cluster1	GO:0006486	protein glycosylation	1	219	122	19990	0.75	0.74	F4I6U7	GO_BP
Cluster1	GO:0051291	protein heterooligomerization	2	219	15	19990	12.17	0.0114	Q8LBP4 Q9FF75	GO_BP
Cluster1	GO:0070208	protein heterotrimerization	1	219	6	19990	15.21	0.064	Q8LBP4	GO_BP
Cluster1	GO:0051260	protein homooligomerization	1	219	84	19990	1.09	0.604	Q9FF75	GO_BP
Cluster1	GO:0017038	protein import	5	219	190	19990	2.4	0.0584	F4IGA5 Q8LBP4 Q9C829 Q9FMA3 Q9M206	GO_BP
Cluster1	GO:0045038	protein import into chloroplast thylakoid membrane	1	219	6	19990	15.21	0.064	Q8LBP4	GO_BP
Cluster1	GO:0006606	protein import into nucleus	3	219	81	19990	3.38	0.0594	F4IGA5 Q9C829 Q9M206	GO_BP
Cluster1	GO:0016558	protein import into peroxisome matrix	1	219	23	19990	3.97	0.224	Q9FMA3	GO_BP
Cluster1	GO:0016560	protein import into peroxisome matrix, docking	1	219	4	19990	22.82	0.0431	Q9FMA3	GO_BP
Cluster1	GO:0045048	protein insertion into ER membrane	1	219	10	19990	9.13	0.104	Q9M206	GO_BP
Cluster1	GO:0051205	protein insertion into membrane	1	219	14	19990	6.52	0.143	Q9M206	GO_BP
Cluster1	GO:0008104	protein localization	14	219	834	19990	1.53	0.0754	F4IGA5 F4K148 F4K2E9 O81126 P0C945 Q8LBP4 Q9C829 Q9FF75 Q9FMA3 Q9FYB7 Q9LNH6 Q9M206 Q9SHC8 Q9SJA6	GO_BP
Cluster1	GO:0072598	protein localization to chloroplast	1	219	61	19990	1.5	0.49	Q8LBP4	GO_BP
Cluster1	GO:0070972	protein localization to endoplasmic reticulum	1	219	42	19990	2.17	0.371	Q9M206	GO_BP
Cluster1	GO:0072657	protein localization to membrane	2	219	89	19990	2.05	0.255	Q8LBP4 Q9M206	GO_BP
Cluster1	GO:0090435	protein localization to nuclear envelope	1	219	4	19990	22.82	0.0431	Q9FF75	GO_BP
Cluster1	GO:0034504	protein localization to nucleus	4	219	95	19990	3.84	0.0206	F4IGA5 Q9C829 Q9FF75 Q9M206	GO_BP
Cluster1	GO:0033365	protein localization to organelle	7	219	408	19990	1.57	0.162	F4IGA5 Q8LBP4 Q9C829 Q9FF75 Q9FMA3 Q9LNH6 Q9M206	GO_BP
Cluster1	GO:0072662	protein localization to peroxisome	1	219	33	19990	2.77	0.305	Q9FMA3	GO_BP
Cluster1	GO:0072665	protein localization to vacuole	1	219	70	19990	1.3	0.538	Q9LNH6	GO_BP
Cluster1	GO:0051604	protein maturation	1	219	103	19990	0.89	0.679	Q8L5Z7	GO_BP
Cluster1	GO:0019538	protein metabolic process	56	219	4312	19990	1.19	0.0881	F4HQA1 F4HRJ4 F4HVH9 F4I6U7 F4J6F6 F4JI10 F4JMF4 F4K148 F4K645 F4KBP5 O64760 O82264 P93025 Q1PDV6 Q39011 Q39050 Q680Q4 Q84TH4 Q8GUI6 Q8GXZ3 Q8H0T4 Q8L5Z7 Q8RWY7 Q93VP3 Q944A6 Q94F30 Q9AR19 Q9C5H5 Q9C660 Q9C829 Q9C8M9 Q9CAI5 Q9FE20 Q9FKL3 Q9FL12 Q9FMF5 Q9FVE6 Q9LDZ5 Q9LE42 Q9LIN5 Q9LJD8 Q9LM33 Q9LTA6 Q9LTX1 Q9LX29 Q9LY75 Q9LYC2 Q9M206 Q9S713 Q9SAD7 Q9SJM3 Q9SLF7 Q9SQX9 Q9SSA4 Q9ZSA2 Q9ZU93	GO_BP
Cluster1	GO:0006479	protein methylation	3	219	147	19990	1.86	0.218	F4HQA1 F4KBP5 Q8GUI6	GO_BP
Cluster1	GO:0032446	protein modification by small protein conjugation	5	219	781	19990	0.58	0.933	F4K148 Q680Q4 Q8H0T4 Q9FMF5 Q9LTA6	GO_BP
Cluster1	GO:0070647	protein modification by small protein conjugation or removal	6	219	843	19990	0.65	0.904	F4K148 Q680Q4 Q8H0T4 Q94F30 Q9FMF5 Q9LTA6	GO_BP
Cluster1	GO:0070646	protein modification by small protein removal	1	219	67	19990	1.36	0.523	Q94F30	GO_BP
Cluster1	GO:0036211	protein modification process	44	219	3042	19990	1.32	0.0304	F4HQA1 F4HRJ4 F4HVH9 F4I6U7 F4J6F6 F4JI10 F4JMF4 F4K148 F4K645 F4KBP5 P93025 Q1PDV6 Q39011 Q39050 Q680Q4 Q84TH4 Q8GUI6 Q8GXZ3 Q8H0T4 Q8RWY7 Q944A6 Q94F30 Q9AR19 Q9C5H5 Q9C660 Q9C8M9 Q9CAI5 Q9FE20 Q9FKL3 Q9FMF5 Q9FVE6 Q9LDZ5 Q9LE42 Q9LJD8 Q9LM33 Q9LTA6 Q9LTX1 Q9LX29 Q9LY75 Q9S713 Q9SJM3 Q9SQX9 Q9SSA4 Q9ZSA2	GO_BP
Cluster1	GO:0000413	protein peptidyl-prolyl isomerization	2	219	58	19990	3.15	0.133	Q8RWY7 Q9LY75	GO_BP
Cluster1	GO:0006468	protein phosphorylation	27	219	1332	19990	1.85	0.00148	F4HRJ4 F4HVH9 F4J6F6 F4JI10 F4JMF4 F4K645 P93025 Q1PDV6 Q39011 Q39050 Q8GXZ3 Q944A6 Q9C5H5 Q9C660 Q9C8M9 Q9CAI5 Q9FE20 Q9FKL3 Q9LDZ5 Q9LJD8 Q9LM33 Q9LTX1 Q9LX29 Q9S713 Q9SJM3 Q9SSA4 Q9ZSA2	GO_BP
Cluster1	GO:0051258	protein polymerization	2	219	55	19990	3.32	0.122	Q8RWY6 Q94FN2	GO_BP
Cluster1	GO:0050821	protein stabilization	1	219	45	19990	2.03	0.391	Q8RWY6	GO_BP
Cluster1	GO:0016925	protein sumoylation	1	219	26	19990	3.51	0.249	Q680Q4	GO_BP
Cluster1	GO:0006605	protein targeting	5	219	274	19990	1.67	0.183	Q8LBP4 Q9FMA3 Q9LNH6 Q9M206 Q9SHC8	GO_BP
Cluster1	GO:0045036	protein targeting to chloroplast	1	219	58	19990	1.57	0.473	Q8LBP4	GO_BP
Cluster1	GO:0045047	protein targeting to ER	1	219	31	19990	2.94	0.289	Q9M206	GO_BP
Cluster1	GO:0006612	protein targeting to membrane	2	219	42	19990	4.35	0.0773	Q8LBP4 Q9M206	GO_BP
Cluster1	GO:0006625	protein targeting to peroxisome	1	219	33	19990	2.77	0.305	Q9FMA3	GO_BP
Cluster1	GO:0006623	protein targeting to vacuole	1	219	58	19990	1.57	0.473	Q9LNH6	GO_BP
Cluster1	GO:0051262	protein tetramerization	1	219	51	19990	1.79	0.43	Q9MAH0	GO_BP
Cluster1	GO:0044743	protein transmembrane import into intracellular organelle	2	219	80	19990	2.28	0.219	Q8LBP4 Q9FMA3	GO_BP
Cluster1	GO:0071806	protein transmembrane transport	3	219	130	19990	2.11	0.171	Q8LBP4 Q9FMA3 Q9M206	GO_BP
Cluster1	GO:0015031	protein transport	13	219	661	19990	1.8	0.0307	F4IGA5 F4K148 F4K2E9 O81126 P0C945 Q8LBP4 Q9C829 Q9FMA3 Q9FYB7 Q9LNH6 Q9M206 Q9SHC8 Q9SJA6	GO_BP
Cluster1	GO:0070206	protein trimerization	1	219	15	19990	6.09	0.152	Q8LBP4	GO_BP
Cluster1	GO:0016567	protein ubiquitination	4	219	739	19990	0.49	0.964	F4K148 Q8H0T4 Q9FMF5 Q9LTA6	GO_BP
Cluster1	GO:0065003	protein-containing complex assembly	19	219	800	19990	2.17	0.00133	F4J077 O23702 O80653 Q0WPK4 Q6E7H0 Q8LBP4 Q8LPF0 Q8RWY6 Q94C98 Q94FN2 Q9FF75 Q9FYB7 Q9LHP2 Q9LKU3 Q9LR70 Q9M565 Q9MAH0 Q9SEU4 Q9XF89	GO_BP
Cluster1	GO:0031503	protein-containing complex localization	7	219	136	19990	4.7	0.000761	F4IGA5 F4K2E9 O81126 P0C945 Q9C829 Q9FYB7 Q9SJA6	GO_BP
Cluster1	GO:0043933	protein-containing complex organization	20	219	902	19990	2.02	0.00225	F4J077 F4KBP5 O23702 O80653 Q0WPK4 Q6E7H0 Q8LBP4 Q8LPF0 Q8RWY6 Q94C98 Q94FN2 Q9FF75 Q9FYB7 Q9LHP2 Q9LKU3 Q9LR70 Q9M565 Q9MAH0 Q9SEU4 Q9XF89	GO_BP
Cluster1	GO:0065004	protein-DNA complex assembly	3	219	121	19990	2.26	0.147	Q6E7H0 Q8LPF0 Q9M565	GO_BP
Cluster1	GO:0071824	protein-DNA complex organization	4	219	154	19990	2.37	0.0894	F4KBP5 Q6E7H0 Q8LPF0 Q9M565	GO_BP
Cluster1	GO:0022618	protein-RNA complex assembly	10	219	261	19990	3.5	0.000634	F4J077 O23702 O80653 Q0WPK4 Q94C98 Q9FYB7 Q9LHP2 Q9LKU3 Q9LR70 Q9SEU4	GO_BP
Cluster1	GO:0071826	protein-RNA complex organization	10	219	271	19990	3.37	0.000846	F4J077 O23702 O80653 Q0WPK4 Q94C98 Q9FYB7 Q9LHP2 Q9LKU3 Q9LR70 Q9SEU4	GO_BP
Cluster1	GO:0006508	proteolysis	8	219	1229	19990	0.59	0.963	F4K148 O82264 Q94F30 Q9C829 Q9FL12 Q9LYC2 Q9M206 Q9ZU93	GO_BP
Cluster1	GO:0051603	proteolysis involved in protein catabolic process	6	219	741	19990	0.74	0.826	F4K148 O82264 Q9C829 Q9LYC2 Q9M206 Q9ZU93	GO_BP
Cluster1	GO:1902600	proton transmembrane transport	5	219	211	19990	2.16	0.083	P19456 P20649 Q93Z81 Q9LKW9 Q9LV11	GO_BP
Cluster1	GO:0001522	pseudouridine synthesis	1	219	29	19990	3.15	0.274	Q9LR70	GO_BP
Cluster1	GO:0009135	purine nucleoside diphosphate metabolic process	1	219	68	19990	1.34	0.528	Q944G9	GO_BP
Cluster1	GO:0009127	purine nucleoside monophosphate biosynthetic process	1	219	87	19990	1.05	0.617	Q944G9	GO_BP
Cluster1	GO:0009126	purine nucleoside monophosphate metabolic process	1	219	140	19990	0.65	0.787	Q944G9	GO_BP
Cluster1	GO:0009145	purine nucleoside triphosphate biosynthetic process	1	219	81	19990	1.13	0.591	Q944G9	GO_BP
Cluster1	GO:0009144	purine nucleoside triphosphate metabolic process	1	219	137	19990	0.67	0.78	Q944G9	GO_BP
Cluster1	GO:0006164	purine nucleotide biosynthetic process	1	219	166	19990	0.55	0.841	Q944G9	GO_BP
Cluster1	GO:0006163	purine nucleotide metabolic process	1	219	265	19990	0.34	0.947	Q944G9	GO_BP
Cluster1	GO:0009179	purine ribonucleoside diphosphate metabolic process	1	219	68	19990	1.34	0.528	Q944G9	GO_BP
Cluster1	GO:0009168	purine ribonucleoside monophosphate biosynthetic process	1	219	87	19990	1.05	0.617	Q944G9	GO_BP
Cluster1	GO:0009167	purine ribonucleoside monophosphate metabolic process	1	219	140	19990	0.65	0.787	Q944G9	GO_BP
Cluster1	GO:0009206	purine ribonucleoside triphosphate biosynthetic process	1	219	81	19990	1.13	0.591	Q944G9	GO_BP
Cluster1	GO:0009205	purine ribonucleoside triphosphate metabolic process	1	219	136	19990	0.67	0.778	Q944G9	GO_BP
Cluster1	GO:0009152	purine ribonucleotide biosynthetic process	1	219	163	19990	0.56	0.835	Q944G9	GO_BP
Cluster1	GO:0009150	purine ribonucleotide metabolic process	1	219	257	19990	0.36	0.942	Q944G9	GO_BP
Cluster1	GO:0072522	purine-containing compound biosynthetic process	1	219	189	19990	0.48	0.877	Q944G9	GO_BP
Cluster1	GO:0072521	purine-containing compound metabolic process	1	219	317	19990	0.29	0.97	Q944G9	GO_BP
Cluster1	GO:0019363	pyridine nucleotide biosynthetic process	1	219	73	19990	1.25	0.553	Q944G9	GO_BP
Cluster1	GO:0019362	pyridine nucleotide metabolic process	1	219	116	19990	0.79	0.722	Q944G9	GO_BP
Cluster1	GO:0072525	pyridine-containing compound biosynthetic process	1	219	78	19990	1.17	0.577	Q944G9	GO_BP
Cluster1	GO:0072524	pyridine-containing compound metabolic process	1	219	121	19990	0.75	0.737	Q944G9	GO_BP
Cluster1	GO:0006221	pyrimidine nucleotide biosynthetic process	1	219	51	19990	1.79	0.43	O04928	GO_BP
Cluster1	GO:0006220	pyrimidine nucleotide metabolic process	1	219	54	19990	1.69	0.449	O04928	GO_BP
Cluster1	GO:0072528	pyrimidine-containing compound biosynthetic process	1	219	90	19990	1.01	0.63	O04928	GO_BP
Cluster1	GO:0072527	pyrimidine-containing compound metabolic process	1	219	110	19990	0.83	0.703	O04928	GO_BP
Cluster1	GO:0042866	pyruvate biosynthetic process	1	219	58	19990	1.57	0.473	Q944G9	GO_BP
Cluster1	GO:0006090	pyruvate metabolic process	1	219	86	19990	1.06	0.613	Q944G9	GO_BP
Cluster1	GO:2001057	reactive nitrogen species metabolic process	1	219	32	19990	2.85	0.297	P11832	GO_BP
Cluster1	GO:1903409	reactive oxygen species biosynthetic process	1	219	41	19990	2.23	0.364	P11832	GO_BP
Cluster1	GO:0072593	reactive oxygen species metabolic process	2	219	137	19990	1.33	0.444	P11832 P82281	GO_BP
Cluster1	GO:0006898	receptor-mediated endocytosis	1	219	71	19990	1.29	0.543	Q9C9Q4	GO_BP
Cluster1	GO:0007131	reciprocal meiotic recombination	1	219	120	19990	0.76	0.734	F4I8B9	GO_BP
Cluster1	GO:0010161	red light signaling pathway	1	219	37	19990	2.47	0.335	Q940T9	GO_BP
Cluster1	GO:0010017	red or far-red light signaling pathway	4	219	107	19990	3.41	0.0302	Q6R8G3 Q940T9 Q9M9T4 Q9SWI1	GO_BP
Cluster1	GO:0009585	red, far-red light phototransduction	2	219	41	19990	4.45	0.0742	Q9M9T4 Q9SWI1	GO_BP
Cluster1	GO:0003002	regionalization	5	219	300	19990	1.52	0.233	F4K2E9 Q0WQ75 Q9C9X0 Q9FVE6 Q9FVQ1	GO_BP
Cluster1	GO:0046719	regulation by virus of viral protein levels in host cell	1	219	1	19990	91.28	0.011	Q9LZ82	GO_BP
Cluster1	GO:0009787	regulation of abscisic acid-activated signaling pathway	4	219	274	19990	1.33	0.353	Q680Q4 Q9C8E6 Q9M7Q2 Q9S814	GO_BP
Cluster1	GO:0032956	regulation of actin cytoskeleton organization	5	219	136	19990	3.36	0.0171	F4IXW2 O80516 Q9SE97 Q9SRR2 Q9XIE0	GO_BP
Cluster1	GO:0030834	regulation of actin filament depolymerization	2	219	39	19990	4.68	0.068	Q9SE97 Q9SRR2	GO_BP
Cluster1	GO:0030832	regulation of actin filament length	5	219	113	19990	4.04	0.00814	F4IXW2 O80516 Q9SE97 Q9SRR2 Q9XIE0	GO_BP
Cluster1	GO:0110053	regulation of actin filament organization	5	219	114	19990	4	0.00844	F4IXW2 O80516 Q9SE97 Q9SRR2 Q9XIE0	GO_BP
Cluster1	GO:0030833	regulation of actin filament polymerization	5	219	109	19990	4.19	0.00701	F4IXW2 O80516 Q9SE97 Q9SRR2 Q9XIE0	GO_BP
Cluster1	GO:0032970	regulation of actin filament-based process	5	219	143	19990	3.19	0.0207	F4IXW2 O80516 Q9SE97 Q9SRR2 Q9XIE0	GO_BP
Cluster1	GO:0008064	regulation of actin polymerization or depolymerization	5	219	113	19990	4.04	0.00814	F4IXW2 O80516 Q9SE97 Q9SRR2 Q9XIE0	GO_BP
Cluster1	GO:0034248	regulation of amide metabolic process	3	219	209	19990	1.31	0.402	O82199 Q9LJX4 Q9M0G2	GO_BP
Cluster1	GO:0022603	regulation of anatomical structure morphogenesis	5	219	344	19990	1.33	0.325	O23702 Q39050 Q9CAI5 Q9FF75 Q9LJD8	GO_BP
Cluster1	GO:0090066	regulation of anatomical structure size	10	219	207	19990	4.41	9.93e-05	F4IXW2 O80516 Q6R8G3 Q9CA42 Q9LJD8 Q9LJX0 Q9SE97 Q9SRR2 Q9XIE0 Q9ZR72	GO_BP
Cluster1	GO:0010359	regulation of anion channel activity	1	219	24	19990	3.8	0.232	P93025	GO_BP
Cluster1	GO:0010361	regulation of anion channel activity by blue light	1	219	4	19990	22.82	0.0431	P93025	GO_BP
Cluster1	GO:0009786	regulation of asymmetric cell division	1	219	6	19990	15.21	0.064	Q9LX29	GO_BP
Cluster1	GO:0010506	regulation of autophagy	1	219	63	19990	1.45	0.501	Q9M206	GO_BP
Cluster1	GO:0010928	regulation of auxin mediated signaling pathway	4	219	85	19990	4.3	0.0142	Q8RWZ6 Q940Y5 Q9LJX0 Q9ZR72	GO_BP
Cluster1	GO:2000012	regulation of auxin polar transport	1	219	61	19990	1.5	0.49	Q9M9F9	GO_BP
Cluster1	GO:0050789	regulation of biological process	118	219	8211	19990	1.31	8.17e-05	F4HQA1 F4HRJ4 F4HSX9 F4HVH9 F4IGA5 F4IQ10 F4IVU7 F4IXW2 F4J077 F4J6F6 F4JI10 F4JMF4 F4JTN2 F4K2E9 F4K645 F4K856 F4KBP5 O23310 O23702 O65154 O80386 O80516 O80653 O81126 O82170 O82199 P20649 P43299 P46667 P92965 P92966 P93025 P93047 P93755 Q0WPK4 Q1PDV6 Q39011 Q39050 Q42344 Q67XD9 Q680Q4 Q6NPP4 Q6R8G3 Q84TH4 Q8GUI6 Q8GXZ3 Q8GYM6 Q8H1P9 Q8LBB2 Q8LBP4 Q8LPF0 Q8RWY6 Q8RWZ6 Q8VWF5 Q8W4D8 Q940T9 Q940X9 …	GO_BP
Cluster1	GO:0065008	regulation of biological quality	40	219	2115	19990	1.73	0.000411	F4HVH9 F4IXW2 F4K645 O23702 O49613 O80516 O82199 P11832 P98205 Q39050 Q680Q4 Q6R8G3 Q8RWY6 Q8RWZ6 Q93V56 Q93Z81 Q93ZJ9 Q940Y5 Q9ASS2 Q9C8E6 Q9CA42 Q9CAI5 Q9FF75 Q9FKL3 Q9LJD8 Q9LJX0 Q9LJX4 Q9LKW9 Q9LPF1 Q9LR70 Q9LTX1 Q9LZ82 Q9M0G2 Q9M9F9 Q9S7J7 Q9S814 Q9SE97 Q9SRR2 Q9XIE0 Q9ZR72	GO_BP
Cluster1	GO:0009889	regulation of biosynthetic process	36	219	3576	19990	0.92	0.739	F4IGA5 F4IQ10 F4IXW2 F4K856 F4KBP5 O23310 O65154 O80386 O80653 O82199 P46667 P93047 P93755 Q42344 Q6NPP4 Q8GUI6 Q8GYM6 Q8H1P9 Q8LPF0 Q940T9 Q9AR19 Q9C829 Q9FKE6 Q9LHP2 Q9LJX4 Q9LR70 Q9LXV4 Q9M0G2 Q9M565 Q9M7Q2 Q9S7J7 Q9SEU4 Q9SQX9 Q9SYG4 Q9SZD1 Q9ZV88	GO_BP
Cluster1	GO:1900457	regulation of brassinosteroid mediated signaling pathway	2	219	45	19990	4.06	0.0871	F4JTN2 Q39011	GO_BP
Cluster1	GO:0060828	regulation of canonical Wnt signaling pathway	1	219	18	19990	5.07	0.18	Q9M303	GO_BP
Cluster1	GO:0009894	regulation of catabolic process	6	219	346	19990	1.58	0.18	O82199 Q9LJX4 Q9LR70 Q9LTX1 Q9M0G2 Q9M206	GO_BP
Cluster1	GO:0050790	regulation of catalytic activity	13	219	669	19990	1.77	0.0333	F4HRJ4 F4IXW2 F4JMF4 Q1PDV6 Q8GYM6 Q8LBB2 Q944A6 Q9C5H5 Q9FKE6 Q9LJD8 Q9LR70 Q9LTX1 Q9ZNZ7	GO_BP
Cluster1	GO:0010646	regulation of cell communication	18	219	1012	19990	1.62	0.0298	F4HRJ4 F4HVH9 F4JTN2 F4K645 F4KBP5 Q1PDV6 Q39011 Q680Q4 Q8RWZ6 Q940Y5 Q9C5H5 Q9C8E6 Q9FKL3 Q9LJX0 Q9M303 Q9M7Q2 Q9S814 Q9ZR72	GO_BP
Cluster1	GO:0051726	regulation of cell cycle	8	219	478	19990	1.53	0.156	F4HRJ4 F4JMF4 Q8GYM6 Q8H1P9 Q8VWF5 Q9C5H5 Q9FKE6 Q9LJD8	GO_BP
Cluster1	GO:0010564	regulation of cell cycle process	2	219	235	19990	0.78	0.731	Q8H1P9 Q8VWF5	GO_BP
Cluster1	GO:0060284	regulation of cell development	1	219	141	19990	0.65	0.79	O23702	GO_BP
Cluster1	GO:0045595	regulation of cell differentiation	1	219	271	19990	0.34	0.95	O23702	GO_BP
Cluster1	GO:0051302	regulation of cell division	8	219	178	19990	4.1	0.000792	F4HVH9 F4K645 O23702 Q8H1P9 Q8RWY6 Q9FKL3 Q9LJD8 Q9LX29	GO_BP
Cluster1	GO:0001558	regulation of cell growth	2	219	229	19990	0.8	0.718	P46667 Q9LJD8	GO_BP
Cluster1	GO:0022604	regulation of cell morphogenesis	5	219	197	19990	2.32	0.066	O23702 Q39050 Q9CAI5 Q9FF75 Q9LJD8	GO_BP
Cluster1	GO:0042127	regulation of cell population proliferation	2	219	224	19990	0.81	0.707	F4KBP5 Q8H1P9	GO_BP
Cluster1	GO:0008360	regulation of cell shape	4	219	67	19990	5.45	0.00627	O23702 Q39050 Q9CAI5 Q9FF75	GO_BP
Cluster1	GO:0008361	regulation of cell size	4	219	76	19990	4.8	0.00973	Q6R8G3 Q9LJD8 Q9LJX0 Q9ZR72	GO_BP
Cluster1	GO:0031326	regulation of cellular biosynthetic process	35	219	3532	19990	0.9	0.77	F4IGA5 F4IQ10 F4IXW2 F4K856 F4KBP5 O23310 O65154 O80386 O80653 O82199 P46667 P93047 P93755 Q42344 Q6NPP4 Q8GUI6 Q8GYM6 Q8H1P9 Q8LPF0 Q940T9 Q9AR19 Q9C829 Q9FKE6 Q9LHP2 Q9LJX4 Q9LR70 Q9LXV4 Q9M0G2 Q9M565 Q9M7Q2 Q9SEU4 Q9SQX9 Q9SYG4 Q9SZD1 Q9ZV88	GO_BP
Cluster1	GO:0031329	regulation of cellular catabolic process	6	219	285	19990	1.92	0.0941	O82199 Q9LJX4 Q9LR70 Q9LTX1 Q9M0G2 Q9M206	GO_BP
Cluster1	GO:0044087	regulation of cellular component biogenesis	6	219	311	19990	1.76	0.128	F4IXW2 O65154 O80516 Q9SE97 Q9SRR2 Q9XIE0	GO_BP
Cluster1	GO:0051128	regulation of cellular component organization	17	219	894	19990	1.74	0.0196	F4IXW2 O23702 O65154 O80516 P46667 Q39050 Q8RWY6 Q8VWF5 Q9C829 Q9CAI5 Q9FF75 Q9FHK4 Q9LJD8 Q9LR70 Q9SE97 Q9SRR2 Q9XIE0	GO_BP
Cluster1	GO:0032535	regulation of cellular component size	10	219	205	19990	4.45	9.16e-05	F4IXW2 O80516 Q6R8G3 Q9CA42 Q9LJD8 Q9LJX0 Q9SE97 Q9SRR2 Q9XIE0 Q9ZR72	GO_BP
Cluster1	GO:0010565	regulation of cellular ketone metabolic process	1	219	155	19990	0.59	0.82	Q680Q4	GO_BP
Cluster1	GO:0060341	regulation of cellular localization	2	219	140	19990	1.3	0.455	F4IVU7 Q39011	GO_BP
Cluster1	GO:0031323	regulation of cellular metabolic process	54	219	4340	19990	1.14	0.163	F4HRJ4 F4IGA5 F4IQ10 F4IXW2 F4JMF4 F4K2E9 F4K856 F4KBP5 O23310 O65154 O80386 O80653 O81126 O82199 P46667 P93047 P93755 Q1PDV6 Q42344 Q680Q4 Q6NPP4 Q84TH4 Q8GUI6 Q8GYM6 Q8H1P9 Q8LBB2 Q8LPF0 Q940T9 Q944A6 Q9AR19 Q9C5H5 Q9C829 Q9FKE6 Q9FYB7 Q9LHP2 Q9LJD8 Q9LJX4 Q9LKW9 Q9LR70 Q9LTX1 Q9LXV4 Q9M0G2 Q9M206 Q9M565 Q9M7Q2 Q9S713 Q9S7J7 Q9SEU4 Q9SJA6 Q9SQX9 Q9SYG4 Q9SZD1 Q9ZNZ7 Q9ZV88	GO_BP
Cluster1	GO:0030641	regulation of cellular pH	1	219	52	19990	1.76	0.436	Q9LKW9	GO_BP
Cluster1	GO:0050794	regulation of cellular process	99	219	7199	19990	1.26	0.00304	F4HRJ4 F4HVH9 F4IGA5 F4IQ10 F4IXW2 F4J6F6 F4JI10 F4JMF4 F4JTN2 F4K2E9 F4K645 F4K856 F4KBP5 O23310 O23702 O65154 O80386 O80516 O80653 O81126 O82199 P20649 P43299 P46667 P93025 P93047 P93755 Q1PDV6 Q39011 Q39050 Q42344 Q680Q4 Q6NPP4 Q6R8G3 Q84TH4 Q8GUI6 Q8GXZ3 Q8GYM6 Q8H1P9 Q8LBB2 Q8LBP4 Q8LPF0 Q8RWY6 Q8RWZ6 Q8VWF5 Q940T9 Q940Y5 Q944A6 Q9AR19 Q9C5H5 Q9C660 Q9C829 Q9C8E6 Q9C8K0 Q9C8M9 Q9CAI5 Q9FE20 …	GO_BP
Cluster1	GO:1905957	regulation of cellular response to alcohol	4	219	274	19990	1.33	0.353	Q680Q4 Q9C8E6 Q9M7Q2 Q9S814	GO_BP
Cluster1	GO:2001038	regulation of cellular response to drug	1	219	82	19990	1.11	0.596	Q8H1P9	GO_BP
Cluster1	GO:1902275	regulation of chromatin organization	1	219	126	19990	0.72	0.752	Q9C829	GO_BP
Cluster1	GO:0033044	regulation of chromosome organization	2	219	207	19990	0.88	0.665	Q9C829 Q9LR70	GO_BP
Cluster1	GO:0042752	regulation of circadian rhythm	2	219	105	19990	1.74	0.32	O80653 Q9LPV9	GO_BP
Cluster1	GO:1904029	regulation of cyclin-dependent protein kinase activity	2	219	40	19990	4.56	0.071	Q8GYM6 Q9FKE6	GO_BP
Cluster1	GO:0032465	regulation of cytokinesis	1	219	42	19990	2.17	0.371	Q8H1P9	GO_BP
Cluster1	GO:0051493	regulation of cytoskeleton organization	6	219	161	19990	3.4	0.00873	F4IXW2 O80516 Q8RWY6 Q9SE97 Q9SRR2 Q9XIE0	GO_BP
Cluster1	GO:0031347	regulation of defense response	8	219	718	19990	1.02	0.531	F4HSX9 Q1PDV6 Q680Q4 Q9C5H5 Q9FE20 Q9FHK4 Q9LDZ5 Q9S814	GO_BP
Cluster1	GO:2000071	regulation of defense response by callose deposition	1	219	50	19990	1.83	0.424	Q9C5H5	GO_BP
Cluster1	GO:1900424	regulation of defense response to bacterium	1	219	171	19990	0.53	0.849	Q1PDV6	GO_BP
Cluster1	GO:1900150	regulation of defense response to fungus	3	219	142	19990	1.93	0.204	Q1PDV6 Q9C5H5 Q9FHK4	GO_BP
Cluster1	GO:0040034	regulation of development, heterochronic	6	219	140	19990	3.91	0.00449	F4HVH9 F4K645 P46667 Q67XD9 Q9FKL3 Q9LQF2	GO_BP
Cluster1	GO:0048638	regulation of developmental growth	4	219	306	19990	1.19	0.432	O82170 Q6R8G3 Q8W4D8 Q9LJD8	GO_BP
Cluster1	GO:0050793	regulation of developmental process	23	219	1631	19990	1.29	0.127	F4HQA1 F4HVH9 F4K645 O23702 O80653 O82170 P46667 Q39050 Q67XD9 Q680Q4 Q6R8G3 Q8GUI6 Q8LBP4 Q8W4D8 Q940T9 Q94F30 Q9AR19 Q9C8E6 Q9CAI5 Q9FF75 Q9FKL3 Q9LJD8 Q9LQF2	GO_BP
Cluster1	GO:2000278	regulation of DNA biosynthetic process	1	219	44	19990	2.07	0.384	Q9LR70	GO_BP
Cluster1	GO:0051052	regulation of DNA metabolic process	2	219	242	19990	0.75	0.746	F4K856 Q9LR70	GO_BP
Cluster1	GO:0000018	regulation of DNA recombination	1	219	55	19990	1.66	0.455	F4K856	GO_BP
Cluster1	GO:0006275	regulation of DNA replication	1	219	78	19990	1.17	0.577	F4K856	GO_BP
Cluster1	GO:0090329	regulation of DNA-templated DNA replication	1	219	65	19990	1.4	0.512	F4K856	GO_BP
Cluster1	GO:0006355	regulation of DNA-templated transcription	30	219	3046	19990	0.9	0.765	F4IGA5 F4IQ10 F4KBP5 O23310 O65154 O80386 O80653 O82199 P46667 P93047 P93755 Q42344 Q6NPP4 Q8GUI6 Q8GYM6 Q8H1P9 Q8LPF0 Q940T9 Q9AR19 Q9C829 Q9FKE6 Q9LHP2 Q9LXV4 Q9M0G2 Q9M7Q2 Q9SEU4 Q9SQX9 Q9SYG4 Q9SZD1 Q9ZV88	GO_BP
Cluster1	GO:2000142	regulation of DNA-templated transcription initiation	1	219	40	19990	2.28	0.357	O65154	GO_BP
Cluster1	GO:0045995	regulation of embryonic development	1	219	37	19990	2.47	0.335	Q9LJD8	GO_BP
Cluster1	GO:0030100	regulation of endocytosis	2	219	55	19990	3.32	0.122	O80516 Q9FHK4	GO_BP
Cluster1	GO:0045604	regulation of epidermal cell differentiation	1	219	8	19990	11.41	0.0844	O23702	GO_BP
Cluster1	GO:0010482	regulation of epidermal cell division	1	219	3	19990	30.43	0.0325	O23702	GO_BP
Cluster1	GO:0045682	regulation of epidermis development	1	219	8	19990	11.41	0.0844	O23702	GO_BP
Cluster1	GO:0030856	regulation of epithelial cell differentiation	1	219	8	19990	11.41	0.0844	O23702	GO_BP
Cluster1	GO:2000114	regulation of establishment of cell polarity	1	219	27	19990	3.38	0.257	F4IXW2	GO_BP
Cluster1	GO:0070201	regulation of establishment of protein localization	1	219	103	19990	0.89	0.679	Q39011	GO_BP
Cluster1	GO:0032878	regulation of establishment or maintenance of cell polarity	2	219	38	19990	4.8	0.0649	F4IXW2 Q9FF75	GO_BP
Cluster1	GO:0010104	regulation of ethylene-activated signaling pathway	4	219	82	19990	4.45	0.0126	F4HVH9 F4K645 Q9FKL3 Q9S814	GO_BP
Cluster1	GO:0061387	regulation of extent of cell growth	1	219	12	19990	7.61	0.124	Q9LJD8	GO_BP
Cluster1	GO:0009962	regulation of flavonoid biosynthetic process	1	219	77	19990	1.19	0.573	Q9SQX9	GO_BP
Cluster1	GO:0009909	regulation of flower development	5	219	320	19990	1.43	0.274	F4HQA1 Q680Q4 Q8GUI6 Q940T9 Q94F30	GO_BP
Cluster1	GO:0010468	regulation of gene expression	49	219	3748	19990	1.19	0.0995	F4IGA5 F4IQ10 F4J077 F4K2E9 F4KBP5 O23310 O65154 O80386 O80653 O81126 O82199 P46667 P92965 P92966 P93047 P93755 Q0WPK4 Q42344 Q6NPP4 Q6R8G3 Q84TH4 Q8GUI6 Q8GYM6 Q8H1P9 Q8LPF0 Q8W4D8 Q940T9 Q940X9 Q94C98 Q9AR19 Q9C5J9 Q9C829 Q9FKE6 Q9FYB7 Q9LHP2 Q9LJX4 Q9LM33 Q9LR70 Q9LTX1 Q9LXV4 Q9M0G2 Q9M7Q2 Q9SEU4 Q9SJA6 Q9SQX9 Q9SYG4 Q9SZD1 Q9XFD1 Q9ZV88	GO_BP
Cluster1	GO:0060966	regulation of gene silencing by regulatory ncRNA	1	219	25	19990	3.65	0.241	Q9SQX9	GO_BP
Cluster1	GO:0043467	regulation of generation of precursor metabolites and energy	1	219	58	19990	1.57	0.473	Q9S713	GO_BP
Cluster1	GO:0010559	regulation of glycoprotein biosynthetic process	1	219	10	19990	9.13	0.104	F4IXW2	GO_BP
Cluster1	GO:1903018	regulation of glycoprotein metabolic process	1	219	10	19990	9.13	0.104	F4IXW2	GO_BP
Cluster1	GO:0040008	regulation of growth	7	219	494	19990	1.29	0.299	O82170 P46667 Q680Q4 Q6R8G3 Q8VWF5 Q8W4D8 Q9LJD8	GO_BP
Cluster1	GO:0043087	regulation of GTPase activity	1	219	91	19990	1	0.634	F4IXW2	GO_BP
Cluster1	GO:0010817	regulation of hormone levels	11	219	731	19990	1.37	0.18	F4HVH9 F4K645 Q39050 Q680Q4 Q8RWZ6 Q940Y5 Q9FKL3 Q9LJX0 Q9M9F9 Q9S814 Q9ZR72	GO_BP
Cluster1	GO:0032350	regulation of hormone metabolic process	1	219	114	19990	0.8	0.716	Q680Q4	GO_BP
Cluster1	GO:0051336	regulation of hydrolase activity	1	219	243	19990	0.38	0.932	F4IXW2	GO_BP
Cluster1	GO:0050776	regulation of immune response	5	219	342	19990	1.33	0.321	Q1PDV6 Q680Q4 Q9C5H5 Q9FE20 Q9LDZ5	GO_BP
Cluster1	GO:0002682	regulation of immune system process	5	219	404	19990	1.13	0.455	Q1PDV6 Q680Q4 Q9C5H5 Q9FE20 Q9LDZ5	GO_BP
Cluster1	GO:0045088	regulation of innate immune response	5	219	300	19990	1.52	0.233	Q1PDV6 Q680Q4 Q9C5H5 Q9FE20 Q9LDZ5	GO_BP
Cluster1	GO:0051453	regulation of intracellular pH	1	219	52	19990	1.76	0.436	Q9LKW9	GO_BP
Cluster1	GO:0033157	regulation of intracellular protein transport	1	219	56	19990	1.63	0.461	Q39011	GO_BP
Cluster1	GO:1902531	regulation of intracellular signal transduction	8	219	248	19990	2.94	0.00616	F4HRJ4 F4HVH9 F4K645 F4KBP5 Q1PDV6 Q9C5H5 Q9FKL3 Q9S814	GO_BP
Cluster1	GO:0032386	regulation of intracellular transport	2	219	78	19990	2.34	0.211	F4IVU7 Q39011	GO_BP
Cluster1	GO:0043549	regulation of kinase activity	9	219	216	19990	3.8	0.000651	F4HRJ4 F4JMF4 Q1PDV6 Q8GYM6 Q8LBB2 Q944A6 Q9C5H5 Q9FKE6 Q9LJD8	GO_BP
Cluster1	GO:2000024	regulation of leaf development	1	219	166	19990	0.55	0.841	O23702	GO_BP
Cluster1	GO:0032879	regulation of localization	7	219	532	19990	1.2	0.366	F4IVU7 O80516 P93025 Q39011 Q9C5H5 Q9FHK4 Q9M9F9	GO_BP
Cluster1	GO:0048586	regulation of long-day photoperiodism, flowering	1	219	61	19990	1.5	0.49	Q8GUI6	GO_BP
Cluster1	GO:0010556	regulation of macromolecule biosynthetic process	35	219	3380	19990	0.95	0.671	F4IGA5 F4IQ10 F4IXW2 F4K856 F4KBP5 O23310 O65154 O80386 O80653 O82199 P46667 P93047 P93755 Q42344 Q6NPP4 Q8GUI6 Q8GYM6 Q8H1P9 Q8LPF0 Q940T9 Q9AR19 Q9C829 Q9FKE6 Q9LHP2 Q9LJX4 Q9LR70 Q9LXV4 Q9M0G2 Q9M565 Q9M7Q2 Q9SEU4 Q9SQX9 Q9SYG4 Q9SZD1 Q9ZV88	GO_BP
Cluster1	GO:0060255	regulation of macromolecule metabolic process	59	219	4405	19990	1.22	0.049	F4HRJ4 F4IGA5 F4IQ10 F4IXW2 F4J077 F4JMF4 F4K2E9 F4K856 F4KBP5 O23310 O65154 O80386 O80653 O81126 O82199 P46667 P92965 P92966 P93047 P93755 Q0WPK4 Q1PDV6 Q42344 Q6NPP4 Q6R8G3 Q84TH4 Q8GUI6 Q8GYM6 Q8H1P9 Q8LBB2 Q8LPF0 Q8W4D8 Q940T9 Q940X9 Q944A6 Q94C98 Q9AR19 Q9C5H5 Q9C5J9 Q9C829 Q9FKE6 Q9FYB7 Q9LHP2 Q9LJD8 Q9LJX4 Q9LM33 Q9LR70 Q9LTX1 Q9LXV4 Q9M0G2 Q9M565 Q9M7Q2 Q9SEU4 Q9SJA6 Q9SQX9 Q9SYG4 Q9SZD1 …	GO_BP
Cluster1	GO:0043405	regulation of MAP kinase activity	3	219	63	19990	4.35	0.0319	F4HRJ4 Q1PDV6 Q9C5H5	GO_BP
Cluster1	GO:0043408	regulation of MAPK cascade	3	219	80	19990	3.42	0.0577	F4HRJ4 Q1PDV6 Q9C5H5	GO_BP
Cluster1	GO:0051445	regulation of meiotic cell cycle	1	219	39	19990	2.34	0.35	Q8VWF5	GO_BP
Cluster1	GO:0040020	regulation of meiotic nuclear division	1	219	27	19990	3.38	0.257	Q8VWF5	GO_BP
Cluster1	GO:0097035	regulation of membrane lipid distribution	1	219	22	19990	4.15	0.215	P98205	GO_BP
Cluster1	GO:0048509	regulation of meristem development	6	219	245	19990	2.24	0.0533	F4HVH9 F4K645 P46667 Q67XD9 Q9FKL3 Q9LQF2	GO_BP
Cluster1	GO:0019222	regulation of metabolic process	65	219	4885	19990	1.21	0.0434	F4HRJ4 F4IGA5 F4IQ10 F4IXW2 F4J077 F4JMF4 F4K2E9 F4K856 F4KBP5 O23310 O65154 O80386 O80653 O81126 O82199 P46667 P92965 P92966 P93047 P93755 Q0WPK4 Q1PDV6 Q42344 Q680Q4 Q6NPP4 Q6R8G3 Q84TH4 Q8GUI6 Q8GYM6 Q8H1P9 Q8LBB2 Q8LPF0 Q8W4D8 Q940T9 Q940X9 Q944A6 Q94C98 Q9AR19 Q9C5H5 Q9C5J9 Q9C829 Q9FKE6 Q9FYB7 Q9LHP2 Q9LJD8 Q9LJX4 Q9LKW9 Q9LM33 Q9LR70 Q9LTX1 Q9LXV4 Q9M0G2 Q9M206 Q9M565 Q9M7Q2 Q9S713 Q9S7J7 …	GO_BP
Cluster1	GO:0070507	regulation of microtubule cytoskeleton organization	1	219	22	19990	4.15	0.215	Q8RWY6	GO_BP
Cluster1	GO:0031114	regulation of microtubule depolymerization	1	219	5	19990	18.26	0.0536	Q8RWY6	GO_BP
Cluster1	GO:0031110	regulation of microtubule polymerization or depolymerization	1	219	12	19990	7.61	0.124	Q8RWY6	GO_BP
Cluster1	GO:0032886	regulation of microtubule-based process	1	219	26	19990	3.51	0.249	Q8RWY6	GO_BP
Cluster1	GO:0007346	regulation of mitotic cell cycle	4	219	265	19990	1.38	0.331	F4HRJ4 F4JMF4 Q9C5H5 Q9LJD8	GO_BP
Cluster1	GO:0065009	regulation of molecular function	17	219	895	19990	1.73	0.0198	F4HRJ4 F4IXW2 F4JMF4 F4K148 O64760 P93025 Q1PDV6 Q8GYM6 Q8LBB2 Q944A6 Q9C5H5 Q9FKE6 Q9LJD8 Q9LR70 Q9LTX1 Q9M206 Q9ZNZ7	GO_BP
Cluster1	GO:1903959	regulation of monoatomic anion transmembrane transport	1	219	31	19990	2.94	0.289	P93025	GO_BP
Cluster1	GO:0044070	regulation of monoatomic anion transport	1	219	39	19990	2.34	0.35	P93025	GO_BP
Cluster1	GO:1904062	regulation of monoatomic cation transmembrane transport	1	219	36	19990	2.54	0.328	P93025	GO_BP
Cluster1	GO:0034765	regulation of monoatomic ion transmembrane transport	1	219	65	19990	1.4	0.512	P93025	GO_BP
Cluster1	GO:0043269	regulation of monoatomic ion transport	1	219	98	19990	0.93	0.661	P93025	GO_BP
Cluster1	GO:0031440	regulation of mRNA 3'-end processing	1	219	8	19990	11.41	0.0844	Q9LTX1	GO_BP
Cluster1	GO:0061013	regulation of mRNA catabolic process	4	219	74	19990	4.93	0.00887	O82199 Q9LJX4 Q9LTX1 Q9M0G2	GO_BP
Cluster1	GO:1903311	regulation of mRNA metabolic process	9	219	154	19990	5.33	5.17e-05	O81126 O82199 Q9FYB7 Q9LHP2 Q9LJX4 Q9LTX1 Q9M0G2 Q9SEU4 Q9SJA6	GO_BP
Cluster1	GO:0050684	regulation of mRNA processing	6	219	95	19990	5.76	0.000624	O81126 Q9FYB7 Q9LHP2 Q9LTX1 Q9SEU4 Q9SJA6	GO_BP
Cluster1	GO:0048024	regulation of mRNA splicing, via spliceosome	5	219	79	19990	5.78	0.00176	O81126 Q9FYB7 Q9LHP2 Q9SEU4 Q9SJA6	GO_BP
Cluster1	GO:0043488	regulation of mRNA stability	4	219	59	19990	6.19	0.00398	O82199 Q9LJX4 Q9LTX1 Q9M0G2	GO_BP
Cluster1	GO:2000026	regulation of multicellular organismal development	15	219	1217	19990	1.13	0.357	F4HQA1 F4HVH9 F4K645 O23702 O80653 O82170 Q680Q4 Q6R8G3 Q8GUI6 Q940T9 Q94F30 Q9AR19 Q9C8E6 Q9FKL3 Q9LJD8	GO_BP
Cluster1	GO:0051239	regulation of multicellular organismal process	15	219	1370	19990	1	0.54	F4HQA1 F4HVH9 F4K645 O23702 O80653 O82170 Q680Q4 Q6R8G3 Q8GUI6 Q940T9 Q94F30 Q9AR19 Q9C8E6 Q9FKL3 Q9LJD8	GO_BP
Cluster1	GO:0090352	regulation of nitrate assimilation	1	219	1	19990	91.28	0.011	Q680Q4	GO_BP
Cluster1	GO:1903314	regulation of nitrogen cycle metabolic process	1	219	1	19990	91.28	0.011	Q680Q4	GO_BP
Cluster1	GO:0051783	regulation of nuclear division	1	219	89	19990	1.03	0.626	Q8VWF5	GO_BP
Cluster1	GO:0032239	regulation of nucleobase-containing compound transport	1	219	9	19990	10.14	0.0944	F4IVU7	GO_BP
Cluster1	GO:0046822	regulation of nucleocytoplasmic transport	2	219	24	19990	7.61	0.0281	F4IVU7 Q39011	GO_BP
Cluster1	GO:0097298	regulation of nucleus size	1	219	6	19990	15.21	0.064	Q9CA42	GO_BP
Cluster1	GO:0033043	regulation of organelle organization	9	219	480	19990	1.71	0.0826	F4IXW2 O80516 Q8RWY6 Q8VWF5 Q9C829 Q9LR70 Q9SE97 Q9SRR2 Q9XIE0	GO_BP
Cluster1	GO:0090087	regulation of peptide transport	1	219	101	19990	0.9	0.672	Q39011	GO_BP
Cluster1	GO:0006885	regulation of pH	1	219	84	19990	1.09	0.604	Q9LKW9	GO_BP
Cluster1	GO:0050764	regulation of phagocytosis	1	219	17	19990	5.37	0.171	O80516	GO_BP
Cluster1	GO:0019220	regulation of phosphate metabolic process	9	219	323	19990	2.54	0.0095	F4HRJ4 F4JMF4 Q1PDV6 Q8GYM6 Q8LBB2 Q944A6 Q9C5H5 Q9FKE6 Q9LJD8	GO_BP
Cluster1	GO:0070297	regulation of phosphorelay signal transduction system	4	219	82	19990	4.45	0.0126	F4HVH9 F4K645 Q9FKL3 Q9S814	GO_BP
Cluster1	GO:0051174	regulation of phosphorus metabolic process	9	219	323	19990	2.54	0.0095	F4HRJ4 F4JMF4 Q1PDV6 Q8GYM6 Q8LBB2 Q944A6 Q9C5H5 Q9FKE6 Q9LJD8	GO_BP
Cluster1	GO:0042325	regulation of phosphorylation	9	219	271	19990	3.03	0.0031	F4HRJ4 F4JMF4 Q1PDV6 Q8GYM6 Q8LBB2 Q944A6 Q9C5H5 Q9FKE6 Q9LJD8	GO_BP
Cluster1	GO:0010099	regulation of photomorphogenesis	1	219	55	19990	1.66	0.455	Q940T9	GO_BP
Cluster1	GO:2000028	regulation of photoperiodism, flowering	2	219	153	19990	1.19	0.501	O80653 Q8GUI6	GO_BP
Cluster1	GO:0010109	regulation of photosynthesis	1	219	76	19990	1.2	0.568	Q9S713	GO_BP
Cluster1	GO:0042548	regulation of photosynthesis, light reaction	1	219	43	19990	2.12	0.378	Q9S713	GO_BP
Cluster1	GO:1904245	regulation of polynucleotide adenylyltransferase activity	1	219	3	19990	30.43	0.0325	Q9LTX1	GO_BP
Cluster1	GO:0048580	regulation of post-embryonic development	13	219	839	19990	1.41	0.133	F4HQA1 F4HVH9 F4K645 O80653 O82170 Q680Q4 Q6R8G3 Q8GUI6 Q940T9 Q94F30 Q9AR19 Q9C8E6 Q9FKL3	GO_BP
Cluster1	GO:2000069	regulation of post-embryonic root development	3	219	66	19990	4.15	0.0358	F4HVH9 F4K645 Q9FKL3	GO_BP
Cluster1	GO:0080090	regulation of primary metabolic process	48	219	4179	19990	1.05	0.382	F4HRJ4 F4IGA5 F4IQ10 F4IXW2 F4JMF4 F4K2E9 F4K856 F4KBP5 O23310 O65154 O80386 O80653 O81126 O82199 P46667 P93047 P93755 Q1PDV6 Q42344 Q6NPP4 Q84TH4 Q8GUI6 Q8GYM6 Q8H1P9 Q8LBB2 Q8LPF0 Q940T9 Q944A6 Q9AR19 Q9C5H5 Q9C829 Q9FKE6 Q9FYB7 Q9LHP2 Q9LJD8 Q9LJX4 Q9LR70 Q9LTX1 Q9LXV4 Q9M0G2 Q9M565 Q9M7Q2 Q9SEU4 Q9SJA6 Q9SQX9 Q9SYG4 Q9SZD1 Q9ZV88	GO_BP
Cluster1	GO:1901879	regulation of protein depolymerization	3	219	44	19990	6.22	0.0123	Q8RWY6 Q9SE97 Q9SRR2	GO_BP
Cluster1	GO:0046825	regulation of protein export from nucleus	1	219	15	19990	6.09	0.152	Q39011	GO_BP
Cluster1	GO:0060049	regulation of protein glycosylation	1	219	7	19990	13.04	0.0742	F4IXW2	GO_BP
Cluster1	GO:0045859	regulation of protein kinase activity	9	219	211	19990	3.89	0.00055	F4HRJ4 F4JMF4 Q1PDV6 Q8GYM6 Q8LBB2 Q944A6 Q9C5H5 Q9FKE6 Q9LJD8	GO_BP
Cluster1	GO:0032880	regulation of protein localization	1	219	144	19990	0.63	0.796	Q39011	GO_BP
Cluster1	GO:0051246	regulation of protein metabolic process	13	219	853	19990	1.39	0.145	F4HRJ4 F4IXW2 F4JMF4 O82199 Q1PDV6 Q8GYM6 Q8LBB2 Q944A6 Q9C5H5 Q9FKE6 Q9LJD8 Q9LJX4 Q9M0G2	GO_BP
Cluster1	GO:0031399	regulation of protein modification process	10	219	424	19990	2.15	0.0189	F4HRJ4 F4IXW2 F4JMF4 Q1PDV6 Q8GYM6 Q8LBB2 Q944A6 Q9C5H5 Q9FKE6 Q9LJD8	GO_BP
Cluster1	GO:0001932	regulation of protein phosphorylation	9	219	250	19990	3.29	0.00181	F4HRJ4 F4JMF4 Q1PDV6 Q8GYM6 Q8LBB2 Q944A6 Q9C5H5 Q9FKE6 Q9LJD8	GO_BP
Cluster1	GO:0032271	regulation of protein polymerization	5	219	118	19990	3.87	0.00971	F4IXW2 O80516 Q9SE97 Q9SRR2 Q9XIE0	GO_BP
Cluster1	GO:0071900	regulation of protein serine/threonine kinase activity	5	219	120	19990	3.8	0.0104	F4HRJ4 Q1PDV6 Q8GYM6 Q9C5H5 Q9FKE6	GO_BP
Cluster1	GO:0031647	regulation of protein stability	1	219	57	19990	1.6	0.467	Q8RWY6	GO_BP
Cluster1	GO:0051223	regulation of protein transport	1	219	101	19990	0.9	0.672	Q39011	GO_BP
Cluster1	GO:0043254	regulation of protein-containing complex assembly	6	219	190	19990	2.88	0.0185	F4IXW2 O65154 O80516 Q9SE97 Q9SRR2 Q9XIE0	GO_BP
Cluster1	GO:0043244	regulation of protein-containing complex disassembly	3	219	53	19990	5.17	0.0203	Q8RWY6 Q9SE97 Q9SRR2	GO_BP
Cluster1	GO:0010155	regulation of proton transport	1	219	16	19990	5.7	0.162	P93025	GO_BP
Cluster1	GO:1903426	regulation of reactive oxygen species biosynthetic process	1	219	9	19990	10.14	0.0944	Q9S7J7	GO_BP
Cluster1	GO:2000377	regulation of reactive oxygen species metabolic process	3	219	102	19990	2.68	0.102	Q944A6 Q9LKW9 Q9S7J7	GO_BP
Cluster1	GO:2000241	regulation of reproductive process	9	219	648	19990	1.27	0.281	F4HQA1 O80653 O82170 Q680Q4 Q6R8G3 Q8GUI6 Q8VWF5 Q940T9 Q94F30	GO_BP
Cluster1	GO:1901419	regulation of response to alcohol	4	219	274	19990	1.33	0.353	Q680Q4 Q9C8E6 Q9M7Q2 Q9S814	GO_BP
Cluster1	GO:0002831	regulation of response to biotic stimulus	4	219	303	19990	1.2	0.425	Q1PDV6 Q680Q4 Q9C5H5 Q9FHK4	GO_BP
Cluster1	GO:2001023	regulation of response to drug	1	219	82	19990	1.11	0.596	Q8H1P9	GO_BP
Cluster1	GO:0032101	regulation of response to external stimulus	4	219	338	19990	1.08	0.509	Q1PDV6 Q680Q4 Q9C5H5 Q9FHK4	GO_BP
Cluster1	GO:0047484	regulation of response to osmotic stress	1	219	88	19990	1.04	0.621	Q8H1P9	GO_BP
Cluster1	GO:2000030	regulation of response to red or far red light	1	219	81	19990	1.13	0.591	Q940T9	GO_BP
Cluster1	GO:1901000	regulation of response to salt stress	1	219	71	19990	1.29	0.543	Q8H1P9	GO_BP
Cluster1	GO:0048583	regulation of response to stimulus	27	219	1885	19990	1.31	0.0904	F4HRJ4 F4HSX9 F4HVH9 F4IXW2 F4JTN2 F4K645 F4KBP5 O80653 Q1PDV6 Q39011 Q680Q4 Q8GUI6 Q8H1P9 Q8RWZ6 Q940T9 Q940Y5 Q9C5H5 Q9C8E6 Q9FE20 Q9FHK4 Q9FKL3 Q9LDZ5 Q9LJX0 Q9M303 Q9M7Q2 Q9S814 Q9ZR72	GO_BP
Cluster1	GO:0080134	regulation of response to stress	10	219	1008	19990	0.91	0.671	F4HSX9 F4IXW2 Q1PDV6 Q680Q4 Q8H1P9 Q9C5H5 Q9FE20 Q9FHK4 Q9LDZ5 Q9S814	GO_BP
Cluster1	GO:2000070	regulation of response to water deprivation	2	219	69	19990	2.65	0.175	Q680Q4 Q8H1P9	GO_BP
Cluster1	GO:1903034	regulation of response to wounding	1	219	17	19990	5.37	0.171	F4IXW2	GO_BP
Cluster1	GO:2001141	regulation of RNA biosynthetic process	31	219	3109	19990	0.91	0.744	F4IGA5 F4IQ10 F4KBP5 O23310 O65154 O80386 O80653 O82199 P46667 P93047 P93755 Q42344 Q6NPP4 Q8GUI6 Q8GYM6 Q8H1P9 Q8LPF0 Q940T9 Q9AR19 Q9C829 Q9FKE6 Q9LHP2 Q9LXV4 Q9M0G2 Q9M565 Q9M7Q2 Q9SEU4 Q9SQX9 Q9SYG4 Q9SZD1 Q9ZV88	GO_BP
Cluster1	GO:0046831	regulation of RNA export from nucleus	1	219	9	19990	10.14	0.0944	F4IVU7	GO_BP
Cluster1	GO:0051252	regulation of RNA metabolic process	39	219	3253	19990	1.09	0.294	F4IGA5 F4IQ10 F4K2E9 F4KBP5 O23310 O65154 O80386 O80653 O81126 O82199 P46667 P93047 P93755 Q42344 Q6NPP4 Q84TH4 Q8GUI6 Q8GYM6 Q8H1P9 Q8LPF0 Q940T9 Q9AR19 Q9C829 Q9FKE6 Q9FYB7 Q9LHP2 Q9LJX4 Q9LR70 Q9LTX1 Q9LXV4 Q9M0G2 Q9M565 Q9M7Q2 Q9SEU4 Q9SJA6 Q9SQX9 Q9SYG4 Q9SZD1 Q9ZV88	GO_BP
Cluster1	GO:0043484	regulation of RNA splicing	7	219	99	19990	6.45	0.000109	F4K2E9 O81126 Q84TH4 Q9FYB7 Q9LHP2 Q9SEU4 Q9SJA6	GO_BP
Cluster1	GO:0043487	regulation of RNA stability	5	219	75	19990	6.09	0.0014	O82199 Q9LJX4 Q9LR70 Q9LTX1 Q9M0G2	GO_BP
Cluster1	GO:2000280	regulation of root development	3	219	176	19990	1.56	0.304	F4HVH9 F4K645 Q9FKL3	GO_BP
Cluster1	GO:0010337	regulation of salicylic acid metabolic process	1	219	27	19990	3.38	0.257	Q680Q4	GO_BP
Cluster1	GO:0080050	regulation of seed development	2	219	110	19990	1.66	0.34	O82170 Q6R8G3	GO_BP
Cluster1	GO:0010029	regulation of seed germination	1	219	196	19990	0.47	0.886	Q9C8E6	GO_BP
Cluster1	GO:0080113	regulation of seed growth	2	219	47	19990	3.88	0.0937	O82170 Q6R8G3	GO_BP
Cluster1	GO:1900140	regulation of seedling development	1	219	207	19990	0.44	0.899	Q9C8E6	GO_BP
Cluster1	GO:0048831	regulation of shoot system development	6	219	524	19990	1.05	0.514	F4HQA1 O23702 Q680Q4 Q8GUI6 Q940T9 Q94F30	GO_BP
Cluster1	GO:0009966	regulation of signal transduction	18	219	969	19990	1.7	0.0205	F4HRJ4 F4HVH9 F4JTN2 F4K645 F4KBP5 Q1PDV6 Q39011 Q680Q4 Q8RWZ6 Q940Y5 Q9C5H5 Q9C8E6 Q9FKL3 Q9LJX0 Q9M303 Q9M7Q2 Q9S814 Q9ZR72	GO_BP
Cluster1	GO:1901796	regulation of signal transduction by p53 class mediator	1	219	29	19990	3.15	0.274	F4KBP5	GO_BP
Cluster1	GO:0023051	regulation of signaling	18	219	1005	19990	1.63	0.0281	F4HRJ4 F4HVH9 F4JTN2 F4K645 F4KBP5 Q1PDV6 Q39011 Q680Q4 Q8RWZ6 Q940Y5 Q9C5H5 Q9C8E6 Q9FKL3 Q9LJX0 Q9M303 Q9M7Q2 Q9S814 Q9ZR72	GO_BP
Cluster1	GO:0062012	regulation of small molecule metabolic process	1	219	223	19990	0.41	0.915	Q680Q4	GO_BP
Cluster1	GO:2000035	regulation of stem cell division	3	219	41	19990	6.68	0.0102	F4HVH9 F4K645 Q9FKL3	GO_BP
Cluster1	GO:0090333	regulation of stomatal closure	1	219	37	19990	2.47	0.335	Q9S7J7	GO_BP
Cluster1	GO:0010119	regulation of stomatal movement	4	219	185	19990	1.97	0.146	P20649 P93025 Q9S7J7 Q9S814	GO_BP
Cluster1	GO:1902903	regulation of supramolecular fiber organization	6	219	132	19990	4.15	0.00337	F4IXW2 O80516 Q8RWY6 Q9SE97 Q9SRR2 Q9XIE0	GO_BP
Cluster1	GO:0010112	regulation of systemic acquired resistance	1	219	42	19990	2.17	0.371	Q680Q4	GO_BP
Cluster1	GO:0032204	regulation of telomere maintenance	1	219	42	19990	2.17	0.371	Q9LR70	GO_BP
Cluster1	GO:0032210	regulation of telomere maintenance via telomerase	1	219	28	19990	3.26	0.266	Q9LR70	GO_BP
Cluster1	GO:1904356	regulation of telomere maintenance via telomere lengthening	1	219	30	19990	3.04	0.282	Q9LR70	GO_BP
Cluster1	GO:0048506	regulation of timing of meristematic phase transition	6	219	124	19990	4.42	0.00247	F4HVH9 F4K645 P46667 Q67XD9 Q9FKL3 Q9LQF2	GO_BP
Cluster1	GO:0006357	regulation of transcription by RNA polymerase II	9	219	677	19990	1.21	0.325	F4KBP5 O65154 O80653 Q6NPP4 Q8GYM6 Q8H1P9 Q8LPF0 Q9FKE6 Q9SYG4	GO_BP
Cluster1	GO:0060260	regulation of transcription initiation by RNA polymerase II	1	219	32	19990	2.85	0.297	O65154	GO_BP
Cluster1	GO:0051338	regulation of transferase activity	12	219	256	19990	4.28	2.71e-05	F4HRJ4 F4JMF4 Q1PDV6 Q8GYM6 Q8LBB2 Q944A6 Q9C5H5 Q9FKE6 Q9LJD8 Q9LR70 Q9LTX1 Q9ZNZ7	GO_BP
Cluster1	GO:0006417	regulation of translation	3	219	196	19990	1.4	0.364	O82199 Q9LJX4 Q9M0G2	GO_BP
Cluster1	GO:0034762	regulation of transmembrane transport	1	219	68	19990	1.34	0.528	P93025	GO_BP
Cluster1	GO:0022898	regulation of transmembrane transporter activity	1	219	46	19990	1.98	0.398	P93025	GO_BP
Cluster1	GO:0051049	regulation of transport	6	219	388	19990	1.41	0.253	F4IVU7 O80516 P93025 Q39011 Q9FHK4 Q9M9F9	GO_BP
Cluster1	GO:0032409	regulation of transporter activity	1	219	46	19990	1.98	0.398	P93025	GO_BP
Cluster1	GO:2000039	regulation of trichome morphogenesis	1	219	14	19990	6.52	0.143	O23702	GO_BP
Cluster1	GO:0051510	regulation of unidimensional cell growth	1	219	107	19990	0.85	0.693	Q9LJD8	GO_BP
Cluster1	GO:0010321	regulation of vegetative phase change	1	219	6	19990	15.21	0.064	Q9AR19	GO_BP
Cluster1	GO:0060627	regulation of vesicle-mediated transport	2	219	132	19990	1.38	0.425	O80516 Q9FHK4	GO_BP
Cluster1	GO:0050792	regulation of viral process	1	219	15	19990	6.09	0.152	Q9LZ82	GO_BP
Cluster1	GO:0030111	regulation of Wnt signaling pathway	1	219	22	19990	4.15	0.215	Q9M303	GO_BP
Cluster1	GO:0061041	regulation of wound healing	1	219	10	19990	9.13	0.104	F4IXW2	GO_BP
Cluster1	GO:0070918	regulatory ncRNA processing	6	219	96	19990	5.7	0.000659	F4K2E9 P92965 P92966 Q8W4D8 Q9SQX9 Q9XFD1	GO_BP
Cluster1	GO:0031047	regulatory ncRNA-mediated gene silencing	6	219	211	19990	2.6	0.029	F4K2E9 P92965 P92966 Q8W4D8 Q9SQX9 Q9XFD1	GO_BP
Cluster1	GO:0031297	replication fork processing	1	219	25	19990	3.65	0.241	F4K856	GO_BP
Cluster1	GO:0022414	reproductive process	28	219	2843	19990	0.9	0.757	F4HSX9 F4I8B9 F4K2E9 F4KBP5 O23310 O23702 O80452 O80653 O82170 P46667 Q56WK6 Q680Q4 Q6R8G3 Q8GUI6 Q8RWZ6 Q8W586 Q940Y5 Q944A6 Q9AR19 Q9FF75 Q9FVE6 Q9FVQ1 Q9LE42 Q9LJX0 Q9LPV9 Q9LX29 Q9SQX9 Q9ZR72	GO_BP
Cluster1	GO:0090567	reproductive shoot system development	7	219	653	19990	0.98	0.577	O23702 Q680Q4 Q9AR19 Q9LE42 Q9LJX0 Q9LX29 Q9ZR72	GO_BP
Cluster1	GO:0048608	reproductive structure development	22	219	2043	19990	0.98	0.567	F4K2E9 O23310 O23702 O80452 O80653 O82170 P46667 Q680Q4 Q6R8G3 Q8GUI6 Q8RWZ6 Q8W586 Q940Y5 Q9AR19 Q9FVE6 Q9FVQ1 Q9LE42 Q9LJX0 Q9LPV9 Q9LX29 Q9SQX9 Q9ZR72	GO_BP
Cluster1	GO:0061458	reproductive system development	22	219	2043	19990	0.98	0.567	F4K2E9 O23310 O23702 O80452 O80653 O82170 P46667 Q680Q4 Q6R8G3 Q8GUI6 Q8RWZ6 Q8W586 Q940Y5 Q9AR19 Q9FVE6 Q9FVQ1 Q9LE42 Q9LJX0 Q9LPV9 Q9LX29 Q9SQX9 Q9ZR72	GO_BP
Cluster1	GO:0009628	response to abiotic stimulus	57	219	4137	19990	1.26	0.0329	F4HVH9 F4K645 F4K856 O23310 O23702 O80386 O80653 P04778 P11832 P20649 P27521 P46667 P93025 Q07473 Q39050 Q680Q4 Q682S0 Q6NPP4 Q6R8G3 Q84TH4 Q8GUI6 Q8H1P9 Q8RWZ6 Q93YS4 Q93Z81 Q940T9 Q940X9 Q940Y5 Q9AR19 Q9C5J9 Q9C8E6 Q9C8K2 Q9C9Q4 Q9FKL3 Q9FMF5 Q9LIR6 Q9LJX0 Q9LJX4 Q9LKW9 Q9LPV9 Q9LTA6 Q9LV11 Q9LW68 Q9LYG9 Q9LZJ5 Q9M7Q2 Q9M9T4 Q9S713 Q9S7J7 Q9S814 Q9SLF7 Q9SQX9 Q9SWI1 Q9XF89 Q9ZNZ7 Q9ZR72 Q9ZSY2	GO_BP
Cluster1	GO:0009737	response to abscisic acid	15	219	1181	19990	1.16	0.315	F4JKH6 O80452 O80653 P20649 P46667 Q944G9 Q94K75 Q9C8K2 Q9FXI5 Q9LM33 Q9LP11 Q9LU44 Q9M7Q2 Q9S7J7 Q9ZSA2	GO_BP
Cluster1	GO:0001101	response to acid chemical	25	219	2509	19990	0.91	0.725	F4JKH6 O80452 O80653 O82199 P20649 P46667 Q680Q4 Q6NPP4 Q8H1P9 Q93YS4 Q944G9 Q94K75 Q9C8K2 Q9FHK4 Q9FXI5 Q9LIR6 Q9LJX4 Q9LM33 Q9LP11 Q9LU44 Q9LZJ5 Q9M0G2 Q9M7Q2 Q9S7J7 Q9ZSA2	GO_BP
Cluster1	GO:0097305	response to alcohol	15	219	1201	19990	1.14	0.338	F4JKH6 O80452 O80653 P20649 P46667 Q944G9 Q94K75 Q9C8K2 Q9FXI5 Q9LM33 Q9LP11 Q9LU44 Q9M7Q2 Q9S7J7 Q9ZSA2	GO_BP
Cluster1	GO:0010044	response to aluminum ion	1	219	37	19990	2.47	0.335	Q6NPP4	GO_BP
Cluster1	GO:0046677	response to antibiotic	7	219	747	19990	0.86	0.715	Q67XD9 Q8H1P9 Q9FHK4 Q9LKW9 Q9LM33 Q9LQF2 Q9ZSA2	GO_BP
Cluster1	GO:0009733	response to auxin	8	219	625	19990	1.17	0.378	Q39011 Q6NPP4 Q8H1P9 Q93Z81 Q9FMA3 Q9LJX0 Q9LPF1 Q9ZR72	GO_BP
Cluster1	GO:0009617	response to bacterium	11	219	1225	19990	0.82	0.792	F4I893 F4IXW2 Q1PDV6 Q66GP0 Q93VP3 Q9C8K0 Q9FE20 Q9LDZ5 Q9LTX1 Q9S814 Q9SQX9	GO_BP
Cluster1	GO:0009607	response to biotic stimulus	21	219	2323	19990	0.83	0.854	F4I893 F4IXW2 F4K2E9 P11832 Q1PDV6 Q66GP0 Q8GYM6 Q93VP3 Q93Z81 Q9C8K0 Q9FE20 Q9FHK4 Q9FKE6 Q9LDZ5 Q9LJX4 Q9LTX1 Q9LZJ5 Q9S814 Q9SQX9 Q9ZR72 Q9ZU93	GO_BP
Cluster1	GO:0009637	response to blue light	14	219	184	19990	6.95	1.62e-08	P04778 P46667 P93025 Q07473 Q682S0 Q9C8E6 Q9C9Q4 Q9FMF5 Q9LJX0 Q9M9T4 Q9S7J7 Q9SWI1 Q9XF89 Q9ZR72	GO_BP
Cluster1	GO:0009741	response to brassinosteroid	2	219	213	19990	0.86	0.68	Q39011 Q39050	GO_BP
Cluster1	GO:0046686	response to cadmium ion	5	219	768	19990	0.59	0.927	Q93VP3 Q944G9 Q94JV5 Q9LV21 Q9M5K3	GO_BP
Cluster1	GO:0051592	response to calcium ion	1	219	56	19990	1.63	0.461	Q93Z81	GO_BP
Cluster1	GO:0009743	response to carbohydrate	11	219	321	19990	3.13	0.000865	F4HVH9 F4K645 O80653 P04778 P43299 P93017 Q6E7H0 Q9FKL3 Q9S814 Q9SEE9 Q9ZNZ7	GO_BP
Cluster1	GO:0042221	response to chemical	69	219	5504	19990	1.14	0.107	F4HVH9 F4IQ10 F4JKH6 F4K2E9 F4K645 O48549 O80452 O80653 O82199 P04778 P20649 P43299 P46667 P82281 P92965 P92966 P93017 P93025 Q07473 Q1PDV6 Q39011 Q39050 Q67XD9 Q680Q4 Q6E7H0 Q6NPP4 Q8H1P9 Q8W4D8 Q93VP3 Q93YS4 Q93Z81 Q944G9 Q94C48 Q94JV5 Q94K75 Q9C5H5 Q9C8K2 Q9FHK4 Q9FKL3 Q9FMA3 Q9FXI5 Q9LIR6 Q9LJX0 Q9LJX4 Q9LKW9 Q9LM33 Q9LP11 Q9LPF1 Q9LQF2 Q9LTX1 Q9LU44 Q9LV21 Q9LYG9 Q9LZ82 Q9LZJ5 Q9M0G2 Q9M206 …	GO_BP
Cluster1	GO:0010200	response to chitin	2	219	292	19990	0.63	0.832	Q1PDV6 Q9C5H5	GO_BP
Cluster1	GO:0009409	response to cold	8	219	851	19990	0.86	0.719	P27521 Q39050 Q680Q4 Q6NPP4 Q8H1P9 Q93Z81 Q9S7J7 Q9SLF7	GO_BP
Cluster1	GO:0009735	response to cytokinin	4	219	510	19990	0.72	0.813	O48549 P93025 Q07473 Q9LZ82	GO_BP
Cluster1	GO:0036293	response to decreased oxygen levels	3	219	235	19990	1.17	0.477	F4HVH9 F4K645 Q9FKL3	GO_BP
Cluster1	GO:0009269	response to desiccation	1	219	35	19990	2.61	0.32	Q9S7J7	GO_BP
Cluster1	GO:0034285	response to disaccharide	6	219	169	19990	3.24	0.0109	F4HVH9 F4K645 P93017 Q6E7H0 Q9FKL3 Q9ZNZ7	GO_BP
Cluster1	GO:0043331	response to dsRNA	6	219	106	19990	5.17	0.00111	F4K2E9 P92965 P92966 Q8W4D8 Q9SQX9 Q9XFD1	GO_BP
Cluster1	GO:0009719	response to endogenous stimulus	39	219	3218	19990	1.11	0.27	F4HVH9 F4JKH6 F4K645 O48549 O80452 O80653 O82199 P20649 P46667 P93025 Q07473 Q1PDV6 Q39011 Q39050 Q6NPP4 Q8H1P9 Q93Z81 Q944G9 Q94C48 Q94K75 Q9C5H5 Q9C8K2 Q9FHK4 Q9FKL3 Q9FMA3 Q9FXI5 Q9LJX0 Q9LM33 Q9LP11 Q9LPF1 Q9LU44 Q9LZ82 Q9M0G2 Q9M7Q2 Q9S7J7 Q9S814 Q9SYG4 Q9ZR72 Q9ZSA2	GO_BP
Cluster1	GO:0034976	response to endoplasmic reticulum stress	2	219	148	19990	1.23	0.484	Q9M206 Q9ZU93	GO_BP
Cluster1	GO:0009723	response to ethylene	6	219	428	19990	1.28	0.329	F4HVH9 F4K645 Q8H1P9 Q94C48 Q9FKL3 Q9S814	GO_BP
Cluster1	GO:0043207	response to external biotic stimulus	21	219	2315	19990	0.83	0.85	F4I893 F4IXW2 F4K2E9 P11832 Q1PDV6 Q66GP0 Q8GYM6 Q93VP3 Q93Z81 Q9C8K0 Q9FE20 Q9FHK4 Q9FKE6 Q9LDZ5 Q9LJX4 Q9LTX1 Q9LZJ5 Q9S814 Q9SQX9 Q9ZR72 Q9ZU93	GO_BP
Cluster1	GO:0009605	response to external stimulus	38	219	3120	19990	1.11	0.263	F4I893 F4IQ10 F4IXW2 F4K2E9 P11832 P93025 Q1PDV6 Q66GP0 Q680Q4 Q682S0 Q8GYM6 Q8RWZ6 Q93VP3 Q93Z81 Q940Y5 Q944A6 Q9C8K0 Q9FE20 Q9FHK4 Q9FKE6 Q9FMF5 Q9LDZ5 Q9LJX0 Q9LJX4 Q9LP11 Q9LPV9 Q9LTA6 Q9LTX1 Q9LYG9 Q9LZJ5 Q9M9T4 Q9MAH0 Q9S814 Q9SQX9 Q9SWI1 Q9ZR72 Q9ZSY2 Q9ZU93	GO_BP
Cluster1	GO:0010218	response to far red light	7	219	112	19990	5.7	0.000236	P04778 Q07473 Q9LJX0 Q9M9T4 Q9S7J7 Q9SWI1 Q9XF89	GO_BP
Cluster1	GO:0071774	response to fibroblast growth factor	1	219	11	19990	8.3	0.114	Q9SYG4	GO_BP
Cluster1	GO:0050826	response to freezing	2	219	65	19990	2.81	0.159	Q680Q4 Q6NPP4	GO_BP
Cluster1	GO:0009750	response to fructose	5	219	79	19990	5.78	0.00176	F4HVH9 F4K645 P04778 P93017 Q9FKL3	GO_BP
Cluster1	GO:0009620	response to fungus	5	219	903	19990	0.51	0.972	F4K2E9 P11832 Q9FHK4 Q9S814 Q9ZU93	GO_BP
Cluster1	GO:0009749	response to glucose	1	219	93	19990	0.98	0.642	P93017	GO_BP
Cluster1	GO:0009629	response to gravity	8	219	212	19990	3.44	0.0024	Q8RWZ6 Q940Y5 Q9LJX0 Q9LTA6 Q9M9T4 Q9SWI1 Q9ZR72 Q9ZSY2	GO_BP
Cluster1	GO:0070848	response to growth factor	1	219	22	19990	4.15	0.215	Q9SYG4	GO_BP
Cluster1	GO:0009408	response to heat	3	219	358	19990	0.76	0.754	Q680Q4 Q940X9 Q9S814	GO_BP
Cluster1	GO:0009746	response to hexose	5	219	141	19990	3.24	0.0196	F4HVH9 F4K645 P04778 P93017 Q9FKL3	GO_BP
Cluster1	GO:0009644	response to high light intensity	4	219	168	19990	2.17	0.113	P27521 Q84TH4 Q9S7J7 Q9SQX9	GO_BP
Cluster1	GO:0009725	response to hormone	36	219	3132	19990	1.05	0.404	F4HVH9 F4JKH6 F4K645 O48549 O80452 O80653 O82199 P20649 P46667 P93025 Q07473 Q39011 Q39050 Q6NPP4 Q8H1P9 Q93Z81 Q944G9 Q94C48 Q94K75 Q9C8K2 Q9FHK4 Q9FKL3 Q9FMA3 Q9FXI5 Q9LJX0 Q9LM33 Q9LP11 Q9LPF1 Q9LU44 Q9LZ82 Q9M0G2 Q9M7Q2 Q9S7J7 Q9S814 Q9ZR72 Q9ZSA2	GO_BP
Cluster1	GO:0042542	response to hydrogen peroxide	4	219	174	19990	2.1	0.125	Q67XD9 Q9LKW9 Q9LM33 Q9LQF2	GO_BP
Cluster1	GO:0001666	response to hypoxia	3	219	216	19990	1.27	0.423	F4HVH9 F4K645 Q9FKL3	GO_BP
Cluster1	GO:0010039	response to iron ion	4	219	135	19990	2.7	0.0614	F4HVH9 F4K645 Q9FKL3 Q9S814	GO_BP
Cluster1	GO:0009753	response to jasmonic acid	4	219	544	19990	0.67	0.85	O82199 Q8H1P9 Q9LM33 Q9M0G2	GO_BP
Cluster1	GO:0080167	response to karrikin	3	219	310	19990	0.88	0.663	P27521 Q9C8K2 Q9LYG9	GO_BP
Cluster1	GO:0009642	response to light intensity	5	219	356	19990	1.28	0.351	P27521 Q84TH4 Q9S713 Q9S7J7 Q9SQX9	GO_BP
Cluster1	GO:0009416	response to light stimulus	32	219	1417	19990	2.06	7.58e-05	F4K856 O23310 O80386 P04778 P11832 P27521 P46667 P93025 Q07473 Q682S0 Q6R8G3 Q84TH4 Q8GUI6 Q8RWZ6 Q940T9 Q940Y5 Q9AR19 Q9C5J9 Q9C8E6 Q9C9Q4 Q9FMF5 Q9LJX0 Q9LPV9 Q9LW68 Q9M9T4 Q9S713 Q9S7J7 Q9SQX9 Q9SWI1 Q9XF89 Q9ZNZ7 Q9ZR72	GO_BP
Cluster1	GO:0033993	response to lipid	18	219	1568	19990	1.05	0.454	F4JKH6 O80452 O80653 P20649 P46667 Q39011 Q39050 Q944G9 Q94K75 Q9C8K2 Q9FXI5 Q9LM33 Q9LP11 Q9LTX1 Q9LU44 Q9M7Q2 Q9S7J7 Q9ZSA2	GO_BP
Cluster1	GO:0032496	response to lipopolysaccharide	1	219	15	19990	6.09	0.152	Q9LTX1	GO_BP
Cluster1	GO:0009645	response to low light intensity stimulus	2	219	33	19990	5.53	0.0505	P27521 Q9S7J7	GO_BP
Cluster1	GO:0010555	response to mannitol	1	219	25	19990	3.65	0.241	O80653	GO_BP
Cluster1	GO:0009612	response to mechanical stimulus	1	219	65	19990	1.4	0.512	Q9LYG9	GO_BP
Cluster1	GO:0010038	response to metal ion	11	219	1109	19990	0.91	0.676	F4HVH9 F4K645 Q6NPP4 Q93VP3 Q93Z81 Q944G9 Q94JV5 Q9FKL3 Q9LV21 Q9M5K3 Q9S814	GO_BP
Cluster1	GO:0002237	response to molecule of bacterial origin	3	219	131	19990	2.09	0.174	Q9LTX1 Q9S814 Q9SQX9	GO_BP
Cluster1	GO:0034284	response to monosaccharide	5	219	151	19990	3.02	0.0255	F4HVH9 F4K645 P04778 P93017 Q9FKL3	GO_BP
Cluster1	GO:0009624	response to nematode	3	219	194	19990	1.41	0.358	Q93Z81 Q9LZJ5 Q9ZR72	GO_BP
Cluster1	GO:1901698	response to nitrogen compound	10	219	851	19990	1.07	0.456	F4K2E9 P92965 P92966 Q1PDV6 Q8W4D8 Q9C5H5 Q9M206 Q9SQX9 Q9XFD1 Q9ZU93	GO_BP
Cluster1	GO:0007584	response to nutrient	1	219	127	19990	0.72	0.754	F4IQ10	GO_BP
Cluster1	GO:0031667	response to nutrient levels	5	219	497	19990	0.92	0.638	F4IQ10 Q680Q4 Q944A6 Q9LP11 Q9MAH0	GO_BP
Cluster1	GO:0014070	response to organic cyclic compound	11	219	964	19990	1.04	0.489	F4K2E9 P92965 P92966 Q39011 Q39050 Q8H1P9 Q8W4D8 Q9FHK4 Q9SQX9 Q9XFD1 Q9ZSA2	GO_BP
Cluster1	GO:0006970	response to osmotic stress	10	219	1455	19990	0.63	0.962	O23702 O80653 Q93Z81 Q9C8E6 Q9C8K2 Q9LJX4 Q9LKW9 Q9LV11 Q9M7Q2 Q9S814	GO_BP
[truncated: 2,476 more rows]

## Sheet: Sheet 4
Sheet 4. GO_CC terms enriched among the differentially phosphorylated peptides (Figure 1C)
[truncated: 695 more rows]

## Sheet: Sheet 5
Sheet 5. GO_MF terms enriched among the differentially phosphorylated peptides (Figure 1C)
[truncated: 927 more rows]

## Sheet: Sheet 6
Sheet 6. Protein domains enriched among the differentially phosphorylated peptides (Figure 1C)
[truncated: 519 more rows]
