# Supplementary material for: Nitric Oxide-mediated S-nitrosylation of the Energy Sensor KIN10 Regulates RNA Splicing and Gene Expression in Arabidopsis
Source: Mol Cell Proteomics. 2025 Nov 25;25(1):101459. doi: 10.1016/j.mcpro.2025.101459 (PMC12799962; doi:10.1016/j.mcpro.2025.101459)
Supplement: Table S5 [file mmc5.xlsx]

## Sheet: List
		Table S5. Clustering and enrichment analysis of phosphosites identified in both Col-0 and kin10 mutant and significantly upregulated upon NO treatment in Col-0, related to Figure 5C.
		Sheet 1. Clustering analysis of phosphosites identified in both Col-0 and kin10 mutant and significantly upregulated upon NO treatment in Col-0
		Sheet 2. KEGG pathways enriched among the differentially phosphorylated peptides
		Sheet 3. GO_BP terms enriched among the differentially phosphorylated peptides
		Sheet 4. GO_CC terms enriched among the differentially phosphorylated peptides
		Sheet 5. GO_MF terms enriched among the differentially phosphorylated peptides
		Sheet 6. Protein domains enriched among the differentially phosphorylated peptides

## Sheet: Sheet 1
Sheet 1. Clustering analysis of phosphosites identified in both Col-0 and kin10 mutant and significantly upregulated upon NO treatment in Col-0
Protein accession	Site	Col-0_Control_1	Col-0_Control_2	Col-0_Control_3	Col-0_SNP_1	Col-0_SNP_2	Col-0_SNP_3	kin10_Control_1	kin10_Control_2	kin10_Control_3	kin10_SNP_1	kin10_SNP_2	kin10_SNP_3	Col-0_Control	Col-0_SNP	kin10_Control	kin10_SNP	Cluster	Membership
O22947	O22947_S32___1	50000	50000	50000	1304200	1591700	2219700	50000	50000	50000	2450000	1814600	2348600	50000	1705200	50000	2204400	Cluster3	0.874002
Q9LSF1	Q9LSF1_T178___1	50000	50000	50000	1569400	1643000	1814500	50000	50000	50000	1566800	2484700	2476700	50000	1.67563e+06	50000	2.17607e+06	Cluster3	0.864571
Q8RXX9	Q8RXX9_S329___1	50000	50000	50000	1916600	1450100	1544100	50000	50000	50000	3141600	1206000	1326700	50000	1.63693e+06	50000	1.89143e+06	Cluster3	0.879563
O23176	O23176_S78___1	50000	50000	50000	21594000	20066000	18716000	50000	50000	50000	19173000	14379000	12209000	50000	2.01253e+07	50000	1.52537e+07	Cluster3	0.967947
Q9SRM8	Q9SRM8_S19___1	50000	50000	50000	1865800	1104000	1475900	50000	50000	50000	50000	50000	50000	50000	1481900	50000	50000	Cluster4	0.725781
O48683	O48683_T71___1	50000	50000	50000	1008700	1769600	1575900	50000	50000	50000	2185300	1510100	1899100	50000	1451400	50000	1.86483e+06	Cluster3	0.865458
Q9FKA5	Q9FKA5_S267___1	25426000	13925000	22453000	764440000	463210000	535180000	40828000	20985000	30674000	995660000	371830000	353310000	2.06013e+07	587610000	30829000	573600000	Cluster3	0.648103
F4JYC1	F4JYC1_S21___1	50000	50000	50000	1957400	787800	1402300	1494300	1675700	1912700	1087200	1424400	964130	50000	1382500	1.69423e+06	1.15858e+06	Cluster2	0.82664
O48720	O48720_S21___2	50000	50000	50000	717280	2263400	1126100	50000	50000	50000	897520	1171100	1164300	50000	1.36893e+06	50000	1077640	Cluster3	0.767896
O48720	O48720_S25___2	50000	50000	50000	717280	2263400	1126100	50000	50000	50000	897520	1171100	1164300	50000	1.36893e+06	50000	1077640	Cluster3	0.767896
C0LGK4	C0LGK4_S496___1	50000	50000	50000	973370	1317300	1376300	50000	50000	50000	1468700	880230	717000	50000	1.22232e+06	50000	1.02198e+06	Cluster3	0.891925
Q9C8M9	Q9C8M9_S383___1	50000	50000	50000	1309900	1121600	1192300	50000	50000	50000	1864500	951490	845340	50000	1.20793e+06	50000	1.22044e+06	Cluster3	0.91296
F4JKH6	F4JKH6_S543___1	3283100	3751200	4619600	104140000	88147000	88904000	3929300	4106600	3828500	128420000	88151000	87527000	3.88463e+06	9.37303e+07	3954800	101366000	Cluster3	0.956957
Q8LAH7	Q8LAH7_S139___1	50000	50000	50000	915530	1240700	1418600	50000	50000	50000	1624100	1632300	1367900	50000	1191610	50000	1.54143e+06	Cluster3	0.883353
Q9SW48	Q9SW48_S62___2	50000	50000	50000	1668300	1051500	693160	4193900	5267400	4951200	632360	1116700	1004200	50000	1.13765e+06	4.80417e+06	917753	Cluster2	0.625501
F4HS99	F4HS99_S153___2	7977300	5604900	2271800	125700000	108380000	110840000	6510800	8112100	10071000	33297000	71287000	95677000	5.28467e+06	1.14973e+08	8231300	6.67537e+07	Cluster3	0.48353
F4HS99	F4HS99_S606___1	50000	50000	50000	910920	891250	1436400	50000	50000	50000	1186000	1692100	1409000	50000	1.07952e+06	50000	1.42903e+06	Cluster3	0.836287
Q8GUP3	Q8GUP3_S666___1	50000	50000	50000	73805000	59912000	60529000	82102000	55466000	81908000	111320000	69128000	60272000	50000	6.47487e+07	7.31587e+07	80240000	Cluster2	0.947229
Q8GWB3	Q8GWB3_S50___1	50000	50000	50000	1051700	819040	1032000	50000	50000	50000	1475600	1212500	1067900	50000	967580	50000	1252000	Cluster3	0.907889
Q8VWK4	Q8VWK4_S208___2	50000	50000	50000	981660	869280	987720	50000	50000	50000	663530	1030800	937610	50000	946220	50000	877313	Cluster3	0.886861
Q8VWK4	Q8VWK4_S211___2	50000	50000	50000	981660	869280	987720	50000	50000	50000	663530	1030800	937610	50000	946220	50000	877313	Cluster3	0.886861
Q0WRJ7	Q0WRJ7_S163___1	50000	50000	50000	969300	1038300	818370	1176600	961100	1265900	1168600	769450	951720	50000	941990	1.13453e+06	963257	Cluster2	0.898424
A2RVS6	A2RVS6_S111___1	50000	50000	50000	1383200	763810	488040	50000	50000	50000	1336800	395020	482440	50000	878350	50000	738087	Cluster3	0.655122
Q96289	Q96289_S8___1	50000	50000	50000	726850	666880	1107300	50000	50000	50000	926580	998470	787620	50000	833677	50000	904223	Cluster3	0.884682
Q8GXX7	Q8GXX7_S357___2	8932100	6158700	7303500	147190000	117400000	101320000	5903600	6757200	7325900	131290000	92096000	73886000	7.46477e+06	121970000	6.66223e+06	9.90907e+07	Cluster3	0.861131
F4JKH6	F4JKH6_S1320___1	3902400	4589700	8821000	85159000	93833000	90171000	11128000	3434300	16723000	99580000	82072000	74725000	5.77103e+06	89721000	1.04284e+07	85459000	Cluster3	0.438803
Q9SY56	Q9SY56_S136___1	11842000	4741900	7309300	112900000	124500000	125640000	15140000	7836300	12962000	108320000	89190000	89926000	7964400	1.21013e+08	1.19794e+07	95812000	Cluster3	0.596272
F4JKH6	F4JKH6_T535___1	9999900	17656000	14596000	214590000	206640000	206100000	15809000	9853900	12705000	213820000	157460000	186480000	1.4084e+07	209110000	12789300	185920000	Cluster3	0.867801
Q9FKA5	Q9FKA5_S346___1	2912600	2136400	2881800	46822000	29582000	35666000	4029300	3374600	4821200	50339000	24846000	28185000	2643600	3.73567e+07	4.07503e+06	3.44567e+07	Cluster3	0.626299
Q9LF79	Q9LF79_S1073___1	837250	988310	1923200	16475000	13152000	17348000	1602800	1533100	1713400	14227000	10598000	12225000	1.24959e+06	1.56583e+07	1.61643e+06	12350000	Cluster3	0.618397
Q9FHD7	Q9FHD7_S35___1	50000	50000	50000	19929000	19014000	19019000	50000	50000	50000	19044000	15266000	12387000	50000	1.93207e+07	50000	1.55657e+07	Cluster3	0.969611
F4K5J1	F4K5J1_S1056___1	1966700	2483500	3639900	27910000	29607000	37443000	4653100	5379600	5555400	34621000	24364000	21736000	2696700	3.16533e+07	5.19603e+06	26907000	Cluster1	0.637565
O65655	O65655_S439___2	2011900	2193100	3402100	32518000	27044000	25571000	6112400	3077500	4135900	30212000	25377000	23181000	2535700	2.83777e+07	4.44193e+06	2.62567e+07	Cluster3	0.460583
B6EUA9	B6EUA9_S926___2	996780	1828300	2255700	13458000	22469000	19939000	19813000	8047200	6838600	22922000	1836400	16356000	1.69359e+06	18622000	1.15663e+07	13704800	Cluster2	0.347398
B6EUA9	B6EUA9_S929___2	996780	1828300	2255700	13458000	22469000	19939000	19813000	8047200	6838600	22922000	1836400	16356000	1.69359e+06	18622000	1.15663e+07	13704800	Cluster2	0.347398
Q9FF53	Q9FF53_S283___1	50000	50000	50000	453190	635800	551340	423570	650260	1018900	614810	533390	348020	50000	546777	697577	498740	Cluster2	0.786911
Q9LZZ5	Q9LZZ5_S80___3	404830	1395200	1617300	9666000	12692000	14792000	50000	50000	50000	11253000	9042100	9507100	1139110	1.23833e+07	50000	9.93407e+06	Cluster3	0.497124
Q9LZZ5	Q9LZZ5_S84___3	404830	1395200	1617300	9666000	12692000	14792000	50000	50000	50000	11253000	9042100	9507100	1139110	1.23833e+07	50000	9.93407e+06	Cluster3	0.497124
O48802	O48802_S263___1	4483400	4143700	7611300	55260000	37886000	69304000	9502100	7459100	9301500	55217000	40590000	45791000	5412800	54150000	8.75423e+06	4.71993e+07	Cluster1	0.48615
O81283	O81283_S1125___2	50000	50000	50000	18644000	20484000	17878000	20255000	16475000	18137000	21522000	24021000	20828000	50000	19002000	18289000	2.21237e+07	Cluster2	0.958604
Q9FHZ3	Q9FHZ3_S178___2	3257000	3496400	3928700	29672000	31140000	35230000	3924300	3170400	3677800	31805000	48419000	40580000	3560700	32014000	3.59083e+06	40268000	Cluster3	0.823705
Q9FHZ3	Q9FHZ3_T181___2	3257000	3496400	3928700	29672000	31140000	35230000	3924300	3170400	3677800	31805000	48419000	40580000	3560700	32014000	3.59083e+06	40268000	Cluster3	0.823705
F4JKH6	F4JKH6_S1360___1	7652400	10554000	12864000	67699000	102100000	103930000	18910000	18427000	25282000	115870000	86612000	103270000	10356800	91243000	20873000	1.01917e+08	Cluster1	0.589053
Q94JM3	Q94JM3_S689___1	3206900	4279400	4372800	31275000	39678000	31575000	3883900	3801700	5042600	33309000	43841000	45736000	3.95303e+06	34176000	4.24273e+06	40962000	Cluster3	0.803461
Q9SCZ4	Q9SCZ4_S866___1	710820	414970	663100	6131900	3642900	3456700	50000	50000	50000	11067000	3804800	4051700	596297	4410500	50000	6.30783e+06	Cluster3	0.513339
Q9XEE6	Q9XEE6_S522___1	4303600	5168400	7966400	32035000	41124000	55739000	50000	50000	50000	31095000	41665000	44150000	5812800	42966000	50000	38970000	Cluster3	0.438977
P42759	P42759_T14___1	2275700	2063300	2797700	21000000	13285000	17751000	4014100	2748800	3301000	24306000	14624000	13027000	2378900	1.73453e+07	3.35463e+06	17319000	Cluster3	0.545733
F4JKH6	F4JKH6_T1126___1	50000	50000	50000	13889000	23205000	19303000	50000	50000	50000	28414000	20760000	26844000	50000	18799000	50000	2.53393e+07	Cluster3	0.917954
F4KG14	F4KG14_S12___2	865560	1216800	1442500	7316800	9200200	9163900	50000	50000	50000	7033200	8021300	7958500	1.17495e+06	8560300	50000	7671000	Cluster3	0.476833
Q9LI83	Q9LI83_S31___1	379230	385960	3368400	10061000	7934600	11794000	50000	50000	50000	16623000	12128000	12410000	1.37786e+06	9.92987e+06	50000	1.37203e+07	Cluster3	0.500256
Q8LBP4	Q8LBP4_S416___3	37400000	60916000	75992000	409190000	450000000	395870000	199740000	141470000	160310000	490290000	436840000	426400000	5.81027e+07	4.18353e+08	1.67173e+08	4.51177e+08	Cluster1	0.57686
Q8LBP4	Q8LBP4_S418___3	37400000	60916000	75992000	409190000	450000000	395870000	199740000	141470000	160310000	490290000	436840000	426400000	5.81027e+07	4.18353e+08	1.67173e+08	4.51177e+08	Cluster1	0.57686
Q8LBP4	Q8LBP4_S424___3	37400000	60916000	75992000	409190000	450000000	395870000	199740000	141470000	160310000	490290000	436840000	426400000	5.81027e+07	4.18353e+08	1.67173e+08	4.51177e+08	Cluster1	0.57686
Q8GXX7	Q8GXX7_S180___2	959290	814180	1018100	6733700	7413400	5828700	978860	944600	1251400	6938300	6924400	7277600	930523	6658600	1.05829e+06	7.04677e+06	Cluster3	0.860137
Q8GXX7	Q8GXX7_S184___2	959290	814180	1018100	6733700	7413400	5828700	978860	944600	1251400	6938300	6924400	7277600	930523	6658600	1.05829e+06	7.04677e+06	Cluster3	0.860137
Q9MB58	Q9MB58_S16___1	3045200	1974800	2188200	20095000	14797000	16262000	4841500	1123900	2004100	19287000	13906000	11870000	2.40273e+06	1.70513e+07	2656500	15021000	Cluster3	0.546965
Q93ZT6	Q93ZT6_S487___1	6798000	4316700	7447400	37673000	49750000	41590000	6493300	7100200	8136400	59785000	41005000	39278000	6.18737e+06	4.30043e+07	7243300	4.66893e+07	Cluster3	0.70792
C0LGE0	C0LGE0_S991___2	545120	827500	665300	4894200	4450200	4350000	847940	1152300	836230	4148000	4023700	3504700	679307	4564800	945490	3.89213e+06	Cluster3	0.646065
Q9FX54	Q9FX54_S207___1	3489800	3907300	5748000	41747000	25708000	17439000	5286300	5314700	5131400	42347000	14907000	15462000	4381700	28298000	5.24413e+06	2.42387e+07	Cluster3	0.41979
Q8VYV0	Q8VYV0_S75___1	4997200	4018100	457240	15405000	17183000	28481000	3556700	9098500	5137900	22005000	23834000	23126000	3.15751e+06	2.03563e+07	5.93103e+06	2.29883e+07	Cluster3	0.313181
F4IQJ2	F4IQJ2_S357___2	50000	50000	50000	17648000	20615000	16423000	13851000	12798000	15212000	60991000	40020000	19121000	50000	1.82287e+07	1.39537e+07	40044000	Cluster2	0.90221
Q9FMM3	Q9FMM3_S39___1	4404400	4639600	11575000	41041000	44198000	47454000	11488000	10971000	12067000	45174000	36201000	38233000	6873000	44231000	1.15087e+07	3.98693e+07	Cluster1	0.717719
Q67YI9	Q67YI9_S270___1	908030	781460	358150	5967300	2787200	3874700	636330	1093300	1851400	4276200	2434000	2726500	682547	4.20973e+06	1.19368e+06	3.14557e+06	Cluster3	0.346144
F4IQJ2	F4IQJ2_S364___2	50000	50000	50000	17648000	20615000	16423000	13851000	12798000	15212000	60991000	40020000	19121000	50000	1.82287e+07	1.39537e+07	40044000	Cluster2	0.90221
Q9LK77	Q9LK77_S3___1	2969000	4303200	5800500	24617000	22089000	28374000	7713700	6717800	7263000	37273000	32625000	29267000	4.35757e+06	2.50267e+07	7231500	33055000	Cluster1	0.57166
Q9LX99	Q9LX99_T698___1	11018000	9747200	14065000	62021000	68986000	67169000	17116000	15453000	17792000	71967000	57581000	48264000	1.16101e+07	6.60587e+07	16787000	5.92707e+07	Cluster3	0.46338
Q9FMT8	Q9FMT8_S301___2	55913000	75693000	94270000	511260000	337010000	430530000	124700000	151830000	197420000	796970000	452130000	355100000	75292000	4.26267e+08	1.57983e+08	5.34733e+08	Cluster1	0.624829
Q9FMT8	Q9FMT8_T295___2	55913000	75693000	94270000	511260000	337010000	430530000	124700000	151830000	197420000	796970000	452130000	355100000	75292000	4.26267e+08	1.57983e+08	5.34733e+08	Cluster1	0.624829
Q9MB58	Q9MB58_S276___1	18342000	21571000	21631000	110120000	103740000	133430000	20048000	22405000	28901000	126200000	114070000	108720000	2.05147e+07	1.15763e+08	2.37847e+07	116330000	Cluster3	0.819225
Q9LSS5	Q9LSS5_S58___2	756750	856680	1035300	4802200	4598900	5480500	923170	905280	1139200	50000	50000	50000	882910	4.96053e+06	989217	50000	Cluster4	0.483676
Q9LSS5	Q9LSS5_S61___2	756750	856680	1035300	4802200	4598900	5480500	923170	905280	1139200	50000	50000	50000	882910	4.96053e+06	989217	50000	Cluster4	0.483676
Q76E23	Q76E23_S1529___1	13463000	12641000	14813000	61050000	66025000	101900000	24960000	18499000	19233000	83838000	72876000	78110000	13639000	76325000	2.08973e+07	7.82747e+07	Cluster3	0.475952
O04200	O04200_S155___1	3122900	4454800	5704700	29273000	27081000	17580000	3338800	2985500	4623600	20464000	12154000	11806000	4.42747e+06	2.46447e+07	3649300	14808000	Cluster3	0.504742
Q9SKJ7	Q9SKJ7_S325___1	1432500	1071000	1945000	9030600	9405800	5975400	1740000	2896200	3256200	5036800	5921800	3142300	1.48283e+06	8.13727e+06	2630800	4700300	Cluster1	0.37383
P93004	P93004_S2___1	4811900	6258700	5901900	32565000	26857000	33583000	9126800	8120700	10648000	38703000	34231000	25837000	5657500	3.10017e+07	9298500	3.29237e+07	Cluster1	0.511236
Q8W4N1	Q8W4N1_S304___1	2129800	1387800	1992500	7394000	9974500	12178000	6479900	3782200	3863100	11824000	6385000	9596900	1836700	9.84883e+06	4708400	9.26863e+06	Cluster1	0.408922
Q9C5H6	Q9C5H6_S17___1	597450	651420	1197100	4768000	3554100	4662800	933830	1109700	853830	8088600	4629600	4980700	815323	4328300	965787	5.89963e+06	Cluster3	0.514283
Q9C5S1	Q9C5S1_S572___1	13910000	12168000	15381000	69725000	74411000	73447000	14361000	12863000	14909000	70085000	61114000	60591000	1.38197e+07	7.25277e+07	1.40443e+07	63930000	Cluster3	0.917379
F4I0K2	F4I0K2_S131___1	1756700	1068200	1592400	8275300	6731700	7952100	2726300	1913900	2770900	12001000	6500100	7355300	1.47243e+06	7.65303e+06	2.47037e+06	8618800	Cluster1	0.500561
Q9FNM7	Q9FNM7_S110___2	24607000	32427000	41729000	196100000	175630000	135660000	35247000	31916000	35777000	131330000	166190000	120610000	32921000	169130000	3.43133e+07	1.39377e+08	Cluster3	0.694886
Q9FNM7	Q9FNM7_T109___2	24607000	32427000	41729000	196100000	175630000	135660000	35247000	31916000	35777000	131330000	166190000	120610000	32921000	169130000	3.43133e+07	1.39377e+08	Cluster3	0.694886
Q6NLQ6	Q6NLQ6_S379___1	6320900	5826000	9302600	43675000	34430000	31294000	6548700	5204600	7791900	50445000	33555000	34802000	7.14983e+06	3.64663e+07	6.51507e+06	3.96007e+07	Cluster3	0.738916
Q8GXX7	Q8GXX7_S184___1	1026500	1282300	1890100	6269300	6489400	8096700	2007000	2464900	3191300	11219000	7799500	8062200	1.39963e+06	6951800	2554400	9026900	Cluster1	0.642644
Q9SI37	Q9SI37_S269___1	1377700	1682500	3227700	8566900	9157000	13460000	2492100	4379900	3624700	8504700	8205000	13046000	2.09597e+06	1.03946e+07	3498900	9.91857e+06	Cluster1	0.489659
Q8LGD5	Q8LGD5_S120___1	1567400	1807300	3288900	12732000	10005000	10300000	2733900	3104900	1969900	13763000	11894000	10380000	2221200	1.10123e+07	2602900	1.20123e+07	Cluster3	0.545047
F4JKH6	F4JKH6_S165___1	97940000	136170000	151930000	649990000	610440000	643020000	157110000	129960000	164450000	728320000	587520000	567800000	128680000	6.34483e+08	1.50507e+08	627880000	Cluster3	0.748916
Q4V3D3	Q4V3D3_S224___1	4143000	4759700	5835100	21437000	27943000	23167000	5817200	8657400	10877000	30932000	24491000	22777000	4912600	2.41823e+07	8.45053e+06	2.60667e+07	Cluster1	0.55906
F4HYR4	F4HYR4_S30___2	13965000	15869000	29326000	93191000	111730000	85979000	16593000	18604000	23094000	75927000	111730000	98309000	19720000	9.69667e+07	1.94303e+07	95322000	Cluster3	0.623504
F4HYR4	F4HYR4_S34___2	13965000	15869000	29326000	93191000	111730000	85979000	16593000	18604000	23094000	75927000	111730000	98309000	19720000	9.69667e+07	1.94303e+07	95322000	Cluster3	0.623504
B9DGT7	B9DGT7_T349___1	935880	718020	1175100	5075100	4911700	3607400	1818900	1705800	1452500	7332200	3445600	3523100	943000	4531400	1.65907e+06	4.76697e+06	Cluster1	0.565118
Q9SMM8	Q9SMM8_S52___2	14208000	10225000	13371000	58478000	65761000	57412000	31900000	17602000	19803000	53996000	37611000	31557000	1.26013e+07	6.05503e+07	2.31017e+07	4.10547e+07	Cluster1	0.41666
Q9ZPV5	Q9ZPV5_T102___2	50000	50000	50000	15444000	14421000	20454000	12729000	9650000	10896000	11445000	12822000	11656000	50000	16773000	1.10917e+07	1.19743e+07	Cluster2	0.945248
Q9SMM8	Q9SMM8_T55___2	14208000	10225000	13371000	58478000	65761000	57412000	31900000	17602000	19803000	53996000	37611000	31557000	1.26013e+07	6.05503e+07	2.31017e+07	4.10547e+07	Cluster1	0.41666
Q9MB58	Q9MB58_S216___1	1177900	1927900	1713400	7715100	6977600	8341200	1725700	1626000	2308500	9133000	5932800	7158700	1606400	7.67797e+06	1.88673e+06	7.40817e+06	Cluster3	0.621621
Q9LFA4	Q9LFA4_S373___2	4475900	3902500	3331000	17366000	19754000	18359000	5385600	4944200	4507000	16227000	19139000	16087000	3.90313e+06	18493000	4945600	17151000	Cluster3	0.711562
Q9LFA4	Q9LFA4_S378___2	4475900	3902500	3331000	17366000	19754000	18359000	5385600	4944200	4507000	16227000	19139000	16087000	3.90313e+06	18493000	4945600	17151000	Cluster3	0.711562
P93004	P93004_S276___2	1587000000	69326000	2010600000	6696100000	5762500000	4907900000	1714100000	1605400000	1486700000	5957000000	5107500000	4405700000	1.22231e+09	5.78883e+09	1.60207e+09	5.15673e+09	Cluster1	0.340322
Q9ZPV5	Q9ZPV5_T107___2	50000	50000	50000	15444000	14421000	20454000	12729000	9650000	10896000	11445000	12822000	11656000	50000	16773000	1.10917e+07	1.19743e+07	Cluster2	0.945248
Q9FMV3	Q9FMV3_S44___1	1347900	1919000	1763300	7789400	8087400	7816200	1747600	1668700	2216200	9778800	6757200	7206500	1.67673e+06	7.89767e+06	1877500	7.91417e+06	Cluster3	0.766862
F4JKH6	F4JKH6_S1453___1	81392000	93959000	130970000	394970000	526750000	493510000	140830000	123010000	154500000	545640000	475860000	437120000	102107000	4.71743e+08	1.39447e+08	4.86207e+08	Cluster1	0.486484
Q9MB58	Q9MB58_S216___2	6261600	7204800	9583600	44402000	32550000	29333000	10247000	7573500	8029800	31868000	25607000	24357000	7.68333e+06	3.54283e+07	8.61677e+06	2.72773e+07	Cluster3	0.582797
Q9MB58	Q9MB58_S220___2	6261600	7204800	9583600	44402000	32550000	29333000	10247000	7573500	8029800	31868000	25607000	24357000	7.68333e+06	3.54283e+07	8.61677e+06	2.72773e+07	Cluster3	0.582797
O04203	O04203_S18___1	50000	50000	50000	37464000	65428000	64488000	4056000	3916300	6503700	33979000	26762000	29054000	50000	5.57933e+07	4.82533e+06	2.99317e+07	Cluster2	0.514707
Q9ZU48	Q9ZU48_S218___1	8052300	10147000	14328000	74445000	37226000	33701000	27861000	27145000	28963000	58008000	34930000	31926000	1.08424e+07	4.84573e+07	2.79897e+07	4.16213e+07	Cluster1	0.367637
A0A1P8B5D8	A0A1P8B5D8_T232___2	31741000	3168900	4385800	46222000	55515000	72392000	33378000	42404000	29702000	45576000	57093000	62245000	1.30986e+07	58043000	3.51613e+07	5.49713e+07	Cluster2	0.400311
O81015	O81015_S462___2	3005100	3410600	4044300	17201000	14565000	11906000	3939800	4987700	3394100	15131000	14430000	13986000	3.48667e+06	1.45573e+07	4107200	1.45157e+07	Cluster3	0.691369
O81015	O81015_S464___2	3005100	3410600	4044300	17201000	14565000	11906000	3939800	4987700	3394100	15131000	14430000	13986000	3.48667e+06	1.45573e+07	4107200	1.45157e+07	Cluster3	0.691369
Q9SGS5	Q9SGS5_S142___1	397680	625000	1053400	2050900	3418400	3095400	50000	50000	50000	5215600	3286300	4415600	692027	2854900	50000	4.30583e+06	Cluster3	0.479076
Q9SE83	Q9SE83_S712___1	86859000	78250000	93128000	378510000	300250000	365120000	149370000	152990000	155380000	416590000	353380000	303360000	86079000	347960000	152580000	3.57777e+08	Cluster1	0.606089
Q9C8E6	Q9C8E6_S407___1	4989700	5267300	8876400	35902000	23028000	17655000	9789800	7070000	9643600	57124000	20262000	24946000	6377800	2.55283e+07	8.83447e+06	3.41107e+07	Cluster1	0.486304
Q9ZUF4	Q9ZUF4_S451___1	2903300	3256200	6614200	15729000	16166000	19075000	7072200	5440100	4758500	18337000	19941000	17271000	4257900	16990000	5.75693e+06	1.85163e+07	Cluster1	0.52912
P92964	P92964_S247___1	12419000	11866000	11014000	41837000	27971000	70602000	37236000	16034000	23023000	55406000	27316000	22224000	1.17663e+07	4.68033e+07	25431000	34982000	Cluster1	0.324302
Q9FXI5	Q9FXI5_S369___1	7851800	7824100	13165000	38758000	31862000	44091000	12405000	10038000	11574000	40086000	30196000	28570000	9.61363e+06	38237000	11339000	3.29507e+07	Cluster1	0.457808
Q96327	Q96327_S3___1	60270000	2797600	40084000	158200000	127620000	122290000	214140000	5171700	96133000	239510000	43165000	173550000	3.43839e+07	1.36037e+08	1.05148e+08	152075000	Cluster1	0.296622
Q41188	Q41188_S90___1	1893600	2062400	2509600	8553500	7748700	9244700	2945500	2769300	2099400	8751400	8889300	7336500	2155200	8.51563e+06	2.60473e+06	8.32573e+06	Cluster3	0.668568
Q9SV09	Q9SV09_S352___2	9264400	8421200	16966000	51095000	47436000	35656000	12963000	15258000	30327000	40562000	55079000	51830000	1.15505e+07	44729000	19516000	49157000	Cluster1	0.461074
Q5M750	Q5M750_S235___1	2016800	2412600	2789600	7713400	9510800	10648000	4792100	3999800	4176100	12143000	9022400	8798200	2.40633e+06	9.29073e+06	4.32267e+06	9.98787e+06	Cluster1	0.662658
Q9C519	Q9C519_S268___1	840550	1118000	1144000	3300900	3604400	5057400	1324700	651150	1036600	4403500	3825300	3444700	1.03418e+06	3.98757e+06	1004150	3.89117e+06	Cluster3	0.606017
Q56WH4	Q56WH4_S266___1	131400000	129630000	140090000	533980000	486620000	515250000	113970000	101410000	143570000	566260000	489440000	440090000	1.33707e+08	511950000	119650000	4.98597e+08	Cluster3	0.847379
Q06738	Q06738_S688___1	9553900	11052000	14323000	47898000	40248000	44568000	11888000	15197000	13778000	58795000	52220000	46985000	1.1643e+07	44238000	13621000	5.26667e+07	Cluster3	0.652981
Q9FDZ5	Q9FDZ5_S326___2	70754000	43972000	11516000	124360000	129220000	225980000	194870000	178550000	187890000	43232000	108120000	134210000	4.20807e+07	1.59853e+08	1.87103e+08	9.51873e+07	Cluster2	0.415113
Q9FDZ5	Q9FDZ5_S328___2	70754000	43972000	11516000	124360000	129220000	225980000	194870000	178550000	187890000	43232000	108120000	134210000	4.20807e+07	1.59853e+08	1.87103e+08	9.51873e+07	Cluster2	0.415113
Q8GW48	Q8GW48_T81___1	8913400	12097000	12781000	43203000	31295000	53141000	16196000	15292000	19735000	35596000	31228000	31220000	11263800	4.25463e+07	1.70743e+07	3.26813e+07	Cluster1	0.519451
Q8RWD5	Q8RWD5_S128___3	2372700	6734100	4902500	14810000	20620000	17396000	50000	50000	50000	17296000	13986000	15863000	4.66977e+06	1.76087e+07	50000	15715000	Cluster3	0.416816
Q8RWD5	Q8RWD5_S130___3	2372700	6734100	4902500	14810000	20620000	17396000	50000	50000	50000	17296000	13986000	15863000	4.66977e+06	1.76087e+07	50000	15715000	Cluster3	0.416816
Q8RWD5	Q8RWD5_T126___3	2372700	6734100	4902500	14810000	20620000	17396000	50000	50000	50000	17296000	13986000	15863000	4.66977e+06	1.76087e+07	50000	15715000	Cluster3	0.416816
Q9SYX2	Q9SYX2_S97___1	2618500	5545600	3110600	14034000	13563000	14717000	3029700	2943100	2518600	10688000	10836000	11619000	3.75823e+06	1.41047e+07	2.83047e+06	1.10477e+07	Cluster3	0.621254
Q9C6N3	Q9C6N3_S294___2	2920800	1591700	998490	4469200	6962700	9016300	6992900	6471100	6025300	1633400	4295200	6622500	1.837e+06	6.81607e+06	6.49643e+06	4183700	Cluster2	0.393107
Q9C6N3	Q9C6N3_S296___2	2920800	1591700	998490	4469200	6962700	9016300	6992900	6471100	6025300	1633400	4295200	6622500	1.837e+06	6.81607e+06	6.49643e+06	4183700	Cluster2	0.393107
F4IUW3	F4IUW3_S92___2	801130	1247300	1288200	3903300	3590700	4791500	1220200	1234700	1142200	4515900	4970100	5397400	1112210	4.09517e+06	1.19903e+06	4.96113e+06	Cluster3	0.648098
Q8RXX9	Q8RXX9_S357___1	705820	761140	800100	3507300	2214200	2615200	773850	887030	776890	2994700	1648400	1592100	755687	2778900	812590	2078400	Cluster3	0.469173
Q9SY56	Q9SY56_S55___2	7264900	5514500	5081200	19497000	24474000	21346000	7504300	10723000	13032000	15715000	23243000	21471000	5.95353e+06	2.17723e+07	1.04198e+07	20143000	Cluster1	0.345779
A4GNA8	A4GNA8_S37___1	1666000	1089600	1549300	6723500	5052600	3966300	2095000	1363100	1891400	7495900	3199300	3633900	1.43497e+06	5.24747e+06	1.78317e+06	4.77637e+06	Cluster1	0.392551
Q9LPC5	Q9LPC5_S1307___1	9457000	12854000	12579000	42273000	41568000	43625000	12473000	13112000	15577000	51244000	55082000	53501000	11630000	4.24887e+07	1.37207e+07	5.32757e+07	Cluster3	0.672139
Q9M089	Q9M089_S179___3	8005000	15359000	14367000	52927000	44919000	36210000	7798000	14255000	16066000	44127000	37782000	31474000	12577000	4.46853e+07	1.27063e+07	3.77943e+07	Cluster3	0.48009
Q9M089	Q9M089_S184___3	8005000	15359000	14367000	52927000	44919000	36210000	7798000	14255000	16066000	44127000	37782000	31474000	12577000	4.46853e+07	1.27063e+07	3.77943e+07	Cluster3	0.48009
Q9M089	Q9M089_S185___3	8005000	15359000	14367000	52927000	44919000	36210000	7798000	14255000	16066000	44127000	37782000	31474000	12577000	4.46853e+07	1.27063e+07	3.77943e+07	Cluster3	0.48009
P27202	P27202_S58___1	13209000	12428000	10996000	50163000	38511000	40454000	16047000	12891000	20796000	72388000	36080000	35374000	12211000	4.30427e+07	16578000	4.79473e+07	Cluster3	0.412735
F4J9A0	F4J9A0_S404___1	8737300	8032700	10312000	31957000	30641000	31702000	12755000	9697800	12842000	45170000	22975000	25046000	9.02733e+06	3.14333e+07	1.17649e+07	3.10637e+07	Cluster1	0.503553
Q9FM08	Q9FM08_S151___2	1045500	794370	1326500	3149600	4138900	3705500	1271500	785590	850190	3071300	3634000	3029800	1.05546e+06	3.66467e+06	969093	3.24503e+06	Cluster3	0.616744
Q9SE83	Q9SE83_S529___1	2057800	2270600	3341300	7944700	7727000	10398000	2654900	2674200	3007000	12630000	7225200	5927100	2.55657e+06	8689900	2778700	8594100	Cluster1	0.445338
Q9LTT8	Q9LTT8_S827___2	19355000	17167000	23589000	60324000	72777000	69795000	9134800	41344000	44576000	63974000	50653000	40421000	20037000	67632000	3.16849e+07	5.16827e+07	Cluster1	0.330199
Q9LTT8	Q9LTT8_S830___2	19355000	17167000	23589000	60324000	72777000	69795000	79181000	41344000	44576000	63974000	50653000	40421000	20037000	67632000	5.50337e+07	5.16827e+07	Cluster2	0.493837
Q9FX99	Q9FX99_S287___2	1293500	1596400	1887300	5787500	5529600	4631600	50000	50000	50000	7861500	6027800	6330000	1592400	5.31623e+06	50000	6.73977e+06	Cluster3	0.439162
Q9FX99	Q9FX99_S292___2	1293500	1596400	1887300	5787500	5529600	4631600	50000	50000	50000	7861500	6027800	6330000	1592400	5.31623e+06	50000	6.73977e+06	Cluster3	0.439162
Q8L7S0	Q8L7S0_S46___1	975210	766690	1168200	3750100	3041300	2727900	1348000	1525700	1766100	2979200	2037800	2143200	970033	3173100	1546600	2.38673e+06	Cluster1	0.475456
Q9FNM7	Q9FNM7_S110___1	2313800	2540100	5827300	12870000	9890500	11803000	6299800	4825500	5744100	19432000	14946000	13882000	3560400	1.15212e+07	5.62313e+06	1.60867e+07	Cluster1	0.591238
Q9XF67	Q9XF67_S382___2	1484700	1672400	1812200	6014400	5036800	4939500	2150100	1846600	1672000	4612800	6111500	4200000	1.65643e+06	5.33023e+06	1.88957e+06	4.97477e+06	Cluster3	0.644395
Q9XF67	Q9XF67_S385___2	1484700	1672400	1812200	6014400	5036800	4939500	2150100	1846600	1672000	4612800	6111500	4200000	1.65643e+06	5.33023e+06	1.88957e+06	4.97477e+06	Cluster3	0.644395
Q9SE83	Q9SE83_S816___1	16207000	13074000	18161000	66706000	41222000	44094000	26966000	17835000	19750000	88952000	49011000	37167000	15814000	50674000	21517000	5.83767e+07	Cluster1	0.452661
Q947D2	Q947D2_S765___1	1163100	1187000	1685200	5228100	3368000	4236300	966090	1108200	1217200	2912900	2103900	1932600	1345100	4.27747e+06	1.09716e+06	2.31647e+06	Cluster3	0.348554
Q9SA91	Q9SA91_S565___1	2434600	2352500	2002900	5878400	7387100	8095200	1549900	1819100	1719300	7518800	8870000	8318000	2.26333e+06	7.12023e+06	1696100	8235600	Cluster3	0.714208
Q9LV48	Q9LV48_S223___1	3921700	4913800	5194200	16817000	14742000	12263000	13864000	8539900	4126600	9976800	9666800	8150900	4.67657e+06	1.46073e+07	8843500	9.26483e+06	Cluster4	0.317666
F4KHD5	F4KHD5_S2802___2	2301700	2942100	4449500	11150000	9870600	9182200	4606900	5866400	3846200	12988000	10239000	9969500	3231100	10067600	4.77317e+06	11065500	Cluster1	0.575752
F4KHD5	F4KHD5_S2804___2	2301700	2942100	4449500	11150000	9870600	9182200	4606900	5866400	3846200	12988000	10239000	9969500	3231100	10067600	4.77317e+06	11065500	Cluster1	0.575752
F4JKH6	F4JKH6_S160___2	2588200	3597900	4058500	11577000	10592000	9371000	3327400	2852500	3805900	11648000	9548600	8690100	3.41487e+06	1.05133e+07	3328600	9.96223e+06	Cluster3	0.67303
F4JKH6	F4JKH6_S165___2	2588200	3597900	4058500	11577000	10592000	9371000	3327400	2852500	3805900	11648000	9548600	8690100	3.41487e+06	1.05133e+07	3328600	9.96223e+06	Cluster3	0.67303
Q9XI93	Q9XI93_S139___1	4098800	5583500	9978100	25786000	13872000	20759000	8702500	7647000	12247000	26912000	13802000	14219000	6.55347e+06	20139000	9.53217e+06	18311000	Cluster1	0.508739
Q8L7W3	Q8L7W3_S585___2	46752000	61694000	74336000	209660000	150000000	199570000	348680000	159160000	191360000	89150000	57889000	214780000	6.09273e+07	186410000	2.33067e+08	1.20606e+08	Cluster2	0.375794
Q8L7W3	Q8L7W3_T587___2	46752000	61694000	74336000	209660000	150000000	199570000	348680000	159160000	191360000	89150000	57889000	214780000	6.09273e+07	186410000	2.33067e+08	1.20606e+08	Cluster2	0.375794
Q9C983	Q9C983_S253___1	2351100	2645800	3866800	9661600	6215800	11173000	4220700	3995100	3849700	7911400	9119400	7840000	2.95457e+06	9016800	4.02183e+06	8.29027e+06	Cluster1	0.497276
Q8LPG9	Q8LPG9_S216___2	25011000	24124000	2891200	45099000	51754000	60959000	32089000	27673000	7149400	53476000	3518600	59045000	1.73421e+07	52604000	22303800	3.86799e+07	Cluster4	0.313542
Q9LVN1	Q9LVN1_S403___1	1466700	1223000	2468200	4513000	5913000	5186900	2880300	2569400	2707500	5541300	5943400	4678400	1719300	5204300	2.71907e+06	5387700	Cluster1	0.595413
F4I6B2	F4I6B2_S739___1	12456000	12147000	18545000	44881000	46632000	38837000	22739000	19904000	26500000	64275000	37676000	38030000	1.43827e+07	43450000	2.30477e+07	4.66603e+07	Cluster1	0.660957
Q84JR9	Q84JR9_S95___2	50000	50000	50000	15463000	14712000	16256000	50000	50000	50000	16005000	15069000	13320000	50000	15477000	50000	14798000	Cluster3	0.962936
Q8LF05	Q8LF05_S298___1	6141500	5070500	6039000	16868000	18112000	17013000	5295000	5282600	5434900	17539000	18153000	15830000	5.75033e+06	17331000	5337500	17174000	Cluster3	0.877963
Q9LE22	Q9LE22_S125___1	795590	670380	1059000	3363500	2835400	1377000	620340	704340	757310	1730900	1444900	535450	841657	2525300	693997	1.23708e+06	Cluster4	0.387802
P93004	P93004_S273___2	1587000000	2196300000	2010600000	6696100000	5762500000	4907900000	1714100000	1605400000	1486700000	5957000000	5107500000	4405700000	1931300000	5.78883e+09	1.60207e+09	5.15673e+09	Cluster3	0.716353
Q9LIL3	Q9LIL3_S240___1	10249000	8746300	13471000	39517000	27658000	29670000	10825000	14478000	16585000	36536000	18233000	16097000	10822100	3.22817e+07	1.39627e+07	23622000	Cluster1	0.392825
Q67YI9	Q67YI9_S242___2	5847100	6626700	8519300	22269000	18073000	21852000	6603200	5981600	8326800	17624000	17296000	14993000	6997700	2.07313e+07	6.97053e+06	1.66377e+07	Cluster3	0.578134
Q9SMQ6	Q9SMQ6_S193___1	50000	50000	50000	70745000	50081000	43786000	50000	50000	50000	70167000	38565000	33559000	50000	5.48707e+07	50000	4.74303e+07	Cluster3	0.965451
B6EUB3	B6EUB3_S1289___1	3181800	5204800	4785000	17447000	12716000	8424200	4374000	3685300	3902400	11750000	7056600	7112300	4.39053e+06	12862400	3.98723e+06	8.63963e+06	Cluster3	0.375914
Q38871	Q38871_S548___1	6836200	6835000	7564600	18357000	20683000	22428000	12406000	7776300	9942000	22863000	22415000	23369000	7078600	2.04893e+07	1.00414e+07	2.28823e+07	Cluster1	0.455548
Q38872	Q38872_S536___1	6836200	6835000	7564600	18357000	20683000	22428000	12406000	7776300	9942000	22863000	22415000	23369000	7078600	2.04893e+07	1.00414e+07	2.28823e+07	Cluster1	0.455548
Q9C5X3	Q9C5X3_S582___2	11457000	13088000	24450000	40194000	44533000	56893000	17651000	17305000	19631000	47238000	48001000	44820000	1.63317e+07	4.72067e+07	1.81957e+07	4.66863e+07	Cluster1	0.491386
Q9C5X3	Q9C5X3_S588___2	11457000	13088000	24450000	40194000	44533000	56893000	17651000	17305000	19631000	47238000	48001000	44820000	1.63317e+07	4.72067e+07	1.81957e+07	4.66863e+07	Cluster1	0.491386
Q67XD9	Q67XD9_S75___1	3122000	3992400	3773100	9259100	11425000	10702000	5369400	4870800	5630300	13619000	15677000	16774000	3.62917e+06	1.0462e+07	5.29017e+06	1.53567e+07	Cluster1	0.407524
O80572	O80572_S495___2	50000	50000	50000	12912000	17836000	15149000	20056000	18220000	18640000	15391000	15659000	17493000	50000	15299000	18972000	16181000	Cluster2	0.937503
Q9C8K2	Q9C8K2_S661___3	26485000	43968000	48537000	111760000	122650000	106470000	55825000	50181000	51943000	15686000	15195000	72918000	3.96633e+07	1.13627e+08	5.26497e+07	3.45997e+07	Cluster4	0.475527
Q93V70	Q93V70_S190___1	866330	687370	892540	2678100	2290200	2026800	879960	624560	1204400	1995400	1551700	1595800	815413	2331700	902973	1714300	Cluster3	0.397584
A0A1I9LQ26	A0A1I9LQ26_S60___1	1120000	1062100	1500700	2201300	4294700	3997100	1243300	1339500	1558200	3501600	1435800	1361300	1227600	3497700	1.38033e+06	2.09957e+06	Cluster4	0.342248
Q93W28	Q93W28_S217___1	5913600	1642100	7685700	16806000	12622000	13942000	12451000	9464000	10546000	18154000	10267000	11513000	5.08047e+06	1.44567e+07	1.08203e+07	1.33113e+07	Cluster2	0.342817
O80572	O80572_T488___2	50000	50000	50000	12912000	17836000	15149000	20056000	18220000	18640000	15391000	15659000	17493000	50000	15299000	18972000	16181000	Cluster2	0.937503
Q8VZ95	Q8VZ95_S2___1	5692900	3427800	7003100	12800000	13505000	19229000	5875500	8124300	7587800	16766000	20867000	12495000	5374600	15178000	7.19587e+06	1.67093e+07	Cluster1	0.437423
Q9SZP8	Q9SZP8_S234___1	5097500	5475600	11472000	21508000	17563000	22984000	10158000	7127000	7700000	11813000	8909000	8283900	7.34837e+06	20685000	8.32833e+06	9.66863e+06	Cluster4	0.515754
Q9SMM5	Q9SMM5_S248___2	3751600	10542000	8904100	22762000	23422000	18975000	5780100	14363000	7991500	30054000	30973000	21114000	7.73257e+06	2.17197e+07	9378200	2.73803e+07	Cluster1	0.380858
Q9XIE2	Q9XIE2_S45___1	5945600	6504100	7824800	12732000	24490000	19607000	15636000	8731600	5839500	16989000	13831000	10014000	6.75817e+06	18943000	1.0069e+07	1.36113e+07	Cluster1	0.316808
Q9M1Q9	Q9M1Q9_S660___2	50000	50000	50000	14381000	14958000	16183000	50000	50000	50000	15510000	24652000	19034000	50000	15174000	50000	19732000	Cluster3	0.916733
Q9FVW3	Q9FVW3_S61___2	627930	990860	1268300	3404100	2237300	2397900	1040500	1394300	926670	2623700	1736500	1257000	962363	2.67977e+06	1120490	1872400	Cluster1	0.363532
Q9FVW3	Q9FVW3_S63___2	627930	990860	1268300	3404100	2237300	2397900	1040500	1394300	926670	2623700	1736500	1257000	962363	2.67977e+06	1120490	1872400	Cluster1	0.363532
P27323	P27323_S219___1	13482000	15322000	12235000	43175000	32558000	38473000	16350000	15925000	17397000	48058000	36931000	40893000	1.36797e+07	3.80687e+07	1.65573e+07	4.19607e+07	Cluster3	0.596574
Q9LM78	Q9LM78_S974___2	7894000	5895400	4309900	12327000	15387000	21979000	16381000	18950000	16277000	4909000	11945000	13446000	6033100	1.65643e+07	1.72027e+07	10100000	Cluster2	0.381418
Q9LM78	Q9LM78_S977___2	7894000	5895400	4309900	12327000	15387000	21979000	16381000	18950000	16277000	4909000	11945000	13446000	6033100	1.65643e+07	1.72027e+07	10100000	Cluster2	0.381418
Q9FFY4	Q9FFY4_S286___1	4083900	6021600	7019800	14710000	17749000	14368000	8124000	9684700	9816400	16453000	9121300	11367000	5.70843e+06	15609000	9.20837e+06	1.23138e+07	Cluster1	0.430185
Q29Q26	Q29Q26_S77___1	9471400	9275800	11072000	36840000	21019000	23290000	7454900	7251500	7055200	19162000	13902000	11618000	9.93973e+06	2.70497e+07	7.25387e+06	14894000	Cluster3	0.338857
Q501B2	Q501B2_S152___2	19373000	21661000	25684000	70951000	59586000	50955000	25599000	23051000	20400000	28232000	29328000	26747000	2.22393e+07	6.04973e+07	2.30167e+07	2.81023e+07	Cluster4	0.67268
Q9C8K2	Q9C8K2_S667___3	26485000	43968000	48537000	105080000	116220000	100940000	55083000	49542000	51292000	10131000	10527000	68923000	3.96633e+07	1.07413e+08	5.19723e+07	2.98603e+07	Cluster4	0.451816
F4IUW3	F4IUW3_S126___2	5232100	7079700	9218500	17394000	17671000	23020000	8717700	12236000	8961600	18794000	19495000	16421000	7.17677e+06	1.93617e+07	9.97177e+06	1.82367e+07	Cluster1	0.531726
Q8GUM4	Q8GUM4_S539___2	50000	50000	50000	18510000	16804000	9073800	50000	50000	50000	12598000	7538900	8883200	50000	1.47959e+07	50000	9.67337e+06	Cluster3	0.92785
F4IUW3	F4IUW3_S132___2	5232100	7079700	9218500	17394000	17671000	23020000	8717700	12236000	8961600	18794000	19495000	16421000	7.17677e+06	1.93617e+07	9.97177e+06	1.82367e+07	Cluster1	0.531726
P48006	P48006_T117___1	3123700	1767300	3018200	7770600	6662300	6809800	3308900	3273000	3786300	10873000	4403000	5724700	2636400	7080900	3.45607e+06	7.00023e+06	Cluster1	0.4301
Q9SE83	Q9SE83_S706___1	1648100	1996100	2146400	7194400	4504700	3815200	2005000	1799700	3460600	7550800	3044100	2950100	1930200	5.17143e+06	2.42177e+06	4515000	Cluster1	0.373717
Q9FKE6	Q9FKE6_S421___2	2100300	2285000	3426500	7222900	7123500	6581200	3110000	2501700	2739800	6434900	6884600	4897600	2.60393e+06	6.97587e+06	2.78383e+06	6.07237e+06	Cluster3	0.460622
Q9FKE6	Q9FKE6_S423___2	2100300	2285000	3426500	7222900	7123500	6581200	3110000	2501700	2739800	6434900	6884600	4897600	2.60393e+06	6.97587e+06	2.78383e+06	6.07237e+06	Cluster3	0.460622
Q8GUM4	Q8GUM4_S544___2	50000	50000	50000	18510000	16804000	9073800	50000	50000	50000	12598000	7538900	8883200	50000	1.47959e+07	50000	9.67337e+06	Cluster3	0.92785
Q93W28	Q93W28_S222___3	22916000	35113000	35866000	90963000	82327000	78002000	46767000	40334000	38135000	79895000	70667000	58588000	3.12983e+07	83764000	4.17453e+07	6.97167e+07	Cluster1	0.522721
Q8LPN7	Q8LPN7_T289___1	6423900	10627000	10804000	20993000	24608000	28841000	10639000	7394500	11247000	23948000	22936000	24321000	9.28497e+06	24814000	9.76017e+06	23735000	Cluster3	0.479473
Q8VYN2	Q8VYN2_S294___1	8646300	6674200	9501200	16984000	21178000	27931000	12844000	11581000	13523000	26551000	25663000	22031000	8273900	22031000	1.26493e+07	2.47483e+07	Cluster1	0.506535
O50061	O50061_S279___1	50000	50000	50000	44216000	43221000	71018000	33240000	19173000	27953000	64194000	66234000	45473000	50000	5.28183e+07	2.67887e+07	5.86337e+07	Cluster2	0.948151
Q5XEP2	Q5XEP2_S168___1	6942700	6553600	14546000	31998000	25466000	16808000	6964500	5693400	5783600	11341000	10390000	6688000	9.34743e+06	2.47573e+07	6.14717e+06	9473000	Cluster4	0.481238
Q9T074	Q9T074_S62___2	35740000	34757000	43534000	93471000	118150000	90390000	49145000	47294000	55376000	89818000	96312000	109170000	3.80103e+07	1.0067e+08	50605000	9.84333e+07	Cluster1	0.457134
O23593	O23593_S287___1	3236700	2387100	3530000	10498000	5891300	7773100	7034300	5279500	5852100	11994000	7931200	6454100	3.05127e+06	8.05413e+06	6055300	8793100	Cluster2	0.355629
A0A1P8B5D8	A0A1P8B5D8_S41___1	21279000	29742000	27640000	54258000	77977000	72668000	43090000	38481000	31197000	65486000	65682000	70003000	2.62203e+07	68301000	3.75893e+07	67057000	Cluster1	0.449015
Q9LYG9	Q9LYG9_S128___3	4413400	5946500	3093500	11914000	9513400	13548000	20335000	15383000	24380000	3274900	12393000	12155000	4.48447e+06	1.16585e+07	2.00327e+07	9274300	Cluster2	0.413734
Q9LYG9	Q9LYG9_S131___3	4413400	5946500	3093500	11914000	9513400	13548000	20335000	15383000	24380000	3274900	12393000	12155000	4.48447e+06	1.16585e+07	2.00327e+07	9274300	Cluster2	0.413734
Q9LYG9	Q9LYG9_T136___3	4413400	5946500	3093500	11914000	9513400	13548000	20335000	15383000	24380000	3274900	12393000	12155000	4.48447e+06	1.16585e+07	2.00327e+07	9274300	Cluster2	0.413734
Q6GKV1	Q6GKV1_S118___1	22808000	26239000	51391000	87483000	76203000	96606000	57691000	50317000	83205000	201400000	117260000	79035000	3.34793e+07	86764000	6.37377e+07	132565000	Cluster1	0.459198
F4HZS8	F4HZS8_S252___2	5198200	4579000	4374200	16489000	9651500	10311000	7949600	9615300	5980600	10013000	11277000	9232300	4.71713e+06	12150500	7848500	10174100	Cluster1	0.29824
F4HZS8	F4HZS8_S261___2	5198200	4579000	4374200	16489000	9651500	10311000	7949600	9615300	5980600	10013000	11277000	9232300	4.71713e+06	12150500	7848500	10174100	Cluster1	0.29824
Q9ZSD4	Q9ZSD4_S18___1	1691000	2537400	5447000	7531100	7060600	10220000	3471700	4681100	5147500	6406800	5529500	5993000	3.22513e+06	8.27057e+06	4.43343e+06	5.97643e+06	Cluster1	0.397602
Q6EJ98	Q6EJ98_S35___1	662890	861040	1200000	2719900	2306800	1941700	1217300	1591800	1786300	1777500	1843400	1919500	907977	2322800	1531800	1846800	Cluster1	0.367637
Q9LY75	Q9LY75_S405___1	2087400	1391000	2859300	6396900	5513600	4280100	2080200	2128000	2453500	8134100	3680500	4335700	2.11257e+06	5.39687e+06	2.22057e+06	5.38343e+06	Cluster1	0.414599
Q8W569	Q8W569_S251___1	3345000	4545000	5059000	10045000	12117000	10918000	4808200	6086300	6260200	11204000	10051000	15067000	4.31633e+06	1.10267e+07	5.71823e+06	1.21073e+07	Cluster1	0.447803
Q8VYV0	Q8VYV0_S73___2	3325200	3317500	5947200	9578400	11025000	11559000	6396400	4091700	5437300	12248000	14239000	13157000	4.19663e+06	10720800	5.30847e+06	1.32147e+07	Cluster1	0.480851
Q8VYV0	Q8VYV0_S75___2	3325200	3317500	5947200	9578400	11025000	11559000	6396400	4091700	5437300	12248000	14239000	13157000	4.19663e+06	10720800	5.30847e+06	1.32147e+07	Cluster1	0.480851
Q9FFV8	Q9FFV8_S108___1	1737400	2343000	3293200	5254000	6956900	6596800	4194600	3303900	4329300	6836000	5760100	5534800	2.45787e+06	6.26923e+06	3942600	6.04363e+06	Cluster1	0.570275
Q9FLP0	Q9FLP0_S586___2	12612000	14790000	19416000	34388000	53824000	30933000	18375000	16486000	16282000	21435000	29252000	25982000	15606000	39715000	1.70477e+07	2.55563e+07	Cluster4	0.346296
Q8LLD0	Q8LLD0_S193___1	4632100	5701300	13406000	15972000	20829000	23403000	28572000	27354000	32250000	33496000	24730000	20683000	7.91313e+06	20068000	29392000	26303000	Cluster2	0.568414
P93017	P93017_T50___3	4468800	5207700	14017000	18874000	21260000	19667000	20155000	7358300	6831500	8481100	7489900	8372100	7.89783e+06	1.99337e+07	1.14483e+07	8.11437e+06	Cluster4	0.454579
Q9SHI7	Q9SHI7_S178___1	7432500	6721100	7692100	16877000	15234000	23015000	11432000	9967200	11253000	23230000	18170000	18465000	7281900	1.83753e+07	1.08841e+07	19955000	Cluster1	0.530074
Q9FFV8	Q9FFV8_S69___1	1243500	782970	1811500	3788300	2784600	3097200	4296800	2412000	2609500	4668400	2988600	2815000	1.27932e+06	3.22337e+06	3106100	3.49067e+06	Cluster2	0.45102
Q8VYJ6	Q8VYJ6_S478___2	1260300	1100500	1591300	2935700	3593800	3409100	1339500	1469300	1130900	2646100	3145000	2011300	1.31737e+06	3.31287e+06	1.31323e+06	2600800	Cluster3	0.45317
Q8VYJ6	Q8VYJ6_S485___2	1260300	1100500	1591300	2935700	3593800	3409100	1339500	1469300	1130900	2646100	3145000	2011300	1.31737e+06	3.31287e+06	1.31323e+06	2600800	Cluster3	0.45317
Q8L7R3	Q8L7R3_S28___1	1865100	1663800	2786100	4535200	4424400	6898700	5219500	5091000	5438400	9399500	5632200	6368800	2105000	5286100	5.24963e+06	7133500	Cluster2	0.541725
Q9SIV5	Q9SIV5_S1281___1	994520	1384300	1887600	3387300	3081100	4230100	2551900	2312200	4186400	5476500	5422000	4317100	1422140	3.56617e+06	3.01683e+06	5.07187e+06	Cluster1	0.379498
Q56YR0	Q56YR0_S473___1	11328000	11965000	17011000	31140000	29986000	39915000	15447000	16937000	17673000	52758000	42413000	43152000	1.34347e+07	3.36803e+07	1.66857e+07	4.61077e+07	Cluster1	0.47671
O81645	O81645_S814___2	12194000	10578000	10111000	25250000	28707000	28349000	9006700	11640000	9238500	19536000	23678000	23325000	10961000	2.74353e+07	9.96173e+06	2.21797e+07	Cluster3	0.613438
O04499	O04499_S373___1	621210	739250	1368400	2210700	2215900	2397500	1256300	1343300	1587300	2608300	1965400	2127400	909620	2274700	1.39563e+06	2233700	Cluster1	0.591237
Q9SYL7	Q9SYL7_S343___3	8786800	13369000	23051000	32009000	37455000	43299000	24571000	21920000	22113000	34840000	27456000	23476000	1.50689e+07	3.75877e+07	22868000	2.85907e+07	Cluster1	0.409266
Q9SYL7	Q9SYL7_S344___3	8786800	13369000	23051000	32009000	37455000	43299000	24571000	21920000	22113000	34840000	27456000	23476000	1.50689e+07	3.75877e+07	22868000	2.85907e+07	Cluster1	0.409266
Q9SYL7	Q9SYL7_S347___3	8786800	13369000	23051000	32009000	37455000	43299000	24571000	21920000	22113000	34840000	27456000	23476000	1.50689e+07	3.75877e+07	22868000	2.85907e+07	Cluster1	0.409266
Q9FGK9	Q9FGK9_S140___1	11856000	12466000	18442000	31074000	37202000	38303000	21257000	17733000	22677000	48595000	34548000	37723000	1.42547e+07	3.55263e+07	2.05557e+07	4.02887e+07	Cluster1	0.668386
Q9ZV07	Q9ZV07_S282___1	11698000	12521000	13137000	35745000	29627000	27167000	17845000	12784000	16278000	54652000	21218000	18729000	12452000	3.08463e+07	1.56357e+07	31533000	Cluster1	0.408292
Q9SIZ4	Q9SIZ4_S176___1	1508700	1624700	2587100	3988100	4336700	5769000	1574800	2202900	2883500	6037500	3483200	4067300	1.90683e+06	4.69793e+06	2220400	4.52933e+06	Cluster1	0.470214
Q9FNQ0	Q9FNQ0_S548___1	11453000	14942000	21561000	39493000	30044000	48395000	32603000	33904000	33186000	46885000	27940000	38596000	1.59853e+07	3.93107e+07	33231000	37807000	Cluster2	0.452749
Q9ZQC5	Q9ZQC5_S60___2	2444900	3010400	2981200	4671200	7711400	8335000	3525800	3077300	3572700	5047400	8862200	6684900	2.81217e+06	6.90587e+06	3.39193e+06	6.86483e+06	Cluster3	0.381088
Q9ZQC5	Q9ZQC5_T63___2	2444900	3010400	2981200	4671200	7711400	8335000	3525800	3077300	3572700	5047400	8862200	6684900	2.81217e+06	6.90587e+06	3.39193e+06	6.86483e+06	Cluster3	0.381088
Q0WUI9	Q0WUI9_S568___1	1055600	1335500	1331400	2889700	2957200	3225900	1495400	965150	1847000	3848400	1990300	2025900	1.24083e+06	3.02427e+06	1435850	2.62153e+06	Cluster1	0.404456
Q52T38	Q52T38_S619___1	2476500	5372800	4440900	10307000	10180000	9458800	3892700	4303300	4841400	12897000	11015000	9383100	4.09673e+06	9.98193e+06	4345800	1.10984e+07	Cluster3	0.440818
Q9ZVC6	Q9ZVC6_S129___1	14913000	11363000	19249000	34699000	32893000	43299000	37032000	28738000	31195000	32226000	27574000	29499000	15175000	3.69637e+07	3.23217e+07	2.97663e+07	Cluster2	0.539643
P93006	P93006_S365___1	2500200	2463600	3593200	7825700	6435800	6458100	2873200	2576900	3374200	10990000	5971200	5165500	2.85233e+06	6.90653e+06	2.94143e+06	7.37557e+06	Cluster1	0.426801
Q8L626	Q8L626_S547___2	2550800	3823600	4459800	7569900	8945000	9514300	6548100	4685800	4440200	8849700	8042600	8642100	3611400	8676400	5224700	8.51147e+06	Cluster1	0.515419
B0F9L7	B0F9L7_S136___1	670110	727430	1026300	2194700	1840500	1782200	50000	50000	50000	2003900	2442300	2384600	807947	1.93913e+06	50000	2.27693e+06	Cluster3	0.430723
O81283	O81283_S686___3	179840000	330830000	392220000	518650000	738360000	907440000	1418700000	1157000000	1299100000	880540000	1396600000	1479800000	3.00963e+08	7.21483e+08	1291600000	1.25231e+09	Cluster2	0.56619
O81283	O81283_T684___3	179840000	330830000	392220000	518650000	738360000	907440000	1418700000	1157000000	1299100000	880540000	1396600000	1479800000	3.00963e+08	7.21483e+08	1291600000	1.25231e+09	Cluster2	0.56619
O81283	O81283_T692___3	179840000	330830000	392220000	518650000	738360000	907440000	1418700000	1157000000	1299100000	880540000	1396600000	1479800000	3.00963e+08	7.21483e+08	1291600000	1.25231e+09	Cluster2	0.56619
Q8VYW7	Q8VYW7_S1140___2	9409900	6396900	7573400	17342000	21884000	16561000	7102900	6972100	7840600	9885700	15509000	12781000	7793400	1.85957e+07	7305200	1.27252e+07	Cluster3	0.369205
Q9C8E6	Q9C8E6_S464___1	86948000	11468000	112810000	172640000	163240000	167980000	159590000	139130000	162300000	160600000	133980000	118710000	7.04087e+07	1.67953e+08	1.53673e+08	1.37763e+08	Cluster2	0.344184
Q9LJL9	Q9LJL9_S76___2	2665600	2748800	4077100	8506100	7995700	6123600	4509200	3346400	3085500	4631500	4969900	4728000	3.16383e+06	7541800	3.64703e+06	4.77647e+06	Cluster4	0.419564
Q9LJL9	Q9LJL9_T80___2	2665600	2748800	4077100	8506100	7995700	6123600	4509200	3346400	3085500	4631500	4969900	4728000	3.16383e+06	7541800	3.64703e+06	4.77647e+06	Cluster4	0.419564
F4JFN7	F4JFN7_S473___2	10343000	11827000	9937800	26177000	25385000	24774000	20121000	18515000	14696000	27997000	27141000	30659000	10702600	2.54453e+07	1.77773e+07	28599000	Cluster1	0.372351
F4JFN7	F4JFN7_S474___2	10343000	11827000	9937800	26177000	25385000	24774000	20121000	18515000	14696000	27997000	27141000	30659000	10702600	2.54453e+07	1.77773e+07	28599000	Cluster1	0.372351
Q94A79	Q94A79_S30___1	3681200	4274000	6802900	10897000	11554000	12473000	5252300	5045200	5076200	11467000	11809000	12509000	4.91937e+06	1.16413e+07	5.12457e+06	1.19283e+07	Cluster3	0.475818
Q9LX99	Q9LX99_S668___1	1755200	1869300	2404300	4073800	4484400	5701300	3761600	1989500	2926100	5950900	3176500	3433600	2009600	4.75317e+06	2892400	4187000	Cluster1	0.42514
Q9SQR4	Q9SQR4_T3___2	50000	50000	50000	12677000	15521000	13267000	50000	50000	50000	13607000	15616000	10878000	50000	1.38217e+07	50000	13367000	Cluster3	0.95578
Q9FH46	Q9FH46_S515___1	2179900	3486400	3001700	7539100	6663700	6236800	2580900	2677600	4651900	8566500	7042700	6095300	2.88933e+06	6813200	3.30347e+06	7.23483e+06	Cluster3	0.415016
Q9LZJ5	Q9LZJ5_S894___2	13890000	12507000	7687700	28118000	29752000	22455000	20695000	10663000	13548000	17958000	17832000	15873000	1.13616e+07	26775000	1.49687e+07	17221000	Cluster4	0.375216
Q9LZJ5	Q9LZJ5_S897___2	13890000	12507000	7687700	28118000	29752000	22455000	20695000	10663000	13548000	17958000	17832000	15873000	1.13616e+07	26775000	1.49687e+07	17221000	Cluster4	0.375216
Q9MB58	Q9MB58_S303___2	4327600	7058200	9370600	16172000	15593000	17109000	11832000	9022700	10685000	13933000	14586000	13504000	6918800	1.62913e+07	1.05132e+07	1.40077e+07	Cluster1	0.45341
Q9MB58	Q9MB58_S306___2	4327600	7058200	9370600	16172000	15593000	17109000	11832000	9022700	10685000	13933000	14586000	13504000	6918800	1.62913e+07	1.05132e+07	1.40077e+07	Cluster1	0.45341
O82089	O82089_S12___1	2340200	1676000	1864800	5506300	4650200	3680700	2870400	3291400	2700100	6269100	4071000	3594500	1.96033e+06	4612400	2.95397e+06	4.64487e+06	Cluster1	0.385896
Q9SAG7	Q9SAG7_S134___3	22350000	26319000	34285000	43479000	69992000	80845000	102090000	127750000	95674000	100980000	85954000	112060000	2.76513e+07	64772000	1.08505e+08	9.96647e+07	Cluster2	0.602944
Q9SAG7	Q9SAG7_S135___3	22350000	26319000	34285000	43479000	69992000	80845000	102090000	127750000	95674000	100980000	85954000	112060000	2.76513e+07	64772000	1.08505e+08	9.96647e+07	Cluster2	0.602944
Q9SAG7	Q9SAG7_T133___3	22350000	26319000	34285000	43479000	69992000	80845000	102090000	127750000	95674000	100980000	85954000	112060000	2.76513e+07	64772000	1.08505e+08	9.96647e+07	Cluster2	0.602944
Q9LH74	Q9LH74_S167___1	1744100	2157700	3193300	5457200	5734800	5427000	3471600	3585900	5205200	7530400	4850600	4828600	2.36503e+06	5.53967e+06	4.08757e+06	5.73653e+06	Cluster1	0.469709
O81644	O81644_S858___2	43571000	83126000	145460000	201070000	242720000	193570000	152810000	139160000	166670000	239000000	242340000	195900000	90719000	2.12453e+08	152880000	2.25747e+08	Cluster1	0.419061
O64768	O64768_S170___1	6447900	7500600	8814400	19088000	12867000	21221000	11321000	11142000	15125000	13517000	18323000	10222000	7.58763e+06	1.77253e+07	1.25293e+07	1.40207e+07	Cluster1	0.30493
P54144	P54144_T460___1	1291300	918930	2136300	3966400	3456400	2679500	1531300	1034400	1799300	4249800	2356200	2843000	1.44884e+06	3.36743e+06	1455000	3.14967e+06	Cluster1	0.402639
Q9MA55	Q9MA55_S501___2	9538400	31953000	28248000	45742000	54409000	61821000	33602000	36500000	35464000	66192000	68072000	57515000	2.32465e+07	5.39907e+07	3.51887e+07	6.39263e+07	Cluster1	0.406363
Q9FIL6	Q9FIL6_S150___2	1526200	1393000	1841400	3331500	4572200	3081200	2553500	2914000	2381800	4457900	3318900	2798400	1.58687e+06	3.66163e+06	2.61643e+06	3.52507e+06	Cluster1	0.400058
Q9FIL6	Q9FIL6_S155___2	1526200	1393000	1841400	3331500	4572200	3081200	2553500	2914000	2381800	4457900	3318900	2798400	1.58687e+06	3.66163e+06	2.61643e+06	3.52507e+06	Cluster1	0.400058
Q6R8G7	Q6R8G7_S65___2	1289800	819240	1094600	2363100	2922600	2106400	1614600	1090000	1470000	3296600	2532600	2252000	1067880	2.46403e+06	1.39153e+06	2.69373e+06	Cluster1	0.415444
Q8W4N1	Q8W4N1_S489___2	8512500	9407800	9969500	16981000	23382000	23919000	13023000	9710900	8639800	15744000	20539000	18333000	9296600	2.14273e+07	10457900	1.82053e+07	Cluster3	0.419511
Q8W4N1	Q8W4N1_S494___2	8512500	9407800	9969500	16981000	23382000	23919000	13023000	9710900	8639800	15744000	20539000	18333000	9296600	2.14273e+07	10457900	1.82053e+07	Cluster3	0.419511
Q9FX99	Q9FX99_S295___1	1621100	1650500	1850100	3146300	4107000	4530500	1736800	2193500	2027600	5065100	4364600	4624200	1.70723e+06	3.92793e+06	1.98597e+06	4.68463e+06	Cluster3	0.495801
Q9C9Y3	Q9C9Y3_S510___2	3190200	3792200	7063300	11369000	10058000	10840000	4299400	3730200	6826100	10380000	9539500	9226700	4681900	1.07557e+07	4951900	9715400	Cluster1	0.447598
Q9C9Y3	Q9C9Y3_S512___2	3190200	3792200	7063300	11369000	10058000	10840000	4299400	3730200	6826100	10380000	9539500	9226700	4681900	1.07557e+07	4951900	9715400	Cluster1	0.447598
Q6NKR3	Q6NKR3_S104___2	11332000	13926000	22387000	28361000	45454000	35580000	37860000	22689000	27071000	25905000	33347000	34046000	1.58817e+07	36465000	2.92067e+07	3.10993e+07	Cluster2	0.360241
Q6NKR3	Q6NKR3_S107___2	11332000	13926000	22387000	28361000	45454000	35580000	37860000	22689000	27071000	25905000	33347000	34046000	1.58817e+07	36465000	2.92067e+07	3.10993e+07	Cluster2	0.360241
Q9SRS5	Q9SRS5_S192___1	2845700	2219300	3596800	8281300	5534100	6006500	5174700	2685800	3162800	7846800	4394100	3973300	2.88727e+06	6607300	3.67443e+06	5.40473e+06	Cluster1	0.359195
Q8RY22	Q8RY22_S10___1	3967300	2322400	2843700	8731200	7412200	4724500	8225700	5476700	6749600	7256500	5131700	5819600	3.04447e+06	6.95597e+06	6.81733e+06	6.06927e+06	Cluster2	0.467028
Q8LGA5	Q8LGA5_S335___2	50000	50000	50000	11412000	16086000	13877000	50000	50000	50000	9339300	11782000	11048000	50000	1.37917e+07	50000	10723100	Cluster3	0.934539
F4HPR9	F4HPR9_S555___1	43687000	37850000	14323000	79724000	58353000	80795000	55587000	68272000	56901000	22667000	50207000	57209000	3.19533e+07	7.29573e+07	6.02533e+07	43361000	Cluster4	0.323834
Q9SFC6	Q9SFC6_S41___1	3786400	3792200	4664300	8275600	9123500	10396000	5436400	5808600	7083300	11998000	9005300	8293300	4.08097e+06	9.26503e+06	6.10943e+06	9.76553e+06	Cluster1	0.606079
F4JKH6	F4JKH6_S1543___1	110330000	89877000	129580000	214910000	248190000	284880000	173970000	154450000	246340000	272580000	250100000	264670000	109929000	2.49327e+08	1.91587e+08	262450000	Cluster1	0.380137
Q8L3X8	Q8L3X8_S201___1	354560	522150	662700	1288000	849320	1344300	625620	769850	1075200	1317300	1067900	952900	513137	1160540	823557	1112700	Cluster1	0.419744
Q9SJ62	Q9SJ62_S183___1	1477300	982380	1417700	3179000	2395000	3179500	2925700	1797000	2687800	5307200	3157400	2861700	1292460	2.91783e+06	2.47017e+06	3.77543e+06	Cluster2	0.352498
Q8LGA5	Q8LGA5_T331___2	50000	50000	50000	11412000	16086000	13877000	50000	50000	50000	9339300	11782000	11048000	50000	1.37917e+07	50000	10723100	Cluster3	0.934539
Q9ZUW8	Q9ZUW8_S428___2	6717100	7562100	6078300	13579000	16959000	15160000	4669500	6482700	6791100	14332000	11940000	8764200	6.78583e+06	1.52327e+07	5981100	1.16787e+07	Cluster3	0.449112
Q9ZUW8	Q9ZUW8_S432___2	6717100	7562100	6078300	13579000	16959000	15160000	4669500	6482700	6791100	14332000	11940000	8764200	6.78583e+06	1.52327e+07	5981100	1.16787e+07	Cluster3	0.449112
Q9SF36	Q9SF36_S522___2	24336000	35558000	33489000	58743000	75784000	74548000	34274000	35019000	34191000	51218000	83762000	68732000	3.11277e+07	6.96917e+07	3.44947e+07	67904000	Cluster3	0.445609
Q9SF36	Q9SF36_S525___2	24336000	35558000	33489000	58743000	75784000	74548000	34274000	35019000	34191000	51218000	83762000	68732000	3.11277e+07	6.96917e+07	3.44947e+07	67904000	Cluster3	0.445609
Q8H1F3	Q8H1F3_S396___2	3483100	2980500	1733200	4691600	5832000	7756100	8432300	10336000	10252000	1825800	6105800	8176200	2.73227e+06	6.09323e+06	9.67343e+06	5.36927e+06	Cluster2	0.400669
Q8H1F3	Q8H1F3_S398___2	3483100	2980500	1733200	4691600	5832000	7756100	8432300	10336000	10252000	1825800	6105800	8176200	2.73227e+06	6.09323e+06	9.67343e+06	5.36927e+06	Cluster2	0.400669
Q9SLF7	Q9SLF7_S105___2	4966100	7953900	9543400	16080000	16411000	17497000	6687200	4985900	5520100	11131000	13155000	11176000	7487800	1.66627e+07	5.73107e+06	1.18207e+07	Cluster3	0.404064
Q9SLF7	Q9SLF7_S112___2	4966100	7953900	9543400	16080000	16411000	17497000	6687200	4985900	5520100	11131000	13155000	11176000	7487800	1.66627e+07	5.73107e+06	1.18207e+07	Cluster3	0.404064
Q84JH2	Q84JH2_S257___1	1238800	1536000	1805900	3658200	2841600	3652600	2883100	1811400	2375000	5654700	3877000	3743600	1526900	3.38413e+06	2356500	4425100	Cluster1	0.495942
F4J7T2	F4J7T2_S325___1	6676300	7164300	13486000	20957000	18652000	20876000	16629000	11354000	11959000	12712000	13288000	10787000	9.10887e+06	2.01617e+07	13314000	1.22623e+07	Cluster4	0.410722
Q9ZU97	Q9ZU97_S624___1	3402400	2027900	2566500	5346900	5299500	7024600	15045000	8676900	6654300	6612200	4062500	4160400	2665600	5.89033e+06	10125400	4.94503e+06	Cluster2	0.461241
Q9LZ71	Q9LZ71_S309___2	50000	50000	50000	11704000	15658000	13457000	9313900	9428800	8256700	14192000	13319000	14612000	50000	1.36063e+07	8999800	14041000	Cluster2	0.958443
Q8L7W3	Q8L7W3_S542___1	2067900	1820400	2685900	4190500	4701600	5603600	4475200	5421200	3751500	4454400	4473400	4287800	2191400	4831900	4549300	4405200	Cluster2	0.612963
O82265	O82265_S4___1	3033100	3004800	2726200	5283500	6966700	7051900	3705500	2452900	2330800	5081300	5454700	7213600	2.92137e+06	6.43403e+06	2.82973e+06	5.91653e+06	Cluster3	0.50503
Q9SW95	Q9SW95_S382___1	5009600	3280000	5453800	10091000	8432700	11738000	11336000	11922000	10123000	12841000	10352000	8065900	4.58113e+06	1.00872e+07	11127000	1.04196e+07	Cluster2	0.60322
O81283	O81283_S288___1	4969700	4741300	6529700	11948000	13668000	10100000	5900500	5207700	6725900	10817000	8414800	6764200	5.41357e+06	1.19053e+07	5944700	8.66533e+06	Cluster1	0.352464
Q0WLC7	Q0WLC7_S49___2	31112000	20654000	18770000	47029000	56637000	51335000	55638000	34270000	46038000	42425000	35272000	35004000	23512000	51667000	4.53153e+07	37567000	Cluster2	0.404916
Q0WLC7	Q0WLC7_S52___2	31112000	20654000	18770000	47029000	56637000	51335000	55638000	34270000	46038000	42425000	35272000	35004000	23512000	51667000	4.53153e+07	37567000	Cluster2	0.404916
Q8RXL8	Q8RXL8_S334___1	31538000	28797000	30804000	58380000	69654000	72047000	42299000	33559000	28978000	62551000	53016000	48746000	3.03797e+07	6.66937e+07	3.49453e+07	54771000	Cluster3	0.389476
Q8VWF5	Q8VWF5_S127___1	1557800	2045000	3823900	5670700	4467900	6133600	2339500	2956500	1807000	4922600	4063300	4195500	2.47557e+06	5.42407e+06	2.36767e+06	4393800	Cluster1	0.373426
Q94BT0	Q94BT0_S684___2	42892000	71194000	62410000	129770000	139270000	113820000	59891000	87989000	64397000	189030000	105210000	110010000	58832000	127620000	70759000	134750000	Cluster1	0.424148
Q94BT0	Q94BT0_S688___2	42892000	71194000	62410000	129770000	139270000	113820000	59891000	87989000	64397000	189030000	105210000	110010000	58832000	127620000	70759000	134750000	Cluster1	0.424148
Q8LPG9	Q8LPG9_S142___2	32554000	32408000	37725000	68347000	72318000	81354000	35687000	45672000	46628000	74120000	94786000	2164700	34229000	7.40063e+07	4.26623e+07	5.70236e+07	Cluster4	0.337728
Q8LPG9	Q8LPG9_S147___2	32554000	32408000	37725000	68347000	72318000	81354000	35687000	45672000	46628000	74120000	94786000	79675000	34229000	7.40063e+07	4.26623e+07	8.28603e+07	Cluster3	0.421756
Q9LKW9	Q9LKW9_S1033___2	972900	1208100	1676800	2592500	2633700	3105100	1107500	1217400	1315100	2703200	2303700	2404200	1.28593e+06	2777100	1.21333e+06	2.47037e+06	Cluster3	0.486182
Q9LI74	Q9LI74_S511___3	50000	50000	50000	5785000	19182000	14966000	4399400	3479000	6572600	67439000	31513000	20799000	50000	13311000	4817000	39917000	Cluster2	0.642812
F4J8C6	F4J8C6_S1027___1	1371000	1803700	1510300	3660500	3097900	3334800	1456900	1192500	1617800	3903500	2378800	2744300	1.56167e+06	3364400	1422400	3.00887e+06	Cluster3	0.519481
F4K087	F4K087_S64___1	3890500	4332900	6887700	10713000	10494000	11332000	7526200	6316200	7891800	15609000	9786800	9901100	5.03703e+06	1.08463e+07	7.24473e+06	1.17656e+07	Cluster1	0.600693
Q9SGJ0	Q9SGJ0_S340___1	2809300	2634100	3910100	6240100	7246100	6634500	2966100	3145500	4863100	6130500	4643700	4558100	3.11783e+06	6706900	3.65823e+06	5.11077e+06	Cluster1	0.394487
Q9SRE5	Q9SRE5_S152___2	4125200	5777400	5683200	9724100	11510000	12274000	6080500	7049400	6185000	9796300	12596000	11077000	5.19527e+06	1.11694e+07	6438300	1.11564e+07	Cluster1	0.420011
Q9SRE5	Q9SRE5_T148___2	4125200	5777400	5683200	9724100	11510000	12274000	6080500	7049400	6185000	9796300	12596000	11077000	5.19527e+06	1.11694e+07	6438300	1.11564e+07	Cluster1	0.420011
Q9SN95	Q9SN95_S15___2	7340000	6293200	5623100	14607000	14543000	12052000	5897000	3869800	5043900	10540000	12357000	11047000	6.41877e+06	13734000	4936900	1.13147e+07	Cluster3	0.535002
Q93XY1	Q93XY1_S20___1	31874000	22839000	38134000	57693000	70858000	69770000	28077000	25452000	31873000	58350000	52704000	65480000	30949000	66107000	2.84673e+07	5.88447e+07	Cluster3	0.503764
Q9LI74	Q9LI74_T517___3	50000	50000	50000	5785000	19182000	14966000	4399400	3479000	6572600	67439000	31513000	20799000	50000	13311000	4817000	39917000	Cluster2	0.642812
Q9LM78	Q9LM78_S866___2	24951000	40940000	35449000	64452000	70056000	81375000	32576000	32513000	33235000	66933000	65408000	60361000	33780000	71961000	3.27747e+07	64234000	Cluster3	0.530724
Q9LM78	Q9LM78_T870___2	24951000	40940000	35449000	64452000	70056000	81375000	32576000	32513000	33235000	66933000	65408000	60361000	33780000	71961000	3.27747e+07	64234000	Cluster3	0.530724
Q8L7S0	Q8L7S0_S32___1	1927000	1975100	2190100	3858200	4367300	4732500	2542600	3247600	4385700	4951600	4499600	4496600	2.03073e+06	4.31933e+06	3.39197e+06	4.64927e+06	Cluster1	0.384029
C0LGE0	C0LGE0_S989___2	1561000	2859800	2020200	4894200	4450200	4350000	1460400	1701600	2615800	4148000	4023700	3504700	2147000	4564800	1.92593e+06	3.89213e+06	Cluster3	0.447471
Q9LZJ5	Q9LZJ5_S897___1	50000	50000	50000	12586000	12199000	15102000	2024000	1361900	1966300	20318000	14286000	14401000	50000	1.32957e+07	1.78407e+06	16335000	Cluster2	0.414863
P41376	P41376_T145___1	36131000	35564000	48750000	94458000	89755000	70360000	63000000	54413000	56066000	119800000	65087000	59753000	4.01483e+07	8.48577e+07	5.78263e+07	8.15467e+07	Cluster1	0.438506
Q9LJQ5	Q9LJQ5_S29___1	2684000	2426500	3696200	5298800	5949200	7338700	4382400	3268800	4269600	7587500	5093800	5924200	2.93557e+06	6.19557e+06	3973600	6.20183e+06	Cluster1	0.545397
Q9SHI0	Q9SHI0_S505___2	33116000	10188000	35807000	51428000	61885000	53393000	40017000	32074000	29603000	21841000	32364000	31235000	2.63703e+07	5.55687e+07	33898000	28480000	Cluster4	0.406231
Q9LSK9	Q9LSK9_S123___2	18536000	17594000	18986000	31819000	38058000	46102000	9945800	17589000	16782000	35546000	38324000	39674000	18372000	3.86597e+07	1.47723e+07	37848000	Cluster3	0.537053
Q9LSK9	Q9LSK9_T119___2	18536000	17594000	18986000	31819000	38058000	46102000	9945800	17589000	16782000	35546000	38324000	39674000	18372000	3.86597e+07	1.47723e+07	37848000	Cluster3	0.537053
P28185	P28185_S182___1	6517900	7409000	7401500	13514000	11747000	19515000	18052000	19309000	18780000	22914000	13660000	16062000	7.10947e+06	1.49253e+07	1.87137e+07	1.75453e+07	Cluster2	0.615466
Q9SUT4	Q9SUT4_S506___2	5179100	7854500	6168900	14159000	13525000	12612000	6251000	6592700	5883200	17339000	19504000	16904000	6.40083e+06	13432000	6242300	1.79157e+07	Cluster3	0.594518
Q9C5E7	Q9C5E7_S154___1	2411500	1834400	2818600	5252900	5340900	4190200	3950700	3055900	4199400	6669000	4679600	4556100	2.35483e+06	4928000	3.73533e+06	5.30157e+06	Cluster1	0.432173
Q9XGM1	Q9XGM1_S241___1	17879000	10114000	10454000	30213000	29316000	20875000	22820000	22107000	18616000	38624000	19180000	19227000	1.28157e+07	2.68013e+07	21181000	25677000	Cluster2	0.325092
Q8L7W3	Q8L7W3_S558___2	3984000	3197200	2408900	6202000	7315900	6461100	9640400	12037000	12263000	4413300	6486100	4943200	3196700	6.65967e+06	1.13135e+07	5.28087e+06	Cluster2	0.475727
Q8L7W3	Q8L7W3_S560___2	3984000	3197200	2408900	6202000	7315900	6461100	9640400	12037000	12263000	4413300	6486100	4943200	3196700	6.65967e+06	1.13135e+07	5.28087e+06	Cluster2	0.475727
F4IAT2	F4IAT2_S1308___1	1398000	1240200	968500	2267500	3227800	2011500	2977600	1744700	1668500	2354800	1678800	1956300	1.20223e+06	2.50227e+06	2.13027e+06	1.99663e+06	Cluster2	0.349891
Q67XD9	Q67XD9_S70___1	3591700	5859100	7380700	10799000	12556000	11580000	6553500	7311800	9799100	19245000	14118000	14622000	5610500	11645000	7.88813e+06	15995000	Cluster1	0.500742
Q6EVK6	Q6EVK6_S2137___2	2585000	3469900	2737000	4826700	6877600	6497400	3732800	4353300	4376800	3299500	9875100	4563300	2.93063e+06	6.06723e+06	4154300	5.91263e+06	Cluster1	0.267085
Q6EVK6	Q6EVK6_S2140___2	2585000	3469900	2737000	4826700	6877600	6497400	3732800	4353300	4376800	3299500	9875100	4563300	2.93063e+06	6.06723e+06	4154300	5.91263e+06	Cluster1	0.267085
Q9SKR5	Q9SKR5_S146___1	6975300	10010000	19185000	29022000	22059000	23672000	16344000	27862000	21475000	64138000	43079000	40268000	1.20568e+07	2.49177e+07	2.18937e+07	4.91617e+07	Cluster1	0.392114
F4I983	F4I983_S1239___1	6833100	7151700	10302000	21545000	15890000	12617000	8316700	6794500	9237700	9660000	8224600	6454500	8095600	16684000	8116300	8.11303e+06	Cluster4	0.553174
A4GSN8	A4GSN8_S1928___2	54545000	78637000	114210000	159120000	170990000	179530000	96396000	97711000	82408000	126890000	139720000	112370000	82464000	169880000	9.21717e+07	1.26327e+08	Cluster1	0.364976
F4JRP0	F4JRP0_S401___2	3125000	2675700	1593300	5645600	5167200	4395300	4240100	3562700	4687900	1983000	3373100	3818600	2.46467e+06	5.06937e+06	4.16357e+06	3.05823e+06	Cluster4	0.363922
F4JRP0	F4JRP0_S405___2	3125000	2675700	1593300	5645600	5167200	4395300	4240100	3562700	4687900	1983000	3373100	3818600	2.46467e+06	5.06937e+06	4.16357e+06	3.05823e+06	Cluster4	0.363922
O48724	O48724_S744___1	5625100	4593300	7435300	12455000	11634000	12189000	7339800	10164000	12458000	21514000	15081000	13558000	5.88457e+06	1.20927e+07	9.98727e+06	1.67177e+07	Cluster1	0.413882
B9DGD6	B9DGD6_S61___1	18933000	19811000	28410000	50498000	42490000	44734000	22340000	23194000	22706000	47760000	36768000	31229000	2.23847e+07	4.59073e+07	2.27467e+07	3.85857e+07	Cluster1	0.41377
Q949V6	Q949V6_S576___1	1483100	1778500	1910500	4628100	2994700	2943700	1877300	1331800	1631400	2582200	2248900	1689100	1.72403e+06	3.52217e+06	1613500	2173400	Cluster4	0.425651
Q9LVE0	Q9LVE0_S571___2	10241000	29518000	36923000	47203000	57507000	51508000	35947000	32461000	51212000	125510000	93500000	52022000	2.55607e+07	5.20727e+07	3.98733e+07	90344000	Cluster1	0.40881
Q9LVE0	Q9LVE0_T567___2	10241000	29518000	36923000	47203000	57507000	51508000	35947000	32461000	51212000	125510000	93500000	52022000	2.55607e+07	5.20727e+07	3.98733e+07	90344000	Cluster1	0.40881
Q9SF36	Q9SF36_S525___1	4150500	2688100	4196000	7065600	8429100	6926600	4559200	7133700	7470500	12582000	8164700	12666000	3678200	7.47377e+06	6387800	1.11376e+07	Cluster1	0.344943
O64825	O64825_S314___1	50000	50000	50000	14210000	12307000	12769000	50000	50000	50000	12452000	10085000	8385600	50000	1.30953e+07	50000	1.03075e+07	Cluster3	0.968154
Q8RXX9	Q8RXX9_S278___1	1760500	2200700	2159600	3965000	4412900	4030100	2560300	2236500	2799600	6858800	3918400	4353500	2.04027e+06	4136000	2.53213e+06	5.04357e+06	Cluster1	0.494129
Q8GYN5	Q8GYN5_S94___1	7027800	7961000	7301700	15498000	16557000	13098000	8516900	8813600	11018000	22039000	14448000	13213000	7.43017e+06	15051000	9449500	1.65667e+07	Cluster1	0.465706
Q9FKV9	Q9FKV9_S610___1	3334400	3313000	4121900	8883500	5511400	7418100	4058300	2884100	2828900	6620900	4047100	3664200	3.58977e+06	7271000	3257100	4777400	Cluster4	0.363459
F4JCS8	F4JCS8_S481___1	6155700	5459500	9263300	14478000	12616000	15190000	7566000	6019700	6267100	17562000	14541000	13820000	6959500	1.40947e+07	6617600	1.53077e+07	Cluster3	0.496723
P98205	P98205_S1050___1	948040	1134100	1306400	2641500	2125900	2095100	1363000	1304400	1463800	3035500	2484500	2063700	1.12951e+06	2287500	1.37707e+06	2527900	Cluster1	0.557765
Q9S7V6	Q9S7V6_S481___2	50000	50000	50000	14156000	12561000	12284000	9141400	10124000	12386000	11371000	12549000	11309000	50000	1.30003e+07	1.05505e+07	11743000	Cluster2	0.952521
Q9SSC7	Q9SSC7_S105___1	2674700	2270800	3239900	5485800	5200700	5825700	3391300	3322400	3982700	7471800	4052400	5117600	2.72847e+06	5.50407e+06	3.56547e+06	5.54727e+06	Cluster1	0.515888
Q9LM78	Q9LM78_S792___2	2533400	4064500	4201500	6584400	8121000	7072300	3885100	2608200	2386500	4646100	5796600	4864300	3599800	7.25923e+06	2.95993e+06	5.10233e+06	Cluster3	0.343393
Q9S7V6	Q9S7V6_T486___2	50000	50000	50000	14156000	12561000	12284000	9141400	10124000	12386000	11371000	12549000	11309000	50000	1.30003e+07	1.05505e+07	11743000	Cluster2	0.952521
Q8H0T4	Q8H0T4_S1705___1	10796000	8366800	14164000	24778000	22287000	19924000	11497000	10860000	12786000	28794000	19872000	20661000	1.11089e+07	2.23297e+07	1.17143e+07	23109000	Cluster1	0.43709
Q9LHF0	Q9LHF0_S13___2	23477000	51888000	27334000	63080000	71808000	71523000	67735000	50209000	56727000	56601000	73694000	80905000	34233000	6.88037e+07	5.82237e+07	70400000	Cluster2	0.39025
F4JFN7	F4JFN7_S474___1	15914000	13969000	28420000	38373000	38185000	40617000	25838000	30796000	35249000	40143000	31182000	32724000	1.94343e+07	3.90583e+07	3.06277e+07	34683000	Cluster1	0.366965
Q9ZVX8	Q9ZVX8_S271___2	189770000	378560000	264550000	593300000	581040000	495970000	256660000	228570000	228900000	441380000	519650000	497970000	2.77627e+08	556770000	2.38043e+08	4.86333e+08	Cluster3	0.482096
Q9ZVX8	Q9ZVX8_S274___2	189770000	378560000	264550000	593300000	581040000	495970000	256660000	228570000	228900000	441380000	519650000	497970000	2.77627e+08	556770000	2.38043e+08	4.86333e+08	Cluster3	0.482096
F4JLS1	F4JLS1_S480___2	5655000	10280000	10924000	18990000	20878000	13618000	10949000	9415700	9158400	8513900	11400000	9221400	8953000	1.78287e+07	9.84103e+06	9.71177e+06	Cluster4	0.516862
F4JLS1	F4JLS1_S481___2	5655000	10280000	10924000	18990000	20878000	13618000	10949000	9415700	9158400	8513900	11400000	9221400	8953000	1.78287e+07	9.84103e+06	9.71177e+06	Cluster4	0.516862
F4HY32	F4HY32_S846___1	3044300	2235600	3496800	6549400	5263900	5596600	3703900	3493000	3097700	7454900	6442100	5778100	2.92557e+06	5803300	3.43153e+06	6.55837e+06	Cluster1	0.443304
Q9FRL3	Q9FRL3_S33___2	5708200	9364800	6506700	12965000	13980000	15859000	6757300	7251800	8623500	12109000	15883000	16572000	7.19323e+06	14268000	7544200	1.48547e+07	Cluster3	0.471496
Q9FG81	Q9FG81_S243___1	22760000	28495000	36166000	67966000	51991000	50653000	27397000	46869000	47112000	66473000	33772000	34183000	2.91403e+07	56870000	4.04593e+07	4.48093e+07	Cluster1	0.314032
Q9LVA0	Q9LVA0_T443___1	5685600	5017500	5520700	10843000	9671600	10972000	9813100	5746800	12069000	30266000	22831000	10490000	5.40793e+06	1.04955e+07	9.20963e+06	2.11957e+07	Cluster1	0.358847
Q9FYD1	Q9FYD1_S459___1	6355400	6328200	12523000	15171000	14990000	18344000	14779000	15683000	14709000	16286000	15199000	16128000	8402200	1.61683e+07	15057000	15871000	Cluster2	0.462335
Q9M2D8	Q9M2D8_S86___1	3151100	3828700	7015900	9088900	8688800	9059400	5902300	4465200	5861900	8835700	7552700	5818900	4.66523e+06	8945700	5409800	7.40243e+06	Cluster1	0.430375
Q9LHH5	Q9LHH5_S209___1	2297800	2002500	3526400	5788900	4706000	4482200	3238800	2796600	3548500	7542100	5529800	3948800	2608900	4.99237e+06	3.19463e+06	5.67357e+06	Cluster1	0.494509
Q8H100	Q8H100_S402___1	2882500	2131500	5432400	7287900	6200100	6497300	7699200	8479800	7169700	20353000	7435700	6836900	3.48213e+06	6.66177e+06	7782900	1.15419e+07	Cluster2	0.381025
Q9LSS5	Q9LSS5_S50___1	3516200	3051600	5171800	7064800	7470800	7896700	3714700	3826900	4101400	6399700	7796500	6924600	3913200	7.47743e+06	3881000	7.04027e+06	Cluster3	0.45016
Q9FNM0	Q9FNM0_S49___3	225720000	284540000	417840000	506550000	601800000	662200000	505250000	564720000	566830000	584380000	737530000	634030000	3.09367e+08	5.90183e+08	545600000	651980000	Cluster2	0.475221
Q9FNM0	Q9FNM0_S53___3	225720000	284540000	417840000	506550000	601800000	662200000	505250000	564720000	566830000	584380000	737530000	634030000	3.09367e+08	5.90183e+08	545600000	651980000	Cluster2	0.475221
Q9FNM0	Q9FNM0_S57___3	225720000	284540000	417840000	506550000	601800000	662200000	505250000	564720000	566830000	584380000	737530000	634030000	3.09367e+08	5.90183e+08	545600000	651980000	Cluster2	0.475221
Q9LD43	Q9LD43_S741___2	231320000	208670000	201250000	427760000	423570000	371920000	254840000	229220000	196310000	37320000	359540000	318500000	2.13747e+08	407750000	226790000	2.38453e+08	Cluster4	0.385455
Q9LD43	Q9LD43_S744___2	231320000	208670000	201250000	427760000	423570000	371920000	254840000	229220000	196310000	37320000	359540000	318500000	2.13747e+08	407750000	226790000	2.38453e+08	Cluster4	0.385455
Q9SW95	Q9SW95_S17___1	3152800	3883100	4372800	6001900	8017700	7705500	5826000	6980000	4934700	11642000	5158300	8046800	3802900	7241700	5.91357e+06	8.28237e+06	Cluster1	0.358821
Q9LZ82	Q9LZ82_S26___2	22886000	44778000	51101000	85325000	75615000	64511000	32194000	35197000	35246000	73134000	57087000	52780000	3.95883e+07	7.51503e+07	3.42123e+07	6.10003e+07	Cluster3	0.344374
F4KE59	F4KE59_S382___1	1363600	1470000	2245600	3101700	3150200	3290700	1607800	1982700	2093800	4632300	4185000	3877200	1.69307e+06	3.18087e+06	1.89477e+06	4231500	Cluster1	0.459804
Q84VW9	Q84VW9_S932___1	72806000	58602000	135650000	174560000	166250000	158180000	85150000	101620000	108680000	164980000	107300000	108710000	8.90193e+07	166330000	9.84833e+07	1.26997e+08	Cluster1	0.356481
Q93WJ8	Q93WJ8_S417___1	2707300	3875300	5683900	6106700	8683800	8080700	3752500	2783000	4306100	6766000	4032300	4747400	4.08883e+06	7.62373e+06	3.61387e+06	5181900	Cluster4	0.334037
Q8LPL8	Q8LPL8_S714___3	51052000	106200000	154710000	188540000	195490000	195100000	182660000	205440000	180930000	214200000	198050000	217620000	1.03987e+08	1.93043e+08	1.89677e+08	2.09957e+08	Cluster2	0.398205
Q8LPL8	Q8LPL8_S723___3	51052000	106200000	154710000	188540000	195490000	195100000	182660000	205440000	180930000	214200000	198050000	217620000	1.03987e+08	1.93043e+08	1.89677e+08	2.09957e+08	Cluster2	0.398205
Q8LPL8	Q8LPL8_T721___3	51052000	106200000	154710000	188540000	195490000	195100000	182660000	205440000	180930000	214200000	198050000	217620000	1.03987e+08	1.93043e+08	1.89677e+08	2.09957e+08	Cluster2	0.398205
Q9SIG8	Q9SIG8_S165___1	1436000	1724200	2450300	3014600	3482400	3912700	3294600	2661200	3114900	5174000	4612100	4618300	1.87017e+06	3469900	3.02357e+06	4.80147e+06	Cluster1	0.404945
Q9T074	Q9T074_T66___2	46662000	32276000	72071000	84954000	95358000	98450000	41162000	35417000	36214000	85861000	80765000	86916000	5.03363e+07	9.29207e+07	3.75977e+07	84514000	Cluster3	0.445721
Q9LW19	Q9LW19_S267___1	1039400	705620	1461100	2090600	2024800	1704000	1565400	1472500	1606700	3969700	2292600	2798300	1.06871e+06	1939800	1548200	3020200	Cluster1	0.412889
Q9FHP0	Q9FHP0_S38___1	11395000	14994000	24152000	27903000	32374000	31371000	22203000	19144000	17591000	43289000	31878000	37504000	16847000	3.05493e+07	19646000	37557000	Cluster1	0.495032
Q9LJP4	Q9LJP4_S581___1	982230	1082500	1473300	2334700	1977900	2099500	1511600	2328700	2859400	1699500	2949900	1993200	1.17934e+06	2.13737e+06	2.23323e+06	2214200	Cluster2	0.428617
Q9LJX4	Q9LJX4_S62___1	10880000	13016000	17531000	27983000	25102000	21919000	9821000	13132000	13471000	26913000	17527000	15806000	13809000	2.50013e+07	1.21413e+07	20082000	Cluster3	0.336768
F4JSC0	F4JSC0_S44___1	50876000	56081000	77447000	111280000	105820000	116540000	97253000	74689000	78694000	206010000	87903000	88610000	61468000	1.11213e+08	8.35453e+07	1.27508e+08	Cluster1	0.414323
Q8L7W3	Q8L7W3_S453___1	8808100	7560900	10731000	15074000	17925000	15569000	19089000	19002000	26342000	21083000	10996000	13715000	9.03333e+06	1.61893e+07	2.14777e+07	1.52647e+07	Cluster2	0.474125
F4IWB2	F4IWB2_S192___2	14441000	10838000	8606900	21661000	22091000	16593000	13078000	7468700	8184200	11187000	6845000	9015300	11295300	20115000	9.57697e+06	9.01577e+06	Cluster4	0.502885
F4IWB2	F4IWB2_S193___2	14441000	10838000	8606900	21661000	22091000	16593000	13078000	7468700	8184200	11187000	6845000	9015300	11295300	20115000	9.57697e+06	9.01577e+06	Cluster4	0.502885
P51818	P51818_S219___1	41834000	37264000	49759000	63038000	88505000	76261000	72794000	71645000	116750000	126760000	76209000	66311000	4.29523e+07	7.59347e+07	87063000	89760000	Cluster2	0.454936
F4J5S1	F4J5S1_S89___1	920110	896430	1066600	1251200	1810400	2024000	1615200	1226300	2412500	2034800	3541400	2514600	961047	1695200	1.75133e+06	2.69693e+06	Cluster2	0.3659
F4J5S1	F4J5S1_S91___1	920110	896430	1066600	1251200	1810400	2024000	1615200	1226300	2412500	2034800	3541400	2514600	961047	1695200	1.75133e+06	2.69693e+06	Cluster2	0.3659
P92941	P92941_S40___2	13974000	16928000	12188000	21796000	28941000	25216000	12094000	11061000	8190100	13727000	17341000	16659000	1.43633e+07	2.53177e+07	1.04484e+07	15909000	Cluster4	0.394688
Q93ZS9	Q93ZS9_S424___1	50000	50000	50000	13417000	11587000	12262000	50000	50000	50000	19337000	13124000	13851000	50000	12422000	50000	1.54373e+07	Cluster3	0.950329
B6EUB3	B6EUB3_S1299___1	2061100	1970100	3560200	3611400	4715000	4974700	2417900	3252800	4085800	10713000	6587600	6866000	2.53047e+06	4433700	3.25217e+06	8.05553e+06	Cluster1	0.414434
F4J9K9	F4J9K9_S489___1	8714000	9063200	11508000	13737000	19710000	17822000	17150000	16690000	28043000	27593000	17718000	20171000	9.76173e+06	1.70897e+07	2.06277e+07	2.18273e+07	Cluster2	0.494551
Q9SAA7	Q9SAA7_S167___1	3409800	3416800	3679100	6076700	6070300	6087800	4023000	5949500	4634400	9876300	7978400	7330600	3501900	6.07827e+06	4.86897e+06	8395100	Cluster1	0.405172
Q9FHD7	Q9FHD7_S20___2	50000	50000	50000	16850000	10420000	9688600	50000	50000	50000	15784000	12004000	10714000	50000	1.23195e+07	50000	12834000	Cluster3	0.952075
F4HZS8	F4HZS8_S261___1	7753400	12973000	14617000	20375000	19363000	21328000	8213600	8123000	8955700	16629000	15961000	13986000	1.17811e+07	2.03553e+07	8.43077e+06	1.55253e+07	Cluster3	0.378524
Q9C9J8	Q9C9J8_S131___1	50000	50000	50000	58201000	44166000	44887000	50000	50000	50000	62995000	39260000	32128000	50000	4.90847e+07	50000	4.47943e+07	Cluster3	0.969849
Q9FHD7	Q9FHD7_S35___2	50000	50000	50000	16850000	10420000	9688600	50000	50000	50000	15784000	12004000	10714000	50000	1.23195e+07	50000	12834000	Cluster3	0.952075
A0A1I9LPZ1	A0A1I9LPZ1_S1410___1	93739000	94172000	100360000	192600000	146860000	149600000	108000000	102250000	95947000	202620000	240800000	200240000	9.60903e+07	163020000	1.02066e+08	2.14553e+08	Cluster3	0.491661
Q9SKR5	Q9SKR5_S146___2	14925000	27213000	25180000	33760000	45511000	34281000	18291000	23985000	18406000	37814000	38344000	40688000	2.24393e+07	3.78507e+07	2.02273e+07	3.89487e+07	Cluster3	0.431097
F4JCS8	F4JCS8_S631___2	16091000	22460000	19018000	25005000	34701000	36704000	17417000	28766000	24885000	33283000	49533000	38774000	1.91897e+07	3.21367e+07	2.36893e+07	40530000	Cluster1	0.33338
F4JCS8	F4JCS8_S649___2	16091000	22460000	19018000	25005000	34701000	36704000	17417000	28766000	24885000	33283000	49533000	38774000	1.91897e+07	3.21367e+07	2.36893e+07	40530000	Cluster1	0.33338
Q6NQK0	Q6NQK0_S291___1	27099000	25332000	41504000	45457000	53908000	57864000	39442000	66191000	46968000	90300000	55638000	49777000	3.13117e+07	5.24097e+07	50867000	6.52383e+07	Cluster2	0.338753
Q96292	Q96292_S62___1	50000	50000	50000	15173000	10863000	10369000	50000	50000	50000	15972000	7550800	8630600	50000	12135000	50000	10717800	Cluster3	0.953525
Q9SE83	Q9SE83_S533___2	50000	50000	50000	16324000	10050000	9829500	50000	50000	50000	12876000	10866000	14662000	50000	1.20678e+07	50000	1.28013e+07	Cluster3	0.932026
Q9SE83	Q9SE83_S544___2	50000	50000	50000	16324000	10050000	9829500	50000	50000	50000	12876000	10866000	14662000	50000	1.20678e+07	50000	1.28013e+07	Cluster3	0.932026
Q9LTT8	Q9LTT8_S830___1	50000	50000	50000	11671000	11449000	12895000	50000	50000	50000	15965000	14521000	13403000	50000	12005000	50000	1.46297e+07	Cluster3	0.946909
Q8LA96	Q8LA96_S260___1	9074700	10068000	15411000	16498000	18167000	21007000	14929000	14024000	14140000	35620000	17389000	20889000	11517900	1.85573e+07	1.43643e+07	2.46327e+07	Cluster1	0.442008
O80858	O80858_S10___1	6110900	6522600	8392700	11347000	11916000	10584000	18211000	18149000	15278000	13674000	9725300	10215000	7.00873e+06	1.12823e+07	1.72127e+07	1.12048e+07	Cluster2	0.502971
A0A178W3G2	A0A178W3G2_S154___1	9740500	7898200	15856000	18227000	17345000	18264000	25911000	20615000	32967000	30876000	22142000	18877000	11164900	1.79453e+07	2.64977e+07	23965000	Cluster2	0.487708
Q93YN6	Q93YN6_S35___1	3356500	3259400	4540800	5905200	5366800	6545600	6054800	14007000	11802000	14491000	6089200	8957100	3718900	5939200	1.06213e+07	9.84577e+06	Cluster2	0.444809
F4IDB4	F4IDB4_S624___1	5587700	4891800	5139400	9041900	7861400	7522200	15314000	10195000	12302000	14404000	7476300	7619900	5206300	8.14183e+06	1.26037e+07	9833400	Cluster2	0.476165
Q8VZ95	Q8VZ95_S166___1	3297900	3912400	3689100	5140200	5770300	6030500	50000	50000	50000	50000	50000	50000	3.63313e+06	5647000	50000	50000	Cluster4	0.428652
Q9SNB6	Q9SNB6_S377___1	50000	50000	50000	13978000	11474000	10314000	50000	50000	50000	14483000	10792000	8553800	50000	11922000	50000	1.12763e+07	Cluster3	0.968658
Q8LEM6	Q8LEM6_S200___2	50000	50000	50000	10761000	13666000	10676000	50000	50000	50000	10933000	13327000	14661000	50000	11701000	50000	1.29737e+07	Cluster3	0.927115
Q9FE20	Q9FE20_S405___2	5280500	8149200	7845900	9586500	12117000	10538000	5953000	7800800	8269500	15487000	15564000	15745000	7.09187e+06	1.07472e+07	7341100	1.55987e+07	Cluster3	0.386552
Q9FE20	Q9FE20_S410___2	5280500	8149200	7845900	9586500	12117000	10538000	5953000	7800800	8269500	15487000	15564000	15745000	7.09187e+06	1.07472e+07	7341100	1.55987e+07	Cluster3	0.386552
Q9FIW9	Q9FIW9_S18___2	50000	50000	50000	7218400	9429700	17215000	7171000	7668100	8247100	8604900	13173000	11918000	50000	11287700	7695400	1.1232e+07	Cluster2	0.943836
Q9FDX6	Q9FDX6_S114___1	50000	50000	50000	15613000	9467500	8159300	50000	50000	50000	4885100	3554900	2686800	50000	1.10799e+07	50000	3.70893e+06	Cluster3	0.787942
Q8H1F3	Q8H1F3_S70___2	50000	50000	50000	8891600	7610300	16388000	50000	50000	50000	16006000	20432000	15961000	50000	10963300	50000	1.74663e+07	Cluster3	0.865971
C0LGJ9	C0LGJ9_S394___1	50000	50000	50000	9407000	15455000	6646100	50000	50000	50000	7083800	7298200	5734900	50000	10502700	50000	6.70563e+06	Cluster3	0.911364
Q5XEZ5	Q5XEZ5_S767___3	50000	50000	50000	9945100	10058000	11422000	19642000	26706000	18830000	6362900	9858400	28241000	50000	1.0475e+07	21726000	1.48208e+07	Cluster2	0.831313
C0LGX1	C0LGX1_T444___2	50000	50000	50000	10957000	9449600	9467900	50000	50000	50000	13251000	9969300	9373800	50000	9.95817e+06	50000	10864700	Cluster3	0.962753
C0LGX1	C0LGX1_T445___2	50000	50000	50000	10957000	9449600	9467900	50000	50000	50000	13251000	9969300	9373800	50000	9.95817e+06	50000	10864700	Cluster3	0.962753
Q8LGA5	Q8LGA5_S306___2	50000	50000	50000	10285000	9311700	10146000	50000	50000	50000	9452700	9713900	8494500	50000	9.91423e+06	50000	9.22037e+06	Cluster3	0.960946
Q8LGA5	Q8LGA5_S311___2	50000	50000	50000	10285000	9311700	10146000	50000	50000	50000	9452700	9713900	8494500	50000	9.91423e+06	50000	9.22037e+06	Cluster3	0.960946
Q94CJ8	Q94CJ8_S455___2	50000	50000	50000	10325000	8805800	10212000	2943100	3388700	2245000	10139000	9795500	10798000	50000	9.78093e+06	2.85893e+06	1.02442e+07	Cluster2	0.742565
B3H642	B3H642_S18___3	50000	50000	50000	7232200	12631000	8775300	50000	50000	50000	50000	50000	50000	50000	9.54617e+06	50000	50000	Cluster4	0.732358
A4FVN8	A4FVN8_S16___3	50000	50000	50000	4161900	7746500	15075000	6468600	12638000	17105000	18806000	42212000	14609000	50000	8.99447e+06	1.20705e+07	25209000	Cluster2	0.830984
A4FVN8	A4FVN8_S17___3	50000	50000	50000	4161900	7746500	15075000	6468600	12638000	17105000	18806000	42212000	14609000	50000	8.99447e+06	1.20705e+07	25209000	Cluster2	0.830984
A4FVN8	A4FVN8_S21___3	50000	50000	50000	4161900	7746500	15075000	6468600	12638000	17105000	18806000	42212000	14609000	50000	8.99447e+06	1.20705e+07	25209000	Cluster2	0.830984
Q39023	Q39023_T196___2	50000	50000	50000	5897000	8444100	10545000	50000	50000	50000	8373000	11041000	11675000	50000	8.29537e+06	50000	10363000	Cluster3	0.890673
Q39023	Q39023_Y198___2	50000	50000	50000	5897000	8444100	10545000	50000	50000	50000	8373000	11041000	11675000	50000	8.29537e+06	50000	10363000	Cluster3	0.890673
Q8S8P5	Q8S8P5_S34___2	50000	50000	50000	5937000	7819600	10786000	50000	50000	50000	5862800	9073200	6871700	50000	8.18087e+06	50000	7.26923e+06	Cluster3	0.907492
Q944A6	Q944A6_S256___1	50000	50000	50000	10966000	5779400	7170700	50000	50000	50000	8060200	2751500	2431500	50000	7.97203e+06	50000	4414400	Cluster3	0.821074
Q9FG81	Q9FG81_S12___2	50000	50000	50000	7570700	9122000	7156900	50000	50000	50000	9088000	6819100	5325000	50000	7.94987e+06	50000	7.07737e+06	Cluster3	0.966202
Q9SXB8	Q9SXB8_S501___2	50000	50000	50000	6223900	9938100	7610400	50000	50000	50000	5613400	5416300	4904400	50000	7.92413e+06	50000	5.31137e+06	Cluster3	0.931174
Q8H1E3	Q8H1E3_S49___2	50000	50000	50000	10020000	6620900	6527600	50000	50000	50000	8762400	7075500	6504700	50000	7.72283e+06	50000	7.44753e+06	Cluster3	0.958255
Q8H1E3	Q8H1E3_S51___2	50000	50000	50000	10020000	6620900	6527600	50000	50000	50000	8762400	7075500	6504700	50000	7.72283e+06	50000	7.44753e+06	Cluster3	0.958255
Q9FN03	Q9FN03_S420___1	50000	50000	50000	8838000	6369100	7526200	50000	50000	50000	13228000	4026000	4092500	50000	7.57777e+06	50000	7115500	Cluster3	0.900107
Q9ZQC5	Q9ZQC5_S39___1	50000	50000	50000	6503800	6830700	9337800	50000	50000	50000	9602100	8254300	9610100	50000	7.55743e+06	50000	9155500	Cluster3	0.926191
Q9LUS8	Q9LUS8_S92___2	50000	50000	50000	9211500	7041300	6320000	50000	50000	50000	6811900	5640300	4833200	50000	7.52427e+06	50000	5761800	Cluster3	0.960386
Q9LUS8	Q9LUS8_S93___2	50000	50000	50000	9211500	7041300	6320000	50000	50000	50000	6811900	5640300	4833200	50000	7.52427e+06	50000	5761800	Cluster3	0.960386
Q8GY65	Q8GY65_S306___1	50000	50000	50000	8817400	5970600	7712400	50000	50000	50000	13083000	11388000	9534400	50000	7.50013e+06	50000	1.13351e+07	Cluster3	0.913985
Q0WLC7	Q0WLC7_S50___2	50000	50000	50000	6025300	8115600	8281900	1189200	615170	1241800	5622200	5996000	5809300	50000	7.47427e+06	1015390	5.80917e+06	Cluster1	0.383165
Q8W4N1	Q8W4N1_S19___2	50000	50000	50000	8621100	5638200	7652100	50000	50000	50000	5917700	5475700	4776600	50000	7303800	50000	5390000	Cluster3	0.949244
Q8W4N1	Q8W4N1_S20___2	50000	50000	50000	8621100	5638200	7652100	50000	50000	50000	5917700	5475700	4776600	50000	7303800	50000	5390000	Cluster3	0.949244
Q9ZPR4	Q9ZPR4_S266___2	50000	50000	50000	6874400	6757500	7883900	6235500	5717600	5501000	5536200	7904500	8448300	50000	7.17193e+06	5.81803e+06	7.29633e+06	Cluster2	0.949496
Q9ZPR4	Q9ZPR4_S270___2	50000	50000	50000	6874400	6757500	7883900	6235500	5717600	5501000	5536200	7904500	8448300	50000	7.17193e+06	5.81803e+06	7.29633e+06	Cluster2	0.949496
Q93XW5	Q93XW5_S306___1	50000	50000	50000	8309600	7362200	5677800	50000	50000	50000	10975000	6889700	5105000	50000	7.11653e+06	50000	7.65657e+06	Cluster3	0.953626
Q8GXX7	Q8GXX7_S366___2	50000	50000	50000	147190000	117400000	101320000	50000	50000	50000	131290000	92096000	73886000	50000	121970000	50000	9.90907e+07	Cluster3	0.969831
Q9FYB7	Q9FYB7_S277___3	50000	50000	50000	9024700	5664300	5965000	3991600	2738800	2409500	8671000	4350600	3670500	50000	6.88467e+06	3.04663e+06	5.56403e+06	Cluster2	0.83015
Q9FYB7	Q9FYB7_S281___3	50000	50000	50000	9024700	5664300	5965000	3991600	2738800	2409500	8671000	4350600	3670500	50000	6.88467e+06	3.04663e+06	5.56403e+06	Cluster2	0.83015
Q9FYB7	Q9FYB7_S283___3	50000	50000	50000	9024700	5664300	5965000	3991600	2738800	2409500	8671000	4350600	3670500	50000	6.88467e+06	3.04663e+06	5.56403e+06	Cluster2	0.83015
A0A1I9LMD5	A0A1I9LMD5_S525___3	50000	50000	50000	6679000	8336600	5444100	50000	50000	50000	50000	50000	50000	50000	6819900	50000	50000	Cluster4	0.734965
A0A1I9LMD5	A0A1I9LMD5_S528___3	50000	50000	50000	6679000	8336600	5444100	50000	50000	50000	50000	50000	50000	50000	6819900	50000	50000	Cluster4	0.734965
A0A1I9LMD5	A0A1I9LMD5_S529___3	50000	50000	50000	6679000	8336600	5444100	50000	50000	50000	50000	50000	50000	50000	6819900	50000	50000	Cluster4	0.734965
A0A1I9LMD5	A0A1I9LMD5_S531___3	50000	50000	50000	6679000	8336600	5444100	50000	50000	50000	50000	50000	50000	50000	6819900	50000	50000	Cluster4	0.734965
Q38997	Q38997_S364___1	50000	50000	50000	5497500	6564600	8361900	50000	50000	50000	50000	50000	50000	50000	6808000	50000	50000	Cluster4	0.729499
Q9FIP7	Q9FIP7_S147___1	50000	50000	50000	7122400	6468300	5448700	50000	50000	50000	10382000	5858200	4545100	50000	6.34647e+06	50000	6.92843e+06	Cluster3	0.952423
A4GSN8	A4GSN8_S1666___2	50000	50000	50000	36480000	31296000	21063000	50000	50000	50000	18238000	18133000	12457000	50000	29613000	50000	16276000	Cluster3	0.931748
F4IX22	F4IX22_S689___3	50000	50000	50000	4388100	7127500	7111600	4676000	4302600	5494100	17902000	13462000	10969000	50000	6.20907e+06	4.82423e+06	14111000	Cluster2	0.874755
F4IX22	F4IX22_S690___3	50000	50000	50000	4388100	7127500	7111600	4676000	4302600	5494100	17902000	13462000	10969000	50000	6.20907e+06	4.82423e+06	14111000	Cluster2	0.874755
F4IX22	F4IX22_S691___3	50000	50000	50000	4388100	7127500	7111600	4676000	4302600	5494100	17902000	13462000	10969000	50000	6.20907e+06	4.82423e+06	14111000	Cluster2	0.874755
Q5XV94	Q5XV94_S210___2	50000	50000	50000	3898100	7456900	7033200	7755800	6413100	7935000	18890000	12500000	9025900	50000	6129400	7.36797e+06	1.3472e+07	Cluster2	0.903658
Q9M0G2	Q9M0G2_S198___2	50000	50000	50000	4018400	8452900	5708600	2004900	2472000	2912700	5006400	7502800	7388700	50000	6.05997e+06	2463200	6.63263e+06	Cluster2	0.813676
Q8W4N3	Q8W4N3_S694___3	50000	50000	50000	5197700	5627000	6920900	6230400	6279000	9251900	22035000	18544000	12129000	50000	5915200	7.25377e+06	1.75693e+07	Cluster2	0.870855
Q8W4N3	Q8W4N3_S695___3	50000	50000	50000	5197700	5627000	6920900	6230400	6279000	9251900	22035000	18544000	12129000	50000	5915200	7.25377e+06	1.75693e+07	Cluster2	0.870855
Q8W4N3	Q8W4N3_S697___3	50000	50000	50000	5197700	5627000	6920900	6230400	6279000	9251900	22035000	18544000	12129000	50000	5915200	7.25377e+06	1.75693e+07	Cluster2	0.870855
O64851	O64851_S505___2	50000	50000	50000	4669500	6560300	6269700	50000	50000	50000	5373000	4992700	4454000	50000	5.83317e+06	50000	4939900	Cluster3	0.951208
O64851	O64851_S509___2	50000	50000	50000	4669500	6560300	6269700	50000	50000	50000	5373000	4992700	4454000	50000	5.83317e+06	50000	4939900	Cluster3	0.951208
O82628	O82628_S3___1	50000	50000	50000	9503400	4075700	3917100	50000	50000	50000	56131000	18189000	3680800	50000	5.83207e+06	50000	2.60003e+07	Cluster3	0.642764
P92966	P92966_S315___3	50000	50000	50000	4940400	5306000	6992300	7454200	7242500	5321600	7430900	8735000	4346400	50000	5.74623e+06	6.67277e+06	6.83743e+06	Cluster2	0.930652
P92966	P92966_S316___3	50000	50000	50000	4940400	5306000	6992300	7454200	7242500	5321600	7430900	8735000	4346400	50000	5.74623e+06	6.67277e+06	6.83743e+06	Cluster2	0.930652
P92966	P92966_S324___3	50000	50000	50000	4940400	5306000	6992300	7454200	7242500	5321600	7430900	8735000	4346400	50000	5.74623e+06	6.67277e+06	6.83743e+06	Cluster2	0.930652
Q9FFV8	Q9FFV8_S104___2	50000	50000	50000	4807000	5551500	6800800	50000	50000	50000	8212100	15674000	5600300	50000	5.71977e+06	50000	9828800	Cluster3	0.849997
Q9FFV8	Q9FFV8_S108___2	50000	50000	50000	4807000	5551500	6800800	50000	50000	50000	8212100	15674000	5600300	50000	5.71977e+06	50000	9828800	Cluster3	0.849997
Q5M750	Q5M750_S194___2	50000	50000	50000	4497800	5871900	6594000	50000	50000	50000	7153200	10189000	8663300	50000	5.65457e+06	50000	8668500	Cluster3	0.877715
Q9LTT8	Q9LTT8_S88___2	50000	50000	50000	6406100	4908500	5627200	6684700	6962300	9765100	15638000	14559000	9970800	50000	5.64727e+06	7.80403e+06	1.33893e+07	Cluster2	0.89807
Q940X9	Q940X9_S384___3	50000	50000	50000	24905000	23613000	33738000	15403000	22689000	22812000	48648000	46855000	41012000	50000	2.74187e+07	2.03013e+07	45505000	Cluster2	0.946092
P93017	P93017_T52___2	50000	50000	50000	18049000	41688000	22421000	60742000	47720000	67632000	50000	50000	50000	50000	27386000	58698000	50000	Cluster4	0.36406
Q8RWZ6	Q8RWZ6_S232___3	50000	50000	50000	3485100	7868900	4874600	5512500	16495000	3832900	50000	50000	50000	50000	5.40953e+06	8.61347e+06	50000	Cluster4	0.373258
Q8RWZ6	Q8RWZ6_S234___3	50000	50000	50000	3485100	7868900	4874600	5512500	16495000	3832900	50000	50000	50000	50000	5.40953e+06	8.61347e+06	50000	Cluster4	0.373258
Q8RWZ6	Q8RWZ6_S235___3	50000	50000	50000	3485100	7868900	4874600	5512500	16495000	3832900	50000	50000	50000	50000	5.40953e+06	8.61347e+06	50000	Cluster4	0.373258
Q8RWZ6	Q8RWZ6_T236___3	50000	50000	50000	3485100	7868900	4874600	5512500	16495000	3832900	50000	50000	50000	50000	5.40953e+06	8.61347e+06	50000	Cluster4	0.373258
Q9M2W3	Q9M2W3_S28___2	50000	50000	50000	5742500	5885000	4251000	50000	50000	50000	5688600	4901300	7179700	50000	5.29283e+06	50000	5923200	Cluster3	0.922572
Q9M2W3	Q9M2W3_S32___2	50000	50000	50000	5742500	5885000	4251000	50000	50000	50000	5688600	4901300	7179700	50000	5.29283e+06	50000	5923200	Cluster3	0.922572
Q9FJ33	Q9FJ33_S69___1	50000	50000	50000	5090900	4481900	6210300	50000	50000	50000	4057800	2998300	3654000	50000	5.26103e+06	50000	3.57003e+06	Cluster3	0.929208
O64855	O64855_S318___1	50000	50000	50000	5908200	4152400	5712800	3942900	2644300	3480000	7272800	3560000	5890200	50000	5257800	3.35573e+06	5.57433e+06	Cluster2	0.913471
Q9LSA1	Q9LSA1_S125___3	50000	50000	50000	3859800	3866800	7887500	4408800	5319900	6623000	15346000	2807200	9459900	50000	5204700	5.45057e+06	9.20437e+06	Cluster2	0.837212
Q9LSA1	Q9LSA1_S126___3	50000	50000	50000	3859800	3866800	7887500	4408800	5319900	6623000	15346000	2807200	9459900	50000	5204700	5.45057e+06	9.20437e+06	Cluster2	0.837212
Q9LSA1	Q9LSA1_S127___3	50000	50000	50000	3859800	3866800	7887500	4408800	5319900	6623000	15346000	2807200	9459900	50000	5204700	5.45057e+06	9.20437e+06	Cluster2	0.837212
Q9FKA5	Q9FKA5_S180___1	50000	50000	50000	6074900	5397000	4139700	50000	50000	50000	8485100	3973800	3450700	50000	5.20387e+06	50000	5303200	Cluster3	0.937551
Q9LYQ9	Q9LYQ9_S10___3	50000	50000	50000	15052000	23437000	41037000	25456000	22934000	18885000	28651000	27517000	24401000	50000	2.65087e+07	22425000	2.68563e+07	Cluster2	0.952905
Q9LYQ9	Q9LYQ9_S11___3	50000	50000	50000	15052000	23437000	41037000	25456000	22934000	18885000	28651000	27517000	24401000	50000	2.65087e+07	22425000	2.68563e+07	Cluster2	0.952905
Q0WQB7	Q0WQB7_S122___1	50000	50000	50000	4285600	4852300	5729300	50000	50000	50000	5794100	4718200	4708900	50000	4.95573e+06	50000	5.07373e+06	Cluster3	0.952666
O48847	O48847_S339___1	50000	50000	50000	4854500	5363800	4558700	5740100	3738400	4727700	3185100	4276500	3222700	50000	4.92567e+06	4735400	3.56143e+06	Cluster2	0.906877
O22259	O22259_S17___1	50000	50000	50000	5574100	3693400	5374200	50000	50000	50000	4828900	3624200	3683400	50000	4.88057e+06	50000	4045500	Cluster3	0.951455
Q9LYQ9	Q9LYQ9_S9___3	50000	50000	50000	15052000	23437000	41037000	25456000	22934000	18885000	28651000	27517000	24401000	50000	2.65087e+07	22425000	2.68563e+07	Cluster2	0.952905
Q9FMJ0	Q9FMJ0_S449___1	50000	50000	50000	4493500	5044900	4975700	5251900	5372100	8017300	5761800	5933800	6688700	50000	4.83803e+06	6.21377e+06	6128100	Cluster2	0.936035
Q9LYQ9	Q9LYQ9_Y6___3	50000	50000	50000	15052000	23437000	41037000	25456000	22934000	18885000	28651000	27517000	24401000	50000	2.65087e+07	22425000	2.68563e+07	Cluster2	0.952905
O23342	O23342_S67___1	50000	50000	50000	33818000	23752000	21768000	10235000	5550500	5519900	20316000	15372000	13223000	50000	26446000	7101800	1.63037e+07	Cluster2	0.793877
Q8RXF1	Q8RXF1_S44___1	50000	50000	50000	6986000	3787900	3261100	50000	50000	50000	50000	50000	50000	50000	4.67833e+06	50000	50000	Cluster4	0.728262
F4IDY7	F4IDY7_S12___3	50000	50000	50000	5467200	6206800	2333500	9111700	12591000	4013700	2512700	10257000	7274400	50000	4.66917e+06	8.57213e+06	6.68137e+06	Cluster2	0.766699
F4IDY7	F4IDY7_S3___3	50000	50000	50000	5467200	6206800	2333500	9111700	12591000	4013700	2512700	10257000	7274400	50000	4.66917e+06	8.57213e+06	6.68137e+06	Cluster2	0.766699
F4IDY7	F4IDY7_S4___3	50000	50000	50000	5467200	6206800	2333500	9111700	12591000	4013700	2512700	10257000	7274400	50000	4.66917e+06	8.57213e+06	6.68137e+06	Cluster2	0.766699
F4IDY7	F4IDY7_S5___3	50000	50000	50000	5467200	6206800	2333500	9111700	12591000	4013700	2512700	10257000	7274400	50000	4.66917e+06	8.57213e+06	6.68137e+06	Cluster2	0.766699
F4KG14	F4KG14_S18___1	50000	50000	50000	3537200	5301700	4625600	2234300	2879100	2555600	5621900	4526100	5003900	50000	4.48817e+06	2.55633e+06	5.05063e+06	Cluster2	0.918092
Q9FF53	Q9FF53_S283___3	50000	50000	50000	2259600	4507700	6677600	4150600	2053200	2992700	12995000	9684500	6320900	50000	4.48163e+06	3065500	9666800	Cluster2	0.793803
Q9FF53	Q9FF53_S286___3	50000	50000	50000	2259600	4507700	6677600	4150600	2053200	2992700	12995000	9684500	6320900	50000	4.48163e+06	3065500	9666800	Cluster2	0.793803
Q9FF53	Q9FF53_S289___3	50000	50000	50000	2259600	4507700	6677600	4150600	2053200	2992700	12995000	9684500	6320900	50000	4.48163e+06	3065500	9666800	Cluster2	0.793803
Q9SUJ1	Q9SUJ1_S74___1	50000	50000	50000	4594200	3988700	4736100	50000	50000	50000	5383700	3960200	2915500	50000	4.43967e+06	50000	4.08647e+06	Cluster3	0.963479
Q8L9S7	Q8L9S7_S169___1	50000	50000	50000	96882000	85070000	91208000	50000	50000	50000	130280000	67840000	491000	50000	9.10533e+07	50000	6.62037e+07	Cluster3	0.474687
O48814	O48814_S28___2	50000	50000	50000	4879000	3866500	4450100	50000	50000	50000	6115100	4094000	3301700	50000	4.39853e+06	50000	4503600	Cluster3	0.961248
Q8VYY6	Q8VYY6_S16___1	50000	50000	50000	5692700	3270500	4175400	50000	50000	50000	5683700	2062700	1941700	50000	4.37953e+06	50000	3.22937e+06	Cluster3	0.862646
F4JKH6	F4JKH6_S1453___2	50000	50000	50000	3442800	4582700	4300700	50000	50000	50000	2940800	3954600	3081300	50000	4.10873e+06	50000	3.32557e+06	Cluster3	0.929412
F4JKH6	F4JKH6_T1451___2	50000	50000	50000	3442800	4582700	4300700	50000	50000	50000	2940800	3133500	3081300	50000	4.10873e+06	50000	3.05187e+06	Cluster3	0.933112
Q9M0M4	Q9M0M4_S31___1	50000	50000	50000	5443000	3200100	2902100	764310	998030	1439100	4675900	2607500	2294100	50000	3848400	1.06715e+06	3192500	Cluster2	0.570354
O65655	O65655_S231___1	50000	50000	50000	3681200	4099700	3751500	2877400	4366800	4592200	2727000	3806100	4164000	50000	3.84413e+06	3.94547e+06	3565700	Cluster2	0.917755
Q9SZR1	Q9SZR1_S2___1	50000	50000	50000	3504700	3933800	4014900	1799400	1497200	1224800	3685100	4582800	3504800	50000	3817800	1.50713e+06	3.92423e+06	Cluster2	0.786186
O80939	O80939_T661___2	50000	50000	50000	3622600	4505300	3009700	50000	50000	50000	5142900	3848200	3270500	50000	3.71253e+06	50000	4087200	Cluster3	0.948495
Q9SS37	Q9SS37_S37___1	50000	50000	50000	4341900	3251600	3484400	50000	50000	50000	7395800	2599300	3092700	50000	3.69263e+06	50000	4362600	Cluster3	0.903759
O81283	O81283_S630___3	50000	50000	50000	2051700	3294300	5682900	1876700	865860	1539400	2425500	5530700	3192300	50000	3676300	1427320	3.71617e+06	Cluster2	0.711524
O81283	O81283_S632___3	50000	50000	50000	2051700	3294300	5682900	1876700	865860	1539400	2425500	5530700	3192300	50000	3676300	1427320	3.71617e+06	Cluster2	0.711524
O81283	O81283_S643___3	50000	50000	50000	2051700	3294300	5682900	1876700	865860	1539400	2425500	5530700	3192300	50000	3676300	1427320	3.71617e+06	Cluster2	0.711524
O80939	O80939_S664___2	50000	50000	50000	3622600	4494600	2701300	50000	50000	50000	4256500	3848200	3270500	50000	3.60617e+06	50000	3.79173e+06	Cluster3	0.942611
Q9ZUS1	Q9ZUS1_S344___1	50000	50000	50000	3579500	3343400	3780900	50000	50000	50000	4431500	3186100	2313900	50000	3.56793e+06	50000	3310500	Cluster3	0.961299
O23176	O23176_S30___2	50000	50000	50000	3971600	3380100	3293800	50000	50000	50000	2840400	2700200	2256000	50000	3548500	50000	2.59887e+06	Cluster3	0.953038
O23176	O23176_S32___2	50000	50000	50000	3971600	3380100	3293800	50000	50000	50000	2840400	2700200	2256000	50000	3548500	50000	2.59887e+06	Cluster3	0.953038
Q8L751	Q8L751_S323___1	50000	50000	50000	4392300	3313200	2329500	50000	50000	50000	4742700	2237100	2189200	50000	3345000	50000	3.05633e+06	Cluster3	0.913464
Q7PC86	Q7PC86_S824___1	50000	50000	50000	4074300	3084200	2820600	50000	50000	50000	3872600	1958600	3026200	50000	3.32637e+06	50000	2.95247e+06	Cluster3	0.927805
Q9ZSY2	Q9ZSY2_S9___1	50000	50000	50000	3986000	2941500	3018200	50000	50000	50000	4218900	1973000	1584200	50000	3.31523e+06	50000	2.59203e+06	Cluster3	0.901977
Q9SXB8	Q9SXB8_S501___1	50000	50000	50000	3637300	3010300	3255700	50000	50000	50000	4684400	2169000	2590700	50000	3301100	50000	3.14803e+06	Cluster3	0.940702
Q2UVJ5	Q2UVJ5_S119___1	50000	50000	50000	3779400	3052100	3019000	50000	50000	50000	4145500	1739800	1888300	50000	3283500	50000	2591200	Cluster3	0.91026
Q38997	Q38997_T353___2	50000	50000	50000	2720700	3387900	3651500	50000	50000	50000	50000	50000	50000	50000	3.25337e+06	50000	50000	Cluster4	0.731131
O80939	O80939_S672___2	50000	50000	50000	2230600	4505300	3009700	50000	50000	50000	5142900	3820500	2937400	50000	3.24853e+06	50000	3.96693e+06	Cluster3	0.895638
F4HS99	F4HS99_T1114___1	50000	50000	50000	2422500	2461800	4708000	50000	50000	50000	1992100	2557600	3239700	50000	3.19743e+06	50000	2.59647e+06	Cluster3	0.853124
Q9FFV8	Q9FFV8_S231___1	50000	50000	50000	3698500	2752200	3111500	50000	50000	50000	4845900	3142000	3312000	50000	3187400	50000	3.76663e+06	Cluster3	0.943645
Q0WUY5	Q0WUY5_S545___3	50000	50000	50000	3163800	3946800	2421500	50000	50000	50000	3919900	3978800	2922300	50000	3.17737e+06	50000	3607000	Cluster3	0.932416
Q0WUY5	Q0WUY5_S549___3	50000	50000	50000	3163800	3946800	2421500	50000	50000	50000	3919900	3978800	2922300	50000	3.17737e+06	50000	3607000	Cluster3	0.932416
Q0WUY5	Q0WUY5_S554___3	50000	50000	50000	3163800	3946800	2421500	50000	50000	50000	3919900	3978800	2922300	50000	3.17737e+06	50000	3607000	Cluster3	0.932416
Q0WUY5	Q0WUY5_S558___3	50000	50000	50000	3163800	3946800	2421500	50000	50000	50000	3919900	3978800	2922300	50000	3.17737e+06	50000	3607000	Cluster3	0.932416
Q9XEE6	Q9XEE6_S438___1	50000	50000	50000	13810000	26618000	30766000	50000	50000	50000	47387000	43756000	32172000	50000	2.37313e+07	50000	41105000	Cluster3	0.878046
Q8L9W8	Q8L9W8_S100___2	50000	50000	50000	3155500	3038300	3241000	50000	50000	50000	1913300	2126700	2662700	50000	3.14493e+06	50000	2.23423e+06	Cluster3	0.906578
Q8L9W8	Q8L9W8_S97___2	50000	50000	50000	3155500	3038300	3241000	50000	50000	50000	1913300	2126700	2662700	50000	3.14493e+06	50000	2.23423e+06	Cluster3	0.906578
F4IL68	F4IL68_S1124___2	50000	50000	50000	3022900	2470200	3806900	915370	2746200	2646600	2761500	2971300	2973100	50000	3100000	2.10272e+06	2.90197e+06	Cluster2	0.840381
F4IL68	F4IL68_Y1125___2	50000	50000	50000	3022900	2470200	3806900	915370	2746200	2646600	2761500	2971300	2973100	50000	3100000	2.10272e+06	2.90197e+06	Cluster2	0.840381
O82645	O82645_S19___1	50000	50000	50000	2681900	3288000	3297600	50000	50000	50000	3456600	2675900	2330200	50000	3.08917e+06	50000	2820900	Cluster3	0.961432
Q9FHU3	Q9FHU3_S200___1	50000	50000	50000	2496600	4063600	2540500	1793400	2496500	2223400	2787000	2514700	2533500	50000	3.03357e+06	2171100	2.61173e+06	Cluster2	0.926815
F4JY24	F4JY24_S45___2	50000	50000	50000	1603900	3130700	4177300	50000	50000	50000	50000	50000	50000	50000	2.97063e+06	50000	50000	Cluster4	0.713413
F4JY24	F4JY24_S58___2	50000	50000	50000	1603900	3130700	4177300	50000	50000	50000	50000	50000	50000	50000	2.97063e+06	50000	50000	Cluster4	0.713413
O22824	O22824_S211___2	50000	50000	50000	3589200	1925500	3233800	50000	50000	50000	3169500	3445000	3056600	50000	2.91617e+06	50000	3223700	Cluster3	0.90835
Q93YQ1	Q93YQ1_T883___2	50000	50000	50000	3699700	2588700	2212100	50000	50000	50000	1451500	1159000	1473000	50000	2833500	50000	1.36117e+06	Cluster3	0.814101
Q93YQ1	Q93YQ1_T887___2	50000	50000	50000	3699700	2588700	2212100	50000	50000	50000	1451500	1159000	1473000	50000	2833500	50000	1.36117e+06	Cluster3	0.814101
F4K9W2	F4K9W2_S415___2	50000	50000	50000	2936700	2824600	2526900	4937400	2984900	2728900	2789300	3667300	3185300	50000	2.76273e+06	3550400	3.21397e+06	Cluster2	0.908858
F4KDH9	F4KDH9_S569___3	50000	50000	50000	3119700	3109700	2003500	1867600	1858200	2162800	2617700	2310900	2297400	50000	2744300	1.96287e+06	2.40867e+06	Cluster2	0.92342
F4KDH9	F4KDH9_S570___3	50000	50000	50000	3119700	3109700	2003500	1867600	1858200	2162800	2617700	2310900	2297400	50000	2744300	1.96287e+06	2.40867e+06	Cluster2	0.92342
F4KDH9	F4KDH9_S571___3	50000	50000	50000	3119700	3109700	2003500	1867600	1858200	2162800	2617700	2310900	2297400	50000	2744300	1.96287e+06	2.40867e+06	Cluster2	0.92342
A8MR54	A8MR54_S27___1	50000	50000	50000	2094600	2855400	3275400	50000	50000	50000	3214800	2679400	3392000	50000	2741800	50000	3095400	Cluster3	0.911295
Q9LV05	Q9LV05_S989___2	50000	50000	50000	2617100	2627600	2933200	1962200	2038200	2073700	1186900	2633300	2630300	50000	2.72597e+06	2024700	2.15017e+06	Cluster2	0.873229
Q9LV05	Q9LV05_S991___2	50000	50000	50000	2617100	2627600	2933200	1962200	2038200	2073700	1186900	2633300	2630300	50000	2.72597e+06	2024700	2.15017e+06	Cluster2	0.873229
A0A1P8B9R0	A0A1P8B9R0_S416___2	50000	50000	50000	2409400	2495800	3272500	50000	50000	50000	50000	50000	50000	50000	2725900	50000	50000	Cluster4	0.729161
A0A1P8B9R0	A0A1P8B9R0_S420___2	50000	50000	50000	2409400	2495800	3272500	50000	50000	50000	50000	50000	50000	50000	2725900	50000	50000	Cluster4	0.729161
A8MR54	A8MR54_S27___2	50000	50000	50000	2845300	3059000	2230200	50000	50000	50000	2100500	1754700	1729700	50000	2711500	50000	1.86163e+06	Cluster3	0.933059
A8MR54	A8MR54_S30___2	50000	50000	50000	2845300	3059000	2230200	50000	50000	50000	2100500	1754700	1729700	50000	2711500	50000	1.86163e+06	Cluster3	0.933059
Q9AT60	Q9AT60_S41___1	50000	50000	50000	3218900	2054700	2664800	50000	50000	50000	2204500	1838200	1931200	50000	2.64613e+06	50000	1991300	Cluster3	0.93626
Q9FFQ4	Q9FFQ4_S10___2	50000	50000	50000	2738900	3073200	2030800	50000	50000	50000	50000	50000	50000	50000	2614300	50000	50000	Cluster4	0.734761
Q9FFQ4	Q9FFQ4_S13___2	50000	50000	50000	2738900	3073200	2030800	50000	50000	50000	50000	50000	50000	50000	2614300	50000	50000	Cluster4	0.734761
Q5EAF2	Q5EAF2_S22___2	50000	50000	50000	3813800	2166400	1835500	50000	50000	50000	3421800	1259500	1061200	50000	2.60523e+06	50000	1.91417e+06	Cluster3	0.803174
Q5EAF2	Q5EAF2_S26___2	50000	50000	50000	3813800	2166400	1835500	50000	50000	50000	3421800	1259500	1061200	50000	2.60523e+06	50000	1.91417e+06	Cluster3	0.803174
Q8LGA5	Q8LGA5_S324___1	50000	50000	50000	2946800	2525400	2342400	50000	50000	50000	2678200	1928700	2202600	50000	2.60487e+06	50000	2.26983e+06	Cluster3	0.960509
O80345	O80345_S443___1	50000	50000	50000	21358000	24210000	24646000	29277000	29304000	45934000	42751000	29293000	25026000	50000	2.34047e+07	3.48383e+07	3.23567e+07	Cluster2	0.935025
Q9ZV43	Q9ZV43_S348___2	50000	50000	50000	2186400	2393700	3109200	3378600	3721100	3318900	50000	50000	50000	50000	2563100	3.47287e+06	50000	Cluster4	0.372326
Q9ZV43	Q9ZV43_S349___2	50000	50000	50000	2186400	2393700	3109200	3378600	3721100	3318900	50000	50000	50000	50000	2563100	3.47287e+06	50000	Cluster4	0.372326
Q9ZV43	Q9ZV43_T346___2	50000	50000	50000	2186400	2393700	3109200	3378600	3721100	3318900	50000	50000	50000	50000	2563100	3.47287e+06	50000	Cluster4	0.372326
Q9ZV43	Q9ZV43_T347___2	50000	50000	50000	2186400	2393700	3109200	3378600	3721100	3318900	50000	50000	50000	50000	2563100	3.47287e+06	50000	Cluster4	0.372326
Q39192	Q39192_S173___1	50000	50000	50000	2843800	2204200	2624500	1824200	1979500	1878100	4474900	3006100	3049000	50000	2557500	1.89393e+06	3510000	Cluster2	0.922429
Q39193	Q39193_S172___1	50000	50000	50000	2843800	2204200	2624500	1824200	1979500	1878100	4474900	3006100	3049000	50000	2557500	1.89393e+06	3510000	Cluster2	0.922429
Q940H6	Q940H6_S171___1	50000	50000	50000	2843800	2204200	2624500	1824200	1979500	1878100	4474900	3006100	3049000	50000	2557500	1.89393e+06	3510000	Cluster2	0.922429
O65655	O65655_S451___1	50000	50000	50000	2697000	2588500	2348700	50000	50000	50000	3696300	2196500	2621700	50000	2.54473e+06	50000	2.83817e+06	Cluster3	0.947911
Q9SRZ3	Q9SRZ3_S280___1	50000	50000	50000	3752200	1797800	2047400	50000	50000	50000	4083700	1855200	1626600	50000	2.53247e+06	50000	2.52183e+06	Cluster3	0.87301
Q9FMF5	Q9FMF5_S213___1	50000	50000	50000	2737000	2749600	1832000	50000	50000	50000	2862400	2223900	2365300	50000	2.43953e+06	50000	2.48387e+06	Cluster3	0.944886
Q9LX99	Q9LX99_S711___1	50000	50000	50000	3108500	1778000	2312900	1297700	1130200	1432300	3959400	3408700	2603000	50000	2399800	1.28673e+06	3323700	Cluster2	0.802674
F4I4Y6	F4I4Y6_T293___1	50000	50000	50000	3107100	1341700	2629300	1608000	1762800	2988000	1982500	1874800	1583200	50000	2.35937e+06	2119600	1813500	Cluster2	0.865906
Q5EAF2	Q5EAF2_S222___1	50000	50000	50000	3376800	1843200	1855000	50000	50000	50000	3514300	1854200	1368900	50000	2.35833e+06	50000	2245800	Cluster3	0.886462
Q9SRU2	Q9SRU2_S3154___1	50000	50000	50000	3139500	2080900	1598700	50000	50000	50000	3849700	1907800	1624000	50000	2.27303e+06	50000	2460500	Cluster3	0.890493
O80939	O80939_T661___1	50000	50000	50000	2335200	2727500	1716200	50000	50000	50000	3930900	1679200	1453800	50000	2.25963e+06	50000	2.35463e+06	Cluster3	0.887744
Q9SXB6	Q9SXB6_S207___1	50000	50000	50000	2738100	1737800	2223300	50000	50000	50000	50000	50000	50000	50000	2.23307e+06	50000	50000	Cluster4	0.728843
F4IDB2	F4IDB2_S641___2	50000	50000	50000	2066800	2622400	1999100	50000	50000	50000	2722800	4389900	3031700	50000	2.22943e+06	50000	3.38147e+06	Cluster3	0.861214
F4IDB2	F4IDB2_S643___2	50000	50000	50000	2066800	2622400	1999100	50000	50000	50000	2722800	4389900	3031700	50000	2.22943e+06	50000	3.38147e+06	Cluster3	0.861214
Q93V62	Q93V62_S18___1	50000	50000	50000	20296000	23201000	25104000	50000	50000	50000	35464000	27388000	24699000	50000	22867000	50000	2.91837e+07	Cluster3	0.946876
Q8GWP1	Q8GWP1_S174___2	50000	50000	50000	1962700	1926800	2465600	2035500	1898700	2650700	2944900	2942300	2212400	50000	2.11837e+06	2.19497e+06	2.69987e+06	Cluster2	0.953523
Q8GWP1	Q8GWP1_T178___2	50000	50000	50000	1962700	1926800	2465600	2035500	1898700	2650700	2944900	2942300	2212400	50000	2.11837e+06	2.19497e+06	2.69987e+06	Cluster2	0.953523
Q9SAD7	Q9SAD7_S126___1	50000	50000	50000	3415000	1453800	1392900	50000	50000	50000	2544500	924730	1352200	50000	2.08723e+06	50000	1.60714e+06	Cluster3	0.795537
O22607	O22607_T15___2	50000	50000	50000	16100000	23671000	26768000	50000	50000	50000	50000	50000	50000	50000	2.21797e+07	50000	50000	Cluster4	0.730298
Q8LGA5	Q8LGA5_S298___1	50000	50000	50000	1770600	1792900	2398200	50000	50000	50000	2223700	1988100	1620000	50000	1.98723e+06	50000	1.94393e+06	Cluster3	0.948493
Q9LER3	Q9LER3_S78___1	50000	50000	50000	2670600	1346400	1899700	50000	50000	50000	3761900	2790200	2394600	50000	1.97223e+06	50000	2.98223e+06	Cluster3	0.856616
Q9ZSA4	Q9ZSA4_S443___1	50000	50000	50000	2154300	1742900	1984600	50000	50000	50000	3297700	1791300	1839600	50000	1960600	50000	2.30953e+06	Cluster3	0.931774
Q84TH4	Q84TH4_S213___3	50000	50000	50000	2147000	1989500	1730400	50000	50000	50000	3533500	3530300	5899400	50000	1.95563e+06	50000	4.32107e+06	Cluster3	0.772786
Q84TH4	Q84TH4_S214___3	50000	50000	50000	2147000	1989500	1730400	50000	50000	50000	3533500	3530300	5899400	50000	1.95563e+06	50000	4.32107e+06	Cluster3	0.772786
Q84TH4	Q84TH4_S215___3	50000	50000	50000	2147000	1989500	1730400	50000	50000	50000	3533500	3530300	5899400	50000	1.95563e+06	50000	4.32107e+06	Cluster3	0.772786
Q94BN1	Q94BN1_S348___2	50000	50000	50000	3083900	1433200	1343800	50000	50000	50000	2737600	1896200	1000300	50000	1.95363e+06	50000	1.87803e+06	Cluster3	0.835226
Q94BN1	Q94BN1_S351___2	50000	50000	50000	3083900	1433200	1343800	50000	50000	50000	2737600	1896200	1000300	50000	1.95363e+06	50000	1.87803e+06	Cluster3	0.835226
Q94BN1	Q94BN1_S352___2	50000	50000	50000	3083900	1433200	1343800	50000	50000	50000	2737600	1896200	1000300	50000	1.95363e+06	50000	1.87803e+06	Cluster3	0.835226
Q9SRE5	Q9SRE5_S152___1	50000	50000	50000	2685600	1595200	1571200	991020	969890	1105900	1830100	1597600	1967300	50000	1.95067e+06	1022270	1.79833e+06	Cluster2	0.83154
F4KG14	F4KG14_S12___3	50000	50000	50000	2012600	2166200	1520800	50000	50000	50000	1662100	1875000	1584000	50000	1.89987e+06	50000	1.70703e+06	Cluster3	0.943356
F4KG14	F4KG14_S16___3	50000	50000	50000	2012600	2166200	1520800	50000	50000	50000	1662100	1875000	1584000	50000	1.89987e+06	50000	1.70703e+06	Cluster3	0.943356
F4KG14	F4KG14_S20___3	50000	50000	50000	2012600	2166200	1520800	50000	50000	50000	1662100	1875000	1584000	50000	1.89987e+06	50000	1.70703e+06	Cluster3	0.943356
Q94AS5	Q94AS5_S3___1	50000	50000	50000	1248800	1682300	2457200	50000	50000	50000	2100700	1725400	1794000	50000	1796100	50000	1.87337e+06	Cluster3	0.892821
Q9C9Y8	Q9C9Y8_S294___1	50000	50000	50000	31693000	15150000	14567000	50000	50000	50000	22420000	15959000	16452000	50000	20470000	50000	18277000	Cluster3	0.941021

## Sheet: Sheet 2
Sheet 2. KEGG pathways enriched among the differentially phosphorylated peptides
Cluster	Pathway ID	Terms	Mapping	All mapping	Background	All background	Fold enrichment	p value	Protein IDs	Type
Cluster1	map02010	ABC transporters	1	31	120	8600	2.31	0.354	Q9XIE2	KEGG
Cluster1	map00970	Aminoacyl-tRNA biosynthesis	1	31	94	8600	2.95	0.289	Q9SW95	KEGG
Cluster1	map03082	ATP-dependent chromatin remodeling New!	1	31	95	8600	2.92	0.292	Q6EVK6	KEGG
Cluster1	map03410	Base excision repair	1	31	92	8600	3.02	0.284	Q9SYL7	KEGG
Cluster1	map00710	Carbon fixation in photosynthetic organisms	2	31	111	8600	5	0.0602	Q84VW9 Q9T074	KEGG
Cluster1	map00020	Citrate cycle (TCA cycle)	1	31	91	8600	3.05	0.281	Q9T074	KEGG
Cluster1	map03030	DNA replication	1	31	76	8600	3.65	0.241	Q9SYL7	KEGG
Cluster1	map04144	Endocytosis	2	31	260	8600	2.13	0.241	F4HY32 Q9SE83	KEGG
Cluster1	map00051	Fructose and mannose metabolism	1	31	82	8600	3.38	0.257	Q9MB58	KEGG
Cluster1	map00564	Glycerophospholipid metabolism	1	31	170	8600	1.63	0.462	A4GNA8	KEGG
Cluster1	map00260	Glycine, serine and threonine metabolism	1	31	101	8600	2.75	0.307	O04499	KEGG
Cluster1	map00010	Glycolysis / Gluconeogenesis	3	31	173	8600	4.81	0.0238	B9DGD6 O04499 Q9T074	KEGG
Cluster1	map00630	Glyoxylate and dicarboxylate metabolism	1	31	142	8600	1.95	0.404	B9DGD6	KEGG
Cluster1	map03440	Homologous recombination	1	31	117	8600	2.37	0.346	Q9SYL7	KEGG
Cluster1	map03430	Mismatch repair	1	31	61	8600	4.55	0.198	Q9SYL7	KEGG
Cluster1	map04814	Motor proteins	2	31	161	8600	3.45	0.114	B9DGT7 F4K5J1	KEGG
Cluster1	map03015	mRNA surveillance pathway	2	31	211	8600	2.63	0.176	F4JFN7 Q8W569	KEGG
Cluster1	map03013	Nucleocytoplasmic transport	1	31	173	8600	1.6	0.468	A4GSN8	KEGG
Cluster1	map03420	Nucleotide excision repair	1	31	149	8600	1.86	0.419	Q9SYL7	KEGG
Cluster1	map04145	Phagosome	1	31	123	8600	2.26	0.361	B9DGT7	KEGG
Cluster1	map04075	Plant hormone signal transduction	2	31	616	8600	0.9	0.662	Q38871 Q38872	KEGG
Cluster1	map04626	Plant-pathogen interaction	4	31	387	8600	2.87	0.0487	Q38871 Q38872 Q8GYN5 Q9SI37	KEGG
Cluster1	map00640	Propanoate metabolism	1	31	71	8600	3.91	0.227	B9DGD6	KEGG
Cluster1	map03060	Protein export	2	31	101	8600	5.49	0.0509	Q6GKV1 Q8LBP4	KEGG
Cluster1	map04141	Protein processing in endoplasmic reticulum	1	31	325	8600	0.85	0.698	Q9SHI7	KEGG
Cluster1	map00620	Pyruvate metabolism	3	31	153	8600	5.44	0.0172	B9DGD6 Q84VW9 Q9T074	KEGG
Cluster1	map03018	RNA degradation	1	31	190	8600	1.46	0.5	Q9LTT8	KEGG
Cluster1	map04130	SNARE interactions in vesicular transport	1	31	73	8600	3.8	0.233	Q9ZSD4	KEGG
Cluster1	map03040	Spliceosome	2	31	313	8600	1.77	0.312	P92964 Q8L3X8	KEGG
Cluster1	map00500	Starch and sucrose metabolism	2	31	299	8600	1.86	0.293	Q0WUI9 Q94BT0	KEGG
Cluster1	map04120	Ubiquitin mediated proteolysis	2	31	239	8600	2.32	0.213	Q8H0T4 Q9SHI7	KEGG
Cluster2	map02010	ABC transporters	1	26	120	8600	2.76	0.306	Q9LZJ5	KEGG
Cluster2	map00970	Aminoacyl-tRNA biosynthesis	1	26	94	8600	3.52	0.249	Q9SW95	KEGG
Cluster2	map04144	Endocytosis	3	26	260	8600	3.82	0.0425	P28185 Q8H100 Q9LM78	KEGG
Cluster2	map00565	Ether lipid metabolism	1	26	48	8600	6.89	0.136	Q8L7R3	KEGG
Cluster2	map04981	Folate transport and metabolism	1	26	65	8600	5.09	0.179	Q9LZJ5	KEGG
Cluster2	map00564	Glycerophospholipid metabolism	1	26	170	8600	1.95	0.405	Q8L7R3	KEGG
Cluster2	map00562	Inositol phosphate metabolism	1	26	125	8600	2.65	0.317	Q9FMJ0	KEGG
Cluster2	map04016	MAPK signaling pathway - plant	3	26	257	8600	3.86	0.0413	Q39192 Q39193 Q940H6	KEGG
Cluster2	map03015	mRNA surveillance pathway	2	26	211	8600	3.14	0.133	O65655 Q8L7W3	KEGG
Cluster2	map03013	Nucleocytoplasmic transport	4	26	173	8600	7.65	0.00167	F4IAT2 O65655 Q8L7W3 Q8LLD0	KEGG
Cluster2	map00190	Oxidative phosphorylation	1	26	229	8600	1.44	0.505	Q9XGM1	KEGG
Cluster2	map04145	Phagosome	1	26	123	8600	2.69	0.313	Q9XGM1	KEGG
Cluster2	map04070	Phosphatidylinositol signaling system	1	26	129	8600	2.56	0.325	Q9FMJ0	KEGG
Cluster2	map04075	Plant hormone signal transduction	3	26	616	8600	1.61	0.284	Q39192 Q39193 Q940H6	KEGG
Cluster2	map04626	Plant-pathogen interaction	1	26	387	8600	0.85	0.698	P51818	KEGG
Cluster2	map03083	Polycomb repressive complex New!	1	26	108	8600	3.06	0.28	Q8W4N3	KEGG
Cluster2	map04141	Protein processing in endoplasmic reticulum	2	26	325	8600	2.04	0.258	P51818 Q9ZVC6	KEGG
Cluster2	map03010	Ribosome	2	26	399	8600	1.66	0.341	O50061 Q9LSA1	KEGG
Cluster2	map03018	RNA degradation	1	26	190	8600	1.74	0.441	Q9LTT8	KEGG
Cluster2	map04130	SNARE interactions in vesicular transport	1	26	73	8600	4.53	0.199	Q6NKR3	KEGG
Cluster2	map03040	Spliceosome	6	26	313	8600	6.34	0.000275	A4FVN8 B6EUA9 F4IAT2 O65655 P92966 Q9FYB7	KEGG
Cluster3	map02010	ABC transporters	2	42	120	8600	3.41	0.116	Q7PC86 Q9M1Q9	KEGG
Cluster3	map00592	alpha-Linolenic acid metabolism	1	42	59	8600	3.47	0.252	Q8LAH7	KEGG
Cluster3	map00520	Amino sugar and nucleotide sugar metabolism	2	42	192	8600	2.13	0.241	A8MR54 Q9SN95	KEGG
Cluster3	map04136	Autophagy - other	1	42	75	8600	2.73	0.308	Q93YQ1	KEGG
Cluster3	map01250	Biosynthesis of nucleotide sugars	1	42	147	8600	1.39	0.516	Q9SN95	KEGG
Cluster3	map00780	Biotin metabolism	1	42	25	8600	8.19	0.115	Q9SQR4	KEGG
Cluster3	map00710	Carbon fixation in photosynthetic organisms	2	42	111	8600	3.69	0.102	Q9FX54 Q9T074	KEGG
Cluster3	map04712	Circadian rhythm - plant	1	42	75	8600	2.73	0.308	Q9SYX2	KEGG
Cluster3	map00020	Citrate cycle (TCA cycle)	1	42	91	8600	2.25	0.361	Q9T074	KEGG
Cluster3	map04144	Endocytosis	4	42	260	8600	3.15	0.0372	Q67YI9 Q9LM78 Q9LPC5 Q9SE83	KEGG
Cluster3	map00061	Fatty acid biosynthesis	1	42	61	8600	3.36	0.259	Q9SQR4	KEGG
Cluster3	map00051	Fructose and mannose metabolism	1	42	82	8600	2.5	0.332	Q9MB58	KEGG
Cluster3	map00564	Glycerophospholipid metabolism	1	42	170	8600	1.2	0.569	Q9M2W3	KEGG
Cluster3	map00010	Glycolysis / Gluconeogenesis	2	42	173	8600	2.37	0.207	Q9FX54 Q9T074	KEGG
Cluster3	map04142	Lysosome	1	42	135	8600	1.52	0.486	Q9SUT4	KEGG
Cluster3	map04016	MAPK signaling pathway - plant	5	42	257	8600	3.98	0.0079	Q39023 Q8LGD5 Q8S8P5 Q9FDX6 Q9LSF1	KEGG
Cluster3	map04814	Motor proteins	1	42	161	8600	1.27	0.549	Q96292	KEGG
Cluster3	map03015	mRNA surveillance pathway	1	42	211	8600	0.97	0.649	O65655	KEGG
Cluster3	map03013	Nucleocytoplasmic transport	2	42	173	8600	2.37	0.207	A4GSN8 O65655	KEGG
Cluster3	map00190	Oxidative phosphorylation	1	42	229	8600	0.89	0.679	O82628	KEGG
Cluster3	map04146	Peroxisome	1	42	156	8600	1.31	0.537	O04200	KEGG
Cluster3	map04145	Phagosome	1	42	123	8600	1.66	0.455	O82628	KEGG
Cluster3	map04070	Phosphatidylinositol signaling system	2	42	129	8600	3.17	0.131	F4J8C6 Q9FDX6	KEGG
Cluster3	map00195	Photosynthesis	1	42	88	8600	2.33	0.351	P27202	KEGG
Cluster3	map04075	Plant hormone signal transduction	6	42	616	8600	1.99	0.0767	Q39023 Q6NLQ6 Q94JM3 Q9FDX6 Q9FHD7 Q9ZSA4	KEGG
Cluster3	map04626	Plant-pathogen interaction	7	42	387	8600	3.7	0.00244	P27323 Q39023 Q6NLQ6 Q8S8P5 Q9FDX6 Q9FE20 Q9ZSA4	KEGG
Cluster3	map03060	Protein export	1	42	101	8600	2.03	0.392	Q9FH46	KEGG
Cluster3	map04141	Protein processing in endoplasmic reticulum	1	42	325	8600	0.63	0.802	P27323	KEGG
Cluster3	map00620	Pyruvate metabolism	1	42	153	8600	1.34	0.53	Q9T074	KEGG
Cluster3	map03010	Ribosome	1	42	399	8600	0.51	0.865	Q9SLF7	KEGG
Cluster3	map03018	RNA degradation	1	42	190	8600	1.08	0.61	Q9LTT8	KEGG
Cluster3	map04130	SNARE interactions in vesicular transport	1	42	73	8600	2.8	0.302	Q9SUJ1	KEGG
Cluster3	map03040	Spliceosome	2	42	313	8600	1.31	0.455	A2RVS6 O65655	KEGG
Cluster3	map00900	Terpenoid backbone biosynthesis	1	42	88	8600	2.33	0.351	Q94AS5	KEGG
Cluster3	map03250	Viral life cycle - HIV-1	1	42	69	8600	2.97	0.288	Q9FKE6	KEGG
Cluster4	map02010	ABC transporters	2	12	120	8600	11.94	0.0116	Q9C8K2 Q9LZJ5	KEGG
Cluster4	map00053	Ascorbate and aldarate metabolism	1	12	93	8600	7.71	0.122	Q93WJ8	KEGG
Cluster4	map03082	ATP-dependent chromatin remodeling New!	2	12	95	8600	15.09	0.00742	F4JY24 O22607	KEGG
Cluster4	map00061	Fatty acid biosynthesis	1	12	61	8600	11.75	0.0819	Q9LD43	KEGG
Cluster4	map00941	Flavonoid biosynthesis	1	12	36	8600	19.91	0.0491	Q9FFQ4	KEGG
Cluster4	map04981	Folate transport and metabolism	2	12	65	8600	22.05	0.00354	Q9C8K2 Q9LZJ5	KEGG
Cluster4	map03420	Nucleotide excision repair	1	12	149	8600	4.81	0.189	Q9ZV43	KEGG
Cluster4	map04075	Plant hormone signal transduction	1	12	616	8600	1.16	0.59	Q9LJL9	KEGG
Cluster4	map04626	Plant-pathogen interaction	2	12	387	8600	3.7	0.099	Q9LE22 Q9LJL9	KEGG
Cluster4	map03083	Polycomb repressive complex New!	1	12	108	8600	6.64	0.141	O22607	KEGG
Cluster4	map00640	Propanoate metabolism	1	12	71	8600	10.09	0.0948	Q9LD43	KEGG
Cluster4	map00620	Pyruvate metabolism	1	12	153	8600	4.68	0.194	Q9LD43	KEGG
Cluster4	map03018	RNA degradation	1	12	190	8600	3.77	0.235	A0A1P8B9R0	KEGG
Cluster4	map03040	Spliceosome	1	12	313	8600	2.29	0.359	Q8RXF1	KEGG

## Sheet: Sheet 3
Sheet 3. GO_BP terms enriched among the differentially phosphorylated peptides
Cluster	GO	Terms	Mapping	All mapping	Background	All background	Fold enrichment	p value	Protein IDs	Type
Cluster1	GO:0061158	3'-UTR-mediated mRNA destabilization	1	72	26	19990	10.68	0.0896	Q9C5E7	GO_BP
Cluster1	GO:1902265	abscisic acid homeostasis	1	72	19	19990	14.61	0.0663	Q9C8E6	GO_BP
Cluster1	GO:0009738	abscisic acid-activated signaling pathway	2	72	273	19990	2.03	0.258	Q38871 Q38872	GO_BP
Cluster1	GO:0006083	acetate metabolic process	1	72	3	19990	92.55	0.0108	B9DGD6	GO_BP
Cluster1	GO:0030036	actin cytoskeleton organization	1	72	160	19990	1.74	0.44	O81644	GO_BP
Cluster1	GO:0051017	actin filament bundle assembly	1	72	37	19990	7.5	0.125	O81644	GO_BP
Cluster1	GO:0061572	actin filament bundle organization	1	72	37	19990	7.5	0.125	O81644	GO_BP
Cluster1	GO:0051693	actin filament capping	1	72	32	19990	8.68	0.109	O81644	GO_BP
Cluster1	GO:0007015	actin filament organization	1	72	128	19990	2.17	0.371	O81644	GO_BP
Cluster1	GO:0051014	actin filament severing	1	72	6	19990	46.27	0.0214	O81644	GO_BP
Cluster1	GO:0030048	actin filament-based movement	3	72	69	19990	12.07	0.00198	F4K5J1 Q9C8E6 Q9LX99	GO_BP
Cluster1	GO:0030029	actin filament-based process	4	72	226	19990	4.91	0.00899	F4K5J1 O81644 Q9C8E6 Q9LX99	GO_BP
Cluster1	GO:0099515	actin filament-based transport	2	72	9	19990	61.7	0.000453	Q9C8E6 Q9LX99	GO_BP
Cluster1	GO:0070252	actin-mediated cell contraction	1	72	40	19990	6.94	0.135	F4K5J1	GO_BP
Cluster1	GO:0033275	actin-myosin filament sliding	1	72	33	19990	8.41	0.112	F4K5J1	GO_BP
Cluster1	GO:0002253	activation of immune response	2	72	148	19990	3.75	0.0996	Q8GYN5 Q9FFV8	GO_BP
Cluster1	GO:0002218	activation of innate immune response	1	72	138	19990	2.01	0.393	Q8GYN5	GO_BP
Cluster1	GO:0043604	amide biosynthetic process	3	72	558	19990	1.49	0.326	P41376 Q9FFV8 Q9SW95	GO_BP
Cluster1	GO:0043603	amide metabolic process	3	72	723	19990	1.15	0.486	P41376 Q9FFV8 Q9SW95	GO_BP
Cluster1	GO:0042886	amide transport	5	72	722	19990	1.92	0.119	A4GSN8 O81283 Q8LBP4 Q8VZ95 Q9ZSD4	GO_BP
Cluster1	GO:0015837	amine transport	1	72	8	19990	34.7	0.0285	P54144	GO_BP
Cluster1	GO:0043038	amino acid activation	1	72	86	19990	3.23	0.267	Q9SW95	GO_BP
Cluster1	GO:0006520	amino acid metabolic process	2	72	500	19990	1.11	0.541	Q67XD9 Q9SW95	GO_BP
Cluster1	GO:0003333	amino acid transmembrane transport	1	72	120	19990	2.31	0.352	F4IUW3	GO_BP
Cluster1	GO:0006865	amino acid transport	1	72	123	19990	2.26	0.359	F4IUW3	GO_BP
Cluster1	GO:0072488	ammonium transmembrane transport	1	72	16	19990	17.35	0.0561	P54144	GO_BP
Cluster1	GO:0048532	anatomical structure arrangement	1	72	131	19990	2.12	0.378	Q9LTT8	GO_BP
Cluster1	GO:0048856	anatomical structure development	15	72	4973	19990	0.84	0.824	A4GSN8 F4J9A0 F4K5J1 O04499 P54144 Q67XD9 Q6EVK6 Q84VW9 Q8GW48 Q94BT0 Q9FFV8 Q9LTT8 Q9SE83 Q9SFC6 Q9SMM5	GO_BP
Cluster1	GO:0048646	anatomical structure formation involved in morphogenesis	4	72	468	19990	2.37	0.0884	P54144 Q67XD9 Q6EVK6 Q94BT0	GO_BP
Cluster1	GO:0071695	anatomical structure maturation	3	72	351	19990	2.37	0.133	F4K5J1 Q9SE83 Q9SMM5	GO_BP
Cluster1	GO:0009653	anatomical structure morphogenesis	8	72	1829	19990	1.21	0.337	F4K5J1 P54144 Q67XD9 Q6EVK6 Q94BT0 Q9LTT8 Q9SE83 Q9SFC6	GO_BP
Cluster1	GO:0048466	androecium development	1	72	169	19990	1.64	0.458	A4GSN8	GO_BP
Cluster1	GO:0048513	animal organ development	1	72	167	19990	1.66	0.454	Q9FFV8	GO_BP
Cluster1	GO:0016999	antibiotic metabolic process	1	72	180	19990	1.54	0.479	B9DGD6	GO_BP
Cluster1	GO:0050851	antigen receptor-mediated signaling pathway	1	72	9	19990	30.85	0.032	Q9FFV8	GO_BP
Cluster1	GO:0019954	asexual reproduction	1	72	2	19990	138.82	0.00719	F4J9A0	GO_BP
Cluster1	GO:0030436	asexual sporulation	1	72	2	19990	138.82	0.00719	F4J9A0	GO_BP
Cluster1	GO:0006421	asparaginyl-tRNA aminoacylation	1	72	5	19990	55.53	0.0179	Q9SW95	GO_BP
Cluster1	GO:0001896	autolysis	1	72	1	19990	277.64	0.0036	F4J9A0	GO_BP
Cluster1	GO:0009734	auxin-activated signaling pathway	1	72	144	19990	1.93	0.406	Q96327	GO_BP
Cluster1	GO:0008366	axon ensheathment	1	72	9	19990	30.85	0.032	Q9FFV8	GO_BP
Cluster1	GO:0065007	biological regulation	35	72	9202	19990	1.06	0.373	A4GSN8 F4I0K2 F4J9A0 F4JSC0 O81283 O81644 O82089 P41376 P93006 P98205 Q38871 Q38872 Q5M750 Q67XD9 Q6EJ98 Q6EVK6 Q6R8G7 Q8GXX7 Q8GYN5 Q8LBP4 Q8VWF5 Q96327 Q9C5E7 Q9C8E6 Q9C983 Q9FFV8 Q9LTT8 Q9MB58 Q9SE83 Q9SI37 Q9SIV5 Q9SIZ4 Q9XIE2 Q9ZSD4 Q9ZUF4	GO_BP
Cluster1	GO:0009058	biosynthetic process	8	72	3774	19990	0.59	0.974	F4I0K2 F4J9A0 P41376 Q0WUI9 Q9FFV8 Q9SW95 Q9SYL7 Q9T074	GO_BP
Cluster1	GO:0070574	cadmium ion transmembrane transport	1	72	6	19990	46.27	0.0214	Q9XIE2	GO_BP
Cluster1	GO:0015691	cadmium ion transport	1	72	24	19990	11.57	0.083	Q9XIE2	GO_BP
Cluster1	GO:0052543	callose deposition in cell wall	1	72	104	19990	2.67	0.314	Q9XIE2	GO_BP
Cluster1	GO:0052545	callose localization	1	72	120	19990	2.31	0.352	Q9XIE2	GO_BP
Cluster1	GO:0016051	carbohydrate biosynthetic process	2	72	366	19990	1.52	0.381	Q0WUI9 Q9T074	GO_BP
Cluster1	GO:0016052	carbohydrate catabolic process	1	72	192	19990	1.45	0.501	Q67XD9	GO_BP
Cluster1	GO:1901136	carbohydrate derivative catabolic process	1	72	125	19990	2.22	0.364	Q9XIE2	GO_BP
Cluster1	GO:1901135	carbohydrate derivative metabolic process	2	72	1093	19990	0.51	0.91	Q9MB58 Q9XIE2	GO_BP
Cluster1	GO:1901264	carbohydrate derivative transport	1	72	127	19990	2.19	0.369	Q9SKJ7	GO_BP
Cluster1	GO:0005975	carbohydrate metabolic process	4	72	736	19990	1.51	0.273	Q0WUI9 Q67XD9 Q9MB58 Q9T074	GO_BP
Cluster1	GO:0034219	carbohydrate transmembrane transport	1	72	136	19990	2.04	0.389	Q9SMM5	GO_BP
Cluster1	GO:0008643	carbohydrate transport	1	72	160	19990	1.74	0.44	Q9SMM5	GO_BP
Cluster1	GO:0019752	carboxylic acid metabolic process	3	72	1249	19990	0.67	0.836	B9DGD6 Q67XD9 Q9SW95	GO_BP
Cluster1	GO:1905039	carboxylic acid transmembrane transport	1	72	212	19990	1.31	0.537	F4IUW3	GO_BP
Cluster1	GO:0046942	carboxylic acid transport	1	72	234	19990	1.19	0.572	F4IUW3	GO_BP
Cluster1	GO:0009056	catabolic process	6	72	1946	19990	0.86	0.714	Q67XD9 Q6EJ98 Q8RXX9 Q9LTT8 Q9SHI7 Q9XIE2	GO_BP
Cluster1	GO:0007154	cell communication	13	72	2883	19990	1.25	0.232	O81283 Q38871 Q38872 Q84VW9 Q8GYN5 Q8RXX9 Q96327 Q9FFV8 Q9LTT8 Q9SI37 Q9SIZ4 Q9T074 Q9ZUF4	GO_BP
Cluster1	GO:0007049	cell cycle	3	72	781	19990	1.07	0.538	A4GSN8 Q96327 Q9LX99	GO_BP
Cluster1	GO:0000075	cell cycle checkpoint signaling	1	72	85	19990	3.27	0.265	A4GSN8	GO_BP
Cluster1	GO:0044843	cell cycle G1/S phase transition	1	72	26	19990	10.68	0.0896	Q96327	GO_BP
Cluster1	GO:0044770	cell cycle phase transition	1	72	55	19990	5.05	0.18	Q96327	GO_BP
Cluster1	GO:0022402	cell cycle process	3	72	749	19990	1.11	0.509	A4GSN8 Q96327 Q9LX99	GO_BP
Cluster1	GO:0008219	cell death	2	72	336	19990	1.65	0.342	F4J9A0 Q8GYN5	GO_BP
Cluster1	GO:0048468	cell development	4	72	797	19990	1.39	0.323	F4J9A0 F4K5J1 Q9FFV8 Q9SE83	GO_BP
Cluster1	GO:0030154	cell differentiation	5	72	1428	19990	0.97	0.592	F4J9A0 F4K5J1 Q9FFV8 Q9SE83 Q9SFC6	GO_BP
Cluster1	GO:0051301	cell division	1	72	367	19990	0.76	0.737	Q9LX99	GO_BP
Cluster1	GO:0016049	cell growth	2	72	715	19990	0.78	0.734	F4K5J1 Q9SFC6	GO_BP
Cluster1	GO:0048469	cell maturation	2	72	249	19990	2.23	0.226	F4K5J1 Q9SE83	GO_BP
Cluster1	GO:0000902	cell morphogenesis	3	72	695	19990	1.2	0.46	F4K5J1 Q9SE83 Q9SFC6	GO_BP
Cluster1	GO:0007166	cell surface receptor signaling pathway	3	72	383	19990	2.17	0.16	Q9FFV8 Q9SIZ4 Q9ZUF4	GO_BP
Cluster1	GO:0009932	cell tip growth	2	72	292	19990	1.9	0.283	F4K5J1 Q9SFC6	GO_BP
Cluster1	GO:0042545	cell wall modification	1	72	189	19990	1.47	0.496	Q9XIE2	GO_BP
Cluster1	GO:0071555	cell wall organization	1	72	369	19990	0.75	0.739	Q9XIE2	GO_BP
Cluster1	GO:0071554	cell wall organization or biogenesis	1	72	734	19990	0.38	0.933	Q9XIE2	GO_BP
Cluster1	GO:0052386	cell wall thickening	1	72	105	19990	2.64	0.316	Q9XIE2	GO_BP
Cluster1	GO:0032989	cellular anatomical entity morphogenesis	4	72	799	19990	1.39	0.325	F4K5J1 Q94BT0 Q9SE83 Q9SFC6	GO_BP
Cluster1	GO:0044249	cellular biosynthetic process	7	72	3332	19990	0.58	0.967	F4I0K2 F4J9A0 P41376 Q0WUI9 Q9FFV8 Q9SW95 Q9SYL7	GO_BP
Cluster1	GO:0044248	cellular catabolic process	6	72	1701	19990	0.98	0.583	Q67XD9 Q6EJ98 Q8RXX9 Q9LTT8 Q9SHI7 Q9XIE2	GO_BP
Cluster1	GO:0022607	cellular component assembly	7	72	1253	19990	1.55	0.164	O81644 P54144 Q84VW9 Q8LBP4 Q94BT0 Q9LX99 Q9SMM5	GO_BP
Cluster1	GO:0010927	cellular component assembly involved in morphogenesis	1	72	113	19990	2.46	0.336	Q94BT0	GO_BP
Cluster1	GO:0044085	cellular component biogenesis	7	72	1801	19990	1.08	0.475	O81644 P54144 Q84VW9 Q8LBP4 Q94BT0 Q9LX99 Q9SMM5	GO_BP
Cluster1	GO:0016043	cellular component organization	19	72	4099	19990	1.29	0.138	B9DGT7 F4I0K2 F4JSC0 F4K5J1 O48724 O81644 P54144 P98205 Q6EVK6 Q84VW9 Q8LBP4 Q94BT0 Q9C8E6 Q9LX99 Q9SE83 Q9SFC6 Q9SMM5 Q9XIE2 Q9ZSD4	GO_BP
Cluster1	GO:0071840	cellular component organization or biogenesis	19	72	4525	19990	1.17	0.262	B9DGT7 F4I0K2 F4JSC0 F4K5J1 O48724 O81644 P54144 P98205 Q6EVK6 Q84VW9 Q8LBP4 Q94BT0 Q9C8E6 Q9LX99 Q9SE83 Q9SFC6 Q9SMM5 Q9XIE2 Q9ZSD4	GO_BP
Cluster1	GO:0048869	cellular developmental process	6	72	1750	19990	0.95	0.611	F4J9A0 F4K5J1 Q94BT0 Q9FFV8 Q9SE83 Q9SFC6	GO_BP
Cluster1	GO:0070370	cellular heat acclimation	1	72	18	19990	15.42	0.0629	Q8GW48	GO_BP
Cluster1	GO:0019725	cellular homeostasis	1	72	395	19990	0.7	0.763	O82089	GO_BP
Cluster1	GO:0051641	cellular localization	11	72	1254	19990	2.44	0.00502	A4GSN8 F4K5J1 O48724 O81283 Q8LBP4 Q8VZ95 Q9C8E6 Q9LX99 Q9SE83 Q9XIE2 Q9ZSD4	GO_BP
Cluster1	GO:0070727	cellular macromolecule localization	6	72	870	19990	1.91	0.093	A4GSN8 O81283 Q8LBP4 Q8VZ95 Q9XIE2 Q9ZSD4	GO_BP
Cluster1	GO:0044237	cellular metabolic process	29	72	10085	19990	0.8	0.968	B9DGD6 F4I0K2 F4J9A0 F4JSC0 P41376 P92964 Q0WUI9 Q38871 Q38872 Q67XD9 Q6EJ98 Q8GXX7 Q8GYN5 Q8H0T4 Q8L3X8 Q8L7S0 Q8RXX9 Q9FFV8 Q9FNM7 Q9LTT8 Q9LY75 Q9MB58 Q9SHI7 Q9SIV5 Q9SIZ4 Q9SW95 Q9SYL7 Q9XIE2 Q9ZUF4	GO_BP
Cluster1	GO:0009987	cellular process	55	72	14553	19990	1.05	0.295	A4GSN8 B9DGD6 B9DGT7 F4I0K2 F4J9A0 F4JSC0 F4K5J1 O04499 O48724 O81283 O81644 O82089 P41376 P54144 P92964 P93006 P98205 Q0WUI9 Q38871 Q38872 Q67XD9 Q6EJ98 Q6EVK6 Q84VW9 Q8GW48 Q8GXX7 Q8GYN5 Q8H0T4 Q8L3X8 Q8L7S0 Q8LBP4 Q8RXX9 Q94BT0 Q96327 Q9C8E6 Q9FFV8 Q9FNM7 Q9LTT8 Q9LVA0 Q9LX99 Q9LY75 Q9MB58 Q9SE83 Q9SFC6 Q9SHI7 Q9SI37 Q9SIV5 Q9SIZ4 Q9SMM5 Q9SW95 Q9SYL7 Q9T074 Q9XIE2 Q9ZSD4 Q9ZUF4	GO_BP
Cluster1	GO:0071214	cellular response to abiotic stimulus	2	72	504	19990	1.1	0.545	B9DGT7 P93006	GO_BP
Cluster1	GO:0071215	cellular response to abscisic acid stimulus	2	72	342	19990	1.62	0.35	Q38871 Q38872	GO_BP
Cluster1	GO:0071229	cellular response to acid chemical	4	72	867	19990	1.28	0.381	Q38871 Q38872 Q9SI37 Q9XIE2	GO_BP
Cluster1	GO:0097306	cellular response to alcohol	2	72	342	19990	1.62	0.35	Q38871 Q38872	GO_BP
Cluster1	GO:0071236	cellular response to antibiotic	1	72	198	19990	1.4	0.512	Q9SI37	GO_BP
Cluster1	GO:0071365	cellular response to auxin stimulus	3	72	202	19990	4.12	0.0365	Q96327 Q9LTT8 Q9XIE2	GO_BP
Cluster1	GO:0070887	cellular response to chemical stimulus	7	72	2146	19990	0.91	0.666	Q38871 Q38872 Q96327 Q9LTT8 Q9LVA0 Q9SI37 Q9XIE2	GO_BP
Cluster1	GO:0070417	cellular response to cold	1	72	83	19990	3.35	0.259	Q9LVA0	GO_BP
Cluster1	GO:0071495	cellular response to endogenous stimulus	6	72	1334	19990	1.25	0.348	Q38871 Q38872 Q96327 Q9LTT8 Q9SI37 Q9XIE2	GO_BP
Cluster1	GO:0104004	cellular response to environmental stimulus	2	72	504	19990	1.1	0.545	B9DGT7 P93006	GO_BP
Cluster1	GO:0071496	cellular response to external stimulus	3	72	545	19990	1.53	0.313	Q84VW9 Q8RXX9 Q9T074	GO_BP
Cluster1	GO:0071258	cellular response to gravity	1	72	3	19990	92.55	0.0108	B9DGT7	GO_BP
Cluster1	GO:0034605	cellular response to heat	2	72	60	19990	9.25	0.0198	Q8GW48 Q9LVA0	GO_BP
Cluster1	GO:0032870	cellular response to hormone stimulus	6	72	1239	19990	1.34	0.287	Q38871 Q38872 Q96327 Q9LTT8 Q9SI37 Q9XIE2	GO_BP
Cluster1	GO:0071366	cellular response to indolebutyric acid stimulus	1	72	21	19990	13.22	0.073	Q9XIE2	GO_BP
Cluster1	GO:0071396	cellular response to lipid	2	72	585	19990	0.95	0.627	Q38871 Q38872	GO_BP
Cluster1	GO:1901699	cellular response to nitrogen compound	1	72	318	19990	0.87	0.685	Q9XIE2	GO_BP
Cluster1	GO:0043562	cellular response to nitrogen levels	1	72	75	19990	3.7	0.237	Q8RXX9	GO_BP
Cluster1	GO:0031669	cellular response to nutrient levels	3	72	398	19990	2.09	0.173	Q84VW9 Q8RXX9 Q9T074	GO_BP
Cluster1	GO:0071407	cellular response to organic cyclic compound	2	72	432	19990	1.29	0.463	Q9SI37 Q9XIE2	GO_BP
Cluster1	GO:0071470	cellular response to osmotic stress	1	72	157	19990	1.77	0.434	P93006	GO_BP
Cluster1	GO:1901701	cellular response to oxygen-containing compound	4	72	1248	19990	0.89	0.665	Q38871 Q38872 Q9SI37 Q9XIE2	GO_BP
Cluster1	GO:0016036	cellular response to phosphate starvation	2	72	124	19990	4.48	0.0737	Q84VW9 Q9T074	GO_BP
Cluster1	GO:0071446	cellular response to salicylic acid stimulus	1	72	146	19990	1.9	0.411	Q9SI37	GO_BP
Cluster1	GO:0071472	cellular response to salt stress	1	72	119	19990	2.33	0.35	P93006	GO_BP
Cluster1	GO:0009267	cellular response to starvation	2	72	325	19990	1.71	0.327	Q84VW9 Q9T074	GO_BP
Cluster1	GO:0051716	cellular response to stimulus	21	72	4401	19990	1.32	0.0954	B9DGT7 O81283 P93006 Q0WUI9 Q38871 Q38872 Q84VW9 Q8GW48 Q8GYN5 Q8RXX9 Q96327 Q9FFV8 Q9LTT8 Q9LVA0 Q9SHI7 Q9SI37 Q9SIZ4 Q9SYL7 Q9T074 Q9XIE2 Q9ZUF4	GO_BP
Cluster1	GO:0033554	cellular response to stress	10	72	1951	19990	1.42	0.161	P93006 Q0WUI9 Q84VW9 Q8GW48 Q8GYN5 Q9LVA0 Q9SHI7 Q9SYL7 Q9T074 Q9XIE2	GO_BP
Cluster1	GO:0035967	cellular response to topologically incorrect protein	1	72	69	19990	4.02	0.221	Q9LVA0	GO_BP
Cluster1	GO:0034620	cellular response to unfolded protein	1	72	35	19990	7.93	0.119	Q9LVA0	GO_BP
Cluster1	GO:0007417	central nervous system development	1	72	41	19990	6.77	0.138	Q9FFV8	GO_BP
Cluster1	GO:0048878	chemical homeostasis	3	72	731	19990	1.14	0.493	O82089 Q6R8G7 Q9C8E6	GO_BP
Cluster1	GO:0009904	chloroplast accumulation movement	2	72	31	19990	17.91	0.00556	O48724 Q9LX99	GO_BP
Cluster1	GO:0009903	chloroplast avoidance movement	3	72	36	19990	23.14	0.000294	O48724 Q9C8E6 Q9LX99	GO_BP
Cluster1	GO:0019750	chloroplast localization	3	72	42	19990	19.83	0.000465	O48724 Q9C8E6 Q9LX99	GO_BP
Cluster1	GO:0009658	chloroplast organization	4	72	273	19990	4.07	0.017	F4I0K2 O48724 Q9C8E6 Q9LX99	GO_BP
Cluster1	GO:0009902	chloroplast relocation	3	72	40	19990	20.82	0.000402	O48724 Q9C8E6 Q9LX99	GO_BP
Cluster1	GO:0006325	chromatin organization	2	72	558	19990	1	0.601	F4JSC0 Q6EVK6	GO_BP
Cluster1	GO:0006338	chromatin remodeling	1	72	99	19990	2.8	0.301	Q6EVK6	GO_BP
Cluster1	GO:0051276	chromosome organization	2	72	912	19990	0.61	0.847	F4JSC0 Q6EVK6	GO_BP
Cluster1	GO:0007623	circadian rhythm	1	72	218	19990	1.27	0.547	Q9LHH5	GO_BP
Cluster1	GO:0072583	clathrin-dependent endocytosis	1	72	38	19990	7.31	0.128	Q9SE83	GO_BP
Cluster1	GO:0061794	conidium development	1	72	1	19990	277.64	0.0036	F4J9A0	GO_BP
Cluster1	GO:0048315	conidium formation	1	72	1	19990	277.64	0.0036	F4J9A0	GO_BP
Cluster1	GO:0140027	contractile vacuole localization	1	72	28	19990	9.92	0.0962	F4K5J1	GO_BP
Cluster1	GO:0055070	copper ion homeostasis	1	72	26	19990	10.68	0.0896	O82089	GO_BP
Cluster1	GO:0000910	cytokinesis	1	72	222	19990	1.25	0.553	Q9LX99	GO_BP
Cluster1	GO:0000911	cytokinesis by cell plate formation	1	72	112	19990	2.48	0.333	Q9LX99	GO_BP
Cluster1	GO:0032506	cytokinetic process	1	72	123	19990	2.26	0.359	Q9LX99	GO_BP
Cluster1	GO:0007010	cytoskeleton organization	2	72	483	19990	1.15	0.522	B9DGT7 O81644	GO_BP
Cluster1	GO:0061640	cytoskeleton-dependent cytokinesis	1	72	216	19990	1.29	0.543	Q9LX99	GO_BP
Cluster1	GO:0030705	cytoskeleton-dependent intracellular transport	2	72	39	19990	14.24	0.0087	Q9C8E6 Q9LX99	GO_BP
Cluster1	GO:0006952	defense response	7	72	1963	19990	0.99	0.569	Q8GYN5 Q8RXX9 Q9C5E7 Q9T074 Q9XIE2 Q9ZSD4 Q9ZUF4	GO_BP
Cluster1	GO:0052542	defense response by callose deposition	1	72	83	19990	3.35	0.259	Q9XIE2	GO_BP
Cluster1	GO:0052544	defense response by callose deposition in cell wall	1	72	79	19990	3.51	0.248	Q9XIE2	GO_BP
Cluster1	GO:0052482	defense response by cell wall thickening	1	72	79	19990	3.51	0.248	Q9XIE2	GO_BP
Cluster1	GO:0042742	defense response to bacterium	4	72	970	19990	1.14	0.465	Q8GYN5 Q8RXX9 Q9XIE2 Q9ZUF4	GO_BP
Cluster1	GO:0050832	defense response to fungus	3	72	656	19990	1.27	0.422	Q9T074 Q9XIE2 Q9ZSD4	GO_BP
Cluster1	GO:0098542	defense response to other organism	7	72	1649	19990	1.18	0.383	Q8GYN5 Q8RXX9 Q9C5E7 Q9T074 Q9XIE2 Q9ZSD4 Q9ZUF4	GO_BP
Cluster1	GO:0051607	defense response to virus	1	72	163	19990	1.7	0.446	Q9C5E7	GO_BP
Cluster1	GO:0016311	dephosphorylation	1	72	372	19990	0.75	0.742	Q0WUI9	GO_BP
Cluster1	GO:0046545	development of primary female sexual characteristics	1	72	17	19990	16.33	0.0595	Q9FFV8	GO_BP
Cluster1	GO:0045137	development of primary sexual characteristics	1	72	22	19990	12.62	0.0764	Q9FFV8	GO_BP
Cluster1	GO:0048588	developmental cell growth	1	72	377	19990	0.74	0.747	F4K5J1	GO_BP
Cluster1	GO:0048589	developmental growth	2	72	728	19990	0.76	0.743	F4K5J1 Q9SFC6	GO_BP
Cluster1	GO:0060560	developmental growth involved in morphogenesis	2	72	625	19990	0.89	0.663	F4K5J1 Q9SFC6	GO_BP
Cluster1	GO:0021700	developmental maturation	3	72	393	19990	2.12	0.169	F4K5J1 Q9SE83 Q9SMM5	GO_BP
Cluster1	GO:0032502	developmental process	15	72	5260	19990	0.79	0.885	A4GSN8 F4J9A0 F4K5J1 O04499 P54144 Q67XD9 Q6EVK6 Q84VW9 Q8GW48 Q94BT0 Q9FFV8 Q9LTT8 Q9SE83 Q9SFC6 Q9SMM5	GO_BP
Cluster1	GO:0003006	developmental process involved in reproduction	7	72	2495	19990	0.78	0.811	A4GSN8 F4J9A0 F4K5J1 Q8GW48 Q9FFV8 Q9LTT8 Q9SMM5	GO_BP
Cluster1	GO:0046351	disaccharide biosynthetic process	1	72	42	19990	6.61	0.141	Q0WUI9	GO_BP
Cluster1	GO:0046352	disaccharide catabolic process	1	72	25	19990	11.11	0.0863	Q67XD9	GO_BP
Cluster1	GO:0005984	disaccharide metabolic process	2	72	85	19990	6.53	0.0377	Q0WUI9 Q67XD9	GO_BP
Cluster1	GO:0015766	disaccharide transport	1	72	33	19990	8.41	0.112	Q9SMM5	GO_BP
Cluster1	GO:0006974	DNA damage response	1	72	635	19990	0.44	0.903	Q9SYL7	GO_BP
Cluster1	GO:0006259	DNA metabolic process	2	72	936	19990	0.59	0.857	Q9SIV5 Q9SYL7	GO_BP
Cluster1	GO:0006304	DNA modification	1	72	134	19990	2.07	0.384	Q9SIV5	GO_BP
Cluster1	GO:0006281	DNA repair	1	72	522	19990	0.53	0.852	Q9SYL7	GO_BP
Cluster1	GO:0006260	DNA replication	1	72	209	19990	1.33	0.531	Q9SYL7	GO_BP
Cluster1	GO:0006261	DNA-templated DNA replication	1	72	176	19990	1.58	0.472	Q9SYL7	GO_BP
Cluster1	GO:0006351	DNA-templated transcription	1	72	368	19990	0.75	0.738	F4I0K2	GO_BP
Cluster1	GO:0009819	drought recovery	1	72	50	19990	5.55	0.165	Q9C5E7	GO_BP
Cluster1	GO:0009790	embryo development	2	72	887	19990	0.63	0.835	Q9LTT8 Q9SMM5	GO_BP
Cluster1	GO:0009793	embryo development ending in seed dormancy	2	72	780	19990	0.71	0.777	Q9LTT8 Q9SMM5	GO_BP
Cluster1	GO:0048508	embryonic meristem development	1	72	57	19990	4.87	0.186	Q9LTT8	GO_BP
Cluster1	GO:0090421	embryonic meristem initiation	1	72	43	19990	6.46	0.144	Q9LTT8	GO_BP
Cluster1	GO:0006897	endocytosis	1	72	135	19990	2.06	0.387	Q9SE83	GO_BP
Cluster1	GO:0007272	ensheathment of neurons	1	72	9	19990	30.85	0.032	Q9FFV8	GO_BP
Cluster1	GO:0007167	enzyme-linked receptor protein signaling pathway	2	72	296	19990	1.88	0.289	Q9SIZ4 Q9ZUF4	GO_BP
Cluster1	GO:0040029	epigenetic regulation of gene expression	1	72	317	19990	0.88	0.684	Q6EVK6	GO_BP
Cluster1	GO:0036503	ERAD pathway	1	72	88	19990	3.15	0.273	Q9SHI7	GO_BP
Cluster1	GO:0051234	establishment of localization	24	72	3190	19990	2.09	0.000211	A4GSN8 F4IUW3 F4K5J1 O48724 O81283 O82089 P54144 P93004 P98205 Q8LBP4 Q8VZ95 Q93W28 Q94BT0 Q9C8E6 Q9LH74 Q9LX99 Q9MA55 Q9SE83 Q9SKJ7 Q9SMM5 Q9SRS5 Q9XIE2 Q9ZSD4 Q9ZV07	GO_BP
Cluster1	GO:0051649	establishment of localization in cell	9	72	920	19990	2.72	0.00563	A4GSN8 O48724 O81283 Q8LBP4 Q8VZ95 Q9C8E6 Q9LX99 Q9SE83 Q9ZSD4	GO_BP
Cluster1	GO:0051656	establishment of organelle localization	4	72	174	19990	6.38	0.0036	F4K5J1 O48724 Q9C8E6 Q9LX99	GO_BP
Cluster1	GO:0051667	establishment of plastid localization	3	72	40	19990	20.82	0.000402	O48724 Q9C8E6 Q9LX99	GO_BP
Cluster1	GO:0045184	establishment of protein localization	5	72	680	19990	2.04	0.0983	A4GSN8 O81283 Q8LBP4 Q8VZ95 Q9ZSD4	GO_BP
Cluster1	GO:0072596	establishment of protein localization to chloroplast	2	72	58	19990	9.57	0.0186	O81283 Q8LBP4	GO_BP
Cluster1	GO:0090150	establishment of protein localization to membrane	2	72	67	19990	8.29	0.0243	Q8LBP4 Q9ZSD4	GO_BP
Cluster1	GO:0072594	establishment of protein localization to organelle	2	72	347	19990	1.6	0.356	O81283 Q8LBP4	GO_BP
Cluster1	GO:0051236	establishment of RNA localization	1	72	132	19990	2.1	0.38	A4GSN8	GO_BP
Cluster1	GO:0009662	etioplast organization	1	72	10	19990	27.76	0.0354	F4I0K2	GO_BP
Cluster1	GO:0006887	exocytosis	1	72	134	19990	2.07	0.384	Q9ZSD4	GO_BP
Cluster1	GO:0045229	external encapsulating structure organization	2	72	434	19990	1.28	0.465	Q94BT0 Q9XIE2	GO_BP
Cluster1	GO:0085029	extracellular matrix assembly	1	72	73	19990	3.8	0.232	Q94BT0	GO_BP
Cluster1	GO:0030198	extracellular matrix organization	1	72	91	19990	3.05	0.28	Q94BT0	GO_BP
Cluster1	GO:0043062	extracellular structure organization	1	72	91	19990	3.05	0.28	Q94BT0	GO_BP
Cluster1	GO:0008585	female gonad development	1	72	17	19990	16.33	0.0595	Q9FFV8	GO_BP
Cluster1	GO:0046660	female sex differentiation	1	72	18	19990	15.42	0.0629	Q9FFV8	GO_BP
Cluster1	GO:0048437	floral organ development	1	72	440	19990	0.63	0.799	A4GSN8	GO_BP
Cluster1	GO:0048438	floral whorl development	2	72	341	19990	1.63	0.348	A4GSN8 F4K5J1	GO_BP
Cluster1	GO:0009908	flower development	2	72	630	19990	0.88	0.667	A4GSN8 F4K5J1	GO_BP
Cluster1	GO:0042044	fluid transport	3	72	75	19990	11.11	0.00251	P93004 Q9ZSD4 Q9ZV07	GO_BP
Cluster1	GO:0048859	formation of anatomical boundary	1	72	37	19990	7.5	0.125	Q6EVK6	GO_BP
Cluster1	GO:0090691	formation of plant organ boundary	1	72	26	19990	10.68	0.0896	Q6EVK6	GO_BP
Cluster1	GO:0006003	fructose 2,6-bisphosphate metabolic process	1	72	1	19990	277.64	0.0036	Q9MB58	GO_BP
Cluster1	GO:0006002	fructose 6-phosphate metabolic process	1	72	5	19990	55.53	0.0179	Q9MB58	GO_BP
Cluster1	GO:0006000	fructose metabolic process	1	72	12	19990	23.14	0.0424	Q9MB58	GO_BP
Cluster1	GO:0010154	fruit development	3	72	1237	19990	0.67	0.831	Q8GW48 Q9LTT8 Q9SMM5	GO_BP
Cluster1	GO:0007186	G protein-coupled receptor signaling pathway	2	72	35	19990	15.87	0.00705	O81283 Q9LTT8	GO_BP
Cluster1	GO:0048229	gametophyte development	3	72	764	19990	1.09	0.523	O04499 Q67XD9 Q94BT0	GO_BP
Cluster1	GO:0010467	gene expression	8	72	1876	19990	1.18	0.363	A4GSN8 F4I0K2 P41376 P92964 Q8L3X8 Q9FFV8 Q9LY75 Q9SW95	GO_BP
Cluster1	GO:0021782	glial cell development	1	72	8	19990	34.7	0.0285	Q9FFV8	GO_BP
Cluster1	GO:0010001	glial cell differentiation	1	72	13	19990	21.36	0.0458	Q9FFV8	GO_BP
Cluster1	GO:0042063	gliogenesis	1	72	14	19990	19.83	0.0493	Q9FFV8	GO_BP
Cluster1	GO:0006094	gluconeogenesis	1	72	28	19990	9.92	0.0962	Q9T074	GO_BP
Cluster1	GO:0006006	glucose metabolic process	1	72	50	19990	5.55	0.165	Q9T074	GO_BP
Cluster1	GO:0019762	glucosinolate catabolic process	1	72	64	19990	4.34	0.206	Q9XIE2	GO_BP
Cluster1	GO:0019760	glucosinolate metabolic process	1	72	304	19990	0.91	0.669	Q9XIE2	GO_BP
Cluster1	GO:1901658	glycosyl compound catabolic process	1	72	94	19990	2.95	0.288	Q9XIE2	GO_BP
Cluster1	GO:1901657	glycosyl compound metabolic process	1	72	490	19990	0.57	0.833	Q9XIE2	GO_BP
Cluster1	GO:0051645	Golgi localization	1	72	15	19990	18.51	0.0527	F4K5J1	GO_BP
Cluster1	GO:0006896	Golgi to vacuole transport	1	72	26	19990	10.68	0.0896	Q9SE83	GO_BP
Cluster1	GO:0048193	Golgi vesicle transport	2	72	204	19990	2.72	0.167	Q9SE83 Q9SRS5	GO_BP
Cluster1	GO:0008406	gonad development	1	72	22	19990	12.62	0.0764	Q9FFV8	GO_BP
Cluster1	GO:0009630	gravitropism	1	72	199	19990	1.4	0.514	O81644	GO_BP
Cluster1	GO:0040007	growth	2	72	859	19990	0.65	0.821	F4K5J1 Q9SFC6	GO_BP
Cluster1	GO:0048467	gynoecium development	1	72	185	19990	1.5	0.489	F4K5J1	GO_BP
Cluster1	GO:0010286	heat acclimation	1	72	99	19990	2.8	0.301	Q8GW48	GO_BP
Cluster1	GO:0019319	hexose biosynthetic process	1	72	32	19990	8.68	0.109	Q9T074	GO_BP
Cluster1	GO:0019318	hexose metabolic process	2	72	92	19990	6.04	0.0435	Q9MB58 Q9T074	GO_BP
Cluster1	GO:0042592	homeostatic process	3	72	882	19990	0.94	0.621	O82089 Q6R8G7 Q9C8E6	GO_BP
Cluster1	GO:0009755	hormone-mediated signaling pathway	3	72	901	19990	0.92	0.636	Q38871 Q38872 Q96327	GO_BP
Cluster1	GO:0080170	hydrogen peroxide transmembrane transport	1	72	23	19990	12.07	0.0797	Q9ZV07	GO_BP
Cluster1	GO:0002252	immune effector process	1	72	221	19990	1.26	0.552	Q9C5E7	GO_BP
Cluster1	GO:0006955	immune response	4	72	855	19990	1.3	0.371	Q8GYN5 Q8RXX9 Q9T074 Q9XIE2	GO_BP
Cluster1	GO:0002757	immune response-activating signaling pathway	1	72	36	19990	7.71	0.122	Q9FFV8	GO_BP
Cluster1	GO:0002764	immune response-regulating signaling pathway	1	72	42	19990	6.61	0.141	Q9FFV8	GO_BP
Cluster1	GO:0002376	immune system process	6	72	1035	19990	1.61	0.169	Q8GYN5 Q8RXX9 Q9C5E7 Q9FFV8 Q9T074 Q9XIE2	GO_BP
Cluster1	GO:0098657	import into cell	1	72	171	19990	1.62	0.462	Q9SE83	GO_BP
Cluster1	GO:0042344	indole glucosinolate catabolic process	1	72	23	19990	12.07	0.0797	Q9XIE2	GO_BP
Cluster1	GO:0042343	indole glucosinolate metabolic process	1	72	58	19990	4.79	0.189	Q9XIE2	GO_BP
Cluster1	GO:0042436	indole-containing compound catabolic process	1	72	34	19990	8.17	0.116	Q9XIE2	GO_BP
Cluster1	GO:0042430	indole-containing compound metabolic process	1	72	186	19990	1.49	0.49	Q9XIE2	GO_BP
Cluster1	GO:0045087	innate immune response	4	72	826	19990	1.34	0.347	Q8GYN5 Q8RXX9 Q9T074 Q9XIE2	GO_BP
Cluster1	GO:0098662	inorganic cation transmembrane transport	1	72	485	19990	0.57	0.83	Q9XIE2	GO_BP
Cluster1	GO:0098771	inorganic ion homeostasis	2	72	403	19990	1.38	0.428	O82089 Q6R8G7	GO_BP
Cluster1	GO:0098660	inorganic ion transmembrane transport	1	72	572	19990	0.49	0.877	Q9XIE2	GO_BP
Cluster1	GO:0048219	inter-Golgi cisterna vesicle-mediated transport	1	72	2	19990	138.82	0.00719	Q9SRS5	GO_BP
Cluster1	GO:0006891	intra-Golgi vesicle-mediated transport	1	72	45	19990	6.17	0.15	Q9SRS5	GO_BP
Cluster1	GO:0055082	intracellular chemical homeostasis	1	72	329	19990	0.84	0.698	O82089	GO_BP
Cluster1	GO:0006878	intracellular copper ion homeostasis	1	72	18	19990	15.42	0.0629	O82089	GO_BP
Cluster1	GO:0030003	intracellular monoatomic cation homeostasis	1	72	252	19990	1.1	0.6	O82089	GO_BP
Cluster1	GO:0006873	intracellular monoatomic ion homeostasis	1	72	277	19990	1	0.634	O82089	GO_BP
Cluster1	GO:0065002	intracellular protein transmembrane transport	2	72	117	19990	4.75	0.0666	O81283 Q8LBP4	GO_BP
Cluster1	GO:0006886	intracellular protein transport	5	72	599	19990	2.32	0.0647	A4GSN8 O81283 Q8LBP4 Q8VZ95 Q9ZSD4	GO_BP
Cluster1	GO:0035556	intracellular signal transduction	2	72	795	19990	0.7	0.786	Q38871 Q38872	GO_BP
Cluster1	GO:0046907	intracellular transport	8	72	855	19990	2.6	0.0116	A4GSN8 O81283 Q8LBP4 Q8VZ95 Q9C8E6 Q9LX99 Q9SE83 Q9ZSD4	GO_BP
Cluster1	GO:0080181	lateral root branching	1	72	4	19990	69.41	0.0143	P54144	GO_BP
Cluster1	GO:0048527	lateral root development	2	72	246	19990	2.26	0.222	P54144 Q67XD9	GO_BP
Cluster1	GO:0010311	lateral root formation	2	72	101	19990	5.5	0.0514	P54144 Q67XD9	GO_BP
Cluster1	GO:0010102	lateral root morphogenesis	2	72	144	19990	3.86	0.0951	P54144 Q67XD9	GO_BP
Cluster1	GO:0048366	leaf development	3	72	588	19990	1.42	0.356	F4K5J1 Q84VW9 Q9LTT8	GO_BP
Cluster1	GO:0009965	leaf morphogenesis	1	72	144	19990	1.93	0.406	Q9LTT8	GO_BP
Cluster1	GO:0090436	leaf pavement cell development	1	72	18	19990	15.42	0.0629	F4K5J1	GO_BP
Cluster1	GO:0055088	lipid homeostasis	1	72	116	19990	2.39	0.343	Q9C8E6	GO_BP
Cluster1	GO:0010876	lipid localization	2	72	177	19990	3.14	0.134	P98205 Q9MA55	GO_BP
Cluster1	GO:0034204	lipid translocation	1	72	22	19990	12.62	0.0764	P98205	GO_BP
Cluster1	GO:0006869	lipid transport	2	72	151	19990	3.68	0.103	P98205 Q9MA55	GO_BP
Cluster1	GO:0051179	localization	24	72	3524	19990	1.89	0.000948	A4GSN8 F4IUW3 F4K5J1 O48724 O81283 O82089 P54144 P93004 P98205 Q8LBP4 Q8VZ95 Q93W28 Q94BT0 Q9C8E6 Q9LH74 Q9LX99 Q9MA55 Q9SE83 Q9SKJ7 Q9SMM5 Q9SRS5 Q9XIE2 Q9ZSD4 Q9ZV07	GO_BP
Cluster1	GO:0009059	macromolecule biosynthetic process	5	72	1585	19990	0.88	0.685	F4I0K2 P41376 Q9FFV8 Q9SW95 Q9SYL7	GO_BP
Cluster1	GO:0009057	macromolecule catabolic process	4	72	1133	19990	0.98	0.589	Q6EJ98 Q8RXX9 Q9LTT8 Q9SHI7	GO_BP
Cluster1	GO:0033036	macromolecule localization	8	72	1156	19990	1.92	0.0555	A4GSN8 O81283 P98205 Q8LBP4 Q8VZ95 Q9MA55 Q9XIE2 Q9ZSD4	GO_BP
Cluster1	GO:0043170	macromolecule metabolic process	24	72	7309	19990	0.91	0.754	A4GSN8 F4I0K2 F4JSC0 P41376 P92964 Q38871 Q38872 Q6EJ98 Q8GXX7 Q8GYN5 Q8H0T4 Q8L3X8 Q8L7S0 Q8RXX9 Q9FFV8 Q9FNM7 Q9LTT8 Q9LY75 Q9SHI7 Q9SIV5 Q9SIZ4 Q9SW95 Q9SYL7 Q9ZUF4	GO_BP
Cluster1	GO:0043414	macromolecule methylation	2	72	323	19990	1.72	0.325	F4JSC0 Q9SIV5	GO_BP
Cluster1	GO:0043412	macromolecule modification	12	72	3934	19990	0.85	0.783	F4JSC0 Q38871 Q38872 Q8GYN5 Q8H0T4 Q8L7S0 Q8RXX9 Q9LY75 Q9SHI7 Q9SIV5 Q9SIZ4 Q9ZUF4	GO_BP
Cluster1	GO:0051235	maintenance of location	1	72	83	19990	3.35	0.259	Q9ZSD4	GO_BP
Cluster1	GO:0051651	maintenance of location in cell	1	72	44	19990	6.31	0.147	Q9ZSD4	GO_BP
Cluster1	GO:0045185	maintenance of protein location	1	72	26	19990	10.68	0.0896	Q9ZSD4	GO_BP
Cluster1	GO:0032507	maintenance of protein location in cell	1	72	23	19990	12.07	0.0797	Q9ZSD4	GO_BP
Cluster1	GO:0072658	maintenance of protein location in membrane	1	72	6	19990	46.27	0.0214	Q9ZSD4	GO_BP
Cluster1	GO:0072660	maintenance of protein location in plasma membrane	1	72	6	19990	46.27	0.0214	Q9ZSD4	GO_BP
Cluster1	GO:0022406	membrane docking	1	72	81	19990	3.43	0.254	Q9ZSD4	GO_BP
Cluster1	GO:0061025	membrane fusion	1	72	126	19990	2.2	0.366	Q9ZSD4	GO_BP
Cluster1	GO:0061024	membrane organization	3	72	356	19990	2.34	0.137	P98205 Q8LBP4 Q9ZSD4	GO_BP
Cluster1	GO:0048507	meristem development	1	72	358	19990	0.78	0.728	Q9LTT8	GO_BP
Cluster1	GO:0010014	meristem initiation	1	72	69	19990	4.02	0.221	Q9LTT8	GO_BP
Cluster1	GO:0009933	meristem structural organization	1	72	101	19990	2.75	0.306	Q9LTT8	GO_BP
Cluster1	GO:0008152	metabolic process	31	72	11423	19990	0.75	0.994	A4GSN8 B9DGD6 F4I0K2 F4J9A0 F4JSC0 P41376 P92964 Q0WUI9 Q38871 Q38872 Q67XD9 Q6EJ98 Q8GXX7 Q8GYN5 Q8H0T4 Q8L3X8 Q8L7S0 Q8RXX9 Q9FFV8 Q9FNM7 Q9LTT8 Q9LY75 Q9MB58 Q9SHI7 Q9SIV5 Q9SIZ4 Q9SW95 Q9SYL7 Q9T074 Q9XIE2 Q9ZUF4	GO_BP
Cluster1	GO:0030001	metal ion transport	2	72	445	19990	1.25	0.479	O82089 Q9XIE2	GO_BP
Cluster1	GO:0015843	methylammonium transport	1	72	8	19990	34.7	0.0285	P54144	GO_BP
Cluster1	GO:0032259	methylation	2	72	486	19990	1.14	0.525	F4JSC0 Q9SIV5	GO_BP
Cluster1	GO:0000226	microtubule cytoskeleton organization	1	72	271	19990	1.02	0.626	B9DGT7	GO_BP
Cluster1	GO:0007018	microtubule-based movement	1	72	160	19990	1.74	0.44	Q9LX99	GO_BP
Cluster1	GO:0007017	microtubule-based process	2	72	381	19990	1.46	0.4	B9DGT7 Q9LX99	GO_BP
Cluster1	GO:0000266	mitochondrial fission	1	72	18	19990	15.42	0.0629	Q9SE83	GO_BP
Cluster1	GO:0051646	mitochondrion localization	1	72	27	19990	10.28	0.0929	F4K5J1	GO_BP
Cluster1	GO:0007005	mitochondrion organization	1	72	216	19990	1.29	0.543	Q9SE83	GO_BP
Cluster1	GO:0000278	mitotic cell cycle	2	72	440	19990	1.26	0.473	A4GSN8 Q9LX99	GO_BP
Cluster1	GO:0007093	mitotic cell cycle checkpoint signaling	1	72	63	19990	4.41	0.204	A4GSN8	GO_BP
Cluster1	GO:1903047	mitotic cell cycle process	2	72	406	19990	1.37	0.431	A4GSN8 Q9LX99	GO_BP
Cluster1	GO:0000281	mitotic cytokinesis	1	72	204	19990	1.36	0.523	Q9LX99	GO_BP
Cluster1	GO:1902410	mitotic cytokinetic process	1	72	113	19990	2.46	0.336	Q9LX99	GO_BP
Cluster1	GO:0007094	mitotic spindle assembly checkpoint signaling	1	72	12	19990	23.14	0.0424	A4GSN8	GO_BP
Cluster1	GO:0071174	mitotic spindle checkpoint signaling	1	72	12	19990	23.14	0.0424	A4GSN8	GO_BP
Cluster1	GO:0043632	modification-dependent macromolecule catabolic process	3	72	638	19990	1.31	0.405	Q6EJ98 Q8RXX9 Q9SHI7	GO_BP
Cluster1	GO:0019941	modification-dependent protein catabolic process	3	72	613	19990	1.36	0.38	Q6EJ98 Q8RXX9 Q9SHI7	GO_BP
Cluster1	GO:0055081	monoatomic anion homeostasis	2	72	117	19990	4.75	0.0666	Q6R8G7 Q9C8E6	GO_BP
Cluster1	GO:0098656	monoatomic anion transmembrane transport	1	72	423	19990	0.66	0.786	F4IUW3	GO_BP
Cluster1	GO:0006820	monoatomic anion transport	3	72	556	19990	1.5	0.324	F4IUW3 P98205 Q9LH74	GO_BP
Cluster1	GO:0055080	monoatomic cation homeostasis	2	72	380	19990	1.46	0.399	O82089 Q6R8G7	GO_BP
Cluster1	GO:0098655	monoatomic cation transmembrane transport	2	72	593	19990	0.94	0.634	P54144 Q9XIE2	GO_BP
Cluster1	GO:0006812	monoatomic cation transport	3	72	775	19990	1.07	0.533	O82089 P54144 Q9XIE2	GO_BP
Cluster1	GO:0050801	monoatomic ion homeostasis	3	72	500	19990	1.67	0.269	O82089 Q6R8G7 Q9C8E6	GO_BP
Cluster1	GO:0034220	monoatomic ion transmembrane transport	5	72	973	19990	1.43	0.273	F4IUW3 P54144 P93004 Q9XIE2 Q9ZV07	GO_BP
Cluster1	GO:0006811	monoatomic ion transport	8	72	1275	19990	1.74	0.0871	F4IUW3 O82089 P54144 P93004 P98205 Q9LH74 Q9XIE2 Q9ZV07	GO_BP
Cluster1	GO:0032787	monocarboxylic acid metabolic process	1	72	619	19990	0.45	0.897	B9DGD6	GO_BP
Cluster1	GO:0046364	monosaccharide biosynthetic process	1	72	70	19990	3.97	0.224	Q9T074	GO_BP
Cluster1	GO:0005996	monosaccharide metabolic process	2	72	159	19990	3.49	0.112	Q9MB58 Q9T074	GO_BP
Cluster1	GO:0001763	morphogenesis of a branching structure	1	72	50	19990	5.55	0.165	P54144	GO_BP
Cluster1	GO:0006402	mRNA catabolic process	1	72	136	19990	2.04	0.389	Q9LTT8	GO_BP
Cluster1	GO:0061157	mRNA destabilization	1	72	32	19990	8.68	0.109	Q9C5E7	GO_BP
Cluster1	GO:0006406	mRNA export from nucleus	1	72	89	19990	3.12	0.275	A4GSN8	GO_BP
Cluster1	GO:0016071	mRNA metabolic process	3	72	649	19990	1.28	0.416	P92964 Q8L3X8 Q9LTT8	GO_BP
Cluster1	GO:0006397	mRNA processing	2	72	425	19990	1.31	0.455	P92964 Q8L3X8	GO_BP
Cluster1	GO:0000398	mRNA splicing, via spliceosome	2	72	243	19990	2.29	0.218	P92964 Q8L3X8	GO_BP
Cluster1	GO:0051028	mRNA transport	1	72	89	19990	3.12	0.275	A4GSN8	GO_BP
Cluster1	GO:0007275	multicellular organism development	14	72	4324	19990	0.9	0.718	A4GSN8 F4J9A0 F4K5J1 O04499 P54144 Q67XD9 Q84VW9 Q8GW48 Q94BT0 Q9FFV8 Q9LTT8 Q9SE83 Q9SFC6 Q9SMM5	GO_BP
Cluster1	GO:0032501	multicellular organismal process	14	72	4755	19990	0.82	0.843	A4GSN8 F4J9A0 F4K5J1 O04499 P54144 Q67XD9 Q84VW9 Q8GW48 Q94BT0 Q9FFV8 Q9LTT8 Q9SE83 Q9SFC6 Q9SMM5	GO_BP
Cluster1	GO:0048609	multicellular organismal reproductive process	1	72	377	19990	0.74	0.747	Q9SMM5	GO_BP
Cluster1	GO:0043386	mycotoxin biosynthetic process	1	72	1	19990	277.64	0.0036	F4J9A0	GO_BP
Cluster1	GO:0043385	mycotoxin metabolic process	1	72	1	19990	277.64	0.0036	F4J9A0	GO_BP
Cluster1	GO:0042552	myelination	1	72	9	19990	30.85	0.032	Q9FFV8	GO_BP
Cluster1	GO:0071836	nectar secretion	1	72	7	19990	39.66	0.0249	Q94BT0	GO_BP
Cluster1	GO:0030835	negative regulation of actin filament depolymerization	1	72	32	19990	8.68	0.109	O81644	GO_BP
Cluster1	GO:0030837	negative regulation of actin filament polymerization	1	72	58	19990	4.79	0.189	O81644	GO_BP
Cluster1	GO:0034249	negative regulation of amide metabolic process	2	72	98	19990	5.67	0.0487	Q8GXX7 Q9C5E7	GO_BP
Cluster1	GO:0043066	negative regulation of apoptotic process	1	72	53	19990	5.24	0.174	Q96327	GO_BP
Cluster1	GO:0048519	negative regulation of biological process	12	72	2430	19990	1.37	0.16	A4GSN8 F4JSC0 O81644 Q5M750 Q8GXX7 Q8GYN5 Q96327 Q9C5E7 Q9LTT8 Q9XIE2 Q9ZSD4 Q9ZUF4	GO_BP
Cluster1	GO:0009890	negative regulation of biosynthetic process	3	72	732	19990	1.14	0.494	Q8GXX7 Q96327 Q9C5E7	GO_BP
Cluster1	GO:0045786	negative regulation of cell cycle	1	72	137	19990	2.03	0.391	A4GSN8	GO_BP
Cluster1	GO:1901988	negative regulation of cell cycle phase transition	1	72	56	19990	4.96	0.183	A4GSN8	GO_BP
Cluster1	GO:0010948	negative regulation of cell cycle process	1	72	89	19990	3.12	0.275	A4GSN8	GO_BP
Cluster1	GO:0031327	negative regulation of cellular biosynthetic process	3	72	720	19990	1.16	0.483	Q8GXX7 Q96327 Q9C5E7	GO_BP
Cluster1	GO:0051129	negative regulation of cellular component organization	2	72	210	19990	2.64	0.175	A4GSN8 O81644	GO_BP
Cluster1	GO:0051245	negative regulation of cellular defense response	1	72	3	19990	92.55	0.0108	Q5M750	GO_BP
Cluster1	GO:0031324	negative regulation of cellular metabolic process	5	72	978	19990	1.42	0.276	A4GSN8 F4JSC0 Q8GXX7 Q96327 Q9C5E7	GO_BP
Cluster1	GO:0048523	negative regulation of cellular process	7	72	1745	19990	1.11	0.441	A4GSN8 F4JSC0 O81644 Q8GXX7 Q8GYN5 Q96327 Q9C5E7	GO_BP
Cluster1	GO:2001251	negative regulation of chromosome organization	1	72	76	19990	3.65	0.24	A4GSN8	GO_BP
Cluster1	GO:0051985	negative regulation of chromosome segregation	1	72	17	19990	16.33	0.0595	A4GSN8	GO_BP
Cluster1	GO:1905819	negative regulation of chromosome separation	1	72	12	19990	23.14	0.0424	A4GSN8	GO_BP
Cluster1	GO:0051494	negative regulation of cytoskeleton organization	1	72	63	19990	4.41	0.204	O81644	GO_BP
Cluster1	GO:0031348	negative regulation of defense response	4	72	203	19990	5.47	0.0062	Q5M750 Q8GYN5 Q9XIE2 Q9ZSD4	GO_BP
Cluster1	GO:0051093	negative regulation of developmental process	1	72	383	19990	0.72	0.752	A4GSN8	GO_BP
Cluster1	GO:0045892	negative regulation of DNA-templated transcription	1	72	499	19990	0.56	0.839	Q96327	GO_BP
Cluster1	GO:0009910	negative regulation of flower development	1	72	102	19990	2.72	0.309	A4GSN8	GO_BP
Cluster1	GO:0010629	negative regulation of gene expression	4	72	926	19990	1.2	0.429	Q8GXX7 Q96327 Q9C5E7 Q9LTT8	GO_BP
Cluster1	GO:0050777	negative regulation of immune response	2	72	49	19990	11.33	0.0135	Q8GYN5 Q9ZUF4	GO_BP
Cluster1	GO:0002683	negative regulation of immune system process	2	72	74	19990	7.5	0.0292	Q8GYN5 Q9ZUF4	GO_BP
Cluster1	GO:0045824	negative regulation of innate immune response	1	72	34	19990	8.17	0.116	Q8GYN5	GO_BP
Cluster1	GO:0010558	negative regulation of macromolecule biosynthetic process	3	72	694	19990	1.2	0.459	Q8GXX7 Q96327 Q9C5E7	GO_BP
Cluster1	GO:0010605	negative regulation of macromolecule metabolic process	6	72	1225	19990	1.36	0.279	A4GSN8 F4JSC0 Q8GXX7 Q96327 Q9C5E7 Q9LTT8	GO_BP
Cluster1	GO:0009892	negative regulation of metabolic process	6	72	1321	19990	1.26	0.34	A4GSN8 F4JSC0 Q8GXX7 Q96327 Q9C5E7 Q9LTT8	GO_BP
Cluster1	GO:0045930	negative regulation of mitotic cell cycle	1	72	82	19990	3.39	0.257	A4GSN8	GO_BP
Cluster1	GO:1901991	negative regulation of mitotic cell cycle phase transition	1	72	50	19990	5.55	0.165	A4GSN8	GO_BP
Cluster1	GO:0045841	negative regulation of mitotic metaphase/anaphase transition	1	72	12	19990	23.14	0.0424	A4GSN8	GO_BP
Cluster1	GO:0045839	negative regulation of mitotic nuclear division	1	72	23	19990	12.07	0.0797	A4GSN8	GO_BP
Cluster1	GO:0033048	negative regulation of mitotic sister chromatid segregation	1	72	14	19990	19.83	0.0493	A4GSN8	GO_BP
Cluster1	GO:2000816	negative regulation of mitotic sister chromatid separation	1	72	12	19990	23.14	0.0424	A4GSN8	GO_BP
Cluster1	GO:0044092	negative regulation of molecular function	1	72	306	19990	0.91	0.671	Q5M750	GO_BP
Cluster1	GO:0051241	negative regulation of multicellular organismal process	1	72	349	19990	0.8	0.719	A4GSN8	GO_BP
Cluster1	GO:0051784	negative regulation of nuclear division	1	72	28	19990	9.92	0.0962	A4GSN8	GO_BP
Cluster1	GO:0010639	negative regulation of organelle organization	2	72	153	19990	3.63	0.105	A4GSN8 O81644	GO_BP
Cluster1	GO:0033137	negative regulation of peptidyl-serine phosphorylation	1	72	4	19990	69.41	0.0143	F4JSC0	GO_BP
Cluster1	GO:0045936	negative regulation of phosphate metabolic process	1	72	78	19990	3.56	0.246	F4JSC0	GO_BP
Cluster1	GO:0010563	negative regulation of phosphorus metabolic process	1	72	78	19990	3.56	0.246	F4JSC0	GO_BP
Cluster1	GO:0042326	negative regulation of phosphorylation	1	72	51	19990	5.44	0.168	F4JSC0	GO_BP
Cluster1	GO:0034051	negative regulation of plant-type hypersensitive response	1	72	12	19990	23.14	0.0424	Q8GYN5	GO_BP
Cluster1	GO:0048581	negative regulation of post-embryonic development	1	72	241	19990	1.15	0.583	A4GSN8	GO_BP
Cluster1	GO:0043069	negative regulation of programmed cell death	2	72	96	19990	5.78	0.047	Q8GYN5 Q96327	GO_BP
Cluster1	GO:1901880	negative regulation of protein depolymerization	1	72	33	19990	8.41	0.112	O81644	GO_BP
Cluster1	GO:0051248	negative regulation of protein metabolic process	4	72	290	19990	3.83	0.0207	A4GSN8 F4JSC0 Q8GXX7 Q9C5E7	GO_BP
Cluster1	GO:0031400	negative regulation of protein modification process	2	72	116	19990	4.79	0.0656	A4GSN8 F4JSC0	GO_BP
Cluster1	GO:0001933	negative regulation of protein phosphorylation	1	72	48	19990	5.78	0.159	F4JSC0	GO_BP
Cluster1	GO:0032272	negative regulation of protein polymerization	1	72	62	19990	4.48	0.201	O81644	GO_BP
Cluster1	GO:0033234	negative regulation of protein sumoylation	1	72	4	19990	69.41	0.0143	A4GSN8	GO_BP
Cluster1	GO:0031333	negative regulation of protein-containing complex assembly	1	72	66	19990	4.21	0.212	O81644	GO_BP
Cluster1	GO:2000242	negative regulation of reproductive process	1	72	148	19990	1.88	0.415	A4GSN8	GO_BP
Cluster1	GO:0048585	negative regulation of response to stimulus	5	72	649	19990	2.14	0.0845	Q5M750 Q8GYN5 Q9XIE2 Q9ZSD4 Q9ZUF4	GO_BP
Cluster1	GO:1902679	negative regulation of RNA biosynthetic process	1	72	547	19990	0.51	0.865	Q96327	GO_BP
Cluster1	GO:0051253	negative regulation of RNA metabolic process	1	72	609	19990	0.46	0.893	Q96327	GO_BP
Cluster1	GO:0033046	negative regulation of sister chromatid segregation	1	72	17	19990	16.33	0.0595	A4GSN8	GO_BP
Cluster1	GO:1902904	negative regulation of supramolecular fiber organization	1	72	63	19990	4.41	0.204	O81644	GO_BP
Cluster1	GO:0017148	negative regulation of translation	2	72	96	19990	5.78	0.047	Q8GXX7 Q9C5E7	GO_BP
Cluster1	GO:0007399	nervous system development	1	72	142	19990	1.96	0.402	Q9FFV8	GO_BP
Cluster1	GO:0022008	neurogenesis	1	72	110	19990	2.52	0.328	Q9FFV8	GO_BP
Cluster1	GO:0071705	nitrogen compound transport	8	72	1030	19990	2.16	0.0314	A4GSN8 F4IUW3 O81283 P54144 Q8LBP4 Q8VZ95 Q9SKJ7 Q9ZSD4	GO_BP
Cluster1	GO:0051168	nuclear export	1	72	136	19990	2.04	0.389	A4GSN8	GO_BP
Cluster1	GO:0007097	nuclear migration	2	72	26	19990	21.36	0.00393	Q9C8E6 Q9LX99	GO_BP
Cluster1	GO:0031022	nuclear migration along microfilament	2	72	9	19990	61.7	0.000453	Q9C8E6 Q9LX99	GO_BP
Cluster1	GO:0051169	nuclear transport	1	72	207	19990	1.34	0.528	A4GSN8	GO_BP
Cluster1	GO:0000956	nuclear-transcribed mRNA catabolic process	1	72	122	19990	2.28	0.357	Q9LTT8	GO_BP
Cluster1	GO:0090304	nucleic acid metabolic process	11	72	3016	19990	1.01	0.532	F4I0K2 P41376 P92964 Q8GXX7 Q8L3X8 Q9FNM7 Q9LTT8 Q9LY75 Q9SIV5 Q9SW95 Q9SYL7	GO_BP
Cluster1	GO:0050657	nucleic acid transport	1	72	133	19990	2.09	0.382	A4GSN8	GO_BP
Cluster1	GO:0034654	nucleobase-containing compound biosynthetic process	1	72	821	19990	0.34	0.951	F4I0K2	GO_BP
Cluster1	GO:0034655	nucleobase-containing compound catabolic process	1	72	261	19990	1.06	0.612	Q9LTT8	GO_BP
Cluster1	GO:0006139	nucleobase-containing compound metabolic process	11	72	3553	19990	0.86	0.756	F4I0K2 P41376 P92964 Q8GXX7 Q8L3X8 Q9FNM7 Q9LTT8 Q9LY75 Q9SIV5 Q9SW95 Q9SYL7	GO_BP
Cluster1	GO:0015931	nucleobase-containing compound transport	2	72	217	19990	2.56	0.184	A4GSN8 Q9SKJ7	GO_BP
Cluster1	GO:0006913	nucleocytoplasmic transport	1	72	207	19990	1.34	0.528	A4GSN8	GO_BP
Cluster1	GO:0006289	nucleotide-excision repair	1	72	79	19990	3.51	0.248	Q9SYL7	GO_BP
Cluster1	GO:0006297	nucleotide-excision repair, DNA gap filling	1	72	14	19990	19.83	0.0493	Q9SYL7	GO_BP
Cluster1	GO:0015780	nucleotide-sugar transmembrane transport	1	72	45	19990	6.17	0.15	Q9SKJ7	GO_BP
Cluster1	GO:0051647	nucleus localization	2	72	26	19990	21.36	0.00393	Q9C8E6 Q9LX99	GO_BP
Cluster1	GO:0014003	oligodendrocyte development	1	72	6	19990	46.27	0.0214	Q9FFV8	GO_BP
Cluster1	GO:0048709	oligodendrocyte differentiation	1	72	6	19990	46.27	0.0214	Q9FFV8	GO_BP
Cluster1	GO:0009312	oligosaccharide biosynthetic process	1	72	59	19990	4.71	0.192	Q0WUI9	GO_BP
Cluster1	GO:0009313	oligosaccharide catabolic process	1	72	27	19990	10.28	0.0929	Q67XD9	GO_BP
Cluster1	GO:0009311	oligosaccharide metabolic process	2	72	117	19990	4.75	0.0666	Q0WUI9 Q67XD9	GO_BP
Cluster1	GO:0015772	oligosaccharide transport	1	72	33	19990	8.41	0.112	Q9SMM5	GO_BP
Cluster1	GO:0019755	one-carbon compound transport	1	72	15	19990	18.51	0.0527	P54144	GO_BP
Cluster1	GO:0048285	organelle fission	1	72	386	19990	0.72	0.755	Q9SE83	GO_BP
Cluster1	GO:0048284	organelle fusion	1	72	161	19990	1.72	0.442	Q9ZSD4	GO_BP
Cluster1	GO:0051640	organelle localization	5	72	271	19990	5.12	0.00295	F4K5J1 O48724 Q9C8E6 Q9LX99 Q9ZSD4	GO_BP
Cluster1	GO:0140056	organelle localization by membrane tethering	1	72	81	19990	3.43	0.254	Q9ZSD4	GO_BP
Cluster1	GO:0090174	organelle membrane fusion	1	72	102	19990	2.72	0.309	Q9ZSD4	GO_BP
Cluster1	GO:0006996	organelle organization	11	72	2603	19990	1.17	0.333	B9DGT7 F4I0K2 F4JSC0 O48724 O81644 Q6EVK6 Q8LBP4 Q9C8E6 Q9LX99 Q9SE83 Q9ZSD4	GO_BP
Cluster1	GO:0006082	organic acid metabolic process	4	72	1468	19990	0.76	0.784	B9DGD6 Q67XD9 Q9SW95 Q9XIE2	GO_BP
Cluster1	GO:1903825	organic acid transmembrane transport	1	72	212	19990	1.31	0.537	F4IUW3	GO_BP
Cluster1	GO:0015849	organic acid transport	1	72	234	19990	1.19	0.572	F4IUW3	GO_BP
Cluster1	GO:0015711	organic anion transport	2	72	369	19990	1.5	0.385	F4IUW3 P98205	GO_BP
Cluster1	GO:0015695	organic cation transport	1	72	27	19990	10.28	0.0929	P54144	GO_BP
Cluster1	GO:1901378	organic heteropentacyclic compound biosynthetic process	1	72	1	19990	277.64	0.0036	F4J9A0	GO_BP
Cluster1	GO:1901376	organic heteropentacyclic compound metabolic process	1	72	1	19990	277.64	0.0036	F4J9A0	GO_BP
Cluster1	GO:0015850	organic hydroxy compound transport	1	72	51	19990	5.44	0.168	Q9XIE2	GO_BP
Cluster1	GO:0015748	organophosphate ester transport	1	72	109	19990	2.55	0.326	P98205	GO_BP
Cluster1	GO:0019637	organophosphate metabolic process	1	72	777	19990	0.36	0.943	Q9MB58	GO_BP
Cluster1	GO:0001541	ovarian follicle development	1	72	11	19990	25.24	0.0389	Q9FFV8	GO_BP
Cluster1	GO:0043436	oxoacid metabolic process	4	72	1466	19990	0.76	0.783	B9DGD6 Q67XD9 Q9SW95 Q9XIE2	GO_BP
Cluster1	GO:1901140	p-coumaryl alcohol transport	1	72	4	19990	69.41	0.0143	Q9XIE2	GO_BP
Cluster1	GO:0043043	peptide biosynthetic process	3	72	467	19990	1.78	0.237	P41376 Q9FFV8 Q9SW95	GO_BP
Cluster1	GO:0006518	peptide metabolic process	3	72	568	19990	1.47	0.336	P41376 Q9FFV8 Q9SW95	GO_BP
Cluster1	GO:0015833	peptide transport	5	72	691	19990	2.01	0.103	A4GSN8 O81283 Q8LBP4 Q8VZ95 Q9ZSD4	GO_BP
Cluster1	GO:0018193	peptidyl-amino acid modification	5	72	564	19990	2.46	0.0526	F4JSC0 Q38871 Q38872 Q8L7S0 Q9LY75	GO_BP
Cluster1	GO:0018022	peptidyl-lysine methylation	1	72	89	19990	3.12	0.275	F4JSC0	GO_BP
Cluster1	GO:0018205	peptidyl-lysine modification	2	72	248	19990	2.24	0.225	F4JSC0 Q8L7S0	GO_BP
Cluster1	GO:0018023	peptidyl-lysine trimethylation	1	72	13	19990	21.36	0.0458	F4JSC0	GO_BP
Cluster1	GO:0018208	peptidyl-proline modification	1	72	87	19990	3.19	0.27	Q9LY75	GO_BP
Cluster1	GO:0018209	peptidyl-serine modification	2	72	137	19990	4.05	0.0874	Q38871 Q38872	GO_BP
Cluster1	GO:0018105	peptidyl-serine phosphorylation	2	72	136	19990	4.08	0.0863	Q38871 Q38872	GO_BP
Cluster1	GO:0060151	peroxisome localization	1	72	13	19990	21.36	0.0458	F4K5J1	GO_BP
Cluster1	GO:0055062	phosphate ion homeostasis	1	72	46	19990	6.04	0.153	Q6R8G7	GO_BP
Cluster1	GO:0006796	phosphate-containing compound metabolic process	7	72	2467	19990	0.79	0.801	Q0WUI9 Q38871 Q38872 Q8GYN5 Q9MB58 Q9SIZ4 Q9ZUF4	GO_BP
Cluster1	GO:0045332	phospholipid translocation	1	72	20	19990	13.88	0.0697	P98205	GO_BP
Cluster1	GO:0015914	phospholipid transport	1	72	57	19990	4.87	0.186	P98205	GO_BP
Cluster1	GO:0006793	phosphorus metabolic process	7	72	2513	19990	0.77	0.816	Q0WUI9 Q38871 Q38872 Q8GYN5 Q9MB58 Q9SIZ4 Q9ZUF4	GO_BP
Cluster1	GO:0016310	phosphorylation	5	72	1678	19990	0.83	0.733	Q38871 Q38872 Q8GYN5 Q9SIZ4 Q9ZUF4	GO_BP
Cluster1	GO:0048827	phyllome development	4	72	861	19990	1.29	0.376	A4GSN8 F4K5J1 Q84VW9 Q9LTT8	GO_BP
Cluster1	GO:0090627	plant epidermal cell differentiation	3	72	320	19990	2.6	0.109	F4K5J1 Q9SE83 Q9SFC6	GO_BP
Cluster1	GO:0090558	plant epidermis development	3	72	538	19990	1.55	0.306	F4K5J1 Q9SE83 Q9SFC6	GO_BP
Cluster1	GO:0090626	plant epidermis morphogenesis	1	72	205	19990	1.35	0.525	F4K5J1	GO_BP
Cluster1	GO:0099402	plant organ development	8	72	1873	19990	1.19	0.361	A4GSN8 F4K5J1 P54144 Q67XD9 Q84VW9 Q9LTT8 Q9SE83 Q9SFC6	GO_BP
Cluster1	GO:1905393	plant organ formation	2	72	242	19990	2.29	0.217	P54144 Q67XD9	GO_BP
Cluster1	GO:1905392	plant organ morphogenesis	6	72	782	19990	2.13	0.0624	F4K5J1 P54144 Q67XD9 Q9LTT8 Q9SE83 Q9SFC6	GO_BP
Cluster1	GO:0009626	plant-type hypersensitive response	1	72	152	19990	1.83	0.423	Q8GYN5	GO_BP
Cluster1	GO:0051644	plastid localization	3	72	42	19990	19.83	0.000465	O48724 Q9C8E6 Q9LX99	GO_BP
Cluster1	GO:0009668	plastid membrane organization	1	72	75	19990	3.7	0.237	Q8LBP4	GO_BP
Cluster1	GO:0009657	plastid organization	5	72	380	19990	3.65	0.012	F4I0K2 O48724 Q8LBP4 Q9C8E6 Q9LX99	GO_BP
Cluster1	GO:0042793	plastid transcription	1	72	11	19990	25.24	0.0389	F4I0K2	GO_BP
Cluster1	GO:0009555	pollen development	3	72	576	19990	1.45	0.344	O04499 Q67XD9 Q94BT0	GO_BP
Cluster1	GO:0010208	pollen wall assembly	1	72	73	19990	3.8	0.232	Q94BT0	GO_BP
Cluster1	GO:0016973	poly(A)+ mRNA export from nucleus	1	72	21	19990	13.22	0.073	A4GSN8	GO_BP
Cluster1	GO:0033037	polysaccharide localization	1	72	124	19990	2.24	0.362	Q9XIE2	GO_BP
Cluster1	GO:1903666	positive regulation of asexual reproduction	1	72	1	19990	277.64	0.0036	F4J9A0	GO_BP
Cluster1	GO:0048518	positive regulation of biological process	9	72	2677	19990	0.93	0.64	F4J9A0 F4JSC0 Q6EVK6 Q8GYN5 Q8VWF5 Q96327 Q9C5E7 Q9FFV8 Q9SI37	GO_BP
Cluster1	GO:0009891	positive regulation of biosynthetic process	3	72	1054	19990	0.79	0.739	F4J9A0 F4JSC0 Q9SI37	GO_BP
Cluster1	GO:0009896	positive regulation of catabolic process	1	72	187	19990	1.48	0.492	Q9C5E7	GO_BP
Cluster1	GO:0045787	positive regulation of cell cycle	1	72	134	19990	2.07	0.384	Q8VWF5	GO_BP
Cluster1	GO:0090068	positive regulation of cell cycle process	1	72	84	19990	3.31	0.262	Q8VWF5	GO_BP
Cluster1	GO:0010720	positive regulation of cell development	1	72	24	19990	11.57	0.083	F4J9A0	GO_BP
Cluster1	GO:0045597	positive regulation of cell differentiation	3	72	62	19990	13.43	0.00146	F4J9A0 F4JSC0 Q96327	GO_BP
Cluster1	GO:0031328	positive regulation of cellular biosynthetic process	3	72	1021	19990	0.82	0.719	F4J9A0 F4JSC0 Q9SI37	GO_BP
Cluster1	GO:0031331	positive regulation of cellular catabolic process	1	72	175	19990	1.59	0.47	Q9C5E7	GO_BP
Cluster1	GO:0051130	positive regulation of cellular component organization	1	72	304	19990	0.91	0.669	Q8VWF5	GO_BP
Cluster1	GO:0031325	positive regulation of cellular metabolic process	4	72	1424	19990	0.78	0.764	F4J9A0 F4JSC0 Q9C5E7 Q9SI37	GO_BP
Cluster1	GO:0048522	positive regulation of cellular process	7	72	2038	19990	0.95	0.61	F4J9A0 F4JSC0 Q6EVK6 Q8VWF5 Q96327 Q9C5E7 Q9SI37	GO_BP
Cluster1	GO:1900036	positive regulation of cellular response to heat	1	72	8	19990	34.7	0.0285	Q6EVK6	GO_BP
Cluster1	GO:0075307	positive regulation of conidium formation	1	72	1	19990	277.64	0.0036	F4J9A0	GO_BP
Cluster1	GO:0031349	positive regulation of defense response	1	72	317	19990	0.88	0.684	Q8GYN5	GO_BP
Cluster1	GO:0051094	positive regulation of developmental process	3	72	375	19990	2.22	0.153	F4J9A0 F4JSC0 Q96327	GO_BP
Cluster1	GO:0045893	positive regulation of DNA-templated transcription	2	72	838	19990	0.66	0.81	F4JSC0 Q9SI37	GO_BP
Cluster1	GO:0010628	positive regulation of gene expression	2	72	986	19990	0.56	0.876	F4JSC0 Q9SI37	GO_BP
Cluster1	GO:0045927	positive regulation of growth	1	72	108	19990	2.57	0.323	Q8VWF5	GO_BP
Cluster1	GO:0050778	positive regulation of immune response	2	72	218	19990	2.55	0.185	Q8GYN5 Q9FFV8	GO_BP
Cluster1	GO:0002684	positive regulation of immune system process	2	72	226	19990	2.46	0.196	Q8GYN5 Q9FFV8	GO_BP
Cluster1	GO:0045089	positive regulation of innate immune response	1	72	198	19990	1.4	0.512	Q8GYN5	GO_BP
Cluster1	GO:0010557	positive regulation of macromolecule biosynthetic process	2	72	984	19990	0.56	0.876	F4JSC0 Q9SI37	GO_BP
Cluster1	GO:0010604	positive regulation of macromolecule metabolic process	3	72	1393	19990	0.6	0.886	F4JSC0 Q9C5E7 Q9SI37	GO_BP
Cluster1	GO:0051446	positive regulation of meiotic cell cycle	1	72	16	19990	17.35	0.0561	Q8VWF5	GO_BP
Cluster1	GO:0045836	positive regulation of meiotic nuclear division	1	72	9	19990	30.85	0.032	Q8VWF5	GO_BP
Cluster1	GO:0009893	positive regulation of metabolic process	4	72	1535	19990	0.72	0.813	F4J9A0 F4JSC0 Q9C5E7 Q9SI37	GO_BP
Cluster1	GO:0061014	positive regulation of mRNA catabolic process	1	72	40	19990	6.94	0.135	Q9C5E7	GO_BP
Cluster1	GO:1903313	positive regulation of mRNA metabolic process	1	72	52	19990	5.34	0.171	Q9C5E7	GO_BP
Cluster1	GO:0051785	positive regulation of nuclear division	1	72	26	19990	10.68	0.0896	Q8VWF5	GO_BP
Cluster1	GO:0010638	positive regulation of organelle organization	1	72	218	19990	1.27	0.547	Q8VWF5	GO_BP
Cluster1	GO:2000243	positive regulation of reproductive process	1	72	129	19990	2.15	0.373	Q8VWF5	GO_BP
Cluster1	GO:0048584	positive regulation of response to stimulus	3	72	739	19990	1.13	0.5	Q6EVK6 Q8GYN5 Q9FFV8	GO_BP
Cluster1	GO:1902680	positive regulation of RNA biosynthetic process	2	72	873	19990	0.64	0.828	F4JSC0 Q9SI37	GO_BP
Cluster1	GO:0051254	positive regulation of RNA metabolic process	3	72	926	19990	0.9	0.654	F4JSC0 Q9C5E7 Q9SI37	GO_BP
Cluster1	GO:0043938	positive regulation of sporulation	1	72	2	19990	138.82	0.00719	F4J9A0	GO_BP
Cluster1	GO:2000738	positive regulation of stem cell differentiation	1	72	17	19990	16.33	0.0595	F4JSC0	GO_BP
Cluster1	GO:0010914	positive regulation of sterigmatocystin biosynthetic process	1	72	1	19990	277.64	0.0036	F4J9A0	GO_BP
Cluster1	GO:0045943	positive regulation of transcription by RNA polymerase I	1	72	22	19990	12.62	0.0764	F4JSC0	GO_BP
Cluster1	GO:0009791	post-embryonic development	7	72	2600	19990	0.75	0.843	A4GSN8 F4K5J1 P54144 Q67XD9 Q8GW48 Q9LTT8 Q9SMM5	GO_BP
Cluster1	GO:0090698	post-embryonic plant morphogenesis	2	72	408	19990	1.36	0.434	P54144 Q67XD9	GO_BP
Cluster1	GO:0090696	post-embryonic plant organ development	2	72	404	19990	1.37	0.429	P54144 Q67XD9	GO_BP
Cluster1	GO:0090697	post-embryonic plant organ morphogenesis	2	72	279	19990	1.99	0.266	P54144 Q67XD9	GO_BP
Cluster1	GO:0048528	post-embryonic root development	2	72	266	19990	2.09	0.249	P54144 Q67XD9	GO_BP
Cluster1	GO:0010101	post-embryonic root morphogenesis	2	72	145	19990	3.83	0.0962	P54144 Q67XD9	GO_BP
Cluster1	GO:0006892	post-Golgi vesicle-mediated transport	1	72	45	19990	6.17	0.15	Q9SE83	GO_BP
Cluster1	GO:0010608	post-transcriptional regulation of gene expression	2	72	381	19990	1.46	0.4	Q8GXX7 Q9C5E7	GO_BP
Cluster1	GO:0000913	preprophase band assembly	1	72	10	19990	27.76	0.0354	Q9LX99	GO_BP
Cluster1	GO:0044238	primary metabolic process	27	72	9160	19990	0.82	0.939	F4I0K2 F4JSC0 P41376 P92964 Q0WUI9 Q38871 Q38872 Q67XD9 Q6EJ98 Q8GXX7 Q8GYN5 Q8H0T4 Q8L3X8 Q8L7S0 Q8RXX9 Q9FFV8 Q9FNM7 Q9LTT8 Q9LY75 Q9MB58 Q9SHI7 Q9SIV5 Q9SIZ4 Q9SW95 Q9SYL7 Q9T074 Q9ZUF4	GO_BP
Cluster1	GO:0080022	primary root development	1	72	56	19990	4.96	0.183	Q67XD9	GO_BP
Cluster1	GO:0010072	primary shoot apical meristem specification	1	72	33	19990	8.41	0.112	Q9LTT8	GO_BP
Cluster1	GO:0012501	programmed cell death	2	72	282	19990	1.97	0.27	F4J9A0 Q8GYN5	GO_BP
Cluster1	GO:0010498	proteasomal protein catabolic process	3	72	471	19990	1.77	0.241	Q6EJ98 Q8RXX9 Q9SHI7	GO_BP
Cluster1	GO:0008213	protein alkylation	1	72	147	19990	1.89	0.413	F4JSC0	GO_BP
Cluster1	GO:0046777	protein autophosphorylation	2	72	421	19990	1.32	0.45	Q38871 Q38872	GO_BP
Cluster1	GO:0030163	protein catabolic process	3	72	867	19990	0.96	0.61	Q6EJ98 Q8RXX9 Q9SHI7	GO_BP
Cluster1	GO:0051259	protein complex oligomerization	3	72	151	19990	5.52	0.0172	Q84VW9 Q8LBP4 Q9SMM5	GO_BP
Cluster1	GO:0016926	protein desumoylation	1	72	12	19990	23.14	0.0424	Q8L7S0	GO_BP
Cluster1	GO:0006611	protein export from nucleus	1	72	124	19990	2.24	0.362	A4GSN8	GO_BP
Cluster1	GO:0006457	protein folding	1	72	179	19990	1.55	0.477	Q9LVA0	GO_BP
Cluster1	GO:0051291	protein heterooligomerization	1	72	15	19990	18.51	0.0527	Q8LBP4	GO_BP
Cluster1	GO:0070208	protein heterotrimerization	1	72	6	19990	46.27	0.0214	Q8LBP4	GO_BP
Cluster1	GO:0051260	protein homooligomerization	1	72	84	19990	3.31	0.262	Q9SMM5	GO_BP
Cluster1	GO:0017038	protein import	2	72	190	19990	2.92	0.15	O81283 Q8LBP4	GO_BP
Cluster1	GO:0045037	protein import into chloroplast stroma	1	72	29	19990	9.57	0.0994	O81283	GO_BP
Cluster1	GO:0045038	protein import into chloroplast thylakoid membrane	1	72	6	19990	46.27	0.0214	Q8LBP4	GO_BP
Cluster1	GO:0008104	protein localization	5	72	834	19990	1.66	0.181	A4GSN8 O81283 Q8LBP4 Q8VZ95 Q9ZSD4	GO_BP
Cluster1	GO:1990778	protein localization to cell periphery	1	72	28	19990	9.92	0.0962	Q9ZSD4	GO_BP
Cluster1	GO:0072598	protein localization to chloroplast	2	72	61	19990	9.1	0.0204	O81283 Q8LBP4	GO_BP
Cluster1	GO:0072657	protein localization to membrane	2	72	89	19990	6.24	0.041	Q8LBP4 Q9ZSD4	GO_BP
Cluster1	GO:0033365	protein localization to organelle	2	72	408	19990	1.36	0.434	O81283 Q8LBP4	GO_BP
Cluster1	GO:0072659	protein localization to plasma membrane	1	72	20	19990	13.88	0.0697	Q9ZSD4	GO_BP
Cluster1	GO:0019538	protein metabolic process	15	72	4312	19990	0.97	0.607	F4JSC0 P41376 Q38871 Q38872 Q6EJ98 Q8GYN5 Q8H0T4 Q8L7S0 Q8RXX9 Q9FFV8 Q9LY75 Q9SHI7 Q9SIZ4 Q9SW95 Q9ZUF4	GO_BP
Cluster1	GO:0006479	protein methylation	1	72	147	19990	1.89	0.413	F4JSC0	GO_BP
Cluster1	GO:0032446	protein modification by small protein conjugation	3	72	781	19990	1.07	0.538	Q8H0T4 Q8RXX9 Q9SHI7	GO_BP
Cluster1	GO:0070647	protein modification by small protein conjugation or removal	4	72	843	19990	1.32	0.361	Q8H0T4 Q8L7S0 Q8RXX9 Q9SHI7	GO_BP
Cluster1	GO:0070646	protein modification by small protein removal	1	72	67	19990	4.14	0.215	Q8L7S0	GO_BP
Cluster1	GO:0036211	protein modification process	11	72	3042	19990	1	0.545	F4JSC0 Q38871 Q38872 Q8GYN5 Q8H0T4 Q8L7S0 Q8RXX9 Q9LY75 Q9SHI7 Q9SIZ4 Q9ZUF4	GO_BP
Cluster1	GO:0000413	protein peptidyl-prolyl isomerization	1	72	58	19990	4.79	0.189	Q9LY75	GO_BP
Cluster1	GO:0006468	protein phosphorylation	5	72	1332	19990	1.04	0.529	Q38871 Q38872 Q8GYN5 Q9SIZ4 Q9ZUF4	GO_BP
Cluster1	GO:0051258	protein polymerization	1	72	55	19990	5.05	0.18	P54144	GO_BP
Cluster1	GO:0000209	protein polyubiquitination	1	72	187	19990	1.48	0.492	Q9SHI7	GO_BP
Cluster1	GO:0006605	protein targeting	4	72	274	19990	4.05	0.0172	O81283 Q8LBP4 Q8VZ95 Q9ZSD4	GO_BP
Cluster1	GO:0045036	protein targeting to chloroplast	2	72	58	19990	9.57	0.0186	O81283 Q8LBP4	GO_BP
Cluster1	GO:0006612	protein targeting to membrane	2	72	42	19990	13.22	0.01	Q8LBP4 Q9ZSD4	GO_BP
Cluster1	GO:0051262	protein tetramerization	1	72	51	19990	5.44	0.168	Q84VW9	GO_BP
Cluster1	GO:0044743	protein transmembrane import into intracellular organelle	1	72	80	19990	3.47	0.251	Q8LBP4	GO_BP
Cluster1	GO:0071806	protein transmembrane transport	2	72	130	19990	4.27	0.0799	O81283 Q8LBP4	GO_BP
Cluster1	GO:0015031	protein transport	5	72	661	19990	2.1	0.0897	A4GSN8 O81283 Q8LBP4 Q8VZ95 Q9ZSD4	GO_BP
Cluster1	GO:0070206	protein trimerization	1	72	15	19990	18.51	0.0527	Q8LBP4	GO_BP
Cluster1	GO:0016567	protein ubiquitination	3	72	739	19990	1.13	0.5	Q8H0T4 Q8RXX9 Q9SHI7	GO_BP
Cluster1	GO:0065003	protein-containing complex assembly	4	72	800	19990	1.39	0.326	P54144 Q84VW9 Q8LBP4 Q9SMM5	GO_BP
Cluster1	GO:0031503	protein-containing complex localization	1	72	136	19990	2.04	0.389	A4GSN8	GO_BP
Cluster1	GO:0043933	protein-containing complex organization	4	72	902	19990	1.23	0.41	P54144 Q84VW9 Q8LBP4 Q9SMM5	GO_BP
Cluster1	GO:0006508	proteolysis	4	72	1229	19990	0.9	0.653	Q6EJ98 Q8L7S0 Q8RXX9 Q9SHI7	GO_BP
Cluster1	GO:0051603	proteolysis involved in protein catabolic process	3	72	741	19990	1.12	0.502	Q6EJ98 Q8RXX9 Q9SHI7	GO_BP
Cluster1	GO:0006898	receptor-mediated endocytosis	1	72	71	19990	3.91	0.226	Q9SE83	GO_BP
Cluster1	GO:0009787	regulation of abscisic acid-activated signaling pathway	1	72	274	19990	1.01	0.63	Q9C8E6	GO_BP
Cluster1	GO:0032956	regulation of actin cytoskeleton organization	1	72	136	19990	2.04	0.389	O81644	GO_BP
Cluster1	GO:0030834	regulation of actin filament depolymerization	1	72	39	19990	7.12	0.131	O81644	GO_BP
Cluster1	GO:0030832	regulation of actin filament length	1	72	113	19990	2.46	0.336	O81644	GO_BP
Cluster1	GO:0110053	regulation of actin filament organization	1	72	114	19990	2.44	0.338	O81644	GO_BP
Cluster1	GO:0030833	regulation of actin filament polymerization	1	72	109	19990	2.55	0.326	O81644	GO_BP
Cluster1	GO:0032970	regulation of actin filament-based process	1	72	143	19990	1.94	0.404	O81644	GO_BP
Cluster1	GO:0008064	regulation of actin polymerization or depolymerization	1	72	113	19990	2.46	0.336	O81644	GO_BP
Cluster1	GO:0034248	regulation of amide metabolic process	2	72	209	19990	2.66	0.174	Q8GXX7 Q9C5E7	GO_BP
Cluster1	GO:0090066	regulation of anatomical structure size	1	72	207	19990	1.34	0.528	O81644	GO_BP
Cluster1	GO:0010359	regulation of anion channel activity	2	72	24	19990	23.14	0.00335	Q38871 Q38872	GO_BP
Cluster1	GO:0042981	regulation of apoptotic process	1	72	127	19990	2.19	0.369	Q96327	GO_BP
Cluster1	GO:1903664	regulation of asexual reproduction	1	72	2	19990	138.82	0.00719	F4J9A0	GO_BP
Cluster1	GO:0034305	regulation of asexual sporulation	1	72	1	19990	277.64	0.0036	F4J9A0	GO_BP
Cluster1	GO:2000012	regulation of auxin polar transport	1	72	61	19990	4.55	0.198	O81644	GO_BP
Cluster1	GO:0050789	regulation of biological process	32	72	8211	19990	1.08	0.32	A4GSN8 F4I0K2 F4J9A0 F4JSC0 O81283 O81644 P41376 P93006 Q38871 Q38872 Q5M750 Q67XD9 Q6EJ98 Q6EVK6 Q8GXX7 Q8GYN5 Q8LBP4 Q8VWF5 Q96327 Q9C5E7 Q9C8E6 Q9C983 Q9FFV8 Q9LTT8 Q9MB58 Q9SE83 Q9SI37 Q9SIV5 Q9SIZ4 Q9XIE2 Q9ZSD4 Q9ZUF4	GO_BP
Cluster1	GO:0065008	regulation of biological quality	7	72	2115	19990	0.92	0.65	O81644 O82089 P98205 Q6R8G7 Q9C5E7 Q9C8E6 Q9ZSD4	GO_BP
Cluster1	GO:0009889	regulation of biosynthetic process	13	72	3576	19990	1.01	0.534	F4I0K2 F4J9A0 F4JSC0 P93006 Q5M750 Q6EJ98 Q8GXX7 Q96327 Q9C5E7 Q9C983 Q9SI37 Q9SIV5 Q9XIE2	GO_BP
Cluster1	GO:0043609	regulation of carbon utilization	1	72	2	19990	138.82	0.00719	Q9MB58	GO_BP
Cluster1	GO:0009894	regulation of catabolic process	1	72	346	19990	0.8	0.716	Q9C5E7	GO_BP
Cluster1	GO:0010646	regulation of cell communication	2	72	1012	19990	0.55	0.886	F4JSC0 Q9C8E6	GO_BP
Cluster1	GO:0051726	regulation of cell cycle	2	72	478	19990	1.16	0.517	A4GSN8 Q8VWF5	GO_BP
Cluster1	GO:1901987	regulation of cell cycle phase transition	1	72	111	19990	2.5	0.331	A4GSN8	GO_BP
Cluster1	GO:0010564	regulation of cell cycle process	2	72	235	19990	2.36	0.208	A4GSN8 Q8VWF5	GO_BP
Cluster1	GO:0060284	regulation of cell development	1	72	141	19990	1.97	0.4	F4J9A0	GO_BP
Cluster1	GO:0045595	regulation of cell differentiation	3	72	271	19990	3.07	0.0744	F4J9A0 F4JSC0 Q96327	GO_BP
Cluster1	GO:0051302	regulation of cell division	1	72	178	19990	1.56	0.475	Q96327	GO_BP
Cluster1	GO:0001558	regulation of cell growth	2	72	229	19990	2.42	0.2	O81644 Q96327	GO_BP
Cluster1	GO:0031326	regulation of cellular biosynthetic process	13	72	3532	19990	1.02	0.514	F4I0K2 F4J9A0 F4JSC0 P93006 Q5M750 Q6EJ98 Q8GXX7 Q96327 Q9C5E7 Q9C983 Q9SI37 Q9SIV5 Q9XIE2	GO_BP
Cluster1	GO:0031329	regulation of cellular catabolic process	1	72	285	19990	0.97	0.645	Q9C5E7	GO_BP
Cluster1	GO:0044087	regulation of cellular component biogenesis	1	72	311	19990	0.89	0.677	O81644	GO_BP
Cluster1	GO:0051128	regulation of cellular component organization	5	72	894	19990	1.55	0.219	A4GSN8 O81644 Q8VWF5 Q96327 Q9SIV5	GO_BP
Cluster1	GO:0032535	regulation of cellular component size	1	72	205	19990	1.35	0.525	O81644	GO_BP
Cluster1	GO:0010185	regulation of cellular defense response	1	72	6	19990	46.27	0.0214	Q5M750	GO_BP
Cluster1	GO:0031323	regulation of cellular metabolic process	15	72	4340	19990	0.96	0.618	A4GSN8 F4I0K2 F4J9A0 F4JSC0 P93006 Q5M750 Q6EJ98 Q6EVK6 Q8GXX7 Q96327 Q9C5E7 Q9C983 Q9SI37 Q9SIV5 Q9XIE2	GO_BP
Cluster1	GO:0050794	regulation of cellular process	29	72	7199	19990	1.12	0.262	A4GSN8 F4I0K2 F4J9A0 F4JSC0 O81283 O81644 P93006 Q38871 Q38872 Q5M750 Q6EJ98 Q6EVK6 Q8GXX7 Q8GYN5 Q8LBP4 Q8VWF5 Q96327 Q9C5E7 Q9C8E6 Q9C983 Q9FFV8 Q9LTT8 Q9SE83 Q9SI37 Q9SIV5 Q9SIZ4 Q9XIE2 Q9ZSD4 Q9ZUF4	GO_BP
Cluster1	GO:1905957	regulation of cellular response to alcohol	1	72	274	19990	1.01	0.63	Q9C8E6	GO_BP
Cluster1	GO:1900034	regulation of cellular response to heat	1	72	13	19990	21.36	0.0458	Q6EVK6	GO_BP
Cluster1	GO:0080135	regulation of cellular response to stress	2	72	182	19990	3.05	0.14	Q6EVK6 Q8GYN5	GO_BP
Cluster1	GO:1902275	regulation of chromatin organization	1	72	126	19990	2.2	0.366	Q9SIV5	GO_BP
Cluster1	GO:0033044	regulation of chromosome organization	2	72	207	19990	2.68	0.171	A4GSN8 Q9SIV5	GO_BP
Cluster1	GO:0051983	regulation of chromosome segregation	1	72	52	19990	5.34	0.171	A4GSN8	GO_BP
Cluster1	GO:1905818	regulation of chromosome separation	1	72	26	19990	10.68	0.0896	A4GSN8	GO_BP
Cluster1	GO:0075306	regulation of conidium formation	1	72	1	19990	277.64	0.0036	F4J9A0	GO_BP
Cluster1	GO:0051493	regulation of cytoskeleton organization	1	72	161	19990	1.72	0.442	O81644	GO_BP
Cluster1	GO:0031347	regulation of defense response	4	72	718	19990	1.55	0.259	Q5M750 Q8GYN5 Q9XIE2 Q9ZSD4	GO_BP
Cluster1	GO:0040034	regulation of development, heterochronic	1	72	140	19990	1.98	0.398	Q67XD9	GO_BP
Cluster1	GO:0050793	regulation of developmental process	7	72	1631	19990	1.19	0.373	A4GSN8 F4J9A0 F4JSC0 Q67XD9 Q8LBP4 Q96327 Q9C8E6	GO_BP
Cluster1	GO:0051090	regulation of DNA-binding transcription factor activity	1	72	58	19990	4.79	0.189	Q5M750	GO_BP
Cluster1	GO:0006355	regulation of DNA-templated transcription	9	72	3046	19990	0.82	0.788	F4I0K2 F4JSC0 P93006 Q5M750 Q6EJ98 Q96327 Q9C983 Q9SI37 Q9SIV5	GO_BP
Cluster1	GO:2000114	regulation of establishment of cell polarity	1	72	27	19990	10.28	0.0929	Q9SE83	GO_BP
Cluster1	GO:0032878	regulation of establishment or maintenance of cell polarity	1	72	38	19990	7.31	0.128	Q9SE83	GO_BP
Cluster1	GO:0009909	regulation of flower development	1	72	320	19990	0.87	0.688	A4GSN8	GO_BP
Cluster1	GO:0010468	regulation of gene expression	15	72	3748	19990	1.11	0.37	A4GSN8 F4I0K2 F4JSC0 P41376 P93006 Q5M750 Q6EJ98 Q6EVK6 Q8GXX7 Q96327 Q9C5E7 Q9C983 Q9LTT8 Q9SI37 Q9SIV5	GO_BP
Cluster1	GO:0060966	regulation of gene silencing by regulatory ncRNA	2	72	25	19990	22.21	0.00364	Q6EVK6 Q9SIV5	GO_BP
Cluster1	GO:0040008	regulation of growth	3	72	494	19990	1.69	0.263	O81644 Q8VWF5 Q96327	GO_BP
Cluster1	GO:0010817	regulation of hormone levels	1	72	731	19990	0.38	0.932	O81644	GO_BP
Cluster1	GO:0050776	regulation of immune response	3	72	342	19990	2.44	0.126	Q8GYN5 Q9FFV8 Q9ZUF4	GO_BP
Cluster1	GO:0002682	regulation of immune system process	3	72	404	19990	2.06	0.178	Q8GYN5 Q9FFV8 Q9ZUF4	GO_BP
Cluster1	GO:0045088	regulation of innate immune response	1	72	300	19990	0.93	0.664	Q8GYN5	GO_BP
Cluster1	GO:1902531	regulation of intracellular signal transduction	1	72	248	19990	1.12	0.594	F4JSC0	GO_BP
Cluster1	GO:1901141	regulation of lignin biosynthetic process	1	72	10	19990	27.76	0.0354	Q9XIE2	GO_BP
Cluster1	GO:0032879	regulation of localization	3	72	532	19990	1.57	0.3	O81644 Q38871 Q38872	GO_BP
Cluster1	GO:0010556	regulation of macromolecule biosynthetic process	11	72	3380	19990	0.9	0.692	F4I0K2 F4JSC0 P93006 Q5M750 Q6EJ98 Q8GXX7 Q96327 Q9C5E7 Q9C983 Q9SI37 Q9SIV5	GO_BP
Cluster1	GO:0060255	regulation of macromolecule metabolic process	15	72	4405	19990	0.95	0.643	A4GSN8 F4I0K2 F4JSC0 P41376 P93006 Q5M750 Q6EJ98 Q6EVK6 Q8GXX7 Q96327 Q9C5E7 Q9C983 Q9LTT8 Q9SI37 Q9SIV5	GO_BP
Cluster1	GO:0051445	regulation of meiotic cell cycle	1	72	39	19990	7.12	0.131	Q8VWF5	GO_BP
Cluster1	GO:0040020	regulation of meiotic nuclear division	1	72	27	19990	10.28	0.0929	Q8VWF5	GO_BP
Cluster1	GO:0097035	regulation of membrane lipid distribution	1	72	22	19990	12.62	0.0764	P98205	GO_BP
Cluster1	GO:0048509	regulation of meristem development	1	72	245	19990	1.13	0.589	Q67XD9	GO_BP
Cluster1	GO:0019222	regulation of metabolic process	17	72	4885	19990	0.97	0.61	A4GSN8 F4I0K2 F4J9A0 F4JSC0 P41376 P93006 Q5M750 Q6EJ98 Q6EVK6 Q8GXX7 Q96327 Q9C5E7 Q9C983 Q9LTT8 Q9SI37 Q9SIV5 Q9XIE2	GO_BP
Cluster1	GO:1902099	regulation of metaphase/anaphase transition of cell cycle	1	72	26	19990	10.68	0.0896	A4GSN8	GO_BP
Cluster1	GO:1903798	regulation of miRNA processing	1	72	3	19990	92.55	0.0108	Q6EVK6	GO_BP
Cluster1	GO:0060964	regulation of miRNA-mediated gene silencing	1	72	9	19990	30.85	0.032	Q6EVK6	GO_BP
Cluster1	GO:0007346	regulation of mitotic cell cycle	1	72	265	19990	1.05	0.618	A4GSN8	GO_BP
Cluster1	GO:1901990	regulation of mitotic cell cycle phase transition	1	72	98	19990	2.83	0.298	A4GSN8	GO_BP
Cluster1	GO:0030071	regulation of mitotic metaphase/anaphase transition	1	72	26	19990	10.68	0.0896	A4GSN8	GO_BP
Cluster1	GO:0007088	regulation of mitotic nuclear division	1	72	62	19990	4.48	0.201	A4GSN8	GO_BP
Cluster1	GO:0033047	regulation of mitotic sister chromatid segregation	1	72	32	19990	8.68	0.109	A4GSN8	GO_BP
Cluster1	GO:0010965	regulation of mitotic sister chromatid separation	1	72	26	19990	10.68	0.0896	A4GSN8	GO_BP
Cluster1	GO:0065009	regulation of molecular function	3	72	895	19990	0.93	0.631	Q38871 Q38872 Q5M750	GO_BP
Cluster1	GO:1903959	regulation of monoatomic anion transmembrane transport	2	72	31	19990	17.91	0.00556	Q38871 Q38872	GO_BP
Cluster1	GO:0044070	regulation of monoatomic anion transport	2	72	39	19990	14.24	0.0087	Q38871 Q38872	GO_BP
Cluster1	GO:0034765	regulation of monoatomic ion transmembrane transport	2	72	65	19990	8.54	0.023	Q38871 Q38872	GO_BP
Cluster1	GO:0043269	regulation of monoatomic ion transport	2	72	98	19990	5.67	0.0487	Q38871 Q38872	GO_BP
Cluster1	GO:0061013	regulation of mRNA catabolic process	1	72	74	19990	3.75	0.235	Q9C5E7	GO_BP
Cluster1	GO:1903311	regulation of mRNA metabolic process	1	72	154	19990	1.8	0.428	Q9C5E7	GO_BP
Cluster1	GO:0043488	regulation of mRNA stability	1	72	59	19990	4.71	0.192	Q9C5E7	GO_BP
Cluster1	GO:2000026	regulation of multicellular organismal development	2	72	1217	19990	0.46	0.939	A4GSN8 Q9C8E6	GO_BP
Cluster1	GO:0051239	regulation of multicellular organismal process	2	72	1370	19990	0.41	0.962	A4GSN8 Q9C8E6	GO_BP
Cluster1	GO:0051783	regulation of nuclear division	2	72	89	19990	6.24	0.041	A4GSN8 Q8VWF5	GO_BP
Cluster1	GO:0033043	regulation of organelle organization	4	72	480	19990	2.31	0.0948	A4GSN8 O81644 Q8VWF5 Q9SIV5	GO_BP
Cluster1	GO:0033135	regulation of peptidyl-serine phosphorylation	1	72	14	19990	19.83	0.0493	F4JSC0	GO_BP
Cluster1	GO:2000762	regulation of phenylpropanoid metabolic process	1	72	26	19990	10.68	0.0896	Q9XIE2	GO_BP
Cluster1	GO:0019220	regulation of phosphate metabolic process	1	72	323	19990	0.86	0.691	F4JSC0	GO_BP
Cluster1	GO:0051174	regulation of phosphorus metabolic process	1	72	323	19990	0.86	0.691	F4JSC0	GO_BP
Cluster1	GO:0042325	regulation of phosphorylation	1	72	271	19990	1.02	0.626	F4JSC0	GO_BP
Cluster1	GO:0010363	regulation of plant-type hypersensitive response	1	72	33	19990	8.41	0.112	Q8GYN5	GO_BP
Cluster1	GO:0048580	regulation of post-embryonic development	2	72	839	19990	0.66	0.811	A4GSN8 Q9C8E6	GO_BP
Cluster1	GO:0060147	regulation of post-transcriptional gene silencing	1	72	26	19990	10.68	0.0896	Q6EVK6	GO_BP
Cluster1	GO:0080090	regulation of primary metabolic process	13	72	4179	19990	0.86	0.767	A4GSN8 F4I0K2 F4JSC0 P93006 Q5M750 Q6EJ98 Q6EVK6 Q8GXX7 Q96327 Q9C5E7 Q9C983 Q9SI37 Q9SIV5	GO_BP
Cluster1	GO:0043067	regulation of programmed cell death	2	72	247	19990	2.25	0.223	Q8GYN5 Q96327	GO_BP
Cluster1	GO:1901879	regulation of protein depolymerization	1	72	44	19990	6.31	0.147	O81644	GO_BP
Cluster1	GO:0051246	regulation of protein metabolic process	5	72	853	19990	1.63	0.193	A4GSN8 F4JSC0 Q6EJ98 Q8GXX7 Q9C5E7	GO_BP
Cluster1	GO:0031399	regulation of protein modification process	2	72	424	19990	1.31	0.453	A4GSN8 F4JSC0	GO_BP
Cluster1	GO:0001932	regulation of protein phosphorylation	1	72	250	19990	1.11	0.597	F4JSC0	GO_BP
Cluster1	GO:0032271	regulation of protein polymerization	1	72	118	19990	2.35	0.348	O81644	GO_BP
Cluster1	GO:0033233	regulation of protein sumoylation	1	72	4	19990	69.41	0.0143	A4GSN8	GO_BP
Cluster1	GO:0043254	regulation of protein-containing complex assembly	1	72	190	19990	1.46	0.498	O81644	GO_BP
Cluster1	GO:0043244	regulation of protein-containing complex disassembly	1	72	53	19990	5.24	0.174	O81644	GO_BP
Cluster1	GO:0030162	regulation of proteolysis	1	72	222	19990	1.25	0.553	Q6EJ98	GO_BP
Cluster1	GO:0046425	regulation of receptor signaling pathway via JAK-STAT	1	72	5	19990	55.53	0.0179	F4JSC0	GO_BP
Cluster1	GO:1904892	regulation of receptor signaling pathway via STAT	1	72	5	19990	55.53	0.0179	F4JSC0	GO_BP
Cluster1	GO:0070920	regulation of regulatory ncRNA processing	1	72	11	19990	25.24	0.0389	Q6EVK6	GO_BP
Cluster1	GO:2000241	regulation of reproductive process	2	72	648	19990	0.86	0.682	A4GSN8 Q8VWF5	GO_BP
Cluster1	GO:1901419	regulation of response to alcohol	1	72	274	19990	1.01	0.63	Q9C8E6	GO_BP
Cluster1	GO:0048583	regulation of response to stimulus	9	72	1885	19990	1.33	0.236	F4JSC0 Q5M750 Q6EVK6 Q8GYN5 Q9C8E6 Q9FFV8 Q9XIE2 Q9ZSD4 Q9ZUF4	GO_BP
Cluster1	GO:0080134	regulation of response to stress	5	72	1008	19990	1.38	0.297	Q5M750 Q6EVK6 Q8GYN5 Q9XIE2 Q9ZSD4	GO_BP
Cluster1	GO:2001141	regulation of RNA biosynthetic process	9	72	3109	19990	0.8	0.808	F4I0K2 F4JSC0 P93006 Q5M750 Q6EJ98 Q96327 Q9C983 Q9SI37 Q9SIV5	GO_BP
Cluster1	GO:0051252	regulation of RNA metabolic process	11	72	3253	19990	0.94	0.64	F4I0K2 F4JSC0 P93006 Q5M750 Q6EJ98 Q6EVK6 Q96327 Q9C5E7 Q9C983 Q9SI37 Q9SIV5	GO_BP
Cluster1	GO:0043487	regulation of RNA stability	1	72	75	19990	3.7	0.237	Q9C5E7	GO_BP
Cluster1	GO:0043455	regulation of secondary metabolic process	2	72	116	19990	4.79	0.0656	F4J9A0 Q9XIE2	GO_BP
Cluster1	GO:1900376	regulation of secondary metabolite biosynthetic process	2	72	73	19990	7.61	0.0285	F4J9A0 Q9XIE2	GO_BP
Cluster1	GO:0010029	regulation of seed germination	1	72	196	19990	1.42	0.509	Q9C8E6	GO_BP
Cluster1	GO:1900140	regulation of seedling development	1	72	207	19990	1.34	0.528	Q9C8E6	GO_BP
Cluster1	GO:0048831	regulation of shoot system development	1	72	524	19990	0.53	0.853	A4GSN8	GO_BP
Cluster1	GO:0009966	regulation of signal transduction	2	72	969	19990	0.57	0.87	F4JSC0 Q9C8E6	GO_BP
Cluster1	GO:0023051	regulation of signaling	2	72	1005	19990	0.55	0.883	F4JSC0 Q9C8E6	GO_BP
Cluster1	GO:0033045	regulation of sister chromatid segregation	1	72	39	19990	7.12	0.131	A4GSN8	GO_BP
Cluster1	GO:0043937	regulation of sporulation	1	72	5	19990	55.53	0.0179	F4J9A0	GO_BP
Cluster1	GO:2000736	regulation of stem cell differentiation	1	72	18	19990	15.42	0.0629	F4JSC0	GO_BP
Cluster1	GO:0010913	regulation of sterigmatocystin biosynthetic process	1	72	1	19990	277.64	0.0036	F4J9A0	GO_BP
Cluster1	GO:0010119	regulation of stomatal movement	3	72	185	19990	4.5	0.0292	Q38871 Q38872 Q9ZSD4	GO_BP
Cluster1	GO:1902456	regulation of stomatal opening	2	72	27	19990	20.57	0.00424	Q38871 Q38872	GO_BP
Cluster1	GO:1902903	regulation of supramolecular fiber organization	1	72	132	19990	2.1	0.38	O81644	GO_BP
Cluster1	GO:0048506	regulation of timing of meristematic phase transition	1	72	124	19990	2.24	0.362	Q67XD9	GO_BP
Cluster1	GO:0006356	regulation of transcription by RNA polymerase I	1	72	24	19990	11.57	0.083	F4JSC0	GO_BP
Cluster1	GO:0006357	regulation of transcription by RNA polymerase II	1	72	677	19990	0.41	0.917	P93006	GO_BP
Cluster1	GO:0006417	regulation of translation	2	72	196	19990	2.83	0.157	Q8GXX7 Q9C5E7	GO_BP
Cluster1	GO:0034762	regulation of transmembrane transport	2	72	68	19990	8.17	0.025	Q38871 Q38872	GO_BP
Cluster1	GO:0022898	regulation of transmembrane transporter activity	2	72	46	19990	12.07	0.012	Q38871 Q38872	GO_BP
Cluster1	GO:0051049	regulation of transport	3	72	388	19990	2.15	0.164	O81644 Q38871 Q38872	GO_BP
Cluster1	GO:0032409	regulation of transporter activity	2	72	46	19990	12.07	0.012	Q38871 Q38872	GO_BP
Cluster1	GO:0030582	reproductive fruiting body development	1	72	1	19990	277.64	0.0036	F4J9A0	GO_BP
Cluster1	GO:0022414	reproductive process	7	72	2843	19990	0.68	0.903	A4GSN8 F4J9A0 F4K5J1 Q8GW48 Q9FFV8 Q9LTT8 Q9SMM5	GO_BP
Cluster1	GO:0090567	reproductive shoot system development	2	72	653	19990	0.85	0.687	A4GSN8 F4K5J1	GO_BP
Cluster1	GO:0048608	reproductive structure development	7	72	2043	19990	0.95	0.613	A4GSN8 F4J9A0 F4K5J1 Q8GW48 Q9FFV8 Q9LTT8 Q9SMM5	GO_BP
Cluster1	GO:0061458	reproductive system development	7	72	2043	19990	0.95	0.613	A4GSN8 F4J9A0 F4K5J1 Q8GW48 Q9FFV8 Q9LTT8 Q9SMM5	GO_BP
Cluster1	GO:0009628	response to abiotic stimulus	15	72	4137	19990	1.01	0.535	B9DGT7 O04499 O81644 O82089 P54144 P93006 Q6EJ98 Q8GW48 Q9C5E7 Q9C8E6 Q9C983 Q9LVA0 Q9MA55 Q9SRS5 Q9ZV07	GO_BP
Cluster1	GO:0009737	response to abscisic acid	12	72	1181	19990	2.82	0.000975	F4JKH6 P54144 P93004 P93006 Q38871 Q38872 Q8RXX9 Q9FXI5 Q9SE83 Q9XIE2 Q9ZSD4 Q9ZV07	GO_BP
Cluster1	GO:0001101	response to acid chemical	17	72	2509	19990	1.88	0.00686	F4JKH6 P54144 P93004 P93006 Q38871 Q38872 Q6EJ98 Q8RXX9 Q9C5E7 Q9C983 Q9FXI5 Q9MA55 Q9SE83 Q9SI37 Q9XIE2 Q9ZSD4 Q9ZV07	GO_BP
Cluster1	GO:0097305	response to alcohol	12	72	1201	19990	2.77	0.00113	F4JKH6 P54144 P93004 P93006 Q38871 Q38872 Q8RXX9 Q9FXI5 Q9SE83 Q9XIE2 Q9ZSD4 Q9ZV07	GO_BP
Cluster1	GO:0046677	response to antibiotic	3	72	747	19990	1.12	0.508	Q67XD9 Q6EJ98 Q9SI37	GO_BP
Cluster1	GO:0009733	response to auxin	4	72	625	19990	1.78	0.188	Q6EJ98 Q96327 Q9LTT8 Q9XIE2	GO_BP
Cluster1	GO:0009617	response to bacterium	4	72	1225	19990	0.91	0.651	Q8GYN5 Q8RXX9 Q9XIE2 Q9ZUF4	GO_BP
Cluster1	GO:0009607	response to biotic stimulus	10	72	2323	19990	1.2	0.324	P54144 Q8GYN5 Q8RXX9 Q9C5E7 Q9LVA0 Q9T074 Q9XIE2 Q9ZSD4 Q9ZUF4 Q9ZV07	GO_BP
Cluster1	GO:0009637	response to blue light	1	72	184	19990	1.51	0.487	Q9C8E6	GO_BP
Cluster1	GO:0046686	response to cadmium ion	3	72	768	19990	1.08	0.526	O04499 O82089 Q9T074	GO_BP
Cluster1	GO:0042221	response to chemical	26	72	5504	19990	1.31	0.0695	F4JKH6 O04499 O82089 P54144 P93004 P93006 Q38871 Q38872 Q67XD9 Q6EJ98 Q8GYN5 Q8RXX9 Q96327 Q9C5E7 Q9C983 Q9FXI5 Q9LTT8 Q9LVA0 Q9MA55 Q9SE83 Q9SHI7 Q9SI37 Q9T074 Q9XIE2 Q9ZSD4 Q9ZV07	GO_BP
Cluster1	GO:0010200	response to chitin	2	72	292	19990	1.9	0.283	Q6EJ98 Q8RXX9	GO_BP
Cluster1	GO:0009409	response to cold	3	72	851	19990	0.98	0.597	O04499 Q6EJ98 Q9LVA0	GO_BP
Cluster1	GO:0009735	response to cytokinin	1	72	510	19990	0.54	0.845	Q96327	GO_BP
Cluster1	GO:0036293	response to decreased oxygen levels	1	72	235	19990	1.18	0.574	Q9MA55	GO_BP
Cluster1	GO:0009719	response to endogenous stimulus	17	72	3218	19990	1.47	0.0624	F4JKH6 P54144 P93004 P93006 Q38871 Q38872 Q6EJ98 Q8RXX9 Q96327 Q9FXI5 Q9LTT8 Q9MA55 Q9SE83 Q9SI37 Q9XIE2 Q9ZSD4 Q9ZV07	GO_BP
Cluster1	GO:0034976	response to endoplasmic reticulum stress	1	72	148	19990	1.88	0.415	Q9SHI7	GO_BP
Cluster1	GO:0009723	response to ethylene	1	72	428	19990	0.65	0.79	Q9MA55	GO_BP
Cluster1	GO:0043207	response to external biotic stimulus	10	72	2315	19990	1.2	0.32	P54144 Q8GYN5 Q8RXX9 Q9C5E7 Q9LVA0 Q9T074 Q9XIE2 Q9ZSD4 Q9ZUF4 Q9ZV07	GO_BP
Cluster1	GO:0009605	response to external stimulus	12	72	3120	19990	1.07	0.451	O81644 P54144 Q84VW9 Q8GYN5 Q8RXX9 Q9C5E7 Q9LVA0 Q9T074 Q9XIE2 Q9ZSD4 Q9ZUF4 Q9ZV07	GO_BP
Cluster1	GO:0009620	response to fungus	3	72	903	19990	0.92	0.637	Q9T074 Q9XIE2 Q9ZSD4	GO_BP
Cluster1	GO:0009739	response to gibberellin	1	72	249	19990	1.12	0.595	Q6EJ98	GO_BP
Cluster1	GO:0009629	response to gravity	2	72	212	19990	2.62	0.178	B9DGT7 O81644	GO_BP
Cluster1	GO:0009408	response to heat	3	72	358	19990	2.33	0.139	Q8GW48 Q9LVA0 Q9SRS5	GO_BP
Cluster1	GO:0009725	response to hormone	17	72	3132	19990	1.51	0.0505	F4JKH6 P54144 P93004 P93006 Q38871 Q38872 Q6EJ98 Q8RXX9 Q96327 Q9FXI5 Q9LTT8 Q9MA55 Q9SE83 Q9SI37 Q9XIE2 Q9ZSD4 Q9ZV07	GO_BP
Cluster1	GO:0042542	response to hydrogen peroxide	2	72	174	19990	3.19	0.13	Q67XD9 Q6EJ98	GO_BP
Cluster1	GO:0001666	response to hypoxia	1	72	216	19990	1.29	0.543	Q9MA55	GO_BP
Cluster1	GO:0080026	response to indolebutyric acid	1	72	31	19990	8.96	0.106	Q9XIE2	GO_BP
Cluster1	GO:0009753	response to jasmonic acid	2	72	544	19990	1.02	0.587	Q6EJ98 Q9MA55	GO_BP
Cluster1	GO:0080167	response to karrikin	1	72	310	19990	0.9	0.676	P54144	GO_BP
Cluster1	GO:0009416	response to light stimulus	2	72	1417	19990	0.39	0.968	Q9C8E6 Q9MA55	GO_BP
Cluster1	GO:0033993	response to lipid	13	72	1568	19990	2.3	0.00365	F4JKH6 P54144 P93004 P93006 Q38871 Q38872 Q6EJ98 Q8RXX9 Q9FXI5 Q9SE83 Q9XIE2 Q9ZSD4 Q9ZV07	GO_BP
Cluster1	GO:0010038	response to metal ion	3	72	1109	19990	0.75	0.77	O04499 O82089 Q9T074	GO_BP
Cluster1	GO:0002237	response to molecule of bacterial origin	1	72	131	19990	2.12	0.378	Q8GYN5	GO_BP
Cluster1	GO:0009624	response to nematode	2	72	194	19990	2.86	0.155	P54144 Q9ZV07	GO_BP
Cluster1	GO:1901698	response to nitrogen compound	4	72	851	19990	1.31	0.368	Q6EJ98 Q8RXX9 Q9SHI7 Q9XIE2	GO_BP
Cluster1	GO:0031667	response to nutrient levels	3	72	497	19990	1.68	0.266	Q84VW9 Q8RXX9 Q9T074	GO_BP
Cluster1	GO:0014070	response to organic cyclic compound	3	72	964	19990	0.86	0.681	Q6EJ98 Q9SI37 Q9XIE2	GO_BP
Cluster1	GO:0006970	response to osmotic stress	7	72	1455	19990	1.34	0.269	B9DGT7 O82089 P93006 Q6EJ98 Q9C5E7 Q9C8E6 Q9C983	GO_BP
Cluster1	GO:0051707	response to other organism	9	72	2312	19990	1.08	0.456	P54144 Q8GYN5 Q8RXX9 Q9C5E7 Q9T074 Q9XIE2 Q9ZSD4 Q9ZUF4 Q9ZV07	GO_BP
Cluster1	GO:0006979	response to oxidative stress	3	72	827	19990	1.01	0.577	Q67XD9 Q6EJ98 Q8L3X8	GO_BP
Cluster1	GO:0070482	response to oxygen levels	1	72	238	19990	1.17	0.578	Q9MA55	GO_BP
Cluster1	GO:1901700	response to oxygen-containing compound	18	72	3343	19990	1.49	0.0472	F4JKH6 P54144 P93004 P93006 Q38871 Q38872 Q67XD9 Q6EJ98 Q8RXX9 Q9C5E7 Q9C983 Q9FXI5 Q9MA55 Q9SE83 Q9SI37 Q9XIE2 Q9ZSD4 Q9ZV07	GO_BP
Cluster1	GO:0009314	response to radiation	2	72	1505	19990	0.37	0.976	Q9C8E6 Q9MA55	GO_BP
Cluster1	GO:0000302	response to reactive oxygen species	2	72	366	19990	1.52	0.381	Q67XD9 Q6EJ98	GO_BP
Cluster1	GO:0009751	response to salicylic acid	2	72	513	19990	1.08	0.555	Q6EJ98 Q9SI37	GO_BP
Cluster1	GO:0009651	response to salt stress	6	72	1296	19990	1.29	0.324	B9DGT7 O82089 P93006 Q6EJ98 Q9C5E7 Q9C983	GO_BP
Cluster1	GO:0042594	response to starvation	2	72	353	19990	1.57	0.364	Q84VW9 Q9T074	GO_BP
Cluster1	GO:0050896	response to stimulus	39	72	9575	19990	1.13	0.171	B9DGT7 F4JKH6 O04499 O81283 O81644 O82089 P54144 P93004 P93006 Q0WUI9 Q38871 Q38872 Q67XD9 Q6EJ98 Q84VW9 Q8GW48 Q8GYN5 Q8L3X8 Q8RXX9 Q96327 Q9C5E7 Q9C8E6 Q9C983 Q9FFV8 Q9FXI5 Q9LTT8 Q9LVA0 Q9MA55 Q9SE83 Q9SHI7 Q9SI37 Q9SIZ4 Q9SRS5 Q9SYL7 Q9T074 Q9XIE2 Q9ZSD4 Q9ZUF4 Q9ZV07	GO_BP
Cluster1	GO:0006950	response to stress	25	72	5754	19990	1.21	0.162	B9DGT7 O04499 O82089 P93006 Q0WUI9 Q67XD9 Q6EJ98 Q84VW9 Q8GW48 Q8GYN5 Q8L3X8 Q8RXX9 Q9C5E7 Q9C8E6 Q9C983 Q9LVA0 Q9MA55 Q9SHI7 Q9SRS5 Q9SYL7 Q9T074 Q9XIE2 Q9ZSD4 Q9ZUF4 Q9ZV07	GO_BP
Cluster1	GO:0009266	response to temperature stimulus	5	72	1146	19990	1.21	0.397	O04499 Q6EJ98 Q8GW48 Q9LVA0 Q9SRS5	GO_BP
Cluster1	GO:0035966	response to topologically incorrect protein	1	72	81	19990	3.43	0.254	Q9LVA0	GO_BP
Cluster1	GO:0009636	response to toxic substance	2	72	513	19990	1.08	0.555	Q67XD9 Q6EJ98	GO_BP
Cluster1	GO:0006986	response to unfolded protein	1	72	42	19990	6.61	0.141	Q9LVA0	GO_BP
Cluster1	GO:0009615	response to virus	1	72	253	19990	1.1	0.601	Q9C5E7	GO_BP
Cluster1	GO:0009415	response to water	4	72	795	19990	1.4	0.321	P93006 Q9C5E7 Q9C983 Q9ZV07	GO_BP
Cluster1	GO:0009414	response to water deprivation	4	72	780	19990	1.42	0.309	P93006 Q9C5E7 Q9C983 Q9ZV07	GO_BP
Cluster1	GO:0009611	response to wounding	1	72	639	19990	0.43	0.904	Q6EJ98	GO_BP
Cluster1	GO:0048511	rhythmic process	1	72	218	19990	1.27	0.547	Q9LHH5	GO_BP
Cluster1	GO:0071166	ribonucleoprotein complex localization	1	72	118	19990	2.35	0.348	A4GSN8	GO_BP
Cluster1	GO:0032774	RNA biosynthetic process	1	72	387	19990	0.72	0.756	F4I0K2	GO_BP
Cluster1	GO:0006401	RNA catabolic process	1	72	166	19990	1.67	0.452	Q9LTT8	GO_BP
Cluster1	GO:0050779	RNA destabilization	1	72	32	19990	8.68	0.109	Q9C5E7	GO_BP
Cluster1	GO:0006405	RNA export from nucleus	1	72	128	19990	2.17	0.371	A4GSN8	GO_BP
Cluster1	GO:0006403	RNA localization	1	72	149	19990	1.86	0.417	A4GSN8	GO_BP
Cluster1	GO:0016070	RNA metabolic process	8	72	2247	19990	0.99	0.569	F4I0K2 P41376 P92964 Q8L3X8 Q9FNM7 Q9LTT8 Q9LY75 Q9SW95	GO_BP
Cluster1	GO:0006396	RNA processing	3	72	1034	19990	0.81	0.727	P92964 Q8L3X8 Q9LY75	GO_BP
Cluster1	GO:0010501	RNA secondary structure unwinding	2	72	104	19990	5.34	0.0542	P41376 Q9FNM7	GO_BP
Cluster1	GO:0008380	RNA splicing	3	72	361	19990	2.31	0.141	P92964 Q8L3X8 Q9LY75	GO_BP
Cluster1	GO:0000375	RNA splicing, via transesterification reactions	2	72	278	19990	2	0.265	P92964 Q8L3X8	GO_BP
Cluster1	GO:0050658	RNA transport	1	72	132	19990	2.1	0.38	A4GSN8	GO_BP
Cluster1	GO:0048364	root development	6	72	1022	19990	1.63	0.162	F4K5J1 P54144 Q67XD9 Q9LTT8 Q9SE83 Q9SFC6	GO_BP
Cluster1	GO:0010053	root epidermal cell differentiation	3	72	273	19990	3.05	0.0756	F4K5J1 Q9SE83 Q9SFC6	GO_BP
Cluster1	GO:0080147	root hair cell development	1	72	183	19990	1.52	0.485	F4K5J1	GO_BP
Cluster1	GO:0048765	root hair cell differentiation	2	72	236	19990	2.35	0.209	F4K5J1 Q9SE83	GO_BP
Cluster1	GO:0048768	root hair cell tip growth	1	72	29	19990	9.57	0.0994	F4K5J1	GO_BP
Cluster1	GO:0048767	root hair elongation	1	72	143	19990	1.94	0.404	F4K5J1	GO_BP
Cluster1	GO:0048766	root hair initiation	1	72	24	19990	11.57	0.083	Q9SE83	GO_BP
Cluster1	GO:0010071	root meristem specification	1	72	10	19990	27.76	0.0354	Q9LTT8	GO_BP
Cluster1	GO:0010015	root morphogenesis	6	72	523	19990	3.19	0.0114	F4K5J1 P54144 Q67XD9 Q9LTT8 Q9SE83 Q9SFC6	GO_BP
Cluster1	GO:0022622	root system development	6	72	1025	19990	1.63	0.163	F4K5J1 P54144 Q67XD9 Q9LTT8 Q9SE83 Q9SFC6	GO_BP
Cluster1	GO:0016145	S-glycoside catabolic process	1	72	64	19990	4.34	0.206	Q9XIE2	GO_BP
Cluster1	GO:0016143	S-glycoside metabolic process	1	72	304	19990	0.91	0.669	Q9XIE2	GO_BP
Cluster1	GO:0009863	salicylic acid mediated signaling pathway	1	72	93	19990	2.99	0.286	Q9SI37	GO_BP
Cluster1	GO:0019748	secondary metabolic process	2	72	785	19990	0.71	0.78	F4J9A0 Q9XIE2	GO_BP
Cluster1	GO:0044550	secondary metabolite biosynthetic process	1	72	501	19990	0.55	0.84	F4J9A0	GO_BP
Cluster1	GO:0046903	secretion	2	72	168	19990	3.31	0.123	Q94BT0 Q9ZSD4	GO_BP
Cluster1	GO:0032940	secretion by cell	1	72	158	19990	1.76	0.436	Q9ZSD4	GO_BP
Cluster1	GO:0048316	seed development	3	72	1174	19990	0.71	0.803	Q8GW48 Q9LTT8 Q9SMM5	GO_BP
Cluster1	GO:0010431	seed maturation	1	72	102	19990	2.72	0.309	Q9SMM5	GO_BP
Cluster1	GO:0007548	sex differentiation	1	72	45	19990	6.17	0.15	Q9FFV8	GO_BP
Cluster1	GO:0048367	shoot system development	4	72	1264	19990	0.88	0.675	A4GSN8 F4K5J1 Q84VW9 Q9LTT8	GO_BP
Cluster1	GO:0010016	shoot system morphogenesis	1	72	307	19990	0.9	0.673	Q9LTT8	GO_BP
Cluster1	GO:0007165	signal transduction	10	72	2392	19990	1.16	0.358	O81283 Q38871 Q38872 Q8GYN5 Q96327 Q9FFV8 Q9LTT8 Q9SI37 Q9SIZ4 Q9ZUF4	GO_BP
Cluster1	GO:0023052	signaling	10	72	2442	19990	1.14	0.384	O81283 Q38871 Q38872 Q8GYN5 Q96327 Q9FFV8 Q9LTT8 Q9SI37 Q9SIZ4 Q9ZUF4	GO_BP
Cluster1	GO:0044283	small molecule biosynthetic process	1	72	876	19990	0.32	0.961	Q9T074	GO_BP
Cluster1	GO:0044281	small molecule metabolic process	6	72	2130	19990	0.78	0.793	B9DGD6 Q67XD9 Q9MB58 Q9SW95 Q9T074 Q9XIE2	GO_BP
Cluster1	GO:0071173	spindle assembly checkpoint signaling	1	72	12	19990	23.14	0.0424	A4GSN8	GO_BP
Cluster1	GO:0031577	spindle checkpoint signaling	1	72	12	19990	23.14	0.0424	A4GSN8	GO_BP
Cluster1	GO:0075259	spore-bearing structure development	1	72	1	19990	277.64	0.0036	F4J9A0	GO_BP
Cluster1	GO:0030584	sporocarp development	1	72	1	19990	277.64	0.0036	F4J9A0	GO_BP
Cluster1	GO:0000905	sporocarp development involved in asexual reproduction	1	72	1	19990	277.64	0.0036	F4J9A0	GO_BP
Cluster1	GO:0043934	sporulation	1	72	102	19990	2.72	0.309	F4J9A0	GO_BP
Cluster1	GO:0048443	stamen development	1	72	169	19990	1.64	0.458	A4GSN8	GO_BP
Cluster1	GO:0045461	sterigmatocystin biosynthetic process	1	72	1	19990	277.64	0.0036	F4J9A0	GO_BP
Cluster1	GO:0045460	sterigmatocystin metabolic process	1	72	1	19990	277.64	0.0036	F4J9A0	GO_BP
Cluster1	GO:0010118	stomatal movement	1	72	165	19990	1.68	0.45	O04499	GO_BP
Cluster1	GO:0005987	sucrose catabolic process	1	72	20	19990	13.88	0.0697	Q67XD9	GO_BP
Cluster1	GO:0005985	sucrose metabolic process	1	72	39	19990	7.12	0.131	Q67XD9	GO_BP
Cluster1	GO:0015770	sucrose transport	1	72	30	19990	9.25	0.103	Q9SMM5	GO_BP
Cluster1	GO:0044273	sulfur compound catabolic process	1	72	88	19990	3.15	0.273	Q9XIE2	GO_BP
Cluster1	GO:0006790	sulfur compound metabolic process	1	72	621	19990	0.45	0.897	Q9XIE2	GO_BP
Cluster1	GO:0097435	supramolecular fiber organization	1	72	246	19990	1.13	0.591	O81644	GO_BP
Cluster1	GO:0034050	symbiont-induced defense-related programmed cell death	1	72	154	19990	1.8	0.428	Q8GYN5	GO_BP
Cluster1	GO:0048731	system development	12	72	3407	19990	0.98	0.583	A4GSN8 F4J9A0 F4K5J1 P54144 Q67XD9 Q84VW9 Q8GW48 Q9FFV8 Q9LTT8 Q9SE83 Q9SFC6 Q9SMM5	GO_BP
Cluster1	GO:0009627	systemic acquired resistance	1	72	158	19990	1.76	0.436	Q9XIE2	GO_BP
Cluster1	GO:0050852	T cell receptor signaling pathway	1	72	9	19990	30.85	0.032	Q9FFV8	GO_BP
Cluster1	GO:0010027	thylakoid membrane organization	1	72	68	19990	4.08	0.218	Q8LBP4	GO_BP
Cluster1	GO:0009888	tissue development	4	72	1231	19990	0.9	0.655	F4K5J1 Q9LTT8 Q9SE83 Q9SFC6	GO_BP
Cluster1	GO:0009403	toxin biosynthetic process	1	72	37	19990	7.5	0.125	F4J9A0	GO_BP
Cluster1	GO:0009404	toxin metabolic process	1	72	95	19990	2.92	0.291	F4J9A0	GO_BP
Cluster1	GO:0000041	transition metal ion transport	1	72	118	19990	2.35	0.348	Q9XIE2	GO_BP
Cluster1	GO:0006412	translation	3	72	458	19990	1.82	0.228	P41376 Q9FFV8 Q9SW95	GO_BP
Cluster1	GO:0006413	translational initiation	2	72	74	19990	7.5	0.0292	P41376 Q9FFV8	GO_BP
Cluster1	GO:0055085	transmembrane transport	11	72	1545	19990	1.98	0.0218	F4IUW3 O81283 P54144 P93004 Q8LBP4 Q93W28 Q9LH74 Q9SKJ7 Q9SMM5 Q9XIE2 Q9ZV07	GO_BP
Cluster1	GO:0010148	transpiration	1	72	18	19990	15.42	0.0629	Q9ZSD4	GO_BP
Cluster1	GO:0006810	transport	22	72	3100	19990	1.97	0.000972	A4GSN8 F4IUW3 O81283 O82089 P54144 P93004 P98205 Q8LBP4 Q8VZ95 Q93W28 Q94BT0 Q9C8E6 Q9LH74 Q9LX99 Q9MA55 Q9SE83 Q9SKJ7 Q9SMM5 Q9SRS5 Q9XIE2 Q9ZSD4 Q9ZV07	GO_BP
Cluster1	GO:0005992	trehalose biosynthetic process	1	72	36	19990	7.71	0.122	Q0WUI9	GO_BP
Cluster1	GO:0005991	trehalose metabolic process	1	72	38	19990	7.31	0.128	Q0WUI9	GO_BP
Cluster1	GO:0070413	trehalose metabolism in response to stress	1	72	17	19990	16.33	0.0595	Q0WUI9	GO_BP
Cluster1	GO:0010054	trichoblast differentiation	2	72	241	19990	2.3	0.215	F4K5J1 Q9SE83	GO_BP
Cluster1	GO:0048764	trichoblast maturation	2	72	236	19990	2.35	0.209	F4K5J1 Q9SE83	GO_BP
Cluster1	GO:0010091	trichome branching	1	72	74	19990	3.75	0.235	F4K5J1	GO_BP
Cluster1	GO:0010026	trichome differentiation	1	72	199	19990	1.4	0.514	F4K5J1	GO_BP
Cluster1	GO:0010090	trichome morphogenesis	1	72	155	19990	1.79	0.43	F4K5J1	GO_BP
Cluster1	GO:0043039	tRNA aminoacylation	1	72	86	19990	3.23	0.267	Q9SW95	GO_BP
Cluster1	GO:0006418	tRNA aminoacylation for protein translation	1	72	83	19990	3.35	0.259	Q9SW95	GO_BP
Cluster1	GO:0006399	tRNA metabolic process	1	72	237	19990	1.17	0.577	Q9SW95	GO_BP
Cluster1	GO:0009606	tropism	1	72	228	19990	1.22	0.563	O81644	GO_BP
Cluster1	GO:0006511	ubiquitin-dependent protein catabolic process	3	72	610	19990	1.37	0.377	Q6EJ98 Q8RXX9 Q9SHI7	GO_BP
Cluster1	GO:0009826	unidimensional cell growth	2	72	511	19990	1.09	0.553	F4K5J1 Q9SFC6	GO_BP
Cluster1	GO:0007034	vacuolar transport	1	72	143	19990	1.94	0.404	Q9SE83	GO_BP
Cluster1	GO:0048278	vesicle docking	1	72	69	19990	4.02	0.221	Q9ZSD4	GO_BP
Cluster1	GO:0006906	vesicle fusion	1	72	100	19990	2.78	0.304	Q9ZSD4	GO_BP
Cluster1	GO:0016050	vesicle organization	1	72	158	19990	1.76	0.436	Q9ZSD4	GO_BP
Cluster1	GO:0016192	vesicle-mediated transport	3	72	638	19990	1.31	0.405	Q9SE83 Q9SRS5 Q9ZSD4	GO_BP
Cluster1	GO:0006833	water transport	3	72	75	19990	11.11	0.00251	P93004 Q9ZSD4 Q9ZV07	GO_BP
Cluster1	GO:0006855	xenobiotic transmembrane transport	2	72	265	19990	2.1	0.247	Q9XIE2 Q9ZV07	GO_BP
Cluster2	GO:1902265	abscisic acid homeostasis	1	50	19	19990	21.04	0.0465	Q9C8E6	GO_BP
Cluster2	GO:0009738	abscisic acid-activated signaling pathway	3	50	273	19990	4.39	0.0308	Q39192 Q39193 Q940H6	GO_BP
Cluster2	GO:0000147	actin cortical patch assembly	1	50	4	19990	99.95	0.00997	Q9LM78	GO_BP
Cluster2	GO:0044396	actin cortical patch organization	1	50	4	19990	99.95	0.00997	Q9LM78	GO_BP
Cluster2	GO:0030036	actin cytoskeleton organization	1	50	160	19990	2.5	0.331	Q9LM78	GO_BP
Cluster2	GO:0030048	actin filament-based movement	2	50	69	19990	11.59	0.0129	Q9C8E6 Q9LX99	GO_BP
Cluster2	GO:0030029	actin filament-based process	3	50	226	19990	5.31	0.0189	Q9C8E6 Q9LM78 Q9LX99	GO_BP
Cluster2	GO:0099515	actin filament-based transport	2	50	9	19990	88.84	0.000218	Q9C8E6 Q9LX99	GO_BP
Cluster2	GO:0002253	activation of immune response	2	50	148	19990	5.4	0.0529	Q8LLD0 Q9FFV8	GO_BP
Cluster2	GO:0002218	activation of innate immune response	1	50	138	19990	2.9	0.293	Q8LLD0	GO_BP
Cluster2	GO:0032147	activation of protein kinase activity	1	50	117	19990	3.42	0.255	O80345	GO_BP
Cluster2	GO:0046463	acylglycerol biosynthetic process	1	50	49	19990	8.16	0.116	Q940H6	GO_BP
Cluster2	GO:0006639	acylglycerol metabolic process	1	50	73	19990	5.48	0.167	Q940H6	GO_BP
Cluster2	GO:0009943	adaxial/abaxial axis specification	1	50	42	19990	9.52	0.0999	O48847	GO_BP
Cluster2	GO:0009955	adaxial/abaxial pattern specification	1	50	55	19990	7.27	0.129	O48847	GO_BP
Cluster2	GO:0043604	amide biosynthetic process	3	50	558	19990	2.15	0.163	O50061 Q9FFV8 Q9SW95	GO_BP
Cluster2	GO:0043603	amide metabolic process	3	50	723	19990	1.66	0.271	O50061 Q9FFV8 Q9SW95	GO_BP
Cluster2	GO:0042886	amide transport	6	50	722	19990	3.32	0.00894	F4IAT2 O81283 P28185 Q8LLD0 Q9FYB7 Q9LM78	GO_BP
Cluster2	GO:0043038	amino acid activation	1	50	86	19990	4.65	0.194	Q9SW95	GO_BP
Cluster2	GO:0006520	amino acid metabolic process	1	50	500	19990	0.8	0.719	Q9SW95	GO_BP
Cluster2	GO:0048532	anatomical structure arrangement	1	50	131	19990	3.05	0.28	Q9LTT8	GO_BP
Cluster2	GO:0048856	anatomical structure development	10	50	4973	19990	0.8	0.832	O48847 O65655 O80345 Q940H6 Q9FF53 Q9FFV8 Q9FMJ0 Q9LTT8 Q9LYG9 Q9M0G2	GO_BP
Cluster2	GO:0071695	anatomical structure maturation	2	50	351	19990	2.28	0.219	Q9FF53 Q9FMJ0	GO_BP
Cluster2	GO:0009653	anatomical structure morphogenesis	4	50	1829	19990	0.87	0.683	O80345 Q9FF53 Q9FMJ0 Q9LTT8	GO_BP
Cluster2	GO:0048513	animal organ development	2	50	167	19990	4.79	0.0655	O65655 Q9FFV8	GO_BP
Cluster2	GO:0050851	antigen receptor-mediated signaling pathway	1	50	9	19990	44.42	0.0223	Q9FFV8	GO_BP
Cluster2	GO:0030263	apoptotic chromosome condensation	1	50	1	19990	399.8	0.0025	O65655	GO_BP
Cluster2	GO:0030262	apoptotic nuclear changes	1	50	1	19990	399.8	0.0025	O65655	GO_BP
Cluster2	GO:0006915	apoptotic process	1	50	58	19990	6.89	0.135	O65655	GO_BP
Cluster2	GO:0006421	asparaginyl-tRNA aminoacylation	1	50	5	19990	79.96	0.0124	Q9SW95	GO_BP
Cluster2	GO:0009798	axis specification	1	50	85	19990	4.7	0.192	O48847	GO_BP
Cluster2	GO:0008366	axon ensheathment	1	50	9	19990	44.42	0.0223	Q9FFV8	GO_BP
Cluster2	GO:0044403	biological process involved in symbiotic interaction	1	50	180	19990	2.22	0.364	Q8LLD0	GO_BP
Cluster2	GO:0065007	biological regulation	29	50	9202	19990	1.26	0.0598	B6EUA9 F4IAT2 F4KG14 O23593 O48847 O65655 O80345 O81283 P28185 P92966 Q39192 Q39193 Q5XEZ5 Q6NQK0 Q8GWP1 Q8H1F3 Q8LLD0 Q8RY22 Q940H6 Q940X9 Q9C8E6 Q9FFV8 Q9FIW9 Q9FMJ0 Q9FNQ0 Q9FYB7 Q9LHF0 Q9LTT8 Q9M0G2	GO_BP
Cluster2	GO:0009058	biosynthetic process	7	50	3774	19990	0.74	0.858	O48847 O50061 Q8L7R3 Q8LLD0 Q940H6 Q9FFV8 Q9SW95	GO_BP
Cluster2	GO:0070588	calcium ion transmembrane transport	1	50	99	19990	4.04	0.22	Q9SZR1	GO_BP
Cluster2	GO:0006816	calcium ion transport	1	50	107	19990	3.74	0.236	Q9SZR1	GO_BP
Cluster2	GO:0016051	carbohydrate biosynthetic process	1	50	366	19990	1.09	0.604	O48847	GO_BP
Cluster2	GO:1901135	carbohydrate derivative metabolic process	2	50	1093	19990	0.73	0.766	Q9FIW9 Q9LHF0	GO_BP
Cluster2	GO:1901264	carbohydrate derivative transport	1	50	127	19990	3.15	0.273	Q9FDZ5	GO_BP
Cluster2	GO:0005975	carbohydrate metabolic process	2	50	736	19990	1.09	0.554	O48847 Q940H6	GO_BP
Cluster2	GO:0046394	carboxylic acid biosynthetic process	1	50	667	19990	0.6	0.817	Q940H6	GO_BP
Cluster2	GO:0019752	carboxylic acid metabolic process	3	50	1249	19990	0.96	0.612	Q8L7R3 Q940H6 Q9SW95	GO_BP
Cluster2	GO:0009056	catabolic process	3	50	1946	19990	0.62	0.877	Q8W4N3 Q940X9 Q9LTT8	GO_BP
Cluster2	GO:0007154	cell communication	11	50	2883	19990	1.53	0.0969	F4KG14 O81283 Q39192 Q39193 Q6NQK0 Q8LLD0 Q940H6 Q9FFV8 Q9FMJ0 Q9LTT8 Q9M0G2	GO_BP
Cluster2	GO:0007049	cell cycle	1	50	781	19990	0.51	0.864	Q9LX99	GO_BP
Cluster2	GO:0022402	cell cycle process	1	50	749	19990	0.53	0.852	Q9LX99	GO_BP
Cluster2	GO:0008219	cell death	2	50	336	19990	2.38	0.205	O65655 Q9LYG9	GO_BP
Cluster2	GO:0048468	cell development	3	50	797	19990	1.5	0.321	Q9FF53 Q9FFV8 Q9FMJ0	GO_BP
Cluster2	GO:0030154	cell differentiation	4	50	1428	19990	1.12	0.483	O65655 Q9FF53 Q9FFV8 Q9FMJ0	GO_BP
Cluster2	GO:0051301	cell division	1	50	367	19990	1.09	0.605	Q9LX99	GO_BP
Cluster2	GO:0016049	cell growth	2	50	715	19990	1.12	0.538	Q9FF53 Q9FMJ0	GO_BP
Cluster2	GO:0048469	cell maturation	2	50	249	19990	3.21	0.129	Q9FF53 Q9FMJ0	GO_BP
Cluster2	GO:0016477	cell migration	1	50	43	19990	9.3	0.102	B6EUA9	GO_BP
Cluster2	GO:0000902	cell morphogenesis	1	50	695	19990	0.58	0.83	Q9FMJ0	GO_BP
Cluster2	GO:0048870	cell motility	1	50	65	19990	6.15	0.15	B6EUA9	GO_BP
Cluster2	GO:0007166	cell surface receptor signaling pathway	2	50	383	19990	2.09	0.249	F4KG14 Q9FFV8	GO_BP
Cluster2	GO:0009932	cell tip growth	1	50	292	19990	1.37	0.521	Q9FMJ0	GO_BP
Cluster2	GO:0042546	cell wall biogenesis	1	50	315	19990	1.27	0.548	P28185	GO_BP
Cluster2	GO:0042545	cell wall modification	1	50	189	19990	2.12	0.378	O48847	GO_BP
Cluster2	GO:0071555	cell wall organization	1	50	369	19990	1.08	0.607	O48847	GO_BP
Cluster2	GO:0071554	cell wall organization or biogenesis	2	50	734	19990	1.09	0.553	O48847 P28185	GO_BP
Cluster2	GO:0032989	cellular anatomical entity morphogenesis	1	50	799	19990	0.5	0.87	Q9FMJ0	GO_BP
Cluster2	GO:0044249	cellular biosynthetic process	7	50	3332	19990	0.84	0.75	O48847 O50061 Q8L7R3 Q8LLD0 Q940H6 Q9FFV8 Q9SW95	GO_BP
Cluster2	GO:0044248	cellular catabolic process	3	50	1701	19990	0.71	0.81	Q8W4N3 Q940X9 Q9LTT8	GO_BP
Cluster2	GO:0022607	cellular component assembly	7	50	1253	19990	2.23	0.0353	P51818 Q0WRJ7 Q5XEZ5 Q8LLD0 Q9FYB7 Q9LM78 Q9LX99	GO_BP
Cluster2	GO:0044085	cellular component biogenesis	9	50	1801	19990	2	0.0328	P28185 P51818 Q0WRJ7 Q5XEZ5 Q8LLD0 Q9FYB7 Q9LM78 Q9LX99 Q9ZPV5	GO_BP
Cluster2	GO:0022411	cellular component disassembly	1	50	119	19990	3.36	0.258	O65655	GO_BP
Cluster2	GO:0016043	cellular component organization	13	50	4099	19990	1.27	0.211	B6EUA9 O48847 O65655 P51818 Q0WRJ7 Q5XEZ5 Q8LLD0 Q9C8E6 Q9FMJ0 Q9FYB7 Q9LI74 Q9LM78 Q9LX99	GO_BP
Cluster2	GO:0071840	cellular component organization or biogenesis	15	50	4525	19990	1.33	0.141	B6EUA9 O48847 O65655 P28185 P51818 Q0WRJ7 Q5XEZ5 Q8LLD0 Q9C8E6 Q9FMJ0 Q9FYB7 Q9LI74 Q9LM78 Q9LX99 Q9ZPV5	GO_BP
Cluster2	GO:0048869	cellular developmental process	4	50	1750	19990	0.91	0.648	O65655 Q9FF53 Q9FFV8 Q9FMJ0	GO_BP
Cluster2	GO:0019725	cellular homeostasis	1	50	395	19990	1.01	0.632	Q8H1F3	GO_BP
Cluster2	GO:0071474	cellular hyperosmotic response	1	50	22	19990	18.17	0.0536	Q5XEZ5	GO_BP
Cluster2	GO:0044255	cellular lipid metabolic process	3	50	1015	19990	1.18	0.47	Q8L7R3 Q940H6 Q9FMJ0	GO_BP
Cluster2	GO:0051641	cellular localization	10	50	1254	19990	3.19	0.000933	F4IAT2 F4KG14 O81283 P28185 Q8LLD0 Q9C8E6 Q9FYB7 Q9LI74 Q9LM78 Q9LX99	GO_BP
Cluster2	GO:0070727	cellular macromolecule localization	7	50	870	19990	3.22	0.00564	F4IAT2 F4KG14 O81283 P28185 Q8LLD0 Q9FYB7 Q9LM78	GO_BP
Cluster2	GO:0044237	cellular metabolic process	22	50	10085	19990	0.87	0.854	B6EUA9 F4IAT2 O48847 O50061 O80345 P92966 Q0WRJ7 Q39192 Q39193 Q8L7R3 Q8LLD0 Q8W4N3 Q940H6 Q940X9 Q9FFV8 Q9FIW9 Q9FMJ0 Q9FYB7 Q9LHF0 Q9LTT8 Q9SAG7 Q9SW95	GO_BP
Cluster2	GO:0009987	cellular process	40	50	14553	19990	1.1	0.162	B6EUA9 F4IAT2 F4KG14 O23593 O48847 O50061 O65655 O80345 O81283 P28185 P51818 P92966 Q0WRJ7 Q39192 Q39193 Q5XEZ5 Q6NQK0 Q8H1F3 Q8L7R3 Q8LLD0 Q8LPL8 Q8W4N3 Q940H6 Q940X9 Q9C8E6 Q9FF53 Q9FFV8 Q9FIW9 Q9FMJ0 Q9FYB7 Q9LHF0 Q9LI74 Q9LM78 Q9LTT8 Q9LX99 Q9LYG9 Q9LZJ5 Q9M0G2 Q9SAG7 Q9SW95	GO_BP
Cluster2	GO:0071214	cellular response to abiotic stimulus	2	50	504	19990	1.59	0.36	O23593 Q5XEZ5	GO_BP
Cluster2	GO:0071215	cellular response to abscisic acid stimulus	3	50	342	19990	3.51	0.054	Q39192 Q39193 Q940H6	GO_BP
Cluster2	GO:0071229	cellular response to acid chemical	4	50	867	19990	1.84	0.171	Q39192 Q39193 Q940H6 Q9M0G2	GO_BP
Cluster2	GO:0097306	cellular response to alcohol	3	50	342	19990	3.51	0.054	Q39192 Q39193 Q940H6	GO_BP
Cluster2	GO:0071365	cellular response to auxin stimulus	1	50	202	19990	1.98	0.399	Q9LTT8	GO_BP
Cluster2	GO:0071216	cellular response to biotic stimulus	1	50	39	19990	10.25	0.0931	O48847	GO_BP
Cluster2	GO:0071277	cellular response to calcium ion	1	50	15	19990	26.65	0.0369	P51818	GO_BP
Cluster2	GO:0070887	cellular response to chemical stimulus	10	50	2146	19990	1.86	0.0375	F4IAT2 F4KG14 P51818 P92966 Q39192 Q39193 Q940H6 Q9LTT8 Q9LYG9 Q9M0G2	GO_BP
Cluster2	GO:0071345	cellular response to cytokine stimulus	1	50	44	19990	9.09	0.104	F4KG14	GO_BP
Cluster2	GO:0071359	cellular response to dsRNA	2	50	103	19990	7.76	0.0274	F4IAT2 P92966	GO_BP
Cluster2	GO:0071495	cellular response to endogenous stimulus	5	50	1334	19990	1.5	0.24	Q39192 Q39193 Q940H6 Q9LTT8 Q9M0G2	GO_BP
Cluster2	GO:0104004	cellular response to environmental stimulus	2	50	504	19990	1.59	0.36	O23593 Q5XEZ5	GO_BP
Cluster2	GO:0071217	cellular response to external biotic stimulus	1	50	5	19990	79.96	0.0124	O48847	GO_BP
Cluster2	GO:0071496	cellular response to external stimulus	1	50	545	19990	0.73	0.749	O48847	GO_BP
Cluster2	GO:0032870	cellular response to hormone stimulus	5	50	1239	19990	1.61	0.196	Q39192 Q39193 Q940H6 Q9LTT8 Q9M0G2	GO_BP
Cluster2	GO:0071347	cellular response to interleukin-1	1	50	6	19990	66.63	0.0149	F4KG14	GO_BP
Cluster2	GO:0071395	cellular response to jasmonic acid stimulus	1	50	169	19990	2.37	0.346	Q9M0G2	GO_BP
Cluster2	GO:0071396	cellular response to lipid	3	50	585	19990	2.05	0.18	Q39192 Q39193 Q940H6	GO_BP
Cluster2	GO:0071248	cellular response to metal ion	1	50	156	19990	2.56	0.324	P51818	GO_BP
Cluster2	GO:1901699	cellular response to nitrogen compound	2	50	318	19990	2.51	0.189	F4IAT2 P92966	GO_BP
Cluster2	GO:0071407	cellular response to organic cyclic compound	2	50	432	19990	1.85	0.294	F4IAT2 P92966	GO_BP
Cluster2	GO:0071470	cellular response to osmotic stress	2	50	157	19990	5.09	0.0588	O23593 Q5XEZ5	GO_BP
Cluster2	GO:0034599	cellular response to oxidative stress	1	50	204	19990	1.96	0.402	Q9LYG9	GO_BP
Cluster2	GO:1901701	cellular response to oxygen-containing compound	5	50	1248	19990	1.6	0.2	Q39192 Q39193 Q940H6 Q9LYG9 Q9M0G2	GO_BP
Cluster2	GO:0034614	cellular response to reactive oxygen species	1	50	105	19990	3.81	0.232	Q9LYG9	GO_BP
Cluster2	GO:0071472	cellular response to salt stress	1	50	119	19990	3.36	0.258	O23593	GO_BP
Cluster2	GO:0051716	cellular response to stimulus	18	50	4401	19990	1.64	0.0168	F4IAT2 F4KG14 O23593 O48847 O81283 P51818 P92966 Q39192 Q39193 Q5XEZ5 Q6NQK0 Q8LLD0 Q940H6 Q9FFV8 Q9FMJ0 Q9LTT8 Q9LYG9 Q9M0G2	GO_BP
Cluster2	GO:0033554	cellular response to stress	4	50	1951	19990	0.82	0.732	O23593 O48847 Q5XEZ5 Q9LYG9	GO_BP
Cluster2	GO:0071356	cellular response to tumor necrosis factor	1	50	9	19990	44.42	0.0223	F4KG14	GO_BP
Cluster2	GO:0071357	cellular response to type I interferon	1	50	1	19990	399.8	0.0025	F4KG14	GO_BP
Cluster2	GO:0071346	cellular response to type II interferon	1	50	15	19990	26.65	0.0369	F4KG14	GO_BP
Cluster2	GO:0007417	central nervous system development	1	50	41	19990	9.75	0.0977	Q9FFV8	GO_BP
Cluster2	GO:0051131	chaperone-mediated protein complex assembly	1	50	11	19990	36.35	0.0272	P51818	GO_BP
Cluster2	GO:0061077	chaperone-mediated protein folding	2	50	90	19990	8.88	0.0213	P51818 Q0WRJ7	GO_BP
Cluster2	GO:0048878	chemical homeostasis	2	50	731	19990	1.09	0.55	Q8H1F3 Q9C8E6	GO_BP
Cluster2	GO:0009904	chloroplast accumulation movement	1	50	31	19990	12.9	0.0748	Q9LX99	GO_BP
Cluster2	GO:0009903	chloroplast avoidance movement	2	50	36	19990	22.21	0.00366	Q9C8E6 Q9LX99	GO_BP
Cluster2	GO:0019750	chloroplast localization	3	50	42	19990	28.56	0.000158	Q9C8E6 Q9LI74 Q9LX99	GO_BP
Cluster2	GO:0009658	chloroplast organization	3	50	273	19990	4.39	0.0308	Q9C8E6 Q9LI74 Q9LX99	GO_BP
Cluster2	GO:0009902	chloroplast relocation	3	50	40	19990	29.98	0.000136	Q9C8E6 Q9LI74 Q9LX99	GO_BP
Cluster2	GO:0030261	chromosome condensation	1	50	13	19990	30.75	0.032	O65655	GO_BP
Cluster2	GO:0050000	chromosome localization	1	50	40	19990	10	0.0954	Q8LLD0	GO_BP
Cluster2	GO:0051276	chromosome organization	2	50	912	19990	0.88	0.672	O65655 Q8LLD0	GO_BP
Cluster2	GO:0030866	cortical actin cytoskeleton organization	1	50	13	19990	30.75	0.032	Q9LM78	GO_BP
Cluster2	GO:0030865	cortical cytoskeleton organization	1	50	101	19990	3.96	0.224	Q9LM78	GO_BP
Cluster2	GO:0019221	cytokine-mediated signaling pathway	1	50	18	19990	22.21	0.0441	F4KG14	GO_BP
Cluster2	GO:0000910	cytokinesis	1	50	222	19990	1.8	0.428	Q9LX99	GO_BP
Cluster2	GO:0000911	cytokinesis by cell plate formation	1	50	112	19990	3.57	0.245	Q9LX99	GO_BP
Cluster2	GO:0032506	cytokinetic process	1	50	123	19990	3.25	0.266	Q9LX99	GO_BP
Cluster2	GO:0007010	cytoskeleton organization	2	50	483	19990	1.66	0.341	B6EUA9 Q9LM78	GO_BP
Cluster2	GO:0061640	cytoskeleton-dependent cytokinesis	1	50	216	19990	1.85	0.42	Q9LX99	GO_BP
Cluster2	GO:0030705	cytoskeleton-dependent intracellular transport	2	50	39	19990	20.5	0.00428	Q9C8E6 Q9LX99	GO_BP
Cluster2	GO:0006952	defense response	4	50	1963	19990	0.81	0.737	F4KG14 O04203 P51818 Q940H6	GO_BP
Cluster2	GO:0042742	defense response to bacterium	3	50	970	19990	1.24	0.44	O04203 P51818 Q940H6	GO_BP
Cluster2	GO:0098542	defense response to other organism	3	50	1649	19990	0.73	0.792	O04203 P51818 Q940H6	GO_BP
Cluster2	GO:0009582	detection of abiotic stimulus	1	50	64	19990	6.25	0.148	Q9LYG9	GO_BP
Cluster2	GO:0009581	detection of external stimulus	1	50	64	19990	6.25	0.148	Q9LYG9	GO_BP
Cluster2	GO:0050982	detection of mechanical stimulus	1	50	10	19990	39.98	0.0247	Q9LYG9	GO_BP
Cluster2	GO:0051606	detection of stimulus	1	50	135	19990	2.96	0.288	Q9LYG9	GO_BP
Cluster2	GO:0046545	development of primary female sexual characteristics	1	50	17	19990	23.52	0.0417	Q9FFV8	GO_BP
Cluster2	GO:0045137	development of primary sexual characteristics	1	50	22	19990	18.17	0.0536	Q9FFV8	GO_BP
Cluster2	GO:0048588	developmental cell growth	2	50	377	19990	2.12	0.243	Q9FF53 Q9FMJ0	GO_BP
Cluster2	GO:0048589	developmental growth	2	50	728	19990	1.1	0.548	Q9FF53 Q9FMJ0	GO_BP
Cluster2	GO:0060560	developmental growth involved in morphogenesis	2	50	625	19990	1.28	0.466	Q9FF53 Q9FMJ0	GO_BP
Cluster2	GO:0021700	developmental maturation	2	50	393	19990	2.03	0.258	Q9FF53 Q9FMJ0	GO_BP
Cluster2	GO:0032502	developmental process	10	50	5260	19990	0.76	0.883	O48847 O65655 O80345 Q940H6 Q9FF53 Q9FFV8 Q9FMJ0 Q9LTT8 Q9LYG9 Q9M0G2	GO_BP
Cluster2	GO:0003006	developmental process involved in reproduction	4	50	2495	19990	0.64	0.886	O48847 Q9FFV8 Q9FMJ0 Q9LTT8	GO_BP
Cluster2	GO:0005984	disaccharide metabolic process	1	50	85	19990	4.7	0.192	Q940H6	GO_BP
Cluster2	GO:0071103	DNA conformation change	1	50	202	19990	1.98	0.399	O65655	GO_BP
Cluster2	GO:0006974	DNA damage response	1	50	635	19990	0.63	0.801	O48847	GO_BP
Cluster2	GO:0006259	DNA metabolic process	1	50	936	19990	0.43	0.909	Q8LLD0	GO_BP
Cluster2	GO:0006260	DNA replication	1	50	209	19990	1.91	0.409	Q8LLD0	GO_BP
Cluster2	GO:0009790	embryo development	2	50	887	19990	0.9	0.657	O48847 Q9LTT8	GO_BP
Cluster2	GO:0009793	embryo development ending in seed dormancy	2	50	780	19990	1.03	0.586	O48847 Q9LTT8	GO_BP
Cluster2	GO:0048508	embryonic meristem development	1	50	57	19990	7.01	0.133	Q9LTT8	GO_BP
Cluster2	GO:0090421	embryonic meristem initiation	1	50	43	19990	9.3	0.102	Q9LTT8	GO_BP
Cluster2	GO:0006897	endocytosis	1	50	135	19990	2.96	0.288	Q9LM78	GO_BP
Cluster2	GO:0007272	ensheathment of neurons	1	50	9	19990	44.42	0.0223	Q9FFV8	GO_BP
Cluster2	GO:0040029	epigenetic regulation of gene expression	2	50	317	19990	2.52	0.188	F4IAT2 P92966	GO_BP
Cluster2	GO:0030218	erythrocyte differentiation	1	50	2	19990	199.9	0.005	O65655	GO_BP
Cluster2	GO:0034101	erythrocyte homeostasis	1	50	2	19990	199.9	0.005	O65655	GO_BP
Cluster2	GO:0051234	establishment of localization	19	50	3190	19990	2.38	0.000137	F4IAT2 O81283 P28185 Q5XEZ5 Q8H1F3 Q8LLD0 Q8LPL8 Q93W28 Q9C8E6 Q9FDZ5 Q9FF53 Q9FYB7 Q9LI74 Q9LM78 Q9LX99 Q9LYG9 Q9LZJ5 Q9SZR1 Q9ZPR4	GO_BP
Cluster2	GO:0051649	establishment of localization in cell	9	50	920	19990	3.91	0.000407	F4IAT2 O81283 P28185 Q8LLD0 Q9C8E6 Q9FYB7 Q9LI74 Q9LM78 Q9LX99	GO_BP
Cluster2	GO:0051656	establishment of organelle localization	3	50	174	19990	6.89	0.00942	Q9C8E6 Q9LI74 Q9LX99	GO_BP
Cluster2	GO:0051667	establishment of plastid localization	3	50	40	19990	29.98	0.000136	Q9C8E6 Q9LI74 Q9LX99	GO_BP
Cluster2	GO:0045184	establishment of protein localization	6	50	680	19990	3.53	0.00675	F4IAT2 O81283 P28185 Q8LLD0 Q9FYB7 Q9LM78	GO_BP
Cluster2	GO:0072596	establishment of protein localization to chloroplast	1	50	58	19990	6.89	0.135	O81283	GO_BP
Cluster2	GO:0072594	establishment of protein localization to organelle	2	50	347	19990	2.3	0.215	O81283 Q8LLD0	GO_BP
Cluster2	GO:0051236	establishment of RNA localization	3	50	132	19990	9.09	0.0044	F4IAT2 Q8LLD0 Q9FYB7	GO_BP
Cluster2	GO:0097194	execution phase of apoptosis	1	50	1	19990	399.8	0.0025	O65655	GO_BP
Cluster2	GO:0045229	external encapsulating structure organization	1	50	434	19990	0.92	0.667	O48847	GO_BP
Cluster2	GO:0006633	fatty acid biosynthetic process	1	50	126	19990	3.17	0.271	Q940H6	GO_BP
Cluster2	GO:0006631	fatty acid metabolic process	2	50	267	19990	2.99	0.144	Q8L7R3 Q940H6	GO_BP
Cluster2	GO:0008585	female gonad development	1	50	17	19990	23.52	0.0417	Q9FFV8	GO_BP
Cluster2	GO:0046660	female sex differentiation	1	50	18	19990	22.21	0.0441	Q9FFV8	GO_BP
Cluster2	GO:0009908	flower development	1	50	630	19990	0.63	0.799	O48847	GO_BP
Cluster2	GO:0042044	fluid transport	1	50	75	19990	5.33	0.172	Q9FF53	GO_BP
Cluster2	GO:0010154	fruit development	2	50	1237	19990	0.65	0.824	O48847 Q9LTT8	GO_BP
Cluster2	GO:0007186	G protein-coupled receptor signaling pathway	2	50	35	19990	22.85	0.00346	O81283 Q9LTT8	GO_BP
Cluster2	GO:0010393	galacturonan metabolic process	1	50	75	19990	5.33	0.172	O48847	GO_BP
Cluster2	GO:0010467	gene expression	9	50	1876	19990	1.92	0.0411	B6EUA9 F4IAT2 O50061 P92966 Q8LLD0 Q9FFV8 Q9FYB7 Q9SAG7 Q9SW95	GO_BP
Cluster2	GO:0006091	generation of precursor metabolites and energy	1	50	416	19990	0.96	0.651	Q0WRJ7	GO_BP
Cluster2	GO:0021782	glial cell development	1	50	8	19990	49.98	0.0198	Q9FFV8	GO_BP
Cluster2	GO:0010001	glial cell differentiation	1	50	13	19990	30.75	0.032	Q9FFV8	GO_BP
Cluster2	GO:0042063	gliogenesis	1	50	14	19990	28.56	0.0345	Q9FFV8	GO_BP
Cluster2	GO:0019760	glucosinolate metabolic process	2	50	304	19990	2.63	0.176	Q9FIW9 Q9LHF0	GO_BP
Cluster2	GO:0045017	glycerolipid biosynthetic process	1	50	137	19990	2.92	0.291	Q940H6	GO_BP
Cluster2	GO:0046486	glycerolipid metabolic process	2	50	254	19990	3.15	0.133	Q940H6 Q9FMJ0	GO_BP
Cluster2	GO:0006650	glycerophospholipid metabolic process	1	50	178	19990	2.25	0.361	Q9FMJ0	GO_BP
Cluster2	GO:1901657	glycosyl compound metabolic process	2	50	490	19990	1.63	0.348	Q9FIW9 Q9LHF0	GO_BP
Cluster2	GO:0008406	gonad development	1	50	22	19990	18.17	0.0536	Q9FFV8	GO_BP
Cluster2	GO:0040007	growth	3	50	859	19990	1.4	0.364	Q940H6 Q9FF53 Q9FMJ0	GO_BP
Cluster2	GO:0010286	heat acclimation	1	50	99	19990	4.04	0.22	Q940X9	GO_BP
Cluster2	GO:0048534	hematopoietic or lymphoid organ development	1	50	22	19990	18.17	0.0536	O65655	GO_BP
Cluster2	GO:0030097	hemopoiesis	1	50	18	19990	22.21	0.0441	O65655	GO_BP
Cluster2	GO:0048872	homeostasis of number of cells	1	50	5	19990	79.96	0.0124	O65655	GO_BP
Cluster2	GO:0042592	homeostatic process	3	50	882	19990	1.36	0.38	O65655 Q8H1F3 Q9C8E6	GO_BP
Cluster2	GO:0009755	hormone-mediated signaling pathway	4	50	901	19990	1.77	0.188	Q39192 Q39193 Q940H6 Q9M0G2	GO_BP
Cluster2	GO:0080170	hydrogen peroxide transmembrane transport	1	50	23	19990	17.38	0.056	Q9FF53	GO_BP
Cluster2	GO:0006972	hyperosmotic response	2	50	169	19990	4.73	0.0669	P28185 Q5XEZ5	GO_BP
Cluster2	GO:0042538	hyperosmotic salinity response	1	50	135	19990	2.96	0.288	P28185	GO_BP
Cluster2	GO:0006955	immune response	3	50	855	19990	1.4	0.362	F4KG14 O04203 P51818	GO_BP
Cluster2	GO:0002757	immune response-activating signaling pathway	1	50	36	19990	11.11	0.0863	Q9FFV8	GO_BP
Cluster2	GO:0002764	immune response-regulating signaling pathway	1	50	42	19990	9.52	0.0999	Q9FFV8	GO_BP
Cluster2	GO:0002520	immune system development	1	50	31	19990	12.9	0.0748	O65655	GO_BP
Cluster2	GO:0002376	immune system process	6	50	1035	19990	2.32	0.0434	F4KG14 O04203 O65655 P51818 Q8LLD0 Q9FFV8	GO_BP
Cluster2	GO:0098657	import into cell	1	50	171	19990	2.34	0.35	Q9LM78	GO_BP
Cluster2	GO:0051170	import into nucleus	1	50	87	19990	4.6	0.196	Q8LLD0	GO_BP
Cluster2	GO:0045087	innate immune response	3	50	826	19990	1.45	0.342	F4KG14 O04203 P51818	GO_BP
Cluster2	GO:0098662	inorganic cation transmembrane transport	3	50	485	19990	2.47	0.121	Q8LPL8 Q9SZR1 Q9ZPR4	GO_BP
Cluster2	GO:0098771	inorganic ion homeostasis	1	50	403	19990	0.99	0.639	Q8H1F3	GO_BP
Cluster2	GO:0098660	inorganic ion transmembrane transport	3	50	572	19990	2.1	0.172	Q8LPL8 Q9SZR1 Q9ZPR4	GO_BP
Cluster2	GO:0055082	intracellular chemical homeostasis	1	50	329	19990	1.22	0.564	Q8H1F3	GO_BP
Cluster2	GO:0030003	intracellular monoatomic cation homeostasis	1	50	252	19990	1.59	0.47	Q8H1F3	GO_BP
Cluster2	GO:0006873	intracellular monoatomic ion homeostasis	1	50	277	19990	1.44	0.503	Q8H1F3	GO_BP
Cluster2	GO:0065002	intracellular protein transmembrane transport	1	50	117	19990	3.42	0.255	O81283	GO_BP
Cluster2	GO:0006886	intracellular protein transport	6	50	599	19990	4	0.00366	F4IAT2 O81283 P28185 Q8LLD0 Q9FYB7 Q9LM78	GO_BP
Cluster2	GO:0035556	intracellular signal transduction	4	50	795	19990	2.01	0.137	Q39192 Q39193 Q940H6 Q9FMJ0	GO_BP
Cluster2	GO:0046907	intracellular transport	8	50	855	19990	3.74	0.00118	F4IAT2 O81283 P28185 Q8LLD0 Q9C8E6 Q9FYB7 Q9LM78 Q9LX99	GO_BP
Cluster2	GO:0009867	jasmonic acid mediated signaling pathway	1	50	147	19990	2.72	0.309	Q9M0G2	GO_BP
Cluster2	GO:0048366	leaf development	4	50	588	19990	2.72	0.059	Q940H6 Q9LTT8 Q9LYG9 Q9M0G2	GO_BP
Cluster2	GO:0009965	leaf morphogenesis	1	50	144	19990	2.78	0.304	Q9LTT8	GO_BP
Cluster2	GO:0010150	leaf senescence	2	50	220	19990	3.63	0.105	Q9LYG9 Q9M0G2	GO_BP
Cluster2	GO:0008610	lipid biosynthetic process	2	50	692	19990	1.16	0.52	Q8L7R3 Q940H6	GO_BP
Cluster2	GO:0055088	lipid homeostasis	1	50	116	19990	3.45	0.253	Q9C8E6	GO_BP
Cluster2	GO:0006629	lipid metabolic process	3	50	1139	19990	1.05	0.548	Q8L7R3 Q940H6 Q9FMJ0	GO_BP
Cluster2	GO:0030258	lipid modification	1	50	172	19990	2.32	0.351	Q9FMJ0	GO_BP
Cluster2	GO:0046834	lipid phosphorylation	1	50	50	19990	8	0.118	Q9FMJ0	GO_BP
Cluster2	GO:0051179	localization	21	50	3524	19990	2.38	4.84e-05	B6EUA9 F4IAT2 F4KG14 O81283 P28185 Q5XEZ5 Q8H1F3 Q8LLD0 Q8LPL8 Q93W28 Q9C8E6 Q9FDZ5 Q9FF53 Q9FYB7 Q9LI74 Q9LM78 Q9LX99 Q9LYG9 Q9LZJ5 Q9SZR1 Q9ZPR4	GO_BP
Cluster2	GO:0051674	localization of cell	1	50	65	19990	6.15	0.15	B6EUA9	GO_BP
Cluster2	GO:0040011	locomotion	1	50	190	19990	2.1	0.38	B6EUA9	GO_BP
Cluster2	GO:0009059	macromolecule biosynthetic process	5	50	1585	19990	1.26	0.364	O48847 O50061 Q8LLD0 Q9FFV8 Q9SW95	GO_BP
Cluster2	GO:0009057	macromolecule catabolic process	3	50	1133	19990	1.06	0.545	Q8W4N3 Q940X9 Q9LTT8	GO_BP
Cluster2	GO:0033036	macromolecule localization	7	50	1156	19990	2.42	0.0241	F4IAT2 F4KG14 O81283 P28185 Q8LLD0 Q9FYB7 Q9LM78	GO_BP
Cluster2	GO:0043170	macromolecule metabolic process	19	50	7309	19990	1.04	0.469	B6EUA9 F4IAT2 O48847 O50061 O80345 P92966 Q0WRJ7 Q39192 Q39193 Q8LLD0 Q8RY22 Q8W4N3 Q940H6 Q940X9 Q9FFV8 Q9FYB7 Q9LTT8 Q9SAG7 Q9SW95	GO_BP
Cluster2	GO:0043412	macromolecule modification	5	50	3934	19990	0.51	0.979	O80345 Q0WRJ7 Q39192 Q39193 Q940H6	GO_BP
Cluster2	GO:1903830	magnesium ion transmembrane transport	1	50	19	19990	21.04	0.0465	Q9ZPR4	GO_BP
Cluster2	GO:0015693	magnesium ion transport	1	50	32	19990	12.49	0.0771	Q9ZPR4	GO_BP
Cluster2	GO:0098727	maintenance of cell number	1	50	135	19990	2.96	0.288	O80345	GO_BP
Cluster2	GO:0010074	maintenance of meristem identity	1	50	98	19990	4.08	0.218	O80345	GO_BP
Cluster2	GO:0010078	maintenance of root meristem identity	1	50	22	19990	18.17	0.0536	O80345	GO_BP
Cluster2	GO:0048507	meristem development	3	50	358	19990	3.35	0.0602	O48847 O80345 Q9LTT8	GO_BP
Cluster2	GO:0010014	meristem initiation	1	50	69	19990	5.79	0.159	Q9LTT8	GO_BP
Cluster2	GO:0010073	meristem maintenance	2	50	234	19990	3.42	0.116	O48847 O80345	GO_BP
Cluster2	GO:0009933	meristem structural organization	1	50	101	19990	3.96	0.224	Q9LTT8	GO_BP
Cluster2	GO:0008152	metabolic process	23	50	11423	19990	0.8	0.958	B6EUA9 F4IAT2 O48847 O50061 O80345 P92966 Q0WRJ7 Q39192 Q39193 Q8L7R3 Q8LLD0 Q8RY22 Q8W4N3 Q940H6 Q940X9 Q9FFV8 Q9FIW9 Q9FMJ0 Q9FYB7 Q9LHF0 Q9LTT8 Q9SAG7 Q9SW95	GO_BP
Cluster2	GO:0030001	metal ion transport	4	50	445	19990	3.59	0.0249	Q8H1F3 Q8LPL8 Q9SZR1 Q9ZPR4	GO_BP
Cluster2	GO:0007018	microtubule-based movement	1	50	160	19990	2.5	0.331	Q9LX99	GO_BP
Cluster2	GO:0007017	microtubule-based process	1	50	381	19990	1.05	0.618	Q9LX99	GO_BP
Cluster2	GO:0035196	miRNA processing	2	50	44	19990	18.17	0.00542	F4IAT2 P92966	GO_BP
Cluster2	GO:1990428	miRNA transport	1	50	9	19990	44.42	0.0223	F4IAT2	GO_BP
Cluster2	GO:0035195	miRNA-mediated post-transcriptional gene silencing	2	50	67	19990	11.93	0.0122	F4IAT2 P92966	GO_BP
Cluster2	GO:0000278	mitotic cell cycle	1	50	440	19990	0.91	0.672	Q9LX99	GO_BP
Cluster2	GO:1903047	mitotic cell cycle process	1	50	406	19990	0.98	0.642	Q9LX99	GO_BP
Cluster2	GO:0000281	mitotic cytokinesis	1	50	204	19990	1.96	0.402	Q9LX99	GO_BP
Cluster2	GO:1902410	mitotic cytokinetic process	1	50	113	19990	3.54	0.247	Q9LX99	GO_BP
Cluster2	GO:0043632	modification-dependent macromolecule catabolic process	1	50	638	19990	0.63	0.803	Q8W4N3	GO_BP
Cluster2	GO:0019941	modification-dependent protein catabolic process	1	50	613	19990	0.65	0.79	Q8W4N3	GO_BP
Cluster2	GO:0055081	monoatomic anion homeostasis	1	50	117	19990	3.42	0.255	Q9C8E6	GO_BP
Cluster2	GO:0006820	monoatomic anion transport	1	50	556	19990	0.72	0.756	Q9LYG9	GO_BP
Cluster2	GO:0055080	monoatomic cation homeostasis	1	50	380	19990	1.05	0.617	Q8H1F3	GO_BP
Cluster2	GO:0098655	monoatomic cation transmembrane transport	4	50	593	19990	2.7	0.0605	Q5XEZ5 Q8LPL8 Q9SZR1 Q9ZPR4	GO_BP
Cluster2	GO:0006812	monoatomic cation transport	5	50	775	19990	2.58	0.0436	Q5XEZ5 Q8H1F3 Q8LPL8 Q9SZR1 Q9ZPR4	GO_BP
Cluster2	GO:0050801	monoatomic ion homeostasis	2	50	500	19990	1.6	0.357	Q8H1F3 Q9C8E6	GO_BP
Cluster2	GO:0034220	monoatomic ion transmembrane transport	5	50	973	19990	2.05	0.0948	Q5XEZ5 Q8LPL8 Q9FF53 Q9SZR1 Q9ZPR4	GO_BP
Cluster2	GO:0006811	monoatomic ion transport	7	50	1275	19990	2.19	0.0383	Q5XEZ5 Q8H1F3 Q8LPL8 Q9FF53 Q9LYG9 Q9SZR1 Q9ZPR4	GO_BP
Cluster2	GO:0072330	monocarboxylic acid biosynthetic process	1	50	337	19990	1.19	0.573	Q940H6	GO_BP
Cluster2	GO:0032787	monocarboxylic acid metabolic process	2	50	619	19990	1.29	0.461	Q8L7R3 Q940H6	GO_BP
Cluster2	GO:0031124	mRNA 3'-end processing	1	50	60	19990	6.66	0.14	Q9FYB7	GO_BP
Cluster2	GO:0006402	mRNA catabolic process	2	50	136	19990	5.88	0.0455	Q940X9 Q9LTT8	GO_BP
Cluster2	GO:0061157	mRNA destabilization	1	50	32	19990	12.49	0.0771	Q9M0G2	GO_BP
Cluster2	GO:0006406	mRNA export from nucleus	3	50	89	19990	13.48	0.00144	F4IAT2 Q8LLD0 Q9FYB7	GO_BP
Cluster2	GO:0016071	mRNA metabolic process	6	50	649	19990	3.7	0.0054	B6EUA9 P92966 Q940X9 Q9FYB7 Q9LTT8 Q9SAG7	GO_BP
Cluster2	GO:0006397	mRNA processing	4	50	425	19990	3.76	0.0215	B6EUA9 P92966 Q9FYB7 Q9SAG7	GO_BP
Cluster2	GO:0000398	mRNA splicing, via spliceosome	4	50	243	19990	6.58	0.00317	B6EUA9 P92966 Q9FYB7 Q9SAG7	GO_BP
Cluster2	GO:0051028	mRNA transport	3	50	89	19990	13.48	0.00144	F4IAT2 Q8LLD0 Q9FYB7	GO_BP
Cluster2	GO:0010192	mucilage biosynthetic process	1	50	45	19990	8.88	0.107	O48847	GO_BP
Cluster2	GO:0080001	mucilage extrusion from seed coat	1	50	18	19990	22.21	0.0441	O48847	GO_BP
Cluster2	GO:0010191	mucilage metabolic process	1	50	52	19990	7.69	0.122	O48847	GO_BP
Cluster2	GO:0048359	mucilage metabolic process involved in seed coat development	1	50	35	19990	11.42	0.084	O48847	GO_BP
Cluster2	GO:0048358	mucilage pectin biosynthetic process	1	50	2	19990	199.9	0.005	O48847	GO_BP
Cluster2	GO:0048363	mucilage pectin metabolic process	1	50	7	19990	57.11	0.0174	O48847	GO_BP
Cluster2	GO:0044706	multi-multicellular organism process	1	50	394	19990	1.01	0.631	Q9FMJ0	GO_BP
Cluster2	GO:0007275	multicellular organism development	10	50	4324	19990	0.92	0.665	O48847 O65655 O80345 Q940H6 Q9FF53 Q9FFV8 Q9FMJ0 Q9LTT8 Q9LYG9 Q9M0G2	GO_BP
Cluster2	GO:0032501	multicellular organismal process	10	50	4755	19990	0.84	0.784	O48847 O65655 O80345 Q940H6 Q9FF53 Q9FFV8 Q9FMJ0 Q9LTT8 Q9LYG9 Q9M0G2	GO_BP
Cluster2	GO:0048609	multicellular organismal reproductive process	1	50	377	19990	1.06	0.614	O48847	GO_BP
Cluster2	GO:0042552	myelination	1	50	9	19990	44.42	0.0223	Q9FFV8	GO_BP
Cluster2	GO:0030099	myeloid cell differentiation	1	50	4	19990	99.95	0.00997	O65655	GO_BP
Cluster2	GO:0002262	myeloid cell homeostasis	1	50	2	19990	199.9	0.005	O65655	GO_BP
Cluster2	GO:0034249	negative regulation of amide metabolic process	1	50	98	19990	4.08	0.218	Q9M0G2	GO_BP
Cluster2	GO:0048519	negative regulation of biological process	12	50	2430	19990	1.97	0.0148	F4IAT2 O48847 O65655 P92966 Q6NQK0 Q8GWP1 Q8RY22 Q940X9 Q9FNQ0 Q9FYB7 Q9LTT8 Q9M0G2	GO_BP
Cluster2	GO:0009890	negative regulation of biosynthetic process	3	50	732	19990	1.64	0.277	O48847 Q8GWP1 Q9M0G2	GO_BP
Cluster2	GO:0043086	negative regulation of catalytic activity	1	50	251	19990	1.59	0.469	Q8GWP1	GO_BP
Cluster2	GO:0045786	negative regulation of cell cycle	1	50	137	19990	2.92	0.291	Q6NQK0	GO_BP
Cluster2	GO:0010948	negative regulation of cell cycle process	1	50	89	19990	4.49	0.2	Q6NQK0	GO_BP
Cluster2	GO:0031327	negative regulation of cellular biosynthetic process	3	50	720	19990	1.67	0.269	O48847 Q8GWP1 Q9M0G2	GO_BP
Cluster2	GO:0051129	negative regulation of cellular component organization	1	50	210	19990	1.9	0.411	Q6NQK0	GO_BP
Cluster2	GO:0031324	negative regulation of cellular metabolic process	6	50	978	19990	2.45	0.0343	O48847 O65655 Q8GWP1 Q8RY22 Q9FYB7 Q9M0G2	GO_BP
Cluster2	GO:0048523	negative regulation of cellular process	7	50	1745	19990	1.6	0.142	O48847 O65655 Q6NQK0 Q8GWP1 Q8RY22 Q9FYB7 Q9M0G2	GO_BP
Cluster2	GO:0035305	negative regulation of dephosphorylation	1	50	25	19990	15.99	0.0607	Q8GWP1	GO_BP
Cluster2	GO:0051093	negative regulation of developmental process	1	50	383	19990	1.04	0.62	Q9FNQ0	GO_BP
Cluster2	GO:0045892	negative regulation of DNA-templated transcription	1	50	499	19990	0.8	0.718	O48847	GO_BP
Cluster2	GO:0009910	negative regulation of flower development	1	50	102	19990	3.92	0.226	Q9FNQ0	GO_BP
Cluster2	GO:0010629	negative regulation of gene expression	8	50	926	19990	3.45	0.00196	F4IAT2 O48847 O65655 P92966 Q940X9 Q9FYB7 Q9LTT8 Q9M0G2	GO_BP
Cluster2	GO:0051346	negative regulation of hydrolase activity	1	50	98	19990	4.08	0.218	Q8GWP1	GO_BP
Cluster2	GO:0010558	negative regulation of macromolecule biosynthetic process	3	50	694	19990	1.73	0.251	O48847 Q8GWP1 Q9M0G2	GO_BP
Cluster2	GO:0010605	negative regulation of macromolecule metabolic process	9	50	1225	19990	2.94	0.00304	F4IAT2 O48847 O65655 P92966 Q8GWP1 Q940X9 Q9FYB7 Q9LTT8 Q9M0G2	GO_BP
Cluster2	GO:0009892	negative regulation of metabolic process	10	50	1321	19990	3.03	0.00139	F4IAT2 O48847 O65655 P92966 Q8GWP1 Q8RY22 Q940X9 Q9FYB7 Q9LTT8 Q9M0G2	GO_BP
Cluster2	GO:0045930	negative regulation of mitotic cell cycle	1	50	82	19990	4.88	0.186	Q6NQK0	GO_BP
Cluster2	GO:0045839	negative regulation of mitotic nuclear division	1	50	23	19990	17.38	0.056	Q6NQK0	GO_BP
Cluster2	GO:0044092	negative regulation of molecular function	1	50	306	19990	1.31	0.538	Q8GWP1	GO_BP
Cluster2	GO:1903312	negative regulation of mRNA metabolic process	2	50	48	19990	16.66	0.00643	O65655 Q9FYB7	GO_BP
Cluster2	GO:0050686	negative regulation of mRNA processing	2	50	20	19990	39.98	0.00113	O65655 Q9FYB7	GO_BP
Cluster2	GO:0048025	negative regulation of mRNA splicing, via spliceosome	2	50	17	19990	47.04	0.000814	O65655 Q9FYB7	GO_BP
Cluster2	GO:0051241	negative regulation of multicellular organismal process	1	50	349	19990	1.15	0.586	Q9FNQ0	GO_BP
Cluster2	GO:0051784	negative regulation of nuclear division	1	50	28	19990	14.28	0.0678	Q6NQK0	GO_BP
Cluster2	GO:0010639	negative regulation of organelle organization	1	50	153	19990	2.61	0.319	Q6NQK0	GO_BP
Cluster2	GO:0010923	negative regulation of phosphatase activity	1	50	25	19990	15.99	0.0607	Q8GWP1	GO_BP
Cluster2	GO:0045936	negative regulation of phosphate metabolic process	1	50	78	19990	5.13	0.178	Q8GWP1	GO_BP
Cluster2	GO:0010563	negative regulation of phosphorus metabolic process	1	50	78	19990	5.13	0.178	Q8GWP1	GO_BP
Cluster2	GO:1905156	negative regulation of photosynthesis	1	50	32	19990	12.49	0.0771	Q8RY22	GO_BP
Cluster2	GO:0043155	negative regulation of photosynthesis, light reaction	1	50	29	19990	13.79	0.0701	Q8RY22	GO_BP
Cluster2	GO:0048581	negative regulation of post-embryonic development	1	50	241	19990	1.66	0.455	Q9FNQ0	GO_BP
Cluster2	GO:0051248	negative regulation of protein metabolic process	1	50	290	19990	1.38	0.519	Q9M0G2	GO_BP
Cluster2	GO:2000242	negative regulation of reproductive process	1	50	148	19990	2.7	0.311	Q9FNQ0	GO_BP
Cluster2	GO:1901001	negative regulation of response to salt stress	1	50	19	19990	21.04	0.0465	O48847	GO_BP
Cluster2	GO:0048585	negative regulation of response to stimulus	1	50	649	19990	0.62	0.808	O48847	GO_BP
Cluster2	GO:1902679	negative regulation of RNA biosynthetic process	2	50	547	19990	1.46	0.399	O48847 Q8GWP1	GO_BP
Cluster2	GO:0051253	negative regulation of RNA metabolic process	4	50	609	19990	2.63	0.0654	O48847 O65655 Q8GWP1 Q9FYB7	GO_BP
Cluster2	GO:0033119	negative regulation of RNA splicing	2	50	17	19990	47.04	0.000814	O65655 Q9FYB7	GO_BP
Cluster2	GO:0017148	negative regulation of translation	1	50	96	19990	4.16	0.214	Q9M0G2	GO_BP
Cluster2	GO:0007399	nervous system development	1	50	142	19990	2.82	0.3	Q9FFV8	GO_BP
Cluster2	GO:0022008	neurogenesis	1	50	110	19990	3.63	0.241	Q9FFV8	GO_BP
Cluster2	GO:0046460	neutral lipid biosynthetic process	1	50	49	19990	8.16	0.116	Q940H6	GO_BP
Cluster2	GO:0006638	neutral lipid metabolic process	1	50	73	19990	5.48	0.167	Q940H6	GO_BP
Cluster2	GO:0071705	nitrogen compound transport	7	50	1030	19990	2.72	0.0136	F4IAT2 O81283 P28185 Q8LLD0 Q9FDZ5 Q9FYB7 Q9LM78	GO_BP
Cluster2	GO:0051168	nuclear export	3	50	136	19990	8.82	0.00478	F4IAT2 Q8LLD0 Q9FYB7	GO_BP
Cluster2	GO:0007097	nuclear migration	2	50	26	19990	30.75	0.00192	Q9C8E6 Q9LX99	GO_BP
Cluster2	GO:0031022	nuclear migration along microfilament	2	50	9	19990	88.84	0.000218	Q9C8E6 Q9LX99	GO_BP
Cluster2	GO:0051292	nuclear pore complex assembly	1	50	8	19990	49.98	0.0198	Q8LLD0	GO_BP
Cluster2	GO:0006999	nuclear pore organization	1	50	15	19990	26.65	0.0369	Q8LLD0	GO_BP
Cluster2	GO:0051169	nuclear transport	3	50	207	19990	5.79	0.015	F4IAT2 Q8LLD0 Q9FYB7	GO_BP
Cluster2	GO:0000956	nuclear-transcribed mRNA catabolic process	1	50	122	19990	3.28	0.264	Q9LTT8	GO_BP
Cluster2	GO:0090304	nucleic acid metabolic process	9	50	3016	19990	1.19	0.338	B6EUA9 F4IAT2 P92966 Q8LLD0 Q940X9 Q9FYB7 Q9LTT8 Q9SAG7 Q9SW95	GO_BP
Cluster2	GO:0050657	nucleic acid transport	3	50	133	19990	9.02	0.00449	F4IAT2 Q8LLD0 Q9FYB7	GO_BP
Cluster2	GO:0034655	nucleobase-containing compound catabolic process	2	50	261	19990	3.06	0.139	Q940X9 Q9LTT8	GO_BP
Cluster2	GO:0006139	nucleobase-containing compound metabolic process	9	50	3553	19990	1.01	0.541	B6EUA9 F4IAT2 P92966 Q8LLD0 Q940X9 Q9FYB7 Q9LTT8 Q9SAG7 Q9SW95	GO_BP
Cluster2	GO:0015931	nucleobase-containing compound transport	4	50	217	19990	7.37	0.0021	F4IAT2 Q8LLD0 Q9FDZ5 Q9FYB7	GO_BP
Cluster2	GO:0006913	nucleocytoplasmic transport	3	50	207	19990	5.79	0.015	F4IAT2 Q8LLD0 Q9FYB7	GO_BP
Cluster2	GO:0015780	nucleotide-sugar transmembrane transport	1	50	45	19990	8.88	0.107	Q9FDZ5	GO_BP
Cluster2	GO:0051647	nucleus localization	2	50	26	19990	30.75	0.00192	Q9C8E6 Q9LX99	GO_BP
Cluster2	GO:0006997	nucleus organization	1	50	113	19990	3.54	0.247	Q8LLD0	GO_BP
Cluster2	GO:0014003	oligodendrocyte development	1	50	6	19990	66.63	0.0149	Q9FFV8	GO_BP
Cluster2	GO:0048709	oligodendrocyte differentiation	1	50	6	19990	66.63	0.0149	Q9FFV8	GO_BP
Cluster2	GO:0009311	oligosaccharide metabolic process	1	50	117	19990	3.42	0.255	Q940H6	GO_BP
Cluster2	GO:0051640	organelle localization	4	50	271	19990	5.9	0.00466	Q8LLD0 Q9C8E6 Q9LI74 Q9LX99	GO_BP
Cluster2	GO:0006996	organelle organization	7	50	2603	19990	1.08	0.481	B6EUA9 O65655 Q8LLD0 Q9C8E6 Q9LI74 Q9LM78 Q9LX99	GO_BP
Cluster2	GO:0016053	organic acid biosynthetic process	1	50	667	19990	0.6	0.817	Q940H6	GO_BP
Cluster2	GO:0006082	organic acid metabolic process	5	50	1468	19990	1.36	0.305	Q8L7R3 Q940H6 Q9FIW9 Q9LHF0 Q9SW95	GO_BP
Cluster2	GO:0090407	organophosphate biosynthetic process	1	50	450	19990	0.89	0.68	Q8L7R3	GO_BP
Cluster2	GO:0019637	organophosphate metabolic process	2	50	777	19990	1.03	0.584	Q8L7R3 Q9FMJ0	GO_BP
Cluster2	GO:0001541	ovarian follicle development	1	50	11	19990	36.35	0.0272	Q9FFV8	GO_BP
Cluster2	GO:0043436	oxoacid metabolic process	5	50	1466	19990	1.36	0.304	Q8L7R3 Q940H6 Q9FIW9 Q9LHF0 Q9SW95	GO_BP
Cluster2	GO:0007389	pattern specification process	1	50	350	19990	1.14	0.587	O48847	GO_BP
Cluster2	GO:0045489	pectin biosynthetic process	1	50	51	19990	7.84	0.12	O48847	GO_BP
Cluster2	GO:0045488	pectin metabolic process	1	50	73	19990	5.48	0.167	O48847	GO_BP
Cluster2	GO:0043043	peptide biosynthetic process	3	50	467	19990	2.57	0.111	O50061 Q9FFV8 Q9SW95	GO_BP
Cluster2	GO:0006518	peptide metabolic process	3	50	568	19990	2.11	0.169	O50061 Q9FFV8 Q9SW95	GO_BP
Cluster2	GO:0015833	peptide transport	6	50	691	19990	3.47	0.00728	F4IAT2 O81283 P28185 Q8LLD0 Q9FYB7 Q9LM78	GO_BP
Cluster2	GO:0018193	peptidyl-amino acid modification	1	50	564	19990	0.71	0.761	Q0WRJ7	GO_BP
Cluster2	GO:0018208	peptidyl-proline modification	1	50	87	19990	4.6	0.196	Q0WRJ7	GO_BP
Cluster2	GO:0006796	phosphate-containing compound metabolic process	6	50	2467	19990	0.97	0.594	O80345 Q39192 Q39193 Q8L7R3 Q940H6 Q9FMJ0	GO_BP
Cluster2	GO:0046488	phosphatidylinositol metabolic process	1	50	110	19990	3.63	0.241	Q9FMJ0	GO_BP
Cluster2	GO:0046854	phosphatidylinositol phosphate biosynthetic process	1	50	43	19990	9.3	0.102	Q9FMJ0	GO_BP
Cluster2	GO:0048015	phosphatidylinositol-mediated signaling	1	50	12	19990	33.32	0.0296	Q9FMJ0	GO_BP
Cluster2	GO:0008654	phospholipid biosynthetic process	1	50	147	19990	2.72	0.309	Q8L7R3	GO_BP
Cluster2	GO:0006644	phospholipid metabolic process	2	50	291	19990	2.75	0.165	Q8L7R3 Q9FMJ0	GO_BP
Cluster2	GO:0006793	phosphorus metabolic process	6	50	2513	19990	0.95	0.613	O80345 Q39192 Q39193 Q8L7R3 Q940H6 Q9FMJ0	GO_BP
Cluster2	GO:0016310	phosphorylation	5	50	1678	19990	1.19	0.411	O80345 Q39192 Q39193 Q940H6 Q9FMJ0	GO_BP
Cluster2	GO:0010205	photoinhibition	1	50	29	19990	13.79	0.0701	Q8RY22	GO_BP
Cluster2	GO:0015979	photosynthesis	1	50	213	19990	1.88	0.415	Q0WRJ7	GO_BP
Cluster2	GO:0019684	photosynthesis, light reaction	1	50	151	19990	2.65	0.316	Q0WRJ7	GO_BP
Cluster2	GO:0010207	photosystem II assembly	1	50	18	19990	22.21	0.0441	Q0WRJ7	GO_BP
Cluster2	GO:0048827	phyllome development	4	50	861	19990	1.86	0.168	Q940H6 Q9LTT8 Q9LYG9 Q9M0G2	GO_BP
Cluster2	GO:0090627	plant epidermal cell differentiation	2	50	320	19990	2.5	0.191	Q9FF53 Q9FMJ0	GO_BP
Cluster2	GO:0090558	plant epidermis development	2	50	538	19990	1.49	0.391	Q9FF53 Q9FMJ0	GO_BP
Cluster2	GO:0099402	plant organ development	7	50	1873	19990	1.49	0.184	O80345 Q940H6 Q9FF53 Q9FMJ0 Q9LTT8 Q9LYG9 Q9M0G2	GO_BP
Cluster2	GO:1905392	plant organ morphogenesis	4	50	782	19990	2.05	0.131	O80345 Q9FF53 Q9FMJ0 Q9LTT8	GO_BP
Cluster2	GO:0090693	plant organ senescence	2	50	228	19990	3.51	0.111	Q9LYG9 Q9M0G2	GO_BP
Cluster2	GO:0009827	plant-type cell wall modification	1	50	69	19990	5.79	0.159	O48847	GO_BP
Cluster2	GO:0009664	plant-type cell wall organization	1	50	220	19990	1.82	0.425	O48847	GO_BP
Cluster2	GO:0071669	plant-type cell wall organization or biogenesis	1	50	421	19990	0.95	0.655	O48847	GO_BP
Cluster2	GO:0051644	plastid localization	3	50	42	19990	28.56	0.000158	Q9C8E6 Q9LI74 Q9LX99	GO_BP
Cluster2	GO:0009657	plastid organization	3	50	380	19990	3.16	0.0694	Q9C8E6 Q9LI74 Q9LX99	GO_BP
Cluster2	GO:0009944	polarity specification of adaxial/abaxial axis	1	50	39	19990	10.25	0.0931	O48847	GO_BP
Cluster2	GO:0048868	pollen tube development	1	50	314	19990	1.27	0.547	Q9FMJ0	GO_BP
Cluster2	GO:0009860	pollen tube growth	1	50	241	19990	1.66	0.455	Q9FMJ0	GO_BP
Cluster2	GO:0009856	pollination	1	50	393	19990	1.02	0.63	Q9FMJ0	GO_BP
Cluster2	GO:0000271	polysaccharide biosynthetic process	1	50	232	19990	1.72	0.443	O48847	GO_BP
Cluster2	GO:0005976	polysaccharide metabolic process	1	50	390	19990	1.03	0.627	O48847	GO_BP
Cluster2	GO:0046931	pore complex assembly	1	50	9	19990	44.42	0.0223	Q8LLD0	GO_BP
Cluster2	GO:0043065	positive regulation of apoptotic process	1	50	43	19990	9.3	0.102	O65655	GO_BP
Cluster2	GO:0048518	positive regulation of biological process	10	50	2677	19990	1.49	0.124	O48847 O65655 O80345 Q8LLD0 Q940H6 Q9FFV8 Q9FIW9 Q9FNQ0 Q9LHF0 Q9M0G2	GO_BP
Cluster2	GO:0009891	positive regulation of biosynthetic process	5	50	1054	19990	1.9	0.122	O48847 Q8LLD0 Q9FIW9 Q9FNQ0 Q9LHF0	GO_BP
Cluster2	GO:0009896	positive regulation of catabolic process	1	50	187	19990	2.14	0.375	Q9M0G2	GO_BP
Cluster2	GO:0043085	positive regulation of catalytic activity	1	50	360	19990	1.11	0.597	O80345	GO_BP
Cluster2	GO:0010647	positive regulation of cell communication	1	50	309	19990	1.29	0.542	Q940H6	GO_BP
Cluster2	GO:0045597	positive regulation of cell differentiation	1	50	62	19990	6.45	0.144	O65655	GO_BP
Cluster2	GO:0031328	positive regulation of cellular biosynthetic process	5	50	1021	19990	1.96	0.111	O48847 Q8LLD0 Q9FIW9 Q9FNQ0 Q9LHF0	GO_BP
Cluster2	GO:0031331	positive regulation of cellular catabolic process	1	50	175	19990	2.28	0.356	Q9M0G2	GO_BP
Cluster2	GO:0031325	positive regulation of cellular metabolic process	7	50	1424	19990	1.97	0.0627	O48847 O80345 Q8LLD0 Q9FIW9 Q9FNQ0 Q9LHF0 Q9M0G2	GO_BP
Cluster2	GO:0048522	positive regulation of cellular process	9	50	2038	19990	1.77	0.0637	O48847 O65655 O80345 Q8LLD0 Q940H6 Q9FIW9 Q9FNQ0 Q9LHF0 Q9M0G2	GO_BP
Cluster2	GO:1905959	positive regulation of cellular response to alcohol	1	50	105	19990	3.81	0.232	Q940H6	GO_BP
Cluster2	GO:0031349	positive regulation of defense response	1	50	317	19990	1.26	0.551	Q8LLD0	GO_BP
Cluster2	GO:0051094	positive regulation of developmental process	1	50	375	19990	1.07	0.613	O65655	GO_BP
Cluster2	GO:0045893	positive regulation of DNA-templated transcription	4	50	838	19990	1.91	0.157	O48847 Q9FIW9 Q9FNQ0 Q9LHF0	GO_BP
Cluster2	GO:0010628	positive regulation of gene expression	5	50	986	19990	2.03	0.099	O48847 Q8LLD0 Q9FIW9 Q9FNQ0 Q9LHF0	GO_BP
Cluster2	GO:1903708	positive regulation of hemopoiesis	1	50	6	19990	66.63	0.0149	O65655	GO_BP
Cluster2	GO:0050778	positive regulation of immune response	2	50	218	19990	3.67	0.103	Q8LLD0 Q9FFV8	GO_BP
Cluster2	GO:0002684	positive regulation of immune system process	3	50	226	19990	5.31	0.0189	O65655 Q8LLD0 Q9FFV8	GO_BP
Cluster2	GO:0045089	positive regulation of innate immune response	1	50	198	19990	2.02	0.392	Q8LLD0	GO_BP
Cluster2	GO:0033674	positive regulation of kinase activity	1	50	165	19990	2.42	0.34	O80345	GO_BP
Cluster2	GO:1902107	positive regulation of leukocyte differentiation	1	50	5	19990	79.96	0.0124	O65655	GO_BP
Cluster2	GO:0010557	positive regulation of macromolecule biosynthetic process	5	50	984	19990	2.03	0.0983	O48847 Q8LLD0 Q9FIW9 Q9FNQ0 Q9LHF0	GO_BP
Cluster2	GO:0010604	positive regulation of macromolecule metabolic process	7	50	1393	19990	2.01	0.0569	O48847 O80345 Q8LLD0 Q9FIW9 Q9FNQ0 Q9LHF0 Q9M0G2	GO_BP
Cluster2	GO:0009893	positive regulation of metabolic process	7	50	1535	19990	1.82	0.086	O48847 O80345 Q8LLD0 Q9FIW9 Q9FNQ0 Q9LHF0 Q9M0G2	GO_BP
Cluster2	GO:0044093	positive regulation of molecular function	1	50	412	19990	0.97	0.647	O80345	GO_BP
Cluster2	GO:0045657	positive regulation of monocyte differentiation	1	50	1	19990	399.8	0.0025	O65655	GO_BP
Cluster2	GO:0061014	positive regulation of mRNA catabolic process	1	50	40	19990	10	0.0954	Q9M0G2	GO_BP
Cluster2	GO:1903313	positive regulation of mRNA metabolic process	2	50	52	19990	15.38	0.00751	Q8LLD0 Q9M0G2	GO_BP
Cluster2	GO:0050685	positive regulation of mRNA processing	1	50	12	19990	33.32	0.0296	Q8LLD0	GO_BP
Cluster2	GO:0048026	positive regulation of mRNA splicing, via spliceosome	1	50	11	19990	36.35	0.0272	Q8LLD0	GO_BP
Cluster2	GO:0051240	positive regulation of multicellular organismal process	1	50	357	19990	1.12	0.594	O65655	GO_BP
Cluster2	GO:0045639	positive regulation of myeloid cell differentiation	1	50	1	19990	399.8	0.0025	O65655	GO_BP
Cluster2	GO:0002763	positive regulation of myeloid leukocyte differentiation	1	50	1	19990	399.8	0.0025	O65655	GO_BP
Cluster2	GO:0045937	positive regulation of phosphate metabolic process	1	50	182	19990	2.2	0.367	O80345	GO_BP
Cluster2	GO:0010562	positive regulation of phosphorus metabolic process	1	50	182	19990	2.2	0.367	O80345	GO_BP
Cluster2	GO:0042327	positive regulation of phosphorylation	1	50	181	19990	2.21	0.366	O80345	GO_BP
Cluster2	GO:0043068	positive regulation of programmed cell death	1	50	91	19990	4.39	0.204	O65655	GO_BP
Cluster2	GO:0045860	positive regulation of protein kinase activity	1	50	160	19990	2.5	0.331	O80345	GO_BP
Cluster2	GO:0051247	positive regulation of protein metabolic process	1	50	404	19990	0.99	0.64	O80345	GO_BP
Cluster2	GO:0031401	positive regulation of protein modification process	1	50	250	19990	1.6	0.467	O80345	GO_BP
Cluster2	GO:0001934	positive regulation of protein phosphorylation	1	50	176	19990	2.27	0.358	O80345	GO_BP
Cluster2	GO:1901421	positive regulation of response to alcohol	1	50	105	19990	3.81	0.232	Q940H6	GO_BP
Cluster2	GO:0048584	positive regulation of response to stimulus	3	50	739	19990	1.62	0.282	Q8LLD0 Q940H6 Q9FFV8	GO_BP
Cluster2	GO:1902680	positive regulation of RNA biosynthetic process	5	50	873	19990	2.29	0.0661	O48847 Q8LLD0 Q9FIW9 Q9FNQ0 Q9LHF0	GO_BP
Cluster2	GO:0051254	positive regulation of RNA metabolic process	6	50	926	19990	2.59	0.0272	O48847 Q8LLD0 Q9FIW9 Q9FNQ0 Q9LHF0 Q9M0G2	GO_BP
Cluster2	GO:0033120	positive regulation of RNA splicing	1	50	12	19990	33.32	0.0296	Q8LLD0	GO_BP
Cluster2	GO:0009967	positive regulation of signal transduction	1	50	293	19990	1.36	0.523	Q940H6	GO_BP
Cluster2	GO:0023056	positive regulation of signaling	1	50	299	19990	1.34	0.53	Q940H6	GO_BP
Cluster2	GO:0045944	positive regulation of transcription by RNA polymerase II	1	50	276	19990	1.45	0.501	Q9FNQ0	GO_BP
Cluster2	GO:0051347	positive regulation of transferase activity	1	50	191	19990	2.09	0.382	O80345	GO_BP
Cluster2	GO:0009791	post-embryonic development	2	50	2600	19990	0.31	0.992	O48847 Q9LTT8	GO_BP
Cluster2	GO:0016441	post-transcriptional gene silencing	2	50	150	19990	5.33	0.0542	F4IAT2 P92966	GO_BP
Cluster2	GO:0010608	post-transcriptional regulation of gene expression	3	50	381	19990	3.15	0.0699	F4IAT2 P92966 Q9M0G2	GO_BP
Cluster2	GO:0071805	potassium ion transmembrane transport	1	50	123	19990	3.25	0.266	Q8LPL8	GO_BP
Cluster2	GO:0006813	potassium ion transport	1	50	127	19990	3.15	0.273	Q8LPL8	GO_BP
Cluster2	GO:0000913	preprophase band assembly	1	50	10	19990	39.98	0.0247	Q9LX99	GO_BP
Cluster2	GO:0044238	primary metabolic process	21	50	9160	19990	0.92	0.753	B6EUA9 F4IAT2 O48847 O50061 O80345 P92966 Q0WRJ7 Q39192 Q39193 Q8L7R3 Q8LLD0 Q8RY22 Q8W4N3 Q940H6 Q940X9 Q9FFV8 Q9FMJ0 Q9FYB7 Q9LTT8 Q9SAG7 Q9SW95	GO_BP
Cluster2	GO:0031053	primary miRNA processing	1	50	17	19990	23.52	0.0417	P92966	GO_BP
Cluster2	GO:0010072	primary shoot apical meristem specification	1	50	33	19990	12.12	0.0794	Q9LTT8	GO_BP
Cluster2	GO:0012501	programmed cell death	2	50	282	19990	2.84	0.157	O65655 Q9LYG9	GO_BP
Cluster2	GO:0097468	programmed cell death in response to reactive oxygen species	1	50	12	19990	33.32	0.0296	Q9LYG9	GO_BP
Cluster2	GO:0046777	protein autophosphorylation	1	50	421	19990	0.95	0.655	Q940H6	GO_BP
Cluster2	GO:0030163	protein catabolic process	1	50	867	19990	0.46	0.891	Q8W4N3	GO_BP
Cluster2	GO:0051259	protein complex oligomerization	1	50	151	19990	2.65	0.316	Q5XEZ5	GO_BP
Cluster2	GO:0006611	protein export from nucleus	3	50	124	19990	9.67	0.00369	F4IAT2 Q8LLD0 Q9FYB7	GO_BP
Cluster2	GO:0006457	protein folding	2	50	179	19990	4.47	0.0739	P51818 Q0WRJ7	GO_BP
Cluster2	GO:0017038	protein import	2	50	190	19990	4.21	0.0818	O81283 Q8LLD0	GO_BP
Cluster2	GO:0045037	protein import into chloroplast stroma	1	50	29	19990	13.79	0.0701	O81283	GO_BP
Cluster2	GO:0006606	protein import into nucleus	1	50	81	19990	4.94	0.184	Q8LLD0	GO_BP
Cluster2	GO:0008104	protein localization	7	50	834	19990	3.36	0.00448	F4IAT2 F4KG14 O81283 P28185 Q8LLD0 Q9FYB7 Q9LM78	GO_BP
Cluster2	GO:0072598	protein localization to chloroplast	1	50	61	19990	6.55	0.142	O81283	GO_BP
Cluster2	GO:0034504	protein localization to nucleus	2	50	95	19990	8.42	0.0236	F4KG14 Q8LLD0	GO_BP
Cluster2	GO:0033365	protein localization to organelle	3	50	408	19990	2.94	0.082	F4KG14 O81283 Q8LLD0	GO_BP
Cluster2	GO:0019538	protein metabolic process	10	50	4312	19990	0.93	0.661	O50061 O80345 Q0WRJ7 Q39192 Q39193 Q8RY22 Q8W4N3 Q940H6 Q9FFV8 Q9SW95	GO_BP
Cluster2	GO:0036211	protein modification process	5	50	3042	19990	0.66	0.896	O80345 Q0WRJ7 Q39192 Q39193 Q940H6	GO_BP
Cluster2	GO:0000413	protein peptidyl-prolyl isomerization	1	50	58	19990	6.89	0.135	Q0WRJ7	GO_BP
Cluster2	GO:0006468	protein phosphorylation	4	50	1332	19990	1.2	0.429	O80345 Q39192 Q39193 Q940H6	GO_BP
Cluster2	GO:0006605	protein targeting	1	50	274	19990	1.46	0.499	O81283	GO_BP
Cluster2	GO:0045036	protein targeting to chloroplast	1	50	58	19990	6.89	0.135	O81283	GO_BP
Cluster2	GO:0051262	protein tetramerization	1	50	51	19990	7.84	0.12	Q5XEZ5	GO_BP
Cluster2	GO:0071806	protein transmembrane transport	1	50	130	19990	3.08	0.279	O81283	GO_BP
Cluster2	GO:0015031	protein transport	6	50	661	19990	3.63	0.0059	F4IAT2 O81283 P28185 Q8LLD0 Q9FYB7 Q9LM78	GO_BP
Cluster2	GO:0065003	protein-containing complex assembly	5	50	800	19990	2.5	0.0488	P51818 Q0WRJ7 Q5XEZ5 Q8LLD0 Q9FYB7	GO_BP
Cluster2	GO:0031503	protein-containing complex localization	3	50	136	19990	8.82	0.00478	F4IAT2 Q8LLD0 Q9FYB7	GO_BP
Cluster2	GO:0043933	protein-containing complex organization	5	50	902	19990	2.22	0.0739	P51818 Q0WRJ7 Q5XEZ5 Q8LLD0 Q9FYB7	GO_BP
Cluster2	GO:0022618	protein-RNA complex assembly	1	50	261	19990	1.53	0.482	Q9FYB7	GO_BP
Cluster2	GO:0071826	protein-RNA complex organization	1	50	271	19990	1.48	0.495	Q9FYB7	GO_BP
Cluster2	GO:0006508	proteolysis	2	50	1229	19990	0.65	0.821	Q8RY22 Q8W4N3	GO_BP
Cluster2	GO:0051603	proteolysis involved in protein catabolic process	1	50	741	19990	0.54	0.849	Q8W4N3	GO_BP
Cluster2	GO:0090480	purine nucleotide-sugar transmembrane transport	1	50	21	19990	19.04	0.0513	Q9FDZ5	GO_BP
Cluster2	GO:0003002	regionalization	1	50	300	19990	1.33	0.531	O48847	GO_BP
Cluster2	GO:0009787	regulation of abscisic acid-activated signaling pathway	3	50	274	19990	4.38	0.0311	O23593 Q940H6 Q9C8E6	GO_BP
Cluster2	GO:0034248	regulation of amide metabolic process	1	50	209	19990	1.91	0.409	Q9M0G2	GO_BP
Cluster2	GO:0022603	regulation of anatomical structure morphogenesis	1	50	344	19990	1.16	0.581	B6EUA9	GO_BP
Cluster2	GO:0010359	regulation of anion channel activity	1	50	24	19990	16.66	0.0584	Q940H6	GO_BP
Cluster2	GO:0042981	regulation of apoptotic process	1	50	127	19990	3.15	0.273	O65655	GO_BP
Cluster2	GO:0050789	regulation of biological process	28	50	8211	19990	1.36	0.0234	B6EUA9 F4IAT2 F4KG14 O23593 O48847 O65655 O80345 O81283 P28185 P92966 Q39192 Q39193 Q5XEZ5 Q6NQK0 Q8GWP1 Q8LLD0 Q8RY22 Q940H6 Q940X9 Q9C8E6 Q9FFV8 Q9FIW9 Q9FMJ0 Q9FNQ0 Q9FYB7 Q9LHF0 Q9LTT8 Q9M0G2	GO_BP
Cluster2	GO:0065008	regulation of biological quality	5	50	2115	19990	0.95	0.621	B6EUA9 O65655 Q8H1F3 Q9C8E6 Q9M0G2	GO_BP
Cluster2	GO:0009889	regulation of biosynthetic process	7	50	3576	19990	0.78	0.815	O48847 Q8GWP1 Q8LLD0 Q9FIW9 Q9FNQ0 Q9LHF0 Q9M0G2	GO_BP
Cluster2	GO:0090279	regulation of calcium ion import	1	50	7	19990	57.11	0.0174	Q5XEZ5	GO_BP
Cluster2	GO:0051924	regulation of calcium ion transport	1	50	19	19990	21.04	0.0465	Q5XEZ5	GO_BP
Cluster2	GO:0006109	regulation of carbohydrate metabolic process	1	50	127	19990	3.15	0.273	O48847	GO_BP
Cluster2	GO:0009894	regulation of catabolic process	1	50	346	19990	1.16	0.583	Q9M0G2	GO_BP
Cluster2	GO:0050790	regulation of catalytic activity	2	50	669	19990	1.2	0.502	O80345 Q8GWP1	GO_BP
Cluster2	GO:0010646	regulation of cell communication	3	50	1012	19990	1.19	0.468	O23593 Q940H6 Q9C8E6	GO_BP
Cluster2	GO:0051726	regulation of cell cycle	3	50	478	19990	2.51	0.117	B6EUA9 O80345 Q6NQK0	GO_BP
Cluster2	GO:0010564	regulation of cell cycle process	2	50	235	19990	3.4	0.117	B6EUA9 Q6NQK0	GO_BP
Cluster2	GO:0045595	regulation of cell differentiation	1	50	271	19990	1.48	0.495	O65655	GO_BP
Cluster2	GO:0051302	regulation of cell division	1	50	178	19990	2.25	0.361	B6EUA9	GO_BP
Cluster2	GO:0022604	regulation of cell morphogenesis	1	50	197	19990	2.03	0.391	B6EUA9	GO_BP
Cluster2	GO:0008360	regulation of cell shape	1	50	67	19990	5.97	0.155	B6EUA9	GO_BP
Cluster2	GO:1903338	regulation of cell wall organization or biogenesis	1	50	55	19990	7.27	0.129	O48847	GO_BP
Cluster2	GO:1902066	regulation of cell wall pectin metabolic process	1	50	7	19990	57.11	0.0174	O48847	GO_BP
Cluster2	GO:0031326	regulation of cellular biosynthetic process	7	50	3532	19990	0.79	0.804	O48847 Q8GWP1 Q8LLD0 Q9FIW9 Q9FNQ0 Q9LHF0 Q9M0G2	GO_BP
Cluster2	GO:0031329	regulation of cellular catabolic process	1	50	285	19990	1.4	0.513	Q9M0G2	GO_BP
Cluster2	GO:0051128	regulation of cellular component organization	3	50	894	19990	1.34	0.388	B6EUA9 O48847 Q6NQK0	GO_BP
Cluster2	GO:0031323	regulation of cellular metabolic process	12	50	4340	19990	1.11	0.401	O48847 O65655 O80345 Q8GWP1 Q8LLD0 Q8RY22 Q940H6 Q9FIW9 Q9FNQ0 Q9FYB7 Q9LHF0 Q9M0G2	GO_BP
Cluster2	GO:0050794	regulation of cellular process	24	50	7199	19990	1.33	0.0544	B6EUA9 F4KG14 O23593 O48847 O65655 O80345 O81283 P28185 Q39192 Q39193 Q6NQK0 Q8GWP1 Q8LLD0 Q8RY22 Q940H6 Q9C8E6 Q9FFV8 Q9FIW9 Q9FMJ0 Q9FNQ0 Q9FYB7 Q9LHF0 Q9LTT8 Q9M0G2	GO_BP
Cluster2	GO:1905957	regulation of cellular response to alcohol	3	50	274	19990	4.38	0.0311	O23593 Q940H6 Q9C8E6	GO_BP
Cluster2	GO:1904029	regulation of cyclin-dependent protein kinase activity	1	50	40	19990	10	0.0954	O80345	GO_BP
Cluster2	GO:0032465	regulation of cytokinesis	1	50	42	19990	9.52	0.0999	B6EUA9	GO_BP
Cluster2	GO:0031347	regulation of defense response	1	50	718	19990	0.56	0.84	Q8LLD0	GO_BP
Cluster2	GO:0035303	regulation of dephosphorylation	1	50	50	19990	8	0.118	Q8GWP1	GO_BP
Cluster2	GO:0050793	regulation of developmental process	7	50	1631	19990	1.72	0.11	B6EUA9 O48847 O65655 Q39192 Q39193 Q9C8E6 Q9FNQ0	GO_BP
Cluster2	GO:0006355	regulation of DNA-templated transcription	6	50	3046	19990	0.79	0.794	O48847 Q8GWP1 Q9FIW9 Q9FNQ0 Q9LHF0 Q9M0G2	GO_BP
Cluster2	GO:0032784	regulation of DNA-templated transcription elongation	1	50	33	19990	12.12	0.0794	Q9FNQ0	GO_BP
Cluster2	GO:0045995	regulation of embryonic development	1	50	37	19990	10.81	0.0886	O48847	GO_BP
Cluster2	GO:0009909	regulation of flower development	2	50	320	19990	2.5	0.191	O48847 Q9FNQ0	GO_BP
Cluster2	GO:0010468	regulation of gene expression	13	50	3748	19990	1.39	0.13	F4IAT2 O48847 O65655 P92966 Q8GWP1 Q8LLD0 Q940X9 Q9FIW9 Q9FNQ0 Q9FYB7 Q9LHF0 Q9LTT8 Q9M0G2	GO_BP
Cluster2	GO:0043467	regulation of generation of precursor metabolites and energy	1	50	58	19990	6.89	0.135	Q8RY22	GO_BP
Cluster2	GO:1903706	regulation of hemopoiesis	1	50	30	19990	13.33	0.0724	O65655	GO_BP
Cluster2	GO:0051336	regulation of hydrolase activity	1	50	243	19990	1.65	0.458	Q8GWP1	GO_BP
Cluster2	GO:0050776	regulation of immune response	2	50	342	19990	2.34	0.211	Q8LLD0 Q9FFV8	GO_BP
Cluster2	GO:0002682	regulation of immune system process	3	50	404	19990	2.97	0.0801	O65655 Q8LLD0 Q9FFV8	GO_BP
Cluster2	GO:0045088	regulation of innate immune response	1	50	300	19990	1.33	0.531	Q8LLD0	GO_BP
Cluster2	GO:0043549	regulation of kinase activity	1	50	216	19990	1.85	0.42	O80345	GO_BP
Cluster2	GO:2000024	regulation of leaf development	1	50	166	19990	2.41	0.341	O48847	GO_BP
Cluster2	GO:1902105	regulation of leukocyte differentiation	1	50	8	19990	49.98	0.0198	O65655	GO_BP
Cluster2	GO:0032879	regulation of localization	3	50	532	19990	2.25	0.148	P28185 Q5XEZ5 Q940H6	GO_BP
Cluster2	GO:0010556	regulation of macromolecule biosynthetic process	7	50	3380	19990	0.83	0.764	O48847 Q8GWP1 Q8LLD0 Q9FIW9 Q9FNQ0 Q9LHF0 Q9M0G2	GO_BP
Cluster2	GO:0060255	regulation of macromolecule metabolic process	14	50	4405	19990	1.27	0.196	F4IAT2 O48847 O65655 O80345 P92966 Q8GWP1 Q8LLD0 Q940X9 Q9FIW9 Q9FNQ0 Q9FYB7 Q9LHF0 Q9LTT8 Q9M0G2	GO_BP
Cluster2	GO:0048509	regulation of meristem development	1	50	245	19990	1.63	0.461	O48847	GO_BP
Cluster2	GO:0019222	regulation of metabolic process	16	50	4885	19990	1.31	0.14	F4IAT2 O48847 O65655 O80345 P92966 Q8GWP1 Q8LLD0 Q8RY22 Q940H6 Q940X9 Q9FIW9 Q9FNQ0 Q9FYB7 Q9LHF0 Q9LTT8 Q9M0G2	GO_BP
Cluster2	GO:0010959	regulation of metal ion transport	1	50	43	19990	9.3	0.102	Q5XEZ5	GO_BP
Cluster2	GO:0007346	regulation of mitotic cell cycle	1	50	265	19990	1.51	0.487	Q6NQK0	GO_BP
Cluster2	GO:0007088	regulation of mitotic nuclear division	1	50	62	19990	6.45	0.144	Q6NQK0	GO_BP
Cluster2	GO:0065009	regulation of molecular function	3	50	895	19990	1.34	0.389	O80345 Q8GWP1 Q940H6	GO_BP
Cluster2	GO:1903959	regulation of monoatomic anion transmembrane transport	1	50	31	19990	12.9	0.0748	Q940H6	GO_BP
Cluster2	GO:0044070	regulation of monoatomic anion transport	1	50	39	19990	10.25	0.0931	Q940H6	GO_BP
Cluster2	GO:0034765	regulation of monoatomic ion transmembrane transport	1	50	65	19990	6.15	0.15	Q940H6	GO_BP
Cluster2	GO:0043269	regulation of monoatomic ion transport	2	50	98	19990	8.16	0.025	Q5XEZ5 Q940H6	GO_BP
Cluster2	GO:0045655	regulation of monocyte differentiation	1	50	1	19990	399.8	0.0025	O65655	GO_BP
Cluster2	GO:0061013	regulation of mRNA catabolic process	1	50	74	19990	5.4	0.169	Q9M0G2	GO_BP
Cluster2	GO:1903311	regulation of mRNA metabolic process	4	50	154	19990	10.38	0.000592	O65655 Q8LLD0 Q9FYB7 Q9M0G2	GO_BP
Cluster2	GO:0050684	regulation of mRNA processing	3	50	95	19990	12.63	0.00173	O65655 Q8LLD0 Q9FYB7	GO_BP
Cluster2	GO:0048024	regulation of mRNA splicing, via spliceosome	3	50	79	19990	15.18	0.00102	O65655 Q8LLD0 Q9FYB7	GO_BP
Cluster2	GO:0043488	regulation of mRNA stability	1	50	59	19990	6.78	0.138	Q9M0G2	GO_BP
Cluster2	GO:2000026	regulation of multicellular organismal development	6	50	1217	19990	1.97	0.0817	O48847 O65655 Q39192 Q39193 Q9C8E6 Q9FNQ0	GO_BP
Cluster2	GO:0051239	regulation of multicellular organismal process	6	50	1370	19990	1.75	0.125	O48847 O65655 Q39192 Q39193 Q9C8E6 Q9FNQ0	GO_BP
Cluster2	GO:0045637	regulation of myeloid cell differentiation	1	50	14	19990	28.56	0.0345	O65655	GO_BP
Cluster2	GO:0002761	regulation of myeloid leukocyte differentiation	1	50	4	19990	99.95	0.00997	O65655	GO_BP
Cluster2	GO:0051783	regulation of nuclear division	1	50	89	19990	4.49	0.2	Q6NQK0	GO_BP
Cluster2	GO:0033043	regulation of organelle organization	1	50	480	19990	0.83	0.704	Q6NQK0	GO_BP
Cluster2	GO:0010921	regulation of phosphatase activity	1	50	42	19990	9.52	0.0999	Q8GWP1	GO_BP
Cluster2	GO:0019220	regulation of phosphate metabolic process	2	50	323	19990	2.48	0.193	O80345 Q8GWP1	GO_BP
Cluster2	GO:0051174	regulation of phosphorus metabolic process	2	50	323	19990	2.48	0.193	O80345 Q8GWP1	GO_BP
Cluster2	GO:0042325	regulation of phosphorylation	1	50	271	19990	1.48	0.495	O80345	GO_BP
Cluster2	GO:0010109	regulation of photosynthesis	1	50	76	19990	5.26	0.174	Q8RY22	GO_BP
Cluster2	GO:0042548	regulation of photosynthesis, light reaction	1	50	43	19990	9.3	0.102	Q8RY22	GO_BP
Cluster2	GO:0032881	regulation of polysaccharide metabolic process	1	50	40	19990	10	0.0954	O48847	GO_BP
Cluster2	GO:0048580	regulation of post-embryonic development	5	50	839	19990	2.38	0.0577	O48847 Q39192 Q39193 Q9C8E6 Q9FNQ0	GO_BP
Cluster2	GO:0080090	regulation of primary metabolic process	10	50	4179	19990	0.96	0.618	O48847 O65655 O80345 Q8GWP1 Q8LLD0 Q9FIW9 Q9FNQ0 Q9FYB7 Q9LHF0 Q9M0G2	GO_BP
Cluster2	GO:0043067	regulation of programmed cell death	1	50	247	19990	1.62	0.463	O65655	GO_BP
Cluster2	GO:0045859	regulation of protein kinase activity	1	50	211	19990	1.89	0.412	O80345	GO_BP
Cluster2	GO:0051246	regulation of protein metabolic process	2	50	853	19990	0.94	0.636	O80345 Q9M0G2	GO_BP
Cluster2	GO:0031399	regulation of protein modification process	1	50	424	19990	0.94	0.658	O80345	GO_BP
Cluster2	GO:0001932	regulation of protein phosphorylation	1	50	250	19990	1.6	0.467	O80345	GO_BP
Cluster2	GO:0071900	regulation of protein serine/threonine kinase activity	1	50	120	19990	3.33	0.26	O80345	GO_BP
Cluster2	GO:2000377	regulation of reactive oxygen species metabolic process	1	50	102	19990	3.92	0.226	Q940H6	GO_BP
Cluster2	GO:2000241	regulation of reproductive process	2	50	648	19990	1.23	0.485	O48847 Q9FNQ0	GO_BP
Cluster2	GO:1901419	regulation of response to alcohol	3	50	274	19990	4.38	0.0311	O23593 Q940H6 Q9C8E6	GO_BP
Cluster2	GO:0047484	regulation of response to osmotic stress	1	50	88	19990	4.54	0.198	O48847	GO_BP
Cluster2	GO:1901000	regulation of response to salt stress	1	50	71	19990	5.63	0.163	O48847	GO_BP
Cluster2	GO:0048583	regulation of response to stimulus	6	50	1885	19990	1.27	0.331	O23593 O48847 Q8LLD0 Q940H6 Q9C8E6 Q9FFV8	GO_BP
Cluster2	GO:0080134	regulation of response to stress	2	50	1008	19990	0.79	0.725	O48847 Q8LLD0	GO_BP
Cluster2	GO:2001141	regulation of RNA biosynthetic process	7	50	3109	19990	0.9	0.678	O48847 Q8GWP1 Q8LLD0 Q9FIW9 Q9FNQ0 Q9LHF0 Q9M0G2	GO_BP
Cluster2	GO:0051252	regulation of RNA metabolic process	9	50	3253	19990	1.11	0.428	O48847 O65655 Q8GWP1 Q8LLD0 Q9FIW9 Q9FNQ0 Q9FYB7 Q9LHF0 Q9M0G2	GO_BP
Cluster2	GO:0043484	regulation of RNA splicing	3	50	99	19990	12.12	0.00195	O65655 Q8LLD0 Q9FYB7	GO_BP
Cluster2	GO:0043487	regulation of RNA stability	1	50	75	19990	5.33	0.172	Q9M0G2	GO_BP
Cluster2	GO:0010029	regulation of seed germination	3	50	196	19990	6.12	0.013	Q39192 Q39193 Q9C8E6	GO_BP
Cluster2	GO:1900140	regulation of seedling development	3	50	207	19990	5.79	0.015	Q39192 Q39193 Q9C8E6	GO_BP
Cluster2	GO:1902183	regulation of shoot apical meristem development	1	50	15	19990	26.65	0.0369	O48847	GO_BP
Cluster2	GO:0048831	regulation of shoot system development	2	50	524	19990	1.53	0.379	O48847 Q9FNQ0	GO_BP
Cluster2	GO:0009966	regulation of signal transduction	3	50	969	19990	1.24	0.439	O23593 Q940H6 Q9C8E6	GO_BP
Cluster2	GO:0023051	regulation of signaling	3	50	1005	19990	1.19	0.463	O23593 Q940H6 Q9C8E6	GO_BP
Cluster2	GO:0010119	regulation of stomatal movement	1	50	185	19990	2.16	0.372	Q940H6	GO_BP
Cluster2	GO:1902456	regulation of stomatal opening	1	50	27	19990	14.81	0.0654	Q940H6	GO_BP
Cluster2	GO:0006357	regulation of transcription by RNA polymerase II	2	50	677	19990	1.18	0.509	Q8GWP1 Q9FNQ0	GO_BP
Cluster2	GO:0034243	regulation of transcription elongation by RNA polymerase II	1	50	26	19990	15.38	0.0631	Q9FNQ0	GO_BP
Cluster2	GO:0051338	regulation of transferase activity	1	50	256	19990	1.56	0.475	O80345	GO_BP
Cluster2	GO:0006417	regulation of translation	1	50	196	19990	2.04	0.389	Q9M0G2	GO_BP
Cluster2	GO:0034762	regulation of transmembrane transport	1	50	68	19990	5.88	0.157	Q940H6	GO_BP
Cluster2	GO:0022898	regulation of transmembrane transporter activity	1	50	46	19990	8.69	0.109	Q940H6	GO_BP
Cluster2	GO:0051049	regulation of transport	3	50	388	19990	3.09	0.0729	P28185 Q5XEZ5 Q940H6	GO_BP
Cluster2	GO:0032409	regulation of transporter activity	1	50	46	19990	8.69	0.109	Q940H6	GO_BP
Cluster2	GO:0060627	regulation of vesicle-mediated transport	1	50	132	19990	3.03	0.282	P28185	GO_BP
Cluster2	GO:0070918	regulatory ncRNA processing	2	50	96	19990	8.33	0.0241	F4IAT2 P92966	GO_BP
Cluster2	GO:0031047	regulatory ncRNA-mediated gene silencing	2	50	211	19990	3.79	0.0978	F4IAT2 P92966	GO_BP
Cluster2	GO:0022414	reproductive process	4	50	2843	19990	0.56	0.939	O48847 Q9FFV8 Q9FMJ0 Q9LTT8	GO_BP
Cluster2	GO:0090567	reproductive shoot system development	1	50	653	19990	0.61	0.81	O48847	GO_BP
Cluster2	GO:0048608	reproductive structure development	3	50	2043	19990	0.59	0.897	O48847 Q9FFV8 Q9LTT8	GO_BP
Cluster2	GO:0061458	reproductive system development	3	50	2043	19990	0.59	0.897	O48847 Q9FFV8 Q9LTT8	GO_BP
Cluster2	GO:0009628	response to abiotic stimulus	16	50	4137	19990	1.55	0.0408	O23593 O48847 P28185 P51818 Q39192 Q39193 Q5XEZ5 Q8RY22 Q940H6 Q940X9 Q9C8E6 Q9FIW9 Q9FNQ0 Q9LHF0 Q9LYG9 Q9LZJ5	GO_BP
Cluster2	GO:0009737	response to abscisic acid	6	50	1181	19990	2.03	0.073	O23593 Q39192 Q39193 Q8H100 Q940H6 Q9FF53	GO_BP
Cluster2	GO:0001101	response to acid chemical	12	50	2509	19990	1.91	0.0187	O04203 O23593 O48847 Q39192 Q39193 Q8H100 Q940H6 Q9FF53 Q9FIW9 Q9LHF0 Q9LZJ5 Q9M0G2	GO_BP
Cluster2	GO:0097305	response to alcohol	7	50	1201	19990	2.33	0.0289	O23593 O48847 Q39192 Q39193 Q8H100 Q940H6 Q9FF53	GO_BP
Cluster2	GO:0010044	response to aluminum ion	1	50	37	19990	10.81	0.0886	O48847	GO_BP
Cluster2	GO:0046677	response to antibiotic	2	50	747	19990	1.07	0.562	O04203 O48847	GO_BP
Cluster2	GO:0009733	response to auxin	4	50	625	19990	2.56	0.0705	O48847 P28185 Q8LLD0 Q9LTT8	GO_BP
Cluster2	GO:0009617	response to bacterium	4	50	1225	19990	1.31	0.367	O04203 O48847 P51818 Q940H6	GO_BP
Cluster2	GO:0009607	response to biotic stimulus	7	50	2323	19990	1.2	0.361	O04203 O48847 P51818 Q8GWP1 Q940H6 Q9LZJ5 Q9SZR1	GO_BP
Cluster2	GO:0009637	response to blue light	1	50	184	19990	2.17	0.371	Q9C8E6	GO_BP
Cluster2	GO:0051592	response to calcium ion	1	50	56	19990	7.14	0.131	P51818	GO_BP
Cluster2	GO:0042221	response to chemical	20	50	5504	19990	1.45	0.038	F4IAT2 F4KG14 O04203 O23593 O48847 P28185 P51818 P92966 Q39192 Q39193 Q8H100 Q8LLD0 Q940H6 Q9FF53 Q9FIW9 Q9LHF0 Q9LTT8 Q9LYG9 Q9LZJ5 Q9M0G2	GO_BP
Cluster2	GO:0009409	response to cold	1	50	851	19990	0.47	0.887	Q9FNQ0	GO_BP
Cluster2	GO:0046898	response to cycloheximide	1	50	13	19990	30.75	0.032	O48847	GO_BP
Cluster2	GO:0034097	response to cytokine	1	50	58	19990	6.89	0.135	F4KG14	GO_BP
Cluster2	GO:0009735	response to cytokinin	1	50	510	19990	0.78	0.726	O23593	GO_BP
Cluster2	GO:0036293	response to decreased oxygen levels	1	50	235	19990	1.7	0.447	O48847	GO_BP
Cluster2	GO:0043331	response to dsRNA	2	50	106	19990	7.54	0.0289	F4IAT2 P92966	GO_BP
Cluster2	GO:0009719	response to endogenous stimulus	14	50	3218	19990	1.74	0.0233	O04203 O23593 O48847 P28185 Q39192 Q39193 Q8H100 Q8LLD0 Q940H6 Q9FF53 Q9FIW9 Q9LHF0 Q9LTT8 Q9M0G2	GO_BP
Cluster2	GO:0043207	response to external biotic stimulus	7	50	2315	19990	1.21	0.358	O04203 O48847 P51818 Q8GWP1 Q940H6 Q9LZJ5 Q9SZR1	GO_BP
Cluster2	GO:0009605	response to external stimulus	8	50	3120	19990	1.03	0.529	O04203 O48847 P51818 Q8GWP1 Q940H6 Q9LYG9 Q9LZJ5 Q9SZR1	GO_BP
Cluster2	GO:0060992	response to fungicide	1	50	19	19990	21.04	0.0465	O48847	GO_BP
Cluster2	GO:0009620	response to fungus	1	50	903	19990	0.44	0.901	O48847	GO_BP
Cluster2	GO:0009739	response to gibberellin	4	50	249	19990	6.42	0.00345	Q39192 Q39193 Q9FIW9 Q9LHF0	GO_BP
Cluster2	GO:0009408	response to heat	2	50	358	19990	2.23	0.225	P51818 Q940X9	GO_BP
Cluster2	GO:0009644	response to high light intensity	1	50	168	19990	2.38	0.345	Q8RY22	GO_BP
Cluster2	GO:0009725	response to hormone	14	50	3132	19990	1.79	0.0187	O04203 O23593 O48847 P28185 Q39192 Q39193 Q8H100 Q8LLD0 Q940H6 Q9FF53 Q9FIW9 Q9LHF0 Q9LTT8 Q9M0G2	GO_BP
Cluster2	GO:0001666	response to hypoxia	1	50	216	19990	1.85	0.42	O48847	GO_BP
Cluster2	GO:0070555	response to interleukin-1	1	50	19	19990	21.04	0.0465	F4KG14	GO_BP
Cluster2	GO:0009753	response to jasmonic acid	1	50	544	19990	0.73	0.749	Q9M0G2	GO_BP
Cluster2	GO:0080167	response to karrikin	1	50	310	19990	1.29	0.543	Q9LYG9	GO_BP
Cluster2	GO:1901654	response to ketone	1	50	18	19990	22.21	0.0441	O48847	GO_BP
Cluster2	GO:0009642	response to light intensity	1	50	356	19990	1.12	0.593	Q8RY22	GO_BP
Cluster2	GO:0009416	response to light stimulus	2	50	1417	19990	0.56	0.878	Q8RY22 Q9C8E6	GO_BP
Cluster2	GO:0033993	response to lipid	8	50	1568	19990	2.04	0.0395	O23593 Q39192 Q39193 Q8H100 Q940H6 Q9FF53 Q9FIW9 Q9LHF0	GO_BP
Cluster2	GO:0009612	response to mechanical stimulus	1	50	65	19990	6.15	0.15	Q9LYG9	GO_BP
Cluster2	GO:0010038	response to metal ion	2	50	1109	19990	0.72	0.774	O48847 P51818	GO_BP
Cluster2	GO:0009624	response to nematode	3	50	194	19990	6.18	0.0126	O48847 Q9LZJ5 Q9SZR1	GO_BP
Cluster2	GO:1901698	response to nitrogen compound	3	50	851	19990	1.41	0.359	F4IAT2 O48847 P92966	GO_BP
Cluster2	GO:0014070	response to organic cyclic compound	4	50	964	19990	1.66	0.22	F4IAT2 O04203 O48847 P92966	GO_BP
Cluster2	GO:0006970	response to osmotic stress	7	50	1455	19990	1.92	0.0687	O23593 P28185 Q39192 Q39193 Q5XEZ5 Q940H6 Q9C8E6	GO_BP
Cluster2	GO:0051707	response to other organism	7	50	2312	19990	1.21	0.356	O04203 O48847 P51818 Q8GWP1 Q940H6 Q9LZJ5 Q9SZR1	GO_BP
Cluster2	GO:0006979	response to oxidative stress	4	50	827	19990	1.93	0.151	O04203 O48847 Q9LYG9 Q9M0G2	GO_BP
Cluster2	GO:0070482	response to oxygen levels	1	50	238	19990	1.68	0.451	O48847	GO_BP
Cluster2	GO:1901700	response to oxygen-containing compound	13	50	3343	19990	1.55	0.0638	O04203 O23593 O48847 Q39192 Q39193 Q8H100 Q940H6 Q9FF53 Q9FIW9 Q9LHF0 Q9LYG9 Q9LZJ5 Q9M0G2	GO_BP
Cluster2	GO:0009314	response to radiation	2	50	1505	19990	0.53	0.899	Q8RY22 Q9C8E6	GO_BP
Cluster2	GO:0000302	response to reactive oxygen species	1	50	366	19990	1.09	0.604	Q9LYG9	GO_BP
Cluster2	GO:0009751	response to salicylic acid	1	50	513	19990	0.78	0.728	O04203	GO_BP
Cluster2	GO:1902074	response to salt	1	50	40	19990	10	0.0954	O48847	GO_BP
Cluster2	GO:0009651	response to salt stress	5	50	1296	19990	1.54	0.222	O23593 P28185 Q39192 Q39193 Q940H6	GO_BP
Cluster2	GO:0010272	response to silver ion	1	50	9	19990	44.42	0.0223	O48847	GO_BP
Cluster2	GO:0050896	response to stimulus	31	50	9575	19990	1.29	0.0315	F4IAT2 F4KG14 O04203 O23593 O48847 O81283 P28185 P51818 P92966 Q39192 Q39193 Q5XEZ5 Q6NQK0 Q8GWP1 Q8H100 Q8LLD0 Q8RY22 Q940H6 Q940X9 Q9C8E6 Q9FF53 Q9FFV8 Q9FIW9 Q9FMJ0 Q9FNQ0 Q9LHF0 Q9LTT8 Q9LYG9 Q9LZJ5 Q9M0G2 Q9SZR1	GO_BP
Cluster2	GO:0006950	response to stress	18	50	5754	19990	1.25	0.165	F4KG14 O04203 O23593 O48847 P28185 P51818 Q39192 Q39193 Q5XEZ5 Q940H6 Q940X9 Q9C8E6 Q9FIW9 Q9FNQ0 Q9LHF0 Q9LYG9 Q9LZJ5 Q9M0G2	GO_BP
Cluster2	GO:0009266	response to temperature stimulus	3	50	1146	19990	1.05	0.552	P51818 Q940X9 Q9FNQ0	GO_BP
Cluster2	GO:0009636	response to toxic substance	1	50	513	19990	0.78	0.728	O48847	GO_BP
Cluster2	GO:0034612	response to tumor necrosis factor	1	50	14	19990	28.56	0.0345	F4KG14	GO_BP
Cluster2	GO:0034340	response to type I interferon	1	50	1	19990	399.8	0.0025	F4KG14	GO_BP
Cluster2	GO:0034341	response to type II interferon	1	50	16	19990	24.99	0.0393	F4KG14	GO_BP
Cluster2	GO:0009615	response to virus	1	50	253	19990	1.58	0.471	Q8GWP1	GO_BP
Cluster2	GO:0009415	response to water	7	50	795	19990	3.52	0.00345	O48847 Q39192 Q39193 Q940H6 Q9FIW9 Q9LHF0 Q9LZJ5	GO_BP
Cluster2	GO:0009414	response to water deprivation	7	50	780	19990	3.59	0.0031	O48847 Q39192 Q39193 Q940H6 Q9FIW9 Q9LHF0 Q9LZJ5	GO_BP
Cluster2	GO:0009611	response to wounding	2	50	639	19990	1.25	0.478	O48847 Q9LZJ5	GO_BP
Cluster2	GO:0022613	ribonucleoprotein complex biogenesis	2	50	540	19990	1.48	0.393	Q9FYB7 Q9ZPV5	GO_BP
Cluster2	GO:0071166	ribonucleoprotein complex localization	3	50	118	19990	10.16	0.00321	F4IAT2 Q8LLD0 Q9FYB7	GO_BP
Cluster2	GO:0042273	ribosomal large subunit biogenesis	1	50	111	19990	3.6	0.243	Q9ZPV5	GO_BP
Cluster2	GO:0042254	ribosome biogenesis	1	50	414	19990	0.97	0.649	Q9ZPV5	GO_BP
Cluster2	GO:0031123	RNA 3'-end processing	1	50	105	19990	3.81	0.232	Q9FYB7	GO_BP
Cluster2	GO:0006401	RNA catabolic process	2	50	166	19990	4.82	0.0648	Q940X9 Q9LTT8	GO_BP
Cluster2	GO:0050779	RNA destabilization	1	50	32	19990	12.49	0.0771	Q9M0G2	GO_BP
Cluster2	GO:0006405	RNA export from nucleus	3	50	128	19990	9.37	0.00404	F4IAT2 Q8LLD0 Q9FYB7	GO_BP
Cluster2	GO:0006403	RNA localization	3	50	149	19990	8.05	0.00616	F4IAT2 Q8LLD0 Q9FYB7	GO_BP
Cluster2	GO:0016070	RNA metabolic process	8	50	2247	19990	1.42	0.194	B6EUA9 F4IAT2 P92966 Q940X9 Q9FYB7 Q9LTT8 Q9SAG7 Q9SW95	GO_BP
Cluster2	GO:0006396	RNA processing	5	50	1034	19990	1.93	0.115	B6EUA9 F4IAT2 P92966 Q9FYB7 Q9SAG7	GO_BP
Cluster2	GO:0008380	RNA splicing	4	50	361	19990	4.43	0.0125	B6EUA9 P92966 Q9FYB7 Q9SAG7	GO_BP
Cluster2	GO:0000375	RNA splicing, via transesterification reactions	4	50	278	19990	5.75	0.0051	B6EUA9 P92966 Q9FYB7 Q9SAG7	GO_BP
Cluster2	GO:0050658	RNA transport	3	50	132	19990	9.09	0.0044	F4IAT2 Q8LLD0 Q9FYB7	GO_BP
Cluster2	GO:0048364	root development	4	50	1022	19990	1.56	0.252	O80345 Q9FF53 Q9FMJ0 Q9LTT8	GO_BP
Cluster2	GO:0010053	root epidermal cell differentiation	2	50	273	19990	2.93	0.149	Q9FF53 Q9FMJ0	GO_BP
Cluster2	GO:0080147	root hair cell development	2	50	183	19990	4.37	0.0767	Q9FF53 Q9FMJ0	GO_BP
Cluster2	GO:0048765	root hair cell differentiation	2	50	236	19990	3.39	0.118	Q9FF53 Q9FMJ0	GO_BP
Cluster2	GO:0048768	root hair cell tip growth	1	50	29	19990	13.79	0.0701	Q9FMJ0	GO_BP
Cluster2	GO:0048767	root hair elongation	2	50	143	19990	5.59	0.0498	Q9FF53 Q9FMJ0	GO_BP
Cluster2	GO:0010071	root meristem specification	1	50	10	19990	39.98	0.0247	Q9LTT8	GO_BP
Cluster2	GO:0010015	root morphogenesis	4	50	523	19990	3.06	0.0414	O80345 Q9FF53 Q9FMJ0 Q9LTT8	GO_BP
Cluster2	GO:0022622	root system development	4	50	1025	19990	1.56	0.253	O80345 Q9FF53 Q9FMJ0 Q9LTT8	GO_BP
Cluster2	GO:0016143	S-glycoside metabolic process	2	50	304	19990	2.63	0.176	Q9FIW9 Q9LHF0	GO_BP
Cluster2	GO:0019748	secondary metabolic process	2	50	785	19990	1.02	0.59	Q9FIW9 Q9LHF0	GO_BP
Cluster2	GO:0010214	seed coat development	1	50	73	19990	5.48	0.167	O48847	GO_BP
Cluster2	GO:0048316	seed development	2	50	1174	19990	0.68	0.801	O48847 Q9LTT8	GO_BP
Cluster2	GO:0009845	seed germination	1	50	269	19990	1.49	0.492	O48847	GO_BP
Cluster2	GO:0090351	seedling development	1	50	286	19990	1.4	0.514	O48847	GO_BP
Cluster2	GO:0007548	sex differentiation	1	50	45	19990	8.88	0.107	Q9FFV8	GO_BP
Cluster2	GO:0048367	shoot system development	5	50	1264	19990	1.58	0.207	O48847 Q940H6 Q9LTT8 Q9LYG9 Q9M0G2	GO_BP
Cluster2	GO:0010016	shoot system morphogenesis	1	50	307	19990	1.3	0.539	Q9LTT8	GO_BP
Cluster2	GO:0007165	signal transduction	11	50	2392	19990	1.84	0.0317	F4KG14 O81283 Q39192 Q39193 Q6NQK0 Q8LLD0 Q940H6 Q9FFV8 Q9FMJ0 Q9LTT8 Q9M0G2	GO_BP
Cluster2	GO:0023052	signaling	11	50	2442	19990	1.8	0.0362	F4KG14 O81283 Q39192 Q39193 Q6NQK0 Q8LLD0 Q940H6 Q9FFV8 Q9FMJ0 Q9LTT8 Q9M0G2	GO_BP
Cluster2	GO:0044283	small molecule biosynthetic process	1	50	876	19990	0.46	0.894	Q940H6	GO_BP
Cluster2	GO:0044281	small molecule metabolic process	5	50	2130	19990	0.94	0.628	Q8L7R3 Q940H6 Q9FIW9 Q9LHF0 Q9SW95	GO_BP
Cluster2	GO:0065001	specification of axis polarity	1	50	46	19990	8.69	0.109	O48847	GO_BP
Cluster2	GO:0000245	spliceosomal complex assembly	1	50	58	19990	6.89	0.135	Q9FYB7	GO_BP
Cluster2	GO:0019827	stem cell population maintenance	1	50	135	19990	2.96	0.288	O80345	GO_BP
Cluster2	GO:0010118	stomatal movement	2	50	165	19990	4.85	0.0641	Q940H6 Q9LZJ5	GO_BP
Cluster2	GO:0005985	sucrose metabolic process	1	50	39	19990	10.25	0.0931	Q940H6	GO_BP
Cluster2	GO:0006790	sulfur compound metabolic process	2	50	621	19990	1.29	0.463	Q9FIW9 Q9LHF0	GO_BP
Cluster2	GO:0048731	system development	10	50	3407	19990	1.17	0.343	O48847 O65655 O80345 Q940H6 Q9FF53 Q9FFV8 Q9FMJ0 Q9LTT8 Q9LYG9 Q9M0G2	GO_BP
Cluster2	GO:0050852	T cell receptor signaling pathway	1	50	9	19990	44.42	0.0223	Q9FFV8	GO_BP
Cluster2	GO:0034397	telomere localization	1	50	7	19990	57.11	0.0174	Q8LLD0	GO_BP
Cluster2	GO:0034398	telomere tethering at nuclear periphery	1	50	7	19990	57.11	0.0174	Q8LLD0	GO_BP
Cluster2	GO:0009888	tissue development	5	50	1231	19990	1.62	0.193	O48847 O80345 Q9FF53 Q9FMJ0 Q9LTT8	GO_BP
Cluster2	GO:0006412	translation	3	50	458	19990	2.62	0.107	O50061 Q9FFV8 Q9SW95	GO_BP
Cluster2	GO:0006413	translational initiation	1	50	74	19990	5.4	0.169	Q9FFV8	GO_BP
Cluster2	GO:0055085	transmembrane transport	11	50	1545	19990	2.85	0.00127	O81283 Q5XEZ5 Q8LLD0 Q8LPL8 Q93W28 Q9FDZ5 Q9FF53 Q9LYG9 Q9LZJ5 Q9SZR1 Q9ZPR4	GO_BP
Cluster2	GO:0006810	transport	18	50	3100	19990	2.32	0.00031	F4IAT2 O81283 P28185 Q5XEZ5 Q8H1F3 Q8LLD0 Q8LPL8 Q93W28 Q9C8E6 Q9FDZ5 Q9FF53 Q9FYB7 Q9LM78 Q9LX99 Q9LYG9 Q9LZJ5 Q9SZR1 Q9ZPR4	GO_BP
Cluster2	GO:0010054	trichoblast differentiation	2	50	241	19990	3.32	0.122	Q9FF53 Q9FMJ0	GO_BP
Cluster2	GO:0048764	trichoblast maturation	2	50	236	19990	3.39	0.118	Q9FF53 Q9FMJ0	GO_BP
Cluster2	GO:0019432	triglyceride biosynthetic process	1	50	44	19990	9.09	0.104	Q940H6	GO_BP
Cluster2	GO:0006641	triglyceride metabolic process	1	50	57	19990	7.01	0.133	Q940H6	GO_BP
Cluster2	GO:0043039	tRNA aminoacylation	1	50	86	19990	4.65	0.194	Q9SW95	GO_BP
Cluster2	GO:0006418	tRNA aminoacylation for protein translation	1	50	83	19990	4.82	0.188	Q9SW95	GO_BP
Cluster2	GO:0006399	tRNA metabolic process	1	50	237	19990	1.69	0.45	Q9SW95	GO_BP
Cluster2	GO:0060337	type I interferon-mediated signaling pathway	1	50	1	19990	399.8	0.0025	F4KG14	GO_BP
Cluster2	GO:0060333	type II interferon-mediated signaling pathway	1	50	3	19990	133.27	0.00749	F4KG14	GO_BP
Cluster2	GO:0006511	ubiquitin-dependent protein catabolic process	1	50	610	19990	0.66	0.788	Q8W4N3	GO_BP
Cluster2	GO:0009826	unidimensional cell growth	1	50	511	19990	0.78	0.726	Q9FMJ0	GO_BP
Cluster2	GO:0006636	unsaturated fatty acid biosynthetic process	1	50	33	19990	12.12	0.0794	Q940H6	GO_BP
Cluster2	GO:0033559	unsaturated fatty acid metabolic process	1	50	47	19990	8.51	0.111	Q940H6	GO_BP
Cluster2	GO:0010048	vernalization response	1	50	47	19990	8.51	0.111	Q9FNQ0	GO_BP
Cluster2	GO:0000038	very long-chain fatty acid metabolic process	1	50	37	19990	10.81	0.0886	Q8L7R3	GO_BP
Cluster2	GO:0016192	vesicle-mediated transport	1	50	638	19990	0.63	0.803	Q9LM78	GO_BP
Cluster2	GO:0016032	viral process	1	50	97	19990	4.12	0.216	Q8LLD0	GO_BP
Cluster2	GO:0006833	water transport	1	50	75	19990	5.33	0.172	Q9FF53	GO_BP
Cluster2	GO:0006855	xenobiotic transmembrane transport	2	50	265	19990	3.02	0.142	Q9FF53 Q9LZJ5	GO_BP
Cluster3	GO:0061158	3'-UTR-mediated mRNA destabilization	1	111	26	19990	6.93	0.135	Q9LJX4	GO_BP
Cluster3	GO:0009738	abscisic acid-activated signaling pathway	4	111	273	19990	2.64	0.0658	Q06738 Q39023 Q6NLQ6 Q9ZSA4	GO_BP
Cluster3	GO:0009838	abscission	1	111	48	19990	3.75	0.235	Q94JM3	GO_BP
Cluster3	GO:0000147	actin cortical patch assembly	1	111	4	19990	45.02	0.022	Q9LM78	GO_BP
Cluster3	GO:0044396	actin cortical patch organization	1	111	4	19990	45.02	0.022	Q9LM78	GO_BP
Cluster3	GO:0030036	actin cytoskeleton organization	3	111	160	19990	3.38	0.0597	O22824 O81645 Q9LM78	GO_BP
Cluster3	GO:0051017	actin filament bundle assembly	1	111	37	19990	4.87	0.186	O81645	GO_BP
Cluster3	GO:0061572	actin filament bundle organization	1	111	37	19990	4.87	0.186	O81645	GO_BP
Cluster3	GO:0051693	actin filament capping	2	111	32	19990	11.26	0.0136	O22824 O81645	GO_BP
Cluster3	GO:0007015	actin filament organization	2	111	128	19990	2.81	0.159	O22824 O81645	GO_BP
Cluster3	GO:0051014	actin filament severing	1	111	6	19990	30.02	0.0329	O81645	GO_BP
Cluster3	GO:0030048	actin filament-based movement	1	111	69	19990	2.61	0.319	Q9LX99	GO_BP
Cluster3	GO:0030029	actin filament-based process	4	111	226	19990	3.19	0.0373	O22824 O81645 Q9LM78 Q9LX99	GO_BP
Cluster3	GO:0099515	actin filament-based transport	1	111	9	19990	20.01	0.0489	Q9LX99	GO_BP
Cluster3	GO:0045010	actin nucleation	1	111	44	19990	4.09	0.218	O22824	GO_BP
Cluster3	GO:0002253	activation of immune response	3	111	148	19990	3.65	0.0495	Q8LGD5 Q9FE20 Q9FFV8	GO_BP
Cluster3	GO:0002218	activation of innate immune response	2	111	138	19990	2.61	0.179	Q8LGD5 Q9FE20	GO_BP
Cluster3	GO:0032147	activation of protein kinase activity	1	111	117	19990	1.54	0.48	Q944A6	GO_BP
Cluster3	GO:0009943	adaxial/abaxial axis specification	1	111	42	19990	4.29	0.209	Q56WH4	GO_BP
Cluster3	GO:0009955	adaxial/abaxial pattern specification	1	111	55	19990	3.27	0.264	Q56WH4	GO_BP
Cluster3	GO:0051503	adenine nucleotide transport	1	111	32	19990	5.63	0.163	O04200	GO_BP
Cluster3	GO:0071106	adenosine 3',5'-bisphosphate transmembrane transport	1	111	6	19990	30.02	0.0329	O04200	GO_BP
Cluster3	GO:0046031	ADP metabolic process	1	111	59	19990	3.05	0.28	Q9FX54	GO_BP
Cluster3	GO:0015866	ADP transport	1	111	23	19990	7.83	0.12	O04200	GO_BP
Cluster3	GO:0046165	alcohol biosynthetic process	1	111	82	19990	2.2	0.367	F4J8C6	GO_BP
Cluster3	GO:0006066	alcohol metabolic process	1	111	187	19990	0.96	0.649	F4J8C6	GO_BP
Cluster3	GO:0043604	amide biosynthetic process	3	111	558	19990	0.97	0.603	Q9FFV8 Q9SAD7 Q9SLF7	GO_BP
Cluster3	GO:0043603	amide metabolic process	3	111	723	19990	0.75	0.77	Q9FFV8 Q9SAD7 Q9SLF7	GO_BP
Cluster3	GO:0042886	amide transport	5	111	722	19990	1.25	0.373	A4GSN8 Q29Q26 Q9LM78 Q9LPC5 Q9SUJ1	GO_BP
Cluster3	GO:0032973	amino acid export across plasma membrane	1	111	9	19990	20.01	0.0489	Q9ZUS1	GO_BP
Cluster3	GO:0043090	amino acid import	1	111	26	19990	6.93	0.135	Q9ZUS1	GO_BP
Cluster3	GO:0003333	amino acid transmembrane transport	2	111	120	19990	3	0.144	F4IUW3 Q9ZUS1	GO_BP
Cluster3	GO:0006865	amino acid transport	2	111	123	19990	2.93	0.149	F4IUW3 Q9ZUS1	GO_BP
Cluster3	GO:0080121	AMP transport	1	111	4	19990	45.02	0.022	O04200	GO_BP
Cluster3	GO:0048532	anatomical structure arrangement	1	111	131	19990	1.37	0.519	Q9LTT8	GO_BP
Cluster3	GO:0048856	anatomical structure development	26	111	4973	19990	0.94	0.674	A4GSN8 O64825 O65655 O80939 Q06738 Q39023 Q41188 Q52T38 Q56WH4 Q84JR9 Q93YQ1 Q94JM3 Q96289 Q96292 Q9C5S1 Q9FFV8 Q9FKE6 Q9FX54 Q9LPC5 Q9LTT8 Q9M1Q9 Q9SCZ4 Q9SE83 Q9SNB6 Q9SRU2 Q9SYX2	GO_BP
Cluster3	GO:0048646	anatomical structure formation involved in morphogenesis	2	111	468	19990	0.77	0.737	Q9C5S1 Q9SRU2	GO_BP
Cluster3	GO:0060249	anatomical structure homeostasis	1	111	85	19990	2.12	0.378	Q8VWK4	GO_BP
Cluster3	GO:0071695	anatomical structure maturation	4	111	351	19990	2.05	0.132	Q56WH4 Q96292 Q9M1Q9 Q9SE83	GO_BP
Cluster3	GO:0009653	anatomical structure morphogenesis	9	111	1829	19990	0.89	0.696	Q52T38 Q96292 Q9C5S1 Q9FKE6 Q9LTT8 Q9M1Q9 Q9SE83 Q9SNB6 Q9SRU2	GO_BP
Cluster3	GO:0048466	androecium development	2	111	169	19990	2.13	0.241	A4GSN8 Q41188	GO_BP
Cluster3	GO:0048513	animal organ development	2	111	167	19990	2.16	0.237	O65655 Q9FFV8	GO_BP
Cluster3	GO:0050851	antigen receptor-mediated signaling pathway	1	111	9	19990	20.01	0.0489	Q9FFV8	GO_BP
Cluster3	GO:0030263	apoptotic chromosome condensation	1	111	1	19990	180.09	0.00555	O65655	GO_BP
Cluster3	GO:0030262	apoptotic nuclear changes	1	111	1	19990	180.09	0.00555	O65655	GO_BP
Cluster3	GO:0006915	apoptotic process	1	111	58	19990	3.11	0.276	O65655	GO_BP
Cluster3	GO:0006754	ATP biosynthetic process	1	111	78	19990	2.31	0.353	Q9FX54	GO_BP
Cluster3	GO:0046034	ATP metabolic process	1	111	130	19990	1.39	0.516	Q9FX54	GO_BP
Cluster3	GO:0015867	ATP transport	1	111	19	19990	9.48	0.1	O04200	GO_BP
Cluster3	GO:0051316	attachment of meiotic spindle microtubules to kinetochore	1	111	10	19990	18.01	0.0542	O82265	GO_BP
Cluster3	GO:0008608	attachment of spindle microtubules to kinetochore	1	111	24	19990	7.5	0.125	O82265	GO_BP
Cluster3	GO:0010315	auxin export across the plasma membrane	1	111	39	19990	4.62	0.195	Q9M1Q9	GO_BP
Cluster3	GO:0060919	auxin import into cell	1	111	22	19990	8.19	0.115	Q9M1Q9	GO_BP
Cluster3	GO:0009926	auxin polar transport	2	111	118	19990	3.05	0.14	Q9M1Q9 Q9SRU2	GO_BP
Cluster3	GO:0060918	auxin transport	2	111	144	19990	2.5	0.191	Q9M1Q9 Q9SRU2	GO_BP
Cluster3	GO:0009734	auxin-activated signaling pathway	2	111	144	19990	2.5	0.191	Q84JR9 Q9ZUS1	GO_BP
Cluster3	GO:0009798	axis specification	1	111	85	19990	2.12	0.378	Q56WH4	GO_BP
Cluster3	GO:0008366	axon ensheathment	1	111	9	19990	20.01	0.0489	Q9FFV8	GO_BP
Cluster3	GO:0051016	barbed-end actin filament capping	1	111	20	19990	9	0.105	O22824	GO_BP
Cluster3	GO:0010540	basipetal auxin transport	1	111	33	19990	5.46	0.168	Q9M1Q9	GO_BP
Cluster3	GO:0051701	biological process involved in interaction with host	1	111	137	19990	1.31	0.535	O48814	GO_BP
Cluster3	GO:0044403	biological process involved in symbiotic interaction	1	111	180	19990	1	0.635	O48814	GO_BP
Cluster3	GO:0065007	biological regulation	65	111	9202	19990	1.27	0.00529	A4GSN8 C0LGX1 F4J8C6 F4KG14 O04200 O22259 O22824 O48814 O64825 O64851 O65655 O81645 O82645 P42759 Q06738 Q29Q26 Q2UVJ5 Q39023 Q41188 Q56WH4 Q5M750 Q6NLQ6 Q7PC86 Q84JR9 Q84TH4 Q8GXX7 Q8H1E3 Q8H1F3 Q8LGD5 Q8S8P5 Q8VWK4 Q93YQ1 Q93ZS9 Q944A6 Q947D2 Q94A79 Q94JM3 Q96289 Q9C519 Q9C5S1 Q9C8M9 Q9C9Y8 Q9FE20 Q9FFV8 Q9FHD7 Q9FKE6 Q9FN03 Q9FRL3 Q9LI83 Q9LJX4 Q9LKW9 Q9LPC5 Q9LSF1 Q9LTT8 Q9LZ82 Q9M1Q9 Q9MB58 …	GO_BP
Cluster3	GO:0009058	biosynthetic process	11	111	3774	19990	0.52	0.997	F4J8C6 Q39023 Q5EAF2 Q8S8P5 Q93XW5 Q9FFV8 Q9FX54 Q9M2W3 Q9SAD7 Q9SLF7 Q9T074	GO_BP
Cluster3	GO:0009742	brassinosteroid mediated signaling pathway	2	111	124	19990	2.9	0.151	Q84JR9 Q9FHD7	GO_BP
Cluster3	GO:0070574	cadmium ion transmembrane transport	1	111	6	19990	30.02	0.0329	Q7PC86	GO_BP
Cluster3	GO:0015691	cadmium ion transport	1	111	24	19990	7.5	0.125	Q7PC86	GO_BP
Cluster3	GO:0070588	calcium ion transmembrane transport	1	111	99	19990	1.82	0.425	Q9LF79	GO_BP
Cluster3	GO:0006816	calcium ion transport	1	111	107	19990	1.68	0.45	Q9LF79	GO_BP
Cluster3	GO:0052543	callose deposition in cell wall	1	111	104	19990	1.73	0.44	Q7PC86	GO_BP
Cluster3	GO:0052545	callose localization	1	111	120	19990	1.5	0.488	Q7PC86	GO_BP
Cluster3	GO:0010120	camalexin biosynthetic process	2	111	33	19990	10.91	0.0144	Q39023 Q8S8P5	GO_BP
Cluster3	GO:0052317	camalexin metabolic process	2	111	33	19990	10.91	0.0144	Q39023 Q8S8P5	GO_BP
Cluster3	GO:0016051	carbohydrate biosynthetic process	2	111	366	19990	0.98	0.606	Q9FX54 Q9T074	GO_BP
Cluster3	GO:0016052	carbohydrate catabolic process	1	111	192	19990	0.94	0.658	Q9FX54	GO_BP
Cluster3	GO:1901137	carbohydrate derivative biosynthetic process	1	111	603	19990	0.3	0.967	Q9FX54	GO_BP
Cluster3	GO:1901136	carbohydrate derivative catabolic process	2	111	125	19990	2.88	0.153	Q7PC86 Q93XW5	GO_BP
Cluster3	GO:1901135	carbohydrate derivative metabolic process	4	111	1093	19990	0.66	0.863	Q7PC86 Q93XW5 Q9FX54 Q9MB58	GO_BP
Cluster3	GO:1901264	carbohydrate derivative transport	3	111	127	19990	4.25	0.0338	O04200 Q8RXL8 Q9C5H6	GO_BP
Cluster3	GO:0033500	carbohydrate homeostasis	1	111	62	19990	2.9	0.292	Q9FRL3	GO_BP
Cluster3	GO:0005975	carbohydrate metabolic process	5	111	736	19990	1.22	0.388	F4J8C6 Q9FX54 Q9MB58 Q9SN95 Q9T074	GO_BP
Cluster3	GO:0034219	carbohydrate transmembrane transport	1	111	136	19990	1.32	0.532	Q9FRL3	GO_BP
Cluster3	GO:0008643	carbohydrate transport	1	111	160	19990	1.13	0.591	Q9FRL3	GO_BP
Cluster3	GO:0046394	carboxylic acid biosynthetic process	1	111	667	19990	0.27	0.977	Q9FX54	GO_BP
Cluster3	GO:0019752	carboxylic acid metabolic process	1	111	1249	19990	0.14	0.999	Q9FX54	GO_BP
Cluster3	GO:1905039	carboxylic acid transmembrane transport	3	111	212	19990	2.55	0.114	F4IUW3 Q9C5H6 Q9ZUS1	GO_BP
Cluster3	GO:0046942	carboxylic acid transport	3	111	234	19990	2.31	0.141	F4IUW3 Q9C5H6 Q9ZUS1	GO_BP
Cluster3	GO:0048440	carpel development	2	111	158	19990	2.28	0.219	Q39023 Q94JM3	GO_BP
Cluster3	GO:0009056	catabolic process	9	111	1946	19990	0.83	0.764	Q7PC86 Q8LGA5 Q8LPN7 Q8RXX9 Q93XW5 Q94AS5 Q9FX54 Q9LTT8 Q9SNB6	GO_BP
Cluster3	GO:0007154	cell communication	27	111	2883	19990	1.69	0.0038	C0LGX1 F4KG14 O48814 O64825 Q06738 Q39023 Q6NLQ6 Q84JR9 Q8H1E3 Q8LGA5 Q8LGD5 Q8RXX9 Q93YQ1 Q944A6 Q9C519 Q9C8M9 Q9FE20 Q9FFV8 Q9FHD7 Q9LPC5 Q9LSF1 Q9LTT8 Q9SYX2 Q9T074 Q9XF67 Q9ZSA4 Q9ZUS1	GO_BP
Cluster3	GO:0007049	cell cycle	4	111	781	19990	0.92	0.635	A4GSN8 O82265 Q8RWD5 Q9LX99	GO_BP
Cluster3	GO:0000075	cell cycle checkpoint signaling	1	111	85	19990	2.12	0.378	A4GSN8	GO_BP
Cluster3	GO:0022402	cell cycle process	4	111	749	19990	0.96	0.602	A4GSN8 O82265 Q8RWD5 Q9LX99	GO_BP
Cluster3	GO:0008219	cell death	1	111	336	19990	0.54	0.848	O65655	GO_BP
Cluster3	GO:0048468	cell development	6	111	797	19990	1.36	0.282	Q96292 Q9FFV8 Q9FKE6 Q9M1Q9 Q9SE83 Q9SNB6	GO_BP
Cluster3	GO:0030154	cell differentiation	7	111	1428	19990	0.88	0.688	O65655 Q96292 Q9FFV8 Q9FKE6 Q9M1Q9 Q9SE83 Q9SNB6	GO_BP
Cluster3	GO:0051301	cell division	2	111	367	19990	0.98	0.607	Q8RWD5 Q9LX99	GO_BP
Cluster3	GO:0016049	cell growth	6	111	715	19990	1.51	0.207	Q52T38 Q8RWD5 Q96292 Q9M1Q9 Q9SNB6 Q9SRU2	GO_BP
Cluster3	GO:0048469	cell maturation	3	111	249	19990	2.17	0.161	Q96292 Q9M1Q9 Q9SE83	GO_BP
Cluster3	GO:0000902	cell morphogenesis	6	111	695	19990	1.55	0.19	Q52T38 Q96292 Q9FKE6 Q9SE83 Q9SNB6 Q9SRU2	GO_BP
Cluster3	GO:0007166	cell surface receptor signaling pathway	9	111	383	19990	4.23	0.000287	C0LGX1 F4KG14 O48814 O64825 Q8H1E3 Q9C8M9 Q9FE20 Q9FFV8 Q9FHD7	GO_BP
Cluster3	GO:0009932	cell tip growth	2	111	292	19990	1.23	0.484	Q52T38 Q96292	GO_BP
Cluster3	GO:0042546	cell wall biogenesis	1	111	315	19990	0.57	0.829	Q9SMQ6	GO_BP
Cluster3	GO:0042545	cell wall modification	1	111	189	19990	0.95	0.653	Q7PC86	GO_BP
Cluster3	GO:0071555	cell wall organization	3	111	369	19990	1.46	0.337	Q7PC86 Q9LSS5 Q9ZQC5	GO_BP
Cluster3	GO:0071554	cell wall organization or biogenesis	4	111	734	19990	0.98	0.586	Q7PC86 Q9LSS5 Q9SMQ6 Q9ZQC5	GO_BP
Cluster3	GO:0052386	cell wall thickening	1	111	105	19990	1.72	0.444	Q7PC86	GO_BP
Cluster3	GO:0032989	cellular anatomical entity morphogenesis	6	111	799	19990	1.35	0.284	Q52T38 Q96292 Q9FKE6 Q9SE83 Q9SNB6 Q9SRU2	GO_BP
Cluster3	GO:0044249	cellular biosynthetic process	9	111	3332	19990	0.49	0.997	Q39023 Q5EAF2 Q8S8P5 Q93XW5 Q9FFV8 Q9FX54 Q9M2W3 Q9SAD7 Q9SLF7	GO_BP
Cluster3	GO:0044248	cellular catabolic process	8	111	1701	19990	0.85	0.738	Q7PC86 Q8LGA5 Q8LPN7 Q8RXX9 Q93XW5 Q9FX54 Q9LTT8 Q9SNB6	GO_BP
Cluster3	GO:0022607	cellular component assembly	5	111	1253	19990	0.72	0.833	O81645 P27202 Q9LM78 Q9LX99 Q9SN95	GO_BP
Cluster3	GO:0044085	cellular component biogenesis	6	111	1801	19990	0.6	0.942	O81645 P27202 Q9LM78 Q9LX99 Q9SMQ6 Q9SN95	GO_BP
Cluster3	GO:0022411	cellular component disassembly	1	111	119	19990	1.51	0.486	O65655	GO_BP
Cluster3	GO:0016043	cellular component organization	30	111	4099	19990	1.32	0.0595	B0F9L7 O04200 O22824 O65655 O81645 O82265 P27202 Q41188 Q52T38 Q56WH4 Q7PC86 Q84TH4 Q8VWK4 Q93YQ1 Q944A6 Q96292 Q9FKE6 Q9LI83 Q9LM78 Q9LPC5 Q9LSS5 Q9LX99 Q9M2W3 Q9SE83 Q9SN95 Q9SNB6 Q9SRU2 Q9SUJ1 Q9SYX2 Q9ZQC5	GO_BP
Cluster3	GO:0071840	cellular component organization or biogenesis	31	111	4525	19990	1.23	0.112	B0F9L7 O04200 O22824 O65655 O81645 O82265 P27202 Q41188 Q52T38 Q56WH4 Q7PC86 Q84TH4 Q8VWK4 Q93YQ1 Q944A6 Q96292 Q9FKE6 Q9LI83 Q9LM78 Q9LPC5 Q9LSS5 Q9LX99 Q9M2W3 Q9SE83 Q9SMQ6 Q9SN95 Q9SNB6 Q9SRU2 Q9SUJ1 Q9SYX2 Q9ZQC5	GO_BP
Cluster3	GO:0048869	cellular developmental process	9	111	1750	19990	0.93	0.644	O65655 Q52T38 Q96292 Q9FFV8 Q9FKE6 Q9M1Q9 Q9SE83 Q9SNB6 Q9SRU2	GO_BP
Cluster3	GO:0070370	cellular heat acclimation	1	111	18	19990	10.01	0.0954	Q8S8P5	GO_BP
Cluster3	GO:0019725	cellular homeostasis	2	111	395	19990	0.91	0.648	Q8H1F3 Q9LKW9	GO_BP
Cluster3	GO:0044255	cellular lipid metabolic process	2	111	1015	19990	0.35	0.979	Q5EAF2 Q9M2W3	GO_BP
Cluster3	GO:0051641	cellular localization	10	111	1254	19990	1.44	0.158	A4GSN8 F4KG14 Q29Q26 Q7PC86 Q9LM78 Q9LPC5 Q9LX99 Q9SE83 Q9SMQ6 Q9SUJ1	GO_BP
Cluster3	GO:0070727	cellular macromolecule localization	6	111	870	19990	1.24	0.354	A4GSN8 F4KG14 Q29Q26 Q7PC86 Q9LM78 Q9LPC5	GO_BP
Cluster3	GO:0044237	cellular metabolic process	45	111	10085	19990	0.8	0.986	A2RVS6 C0LGE0 C0LGX1 F4J8C6 O48814 O64825 P27202 Q39023 Q56WH4 Q5EAF2 Q6NLQ6 Q7PC86 Q84TH4 Q8GXX7 Q8H1E3 Q8LGA5 Q8LPN7 Q8RXX9 Q8S8P5 Q8VWK4 Q93XW5 Q944A6 Q94A79 Q96289 Q9C5S1 Q9C8M9 Q9FE20 Q9FFV8 Q9FHD7 Q9FMF5 Q9FNM7 Q9FX54 Q9LPC5 Q9LSF1 Q9LTT8 Q9LZ82 Q9M2W3 Q9MB58 Q9SAD7 Q9SCZ4 Q9SLF7 Q9SNB6 Q9SXB8 Q9XF67 Q9ZSA4	GO_BP
Cluster3	GO:0009987	cellular process	81	111	14553	19990	1	0.533	A2RVS6 A4GSN8 B0F9L7 C0LGE0 C0LGX1 F4J8C6 F4KG14 O04200 O22824 O48814 O64825 O65655 O81645 O82265 P27202 P27323 Q06738 Q2UVJ5 Q39023 Q41188 Q52T38 Q56WH4 Q5EAF2 Q6NLQ6 Q7PC86 Q84JR9 Q84TH4 Q8GXX7 Q8H1E3 Q8H1F3 Q8LGA5 Q8LGD5 Q8LPN7 Q8RWD5 Q8RXX9 Q8S8P5 Q8VWK4 Q93XW5 Q93YQ1 Q944A6 Q94A79 Q96289 Q96292 Q9C519 Q9C5S1 Q9C8M9 Q9FE20 Q9FFV8 Q9FHD7 Q9FKE6 Q9FMF5 Q9FNM7 Q9FX54 Q9LI83 Q9LKW9 Q9LM78 Q9LPC5 …	GO_BP
Cluster3	GO:0071214	cellular response to abiotic stimulus	1	111	504	19990	0.36	0.942	Q9SYX2	GO_BP
Cluster3	GO:0071215	cellular response to abscisic acid stimulus	4	111	342	19990	2.11	0.123	Q06738 Q39023 Q6NLQ6 Q9ZSA4	GO_BP
Cluster3	GO:0071229	cellular response to acid chemical	6	111	867	19990	1.25	0.351	Q06738 Q39023 Q6NLQ6 Q7PC86 Q93YQ1 Q9ZSA4	GO_BP
Cluster3	GO:0097306	cellular response to alcohol	4	111	342	19990	2.11	0.123	Q06738 Q39023 Q6NLQ6 Q9ZSA4	GO_BP
Cluster3	GO:0071230	cellular response to amino acid stimulus	1	111	57	19990	3.16	0.272	Q93YQ1	GO_BP
Cluster3	GO:0071365	cellular response to auxin stimulus	4	111	202	19990	3.57	0.0262	Q7PC86 Q84JR9 Q9LTT8 Q9ZUS1	GO_BP
Cluster3	GO:0071216	cellular response to biotic stimulus	1	111	39	19990	4.62	0.195	O64825	GO_BP
Cluster3	GO:0080169	cellular response to boron-containing substance deprivation	1	111	4	19990	45.02	0.022	Q9C519	GO_BP
Cluster3	GO:0080029	cellular response to boron-containing substance levels	1	111	16	19990	11.26	0.0853	Q9C519	GO_BP
Cluster3	GO:0071367	cellular response to brassinosteroid stimulus	2	111	126	19990	2.86	0.155	Q84JR9 Q9FHD7	GO_BP
Cluster3	GO:0070887	cellular response to chemical stimulus	13	111	2146	19990	1.09	0.414	F4KG14 O64825 Q06738 Q39023 Q6NLQ6 Q7PC86 Q84JR9 Q93YQ1 Q9C519 Q9FHD7 Q9LTT8 Q9ZSA4 Q9ZUS1	GO_BP
Cluster3	GO:0071323	cellular response to chitin	1	111	12	19990	15.01	0.0647	O64825	GO_BP
Cluster3	GO:0071345	cellular response to cytokine stimulus	1	111	44	19990	4.09	0.218	F4KG14	GO_BP
Cluster3	GO:0071495	cellular response to endogenous stimulus	11	111	1334	19990	1.49	0.122	O64825 Q06738 Q39023 Q6NLQ6 Q7PC86 Q84JR9 Q93YQ1 Q9FHD7 Q9LTT8 Q9ZSA4 Q9ZUS1	GO_BP
Cluster3	GO:0104004	cellular response to environmental stimulus	1	111	504	19990	0.36	0.942	Q9SYX2	GO_BP
Cluster3	GO:0071496	cellular response to external stimulus	6	111	545	19990	1.98	0.0832	Q8LGA5 Q8RXX9 Q93YQ1 Q944A6 Q9C519 Q9T074	GO_BP
Cluster3	GO:0042149	cellular response to glucose starvation	1	111	3	19990	60.03	0.0166	Q944A6	GO_BP
Cluster3	GO:0034605	cellular response to heat	1	111	60	19990	3	0.284	Q8S8P5	GO_BP
Cluster3	GO:0032870	cellular response to hormone stimulus	9	111	1239	19990	1.31	0.25	Q06738 Q39023 Q6NLQ6 Q7PC86 Q84JR9 Q9FHD7 Q9LTT8 Q9ZSA4 Q9ZUS1	GO_BP
Cluster3	GO:0071366	cellular response to indolebutyric acid stimulus	1	111	21	19990	8.58	0.11	Q7PC86	GO_BP
Cluster3	GO:0071347	cellular response to interleukin-1	1	111	6	19990	30.02	0.0329	F4KG14	GO_BP
Cluster3	GO:0071482	cellular response to light stimulus	1	111	226	19990	0.8	0.718	Q9SYX2	GO_BP
Cluster3	GO:0071396	cellular response to lipid	6	111	585	19990	1.85	0.107	Q06738 Q39023 Q6NLQ6 Q84JR9 Q9FHD7 Q9ZSA4	GO_BP
Cluster3	GO:0071219	cellular response to molecule of bacterial origin	1	111	20	19990	9	0.105	O64825	GO_BP
Cluster3	GO:1901699	cellular response to nitrogen compound	3	111	318	19990	1.7	0.26	O64825 Q7PC86 Q93YQ1	GO_BP
Cluster3	GO:0043562	cellular response to nitrogen levels	2	111	75	19990	4.8	0.0653	Q8LGA5 Q8RXX9	GO_BP
Cluster3	GO:0031669	cellular response to nutrient levels	6	111	398	19990	2.71	0.0237	Q8LGA5 Q8RXX9 Q93YQ1 Q944A6 Q9C519 Q9T074	GO_BP
Cluster3	GO:0071407	cellular response to organic cyclic compound	3	111	432	19990	1.25	0.431	Q7PC86 Q84JR9 Q9FHD7	GO_BP
Cluster3	GO:1901701	cellular response to oxygen-containing compound	9	111	1248	19990	1.3	0.257	O64825 Q06738 Q39023 Q6NLQ6 Q7PC86 Q84JR9 Q93YQ1 Q9FHD7 Q9ZSA4	GO_BP
Cluster3	GO:0016036	cellular response to phosphate starvation	2	111	124	19990	2.9	0.151	Q9C519 Q9T074	GO_BP
Cluster3	GO:0071478	cellular response to radiation	1	111	243	19990	0.74	0.744	Q9SYX2	GO_BP
Cluster3	GO:0071489	cellular response to red or far red light	1	111	109	19990	1.65	0.456	Q9SYX2	GO_BP
Cluster3	GO:0009267	cellular response to starvation	4	111	325	19990	2.22	0.107	Q93YQ1 Q944A6 Q9C519 Q9T074	GO_BP
Cluster3	GO:0071383	cellular response to steroid hormone stimulus	2	111	133	19990	2.71	0.169	Q84JR9 Q9FHD7	GO_BP
Cluster3	GO:0051716	cellular response to stimulus	29	111	4401	19990	1.19	0.175	C0LGX1 F4KG14 O48814 O64825 Q06738 Q39023 Q6NLQ6 Q7PC86 Q84JR9 Q8H1E3 Q8LGA5 Q8LGD5 Q8RXX9 Q8S8P5 Q93YQ1 Q944A6 Q9C519 Q9C8M9 Q9FE20 Q9FFV8 Q9FHD7 Q9LPC5 Q9LSF1 Q9LTT8 Q9SYX2 Q9T074 Q9XF67 Q9ZSA4 Q9ZUS1	GO_BP
Cluster3	GO:0033554	cellular response to stress	7	111	1951	19990	0.65	0.925	Q39023 Q7PC86 Q8S8P5 Q93YQ1 Q944A6 Q9C519 Q9T074	GO_BP
Cluster3	GO:0071356	cellular response to tumor necrosis factor	1	111	9	19990	20.01	0.0489	F4KG14	GO_BP
Cluster3	GO:0071357	cellular response to type I interferon	1	111	1	19990	180.09	0.00555	F4KG14	GO_BP
Cluster3	GO:0071346	cellular response to type II interferon	1	111	15	19990	12.01	0.0802	F4KG14	GO_BP
Cluster3	GO:0007417	central nervous system development	1	111	41	19990	4.39	0.204	Q9FFV8	GO_BP
Cluster3	GO:0070601	centromeric sister chromatid cohesion	1	111	6	19990	30.02	0.0329	O82265	GO_BP
Cluster3	GO:0061077	chaperone-mediated protein folding	1	111	90	19990	2	0.395	P27323	GO_BP
Cluster3	GO:0048878	chemical homeostasis	6	111	731	19990	1.48	0.221	Q2UVJ5 Q8H1F3 Q9FRL3 Q9LKW9 Q9LZ82 Q9ZUS1	GO_BP
Cluster3	GO:0006935	chemotaxis	1	111	71	19990	2.54	0.327	Q39023	GO_BP
Cluster3	GO:0055064	chloride ion homeostasis	1	111	3	19990	60.03	0.0166	Q2UVJ5	GO_BP
Cluster3	GO:1902476	chloride transmembrane transport	1	111	23	19990	7.83	0.12	Q2UVJ5	GO_BP
Cluster3	GO:0006821	chloride transport	1	111	30	19990	6	0.154	Q2UVJ5	GO_BP
Cluster3	GO:0009904	chloroplast accumulation movement	1	111	31	19990	5.81	0.159	Q9LX99	GO_BP
Cluster3	GO:0009903	chloroplast avoidance movement	1	111	36	19990	5	0.182	Q9LX99	GO_BP
Cluster3	GO:0019750	chloroplast localization	1	111	42	19990	4.29	0.209	Q9LX99	GO_BP
Cluster3	GO:0009658	chloroplast organization	2	111	273	19990	1.32	0.449	Q9LX99 Q9SYX2	GO_BP
Cluster3	GO:0009902	chloroplast relocation	1	111	40	19990	4.5	0.2	Q9LX99	GO_BP
Cluster3	GO:0006325	chromatin organization	2	111	558	19990	0.65	0.82	Q56WH4 Q84TH4	GO_BP
Cluster3	GO:0030261	chromosome condensation	1	111	13	19990	13.85	0.0698	O65655	GO_BP
Cluster3	GO:0051276	chromosome organization	6	111	912	19990	1.18	0.396	O65655 O82265 Q41188 Q56WH4 Q84TH4 Q8VWK4	GO_BP
Cluster3	GO:0070192	chromosome organization involved in meiotic cell cycle	1	111	88	19990	2.05	0.388	O82265	GO_BP
Cluster3	GO:0007059	chromosome segregation	1	111	212	19990	0.85	0.695	O82265	GO_BP
Cluster3	GO:0007623	circadian rhythm	1	111	218	19990	0.83	0.705	Q06738	GO_BP
Cluster3	GO:0072583	clathrin-dependent endocytosis	1	111	38	19990	4.74	0.191	Q9SE83	GO_BP
Cluster3	GO:0035349	coenzyme A transmembrane transport	1	111	6	19990	30.02	0.0329	O04200	GO_BP
Cluster3	GO:0015880	coenzyme A transport	1	111	6	19990	30.02	0.0329	O04200	GO_BP
Cluster3	GO:0009631	cold acclimation	2	111	94	19990	3.83	0.0962	P42759 Q41188	GO_BP
Cluster3	GO:0030866	cortical actin cytoskeleton organization	1	111	13	19990	13.85	0.0698	Q9LM78	GO_BP
Cluster3	GO:0030865	cortical cytoskeleton organization	3	111	101	19990	5.35	0.0187	Q9LM78 Q9LSS5 Q9ZQC5	GO_BP
Cluster3	GO:0043622	cortical microtubule organization	2	111	84	19990	4.29	0.0794	Q9LSS5 Q9ZQC5	GO_BP
Cluster3	GO:0019221	cytokine-mediated signaling pathway	1	111	18	19990	10.01	0.0954	F4KG14	GO_BP
Cluster3	GO:0000910	cytokinesis	2	111	222	19990	1.62	0.35	Q8RWD5 Q9LX99	GO_BP
Cluster3	GO:0000911	cytokinesis by cell plate formation	2	111	112	19990	3.22	0.128	Q8RWD5 Q9LX99	GO_BP
Cluster3	GO:0032506	cytokinetic process	2	111	123	19990	2.93	0.149	Q8RWD5 Q9LX99	GO_BP
Cluster3	GO:0031122	cytoplasmic microtubule organization	2	111	98	19990	3.68	0.103	Q9LSS5 Q9ZQC5	GO_BP
Cluster3	GO:0002181	cytoplasmic translation	1	111	113	19990	1.59	0.468	Q9SLF7	GO_BP
Cluster3	GO:0007010	cytoskeleton organization	6	111	483	19990	2.24	0.0526	O22824 O81645 Q96292 Q9LM78 Q9LSS5 Q9ZQC5	GO_BP
Cluster3	GO:0061640	cytoskeleton-dependent cytokinesis	2	111	216	19990	1.67	0.338	Q8RWD5 Q9LX99	GO_BP
Cluster3	GO:0030705	cytoskeleton-dependent intracellular transport	1	111	39	19990	4.62	0.195	Q9LX99	GO_BP
Cluster3	GO:0046323	D-glucose import	1	111	83	19990	2.17	0.371	Q9FRL3	GO_BP
Cluster3	GO:1904659	D-glucose transmembrane transport	1	111	87	19990	2.07	0.385	Q9FRL3	GO_BP
Cluster3	GO:0042732	D-xylose metabolic process	1	111	15	19990	12.01	0.0802	Q9SN95	GO_BP
Cluster3	GO:0006952	defense response	17	111	1963	19990	1.56	0.0429	F4J8C6 F4KG14 O48814 O64825 O80939 P27323 Q7PC86 Q8LGA5 Q8RXX9 Q8S8P5 Q93ZS9 Q9FE20 Q9FX54 Q9LJX4 Q9SCZ4 Q9T074 Q9XEE6	GO_BP
Cluster3	GO:0052542	defense response by callose deposition	1	111	83	19990	2.17	0.371	Q7PC86	GO_BP
Cluster3	GO:0052544	defense response by callose deposition in cell wall	1	111	79	19990	2.28	0.356	Q7PC86	GO_BP
Cluster3	GO:0052482	defense response by cell wall thickening	1	111	79	19990	2.28	0.356	Q7PC86	GO_BP
Cluster3	GO:0042742	defense response to bacterium	9	111	970	19990	1.67	0.0904	O64825 O80939 P27323 Q7PC86 Q8LGA5 Q8RXX9 Q8S8P5 Q9FE20 Q9FX54	GO_BP
Cluster3	GO:0050832	defense response to fungus	8	111	656	19990	2.2	0.0298	F4J8C6 O48814 Q7PC86 Q8S8P5 Q93ZS9 Q9SCZ4 Q9T074 Q9XEE6	GO_BP
Cluster3	GO:0002229	defense response to oomycetes	1	111	140	19990	1.29	0.543	O80939	GO_BP
Cluster3	GO:0098542	defense response to other organism	16	111	1649	19990	1.75	0.0198	F4J8C6 O48814 O64825 O80939 P27323 Q7PC86 Q8LGA5 Q8RXX9 Q8S8P5 Q93ZS9 Q9FE20 Q9FX54 Q9LJX4 Q9SCZ4 Q9T074 Q9XEE6	GO_BP
Cluster3	GO:0051607	defense response to virus	1	111	163	19990	1.1	0.598	Q9LJX4	GO_BP
Cluster3	GO:0009900	dehiscence	1	111	37	19990	4.87	0.186	Q94JM3	GO_BP
Cluster3	GO:0016311	dephosphorylation	2	111	372	19990	0.97	0.615	Q5EAF2 Q9C5S1	GO_BP
Cluster3	GO:0046545	development of primary female sexual characteristics	1	111	17	19990	10.59	0.0904	Q9FFV8	GO_BP
Cluster3	GO:0045137	development of primary sexual characteristics	1	111	22	19990	8.19	0.115	Q9FFV8	GO_BP
Cluster3	GO:0048588	developmental cell growth	2	111	377	19990	0.96	0.622	Q96292 Q9M1Q9	GO_BP
Cluster3	GO:0048589	developmental growth	6	111	728	19990	1.48	0.218	Q52T38 Q96289 Q96292 Q9M1Q9 Q9SNB6 Q9SRU2	GO_BP
Cluster3	GO:0060560	developmental growth involved in morphogenesis	5	111	625	19990	1.44	0.267	Q52T38 Q96292 Q9M1Q9 Q9SNB6 Q9SRU2	GO_BP
Cluster3	GO:0021700	developmental maturation	4	111	393	19990	1.83	0.175	Q56WH4 Q96292 Q9M1Q9 Q9SE83	GO_BP
Cluster3	GO:0032502	developmental process	26	111	5260	19990	0.89	0.787	A4GSN8 O64825 O65655 O80939 Q06738 Q39023 Q41188 Q52T38 Q56WH4 Q84JR9 Q93YQ1 Q94JM3 Q96289 Q96292 Q9C5S1 Q9FFV8 Q9FKE6 Q9FX54 Q9LPC5 Q9LTT8 Q9M1Q9 Q9SCZ4 Q9SE83 Q9SNB6 Q9SRU2 Q9SYX2	GO_BP
Cluster3	GO:0003006	developmental process involved in reproduction	14	111	2495	19990	1.01	0.526	A4GSN8 O64825 Q39023 Q41188 Q56WH4 Q93YQ1 Q94JM3 Q96289 Q9FFV8 Q9FX54 Q9LTT8 Q9SNB6 Q9SRU2 Q9SYX2	GO_BP
Cluster3	GO:0071103	DNA conformation change	2	111	202	19990	1.78	0.309	O65655 Q41188	GO_BP
Cluster3	GO:0032508	DNA duplex unwinding	1	111	115	19990	1.57	0.474	Q41188	GO_BP
Cluster3	GO:0032392	DNA geometric change	1	111	120	19990	1.5	0.488	Q41188	GO_BP
Cluster3	GO:0006259	DNA metabolic process	2	111	936	19990	0.38	0.969	Q8VWK4 Q94A79	GO_BP
Cluster3	GO:0006304	DNA modification	1	111	134	19990	1.34	0.527	Q94A79	GO_BP
Cluster3	GO:0009294	DNA-mediated transformation	1	111	65	19990	2.77	0.304	Q56WH4	GO_BP
Cluster3	GO:0022611	dormancy process	1	111	60	19990	3	0.284	Q56WH4	GO_BP
Cluster3	GO:0009819	drought recovery	1	111	50	19990	3.6	0.243	Q9LJX4	GO_BP
Cluster3	GO:0009790	embryo development	6	111	887	19990	1.22	0.371	O64825 Q41188 Q93YQ1 Q96289 Q9C5S1 Q9LTT8	GO_BP
Cluster3	GO:0009793	embryo development ending in seed dormancy	5	111	780	19990	1.15	0.437	O64825 Q41188 Q93YQ1 Q96289 Q9LTT8	GO_BP
Cluster3	GO:0009553	embryo sac development	1	111	252	19990	0.71	0.756	Q9LPC5	GO_BP
Cluster3	GO:0048508	embryonic meristem development	1	111	57	19990	3.16	0.272	Q9LTT8	GO_BP
Cluster3	GO:0090421	embryonic meristem initiation	1	111	43	19990	4.19	0.213	Q9LTT8	GO_BP
Cluster3	GO:0048598	embryonic morphogenesis	1	111	95	19990	1.9	0.412	Q9C5S1	GO_BP
Cluster3	GO:0032456	endocytic recycling	1	111	11	19990	16.37	0.0594	Q9SMQ6	GO_BP
Cluster3	GO:0006897	endocytosis	2	111	135	19990	2.67	0.173	Q9LM78 Q9SE83	GO_BP
Cluster3	GO:0007492	endoderm development	1	111	5	19990	36.02	0.0275	Q9C5S1	GO_BP
Cluster3	GO:0001706	endoderm formation	1	111	5	19990	36.02	0.0275	Q9C5S1	GO_BP
Cluster3	GO:0010256	endomembrane system organization	3	111	154	19990	3.51	0.0545	B0F9L7 Q9LPC5 Q9SUJ1	GO_BP
Cluster3	GO:0016197	endosomal transport	1	111	93	19990	1.94	0.405	Q9SMQ6	GO_BP
Cluster3	GO:0007032	endosome organization	1	111	23	19990	7.83	0.12	Q9LPC5	GO_BP
Cluster3	GO:0009960	endosperm development	1	111	117	19990	1.54	0.48	O64825	GO_BP
Cluster3	GO:0007272	ensheathment of neurons	1	111	9	19990	20.01	0.0489	Q9FFV8	GO_BP
Cluster3	GO:0009649	entrainment of circadian clock	1	111	12	19990	15.01	0.0647	Q9FN03	GO_BP
Cluster3	GO:0007167	enzyme-linked receptor protein signaling pathway	7	111	296	19990	4.26	0.00133	C0LGX1 O48814 O64825 Q8H1E3 Q9C8M9 Q9FE20 Q9FHD7	GO_BP
Cluster3	GO:0030218	erythrocyte differentiation	1	111	2	19990	90.05	0.0111	O65655	GO_BP
Cluster3	GO:0034101	erythrocyte homeostasis	1	111	2	19990	90.05	0.0111	O65655	GO_BP
Cluster3	GO:0051234	establishment of localization	28	111	3190	19990	1.58	0.00781	A4GSN8 B0F9L7 F4IUW3 O04200 O82628 P93004 Q29Q26 Q2UVJ5 Q7PC86 Q8H1F3 Q8LF05 Q8RXL8 Q944A6 Q9C5H6 Q9FRL3 Q9LF79 Q9LI83 Q9LKW9 Q9LM78 Q9LPC5 Q9LX99 Q9M1Q9 Q9SE83 Q9SMQ6 Q9SRU2 Q9SUJ1 Q9ZUS1 Q9ZVX8	GO_BP
Cluster3	GO:0051649	establishment of localization in cell	6	111	920	19990	1.17	0.404	A4GSN8 Q29Q26 Q9LM78 Q9LX99 Q9SE83 Q9SMQ6	GO_BP
Cluster3	GO:0051656	establishment of organelle localization	1	111	174	19990	1.04	0.622	Q9LX99	GO_BP
Cluster3	GO:0051667	establishment of plastid localization	1	111	40	19990	4.5	0.2	Q9LX99	GO_BP
Cluster3	GO:0045184	establishment of protein localization	5	111	680	19990	1.32	0.327	A4GSN8 Q29Q26 Q9LM78 Q9LPC5 Q9SUJ1	GO_BP
Cluster3	GO:0072596	establishment of protein localization to chloroplast	1	111	58	19990	3.11	0.276	Q29Q26	GO_BP
Cluster3	GO:0090150	establishment of protein localization to membrane	1	111	67	19990	2.69	0.312	Q9LPC5	GO_BP
Cluster3	GO:0072594	establishment of protein localization to organelle	1	111	347	19990	0.52	0.858	Q29Q26	GO_BP
Cluster3	GO:0061951	establishment of protein localization to plasma membrane	1	111	6	19990	30.02	0.0329	Q9LPC5	GO_BP
Cluster3	GO:0051236	establishment of RNA localization	1	111	132	19990	1.36	0.522	A4GSN8	GO_BP
Cluster3	GO:0097194	execution phase of apoptosis	1	111	1	19990	180.09	0.00555	O65655	GO_BP
Cluster3	GO:0006887	exocytosis	1	111	134	19990	1.34	0.527	Q9LPC5	GO_BP
Cluster3	GO:0140115	export across plasma membrane	2	111	12	19990	30.02	0.00194	Q9LKW9 Q9ZUS1	GO_BP
Cluster3	GO:0045229	external encapsulating structure organization	3	111	434	19990	1.24	0.434	Q7PC86 Q9LSS5 Q9ZQC5	GO_BP
Cluster3	GO:0035350	FAD transmembrane transport	1	111	2	19990	90.05	0.0111	O04200	GO_BP
Cluster3	GO:0008585	female gonad development	1	111	17	19990	10.59	0.0904	Q9FFV8	GO_BP
Cluster3	GO:0046660	female sex differentiation	1	111	18	19990	10.01	0.0954	Q9FFV8	GO_BP
Cluster3	GO:0010227	floral organ abscission	1	111	39	19990	4.62	0.195	Q94JM3	GO_BP
Cluster3	GO:0048437	floral organ development	4	111	440	19990	1.64	0.229	A4GSN8 Q39023 Q41188 Q94JM3	GO_BP
Cluster3	GO:0048438	floral whorl development	4	111	341	19990	2.11	0.122	A4GSN8 Q39023 Q41188 Q94JM3	GO_BP
Cluster3	GO:0009908	flower development	4	111	630	19990	1.14	0.465	A4GSN8 Q39023 Q41188 Q94JM3	GO_BP
Cluster3	GO:0042044	fluid transport	3	111	75	19990	7.2	0.00842	P93004 Q944A6 Q9ZVX8	GO_BP
Cluster3	GO:0001704	formation of primary germ layer	1	111	5	19990	36.02	0.0275	Q9C5S1	GO_BP
Cluster3	GO:0006003	fructose 2,6-bisphosphate metabolic process	1	111	1	19990	180.09	0.00555	Q9MB58	GO_BP
Cluster3	GO:0006002	fructose 6-phosphate metabolic process	1	111	5	19990	36.02	0.0275	Q9MB58	GO_BP
Cluster3	GO:0006000	fructose metabolic process	1	111	12	19990	15.01	0.0647	Q9MB58	GO_BP
Cluster3	GO:0010047	fruit dehiscence	1	111	20	19990	9	0.105	Q94JM3	GO_BP
Cluster3	GO:0010154	fruit development	8	111	1237	19990	1.16	0.381	O64825 Q41188 Q56WH4 Q93YQ1 Q96289 Q9FX54 Q9LTT8 Q9SNB6	GO_BP
Cluster3	GO:0007186	G protein-coupled receptor signaling pathway	1	111	35	19990	5.15	0.177	Q9LTT8	GO_BP
Cluster3	GO:0048229	gametophyte development	3	111	764	19990	0.71	0.802	O80939 Q39023 Q9LPC5	GO_BP
Cluster3	GO:0007369	gastrulation	1	111	12	19990	15.01	0.0647	Q9C5S1	GO_BP
Cluster3	GO:0010467	gene expression	7	111	1876	19990	0.67	0.906	A2RVS6 A4GSN8 Q84TH4 Q9FFV8 Q9LZ82 Q9SAD7 Q9SLF7	GO_BP
Cluster3	GO:0080188	gene silencing by siRNA-directed DNA methylation	1	111	63	19990	2.86	0.296	Q94A79	GO_BP
Cluster3	GO:0006091	generation of precursor metabolites and energy	2	111	416	19990	0.87	0.675	P27202 Q9FX54	GO_BP
Cluster3	GO:0021782	glial cell development	1	111	8	19990	22.51	0.0436	Q9FFV8	GO_BP
Cluster3	GO:0010001	glial cell differentiation	1	111	13	19990	13.85	0.0698	Q9FFV8	GO_BP
Cluster3	GO:0042063	gliogenesis	1	111	14	19990	12.86	0.075	Q9FFV8	GO_BP
Cluster3	GO:0006094	gluconeogenesis	2	111	28	19990	12.86	0.0105	Q9FX54 Q9T074	GO_BP
Cluster3	GO:0042593	glucose homeostasis	1	111	49	19990	3.68	0.239	Q9FRL3	GO_BP
Cluster3	GO:0006006	glucose metabolic process	2	111	50	19990	7.2	0.0315	Q9FX54 Q9T074	GO_BP
Cluster3	GO:0019762	glucosinolate catabolic process	2	111	64	19990	5.63	0.0493	Q7PC86 Q93XW5	GO_BP
Cluster3	GO:0019760	glucosinolate metabolic process	2	111	304	19990	1.18	0.505	Q7PC86 Q93XW5	GO_BP
Cluster3	GO:0045017	glycerolipid biosynthetic process	2	111	137	19990	2.63	0.177	Q5EAF2 Q9M2W3	GO_BP
Cluster3	GO:0046486	glycerolipid metabolic process	2	111	254	19990	1.42	0.413	Q5EAF2 Q9M2W3	GO_BP
Cluster3	GO:0046474	glycerophospholipid biosynthetic process	2	111	85	19990	4.24	0.0811	Q5EAF2 Q9M2W3	GO_BP
Cluster3	GO:0006650	glycerophospholipid metabolic process	2	111	178	19990	2.02	0.26	Q5EAF2 Q9M2W3	GO_BP
Cluster3	GO:0006096	glycolytic process	1	111	57	19990	3.16	0.272	Q9FX54	GO_BP
Cluster3	GO:1901658	glycosyl compound catabolic process	2	111	94	19990	3.83	0.0962	Q7PC86 Q93XW5	GO_BP
Cluster3	GO:1901657	glycosyl compound metabolic process	2	111	490	19990	0.74	0.76	Q7PC86 Q93XW5	GO_BP
Cluster3	GO:0007030	Golgi organization	2	111	60	19990	6	0.0439	B0F9L7 Q9SUJ1	GO_BP
Cluster3	GO:0043001	Golgi to plasma membrane protein transport	1	111	6	19990	30.02	0.0329	Q9LPC5	GO_BP
Cluster3	GO:0006893	Golgi to plasma membrane transport	1	111	15	19990	12.01	0.0802	Q9LPC5	GO_BP
Cluster3	GO:0006896	Golgi to vacuole transport	1	111	26	19990	6.93	0.135	Q9SE83	GO_BP
Cluster3	GO:0048194	Golgi vesicle budding	1	111	25	19990	7.2	0.13	Q9LI83	GO_BP
Cluster3	GO:0048193	Golgi vesicle transport	5	111	204	19990	4.41	0.00564	B0F9L7 Q8LF05 Q9LI83 Q9LPC5 Q9SE83	GO_BP
Cluster3	GO:0008406	gonad development	1	111	22	19990	8.19	0.115	Q9FFV8	GO_BP
Cluster3	GO:0009630	gravitropism	3	111	199	19990	2.71	0.0992	O81645 Q9M1Q9 Q9ZSY2	GO_BP
Cluster3	GO:0040007	growth	7	111	859	19990	1.47	0.201	Q52T38 Q8RWD5 Q96289 Q96292 Q9M1Q9 Q9SNB6 Q9SRU2	GO_BP
Cluster3	GO:0048467	gynoecium development	2	111	185	19990	1.95	0.274	Q39023 Q94JM3	GO_BP
Cluster3	GO:0010286	heat acclimation	1	111	99	19990	1.82	0.425	Q8S8P5	GO_BP
Cluster3	GO:0048534	hematopoietic or lymphoid organ development	1	111	22	19990	8.19	0.115	O65655	GO_BP
Cluster3	GO:0030097	hemopoiesis	1	111	18	19990	10.01	0.0954	O65655	GO_BP
Cluster3	GO:0019319	hexose biosynthetic process	2	111	32	19990	11.26	0.0136	Q9FX54 Q9T074	GO_BP
Cluster3	GO:0019318	hexose metabolic process	3	111	92	19990	5.87	0.0146	Q9FX54 Q9MB58 Q9T074	GO_BP
Cluster3	GO:0008645	hexose transmembrane transport	1	111	87	19990	2.07	0.385	Q9FRL3	GO_BP
Cluster3	GO:0048872	homeostasis of number of cells	1	111	5	19990	36.02	0.0275	O65655	GO_BP
Cluster3	GO:0042592	homeostatic process	8	111	882	19990	1.63	0.118	O65655 Q2UVJ5 Q8H1F3 Q8VWK4 Q9FRL3 Q9LKW9 Q9LZ82 Q9ZUS1	GO_BP
Cluster3	GO:0045143	homologous chromosome segregation	1	111	70	19990	2.57	0.323	O82265	GO_BP
Cluster3	GO:0009292	horizontal gene transfer	1	111	65	19990	2.77	0.304	Q56WH4	GO_BP
Cluster3	GO:0009914	hormone transport	2	111	154	19990	2.34	0.211	Q9M1Q9 Q9SRU2	GO_BP
Cluster3	GO:0009755	hormone-mediated signaling pathway	7	111	901	19990	1.4	0.234	Q06738 Q39023 Q6NLQ6 Q84JR9 Q9FHD7 Q9ZSA4 Q9ZUS1	GO_BP
Cluster3	GO:0006972	hyperosmotic response	3	111	169	19990	3.2	0.068	Q06738 Q96289 Q9FDX6	GO_BP
Cluster3	GO:0042538	hyperosmotic salinity response	3	111	135	19990	4	0.0394	Q06738 Q96289 Q9FDX6	GO_BP
Cluster3	GO:0002252	immune effector process	1	111	221	19990	0.81	0.71	Q9LJX4	GO_BP
Cluster3	GO:0006955	immune response	9	111	855	19990	1.9	0.0485	F4J8C6 F4KG14 O64825 P27323 Q7PC86 Q8LGA5 Q8RXX9 Q9FE20 Q9T074	GO_BP
Cluster3	GO:0002757	immune response-activating signaling pathway	2	111	36	19990	10.01	0.017	Q9FE20 Q9FFV8	GO_BP
Cluster3	GO:0002764	immune response-regulating signaling pathway	2	111	42	19990	8.58	0.0228	Q9FE20 Q9FFV8	GO_BP
Cluster3	GO:0002520	immune system development	1	111	31	19990	5.81	0.159	O65655	GO_BP
Cluster3	GO:0002376	immune system process	13	111	1035	19990	2.26	0.00486	F4J8C6 F4KG14 O64825 O65655 P27323 Q7PC86 Q8LGA5 Q8LGD5 Q8RXX9 Q9FE20 Q9FFV8 Q9LJX4 Q9T074	GO_BP
Cluster3	GO:0098739	import across plasma membrane	1	111	36	19990	5	0.182	Q9LKW9	GO_BP
Cluster3	GO:0098657	import into cell	3	111	171	19990	3.16	0.07	Q9LKW9 Q9LM78 Q9SE83	GO_BP
Cluster3	GO:0042344	indole glucosinolate catabolic process	1	111	23	19990	7.83	0.12	Q7PC86	GO_BP
Cluster3	GO:0042343	indole glucosinolate metabolic process	1	111	58	19990	3.11	0.276	Q7PC86	GO_BP
Cluster3	GO:0009700	indole phytoalexin biosynthetic process	2	111	35	19990	10.29	0.0161	Q39023 Q8S8P5	GO_BP
Cluster3	GO:0046217	indole phytoalexin metabolic process	2	111	35	19990	10.29	0.0161	Q39023 Q8S8P5	GO_BP
Cluster3	GO:0042435	indole-containing compound biosynthetic process	2	111	133	19990	2.71	0.169	Q39023 Q8S8P5	GO_BP
Cluster3	GO:0042436	indole-containing compound catabolic process	1	111	34	19990	5.3	0.173	Q7PC86	GO_BP
Cluster3	GO:0042430	indole-containing compound metabolic process	3	111	186	19990	2.9	0.0851	Q39023 Q7PC86 Q8S8P5	GO_BP
Cluster3	GO:0010229	inflorescence development	2	111	47	19990	7.66	0.0281	Q39023 Q9SRU2	GO_BP
Cluster3	GO:0048281	inflorescence morphogenesis	1	111	10	19990	18.01	0.0542	Q9SRU2	GO_BP
Cluster3	GO:0045087	innate immune response	9	111	826	19990	1.96	0.0404	F4J8C6 F4KG14 O64825 P27323 Q7PC86 Q8LGA5 Q8RXX9 Q9FE20 Q9T074	GO_BP
Cluster3	GO:0002758	innate immune response-activating signaling pathway	1	111	26	19990	6.93	0.135	Q9FE20	GO_BP
Cluster3	GO:0098661	inorganic anion transmembrane transport	1	111	80	19990	2.25	0.36	Q2UVJ5	GO_BP
Cluster3	GO:0015698	inorganic anion transport	1	111	187	19990	0.96	0.649	Q2UVJ5	GO_BP
Cluster3	GO:0098659	inorganic cation import across plasma membrane	1	111	18	19990	10.01	0.0954	Q9LKW9	GO_BP
Cluster3	GO:0098662	inorganic cation transmembrane transport	6	111	485	19990	2.23	0.0534	O82628 Q2UVJ5 Q7PC86 Q9FRL3 Q9LF79 Q9LKW9	GO_BP
Cluster3	GO:0098771	inorganic ion homeostasis	3	111	403	19990	1.34	0.388	Q2UVJ5 Q8H1F3 Q9LKW9	GO_BP
Cluster3	GO:0099587	inorganic ion import across plasma membrane	1	111	18	19990	10.01	0.0954	Q9LKW9	GO_BP
Cluster3	GO:0098660	inorganic ion transmembrane transport	6	111	572	19990	1.89	0.0991	O82628 Q2UVJ5 Q7PC86 Q9FRL3 Q9LF79 Q9LKW9	GO_BP
Cluster3	GO:0006020	inositol metabolic process	1	111	25	19990	7.2	0.13	F4J8C6	GO_BP
Cluster3	GO:0032958	inositol phosphate biosynthetic process	1	111	24	19990	7.5	0.125	F4J8C6	GO_BP
Cluster3	GO:0043647	inositol phosphate metabolic process	1	111	47	19990	3.83	0.23	F4J8C6	GO_BP
Cluster3	GO:0018393	internal peptidyl-lysine acetylation	1	111	108	19990	1.67	0.453	Q84TH4	GO_BP
Cluster3	GO:0006475	internal protein amino acid acetylation	1	111	109	19990	1.65	0.456	Q84TH4	GO_BP
Cluster3	GO:0006891	intra-Golgi vesicle-mediated transport	1	111	45	19990	4	0.222	B0F9L7	GO_BP
Cluster3	GO:0080144	intracellular amino acid homeostasis	1	111	23	19990	7.83	0.12	Q9ZUS1	GO_BP
Cluster3	GO:0055082	intracellular chemical homeostasis	2	111	329	19990	1.09	0.548	Q8H1F3 Q9LKW9	GO_BP
Cluster3	GO:0030003	intracellular monoatomic cation homeostasis	2	111	252	19990	1.43	0.409	Q8H1F3 Q9LKW9	GO_BP
Cluster3	GO:0006873	intracellular monoatomic ion homeostasis	2	111	277	19990	1.3	0.457	Q8H1F3 Q9LKW9	GO_BP
Cluster3	GO:0006886	intracellular protein transport	3	111	599	19990	0.9	0.651	A4GSN8 Q29Q26 Q9LM78	GO_BP
Cluster3	GO:0035556	intracellular signal transduction	7	111	795	19990	1.59	0.154	Q39023 Q6NLQ6 Q93YQ1 Q9LPC5 Q9LSF1 Q9XF67 Q9ZSA4	GO_BP
Cluster3	GO:0046907	intracellular transport	6	111	855	19990	1.26	0.339	A4GSN8 Q29Q26 Q9LM78 Q9LX99 Q9SE83 Q9SMQ6	GO_BP
Cluster3	GO:0009861	jasmonic acid and ethylene-dependent systemic resistance	1	111	46	19990	3.92	0.226	F4J8C6	GO_BP
Cluster3	GO:0048527	lateral root development	1	111	246	19990	0.73	0.748	Q9SRU2	GO_BP
Cluster3	GO:0010311	lateral root formation	1	111	101	19990	1.78	0.431	Q9SRU2	GO_BP
Cluster3	GO:0010102	lateral root morphogenesis	1	111	144	19990	1.25	0.553	Q9SRU2	GO_BP
Cluster3	GO:0048366	leaf development	4	111	588	19990	1.23	0.413	Q06738 Q94JM3 Q9FKE6 Q9LTT8	GO_BP
Cluster3	GO:0009965	leaf morphogenesis	1	111	144	19990	1.25	0.553	Q9LTT8	GO_BP
Cluster3	GO:0010150	leaf senescence	2	111	220	19990	1.64	0.346	Q06738 Q94JM3	GO_BP
Cluster3	GO:0010305	leaf vascular tissue pattern formation	1	111	45	19990	4	0.222	Q84JR9	GO_BP
Cluster3	GO:0008610	lipid biosynthetic process	2	111	692	19990	0.52	0.901	Q5EAF2 Q9M2W3	GO_BP
Cluster3	GO:0010876	lipid localization	1	111	177	19990	1.02	0.628	Q9LI83	GO_BP
Cluster3	GO:0006629	lipid metabolic process	2	111	1139	19990	0.32	0.989	Q5EAF2 Q9M2W3	GO_BP
Cluster3	GO:0030258	lipid modification	1	111	172	19990	1.05	0.618	Q5EAF2	GO_BP
Cluster3	GO:0034204	lipid translocation	1	111	22	19990	8.19	0.115	Q9LI83	GO_BP
Cluster3	GO:0006869	lipid transport	1	111	151	19990	1.19	0.57	Q9LI83	GO_BP
Cluster3	GO:0010352	lithium ion export across the plasma membrane	1	111	3	19990	60.03	0.0166	Q9LKW9	GO_BP
Cluster3	GO:0010351	lithium ion transport	1	111	3	19990	60.03	0.0166	Q9LKW9	GO_BP
Cluster3	GO:0051179	localization	29	111	3524	19990	1.48	0.016	A4GSN8 B0F9L7 F4IUW3 F4KG14 O04200 O82628 P93004 Q29Q26 Q2UVJ5 Q7PC86 Q8H1F3 Q8LF05 Q8RXL8 Q944A6 Q9C5H6 Q9FRL3 Q9LF79 Q9LI83 Q9LKW9 Q9LM78 Q9LPC5 Q9LX99 Q9M1Q9 Q9SE83 Q9SMQ6 Q9SRU2 Q9SUJ1 Q9ZUS1 Q9ZVX8	GO_BP
Cluster3	GO:0040011	locomotion	1	111	190	19990	0.95	0.655	Q39023	GO_BP
Cluster3	GO:0009059	macromolecule biosynthetic process	3	111	1585	19990	0.34	0.994	Q9FFV8 Q9SAD7 Q9SLF7	GO_BP
Cluster3	GO:0009057	macromolecule catabolic process	5	111	1133	19990	0.79	0.761	Q8LGA5 Q8LPN7 Q8RXX9 Q9LTT8 Q9SNB6	GO_BP
Cluster3	GO:0098732	macromolecule deacylation	1	111	68	19990	2.65	0.316	Q56WH4	GO_BP
Cluster3	GO:0033036	macromolecule localization	8	111	1156	19990	1.25	0.313	A4GSN8 F4KG14 Q29Q26 Q7PC86 Q9LI83 Q9LM78 Q9LPC5 Q9SUJ1	GO_BP
Cluster3	GO:0043170	macromolecule metabolic process	36	111	7309	19990	0.89	0.843	A2RVS6 A4GSN8 C0LGE0 C0LGX1 O48814 O64825 Q39023 Q56WH4 Q6NLQ6 Q84TH4 Q8GXX7 Q8H1E3 Q8LGA5 Q8LPN7 Q8RXX9 Q8VWK4 Q944A6 Q94A79 Q9C5S1 Q9C8M9 Q9FE20 Q9FFV8 Q9FHD7 Q9FMF5 Q9FNM7 Q9LPC5 Q9LSF1 Q9LTT8 Q9LZ82 Q9SAD7 Q9SCZ4 Q9SLF7 Q9SNB6 Q9SXB8 Q9XF67 Q9ZSA4	GO_BP
Cluster3	GO:0043414	macromolecule methylation	1	111	323	19990	0.56	0.837	Q94A79	GO_BP
Cluster3	GO:0043412	macromolecule modification	25	111	3934	19990	1.14	0.258	C0LGE0 C0LGX1 O48814 O64825 Q39023 Q56WH4 Q6NLQ6 Q84TH4 Q8H1E3 Q8LGA5 Q8LPN7 Q8RXX9 Q944A6 Q94A79 Q9C5S1 Q9C8M9 Q9FE20 Q9FHD7 Q9FMF5 Q9LSF1 Q9SCZ4 Q9SNB6 Q9SXB8 Q9XF67 Q9ZSA4	GO_BP
Cluster3	GO:0098727	maintenance of cell number	1	111	135	19990	1.33	0.53	Q93YQ1	GO_BP
Cluster3	GO:0010074	maintenance of meristem identity	1	111	98	19990	1.84	0.421	Q93YQ1	GO_BP
Cluster3	GO:0010492	maintenance of shoot apical meristem identity	1	111	59	19990	3.05	0.28	Q93YQ1	GO_BP
Cluster3	GO:0000165	MAPK cascade	1	111	98	19990	1.84	0.421	Q39023	GO_BP
Cluster3	GO:0009561	megagametogenesis	1	111	111	19990	1.62	0.462	Q9LPC5	GO_BP
[truncated: 1,191 more rows]

## Sheet: Sheet 4
Sheet 4. GO_CC terms enriched among the differentially phosphorylated peptides
Cluster	GO	Terms	Mapping	All mapping	Background	All background	Fold enrichment	p value	Protein IDs	Type
Cluster1	GO:0015629	actin cytoskeleton	2	71	122	19582	4.52	0.0725	F4K5J1 O81644	GO_CC
Cluster1	GO:0005884	actin filament	1	71	24	19582	11.49	0.0835	O81644	GO_CC
Cluster1	GO:0032432	actin filament bundle	1	71	18	19582	15.32	0.0633	O81644	GO_CC
Cluster1	GO:0042641	actomyosin	1	71	36	19582	7.66	0.123	F4K5J1	GO_CC
Cluster1	GO:0048046	apoplast	3	71	658	19582	1.26	0.428	O04499 O82089 Q84VW9	GO_CC
Cluster1	GO:0098588	bounding membrane of organelle	7	71	1609	19582	1.2	0.366	A4GNA8 F4IUW3 O81283 Q6EJ98 Q9LH74 Q9SE83 Q9XIE2	GO_CC
Cluster1	GO:1902494	catalytic complex	3	71	1220	19582	0.68	0.827	F4I0K2 Q6EJ98 Q8H0T4	GO_CC
Cluster1	GO:0030054	cell junction	15	71	1826	19582	2.27	0.002	A4GSN8 B9DGT7 F4K5J1 O04499 P54144 P93004 Q84VW9 Q8H0T4 Q94BT0 Q9LH74 Q9LVA0 Q9M2D8 Q9SE83 Q9ZSD4 Q9ZV07	GO_CC
Cluster1	GO:0071944	cell periphery	36	71	5652	19582	1.76	8.51e-05	B9DGT7 O04499 O48724 P54144 P93004 P98205 Q38871 Q38872 Q67XD9 Q6R8G7 Q84VW9 Q8GYN5 Q8RXX9 Q8VZ95 Q93W28 Q94BT0 Q96327 Q9C5X3 Q9C8E6 Q9FVW3 Q9FXI5 Q9LH74 Q9LVA0 Q9LW19 Q9LX99 Q9M2D8 Q9MB58 Q9SE83 Q9SIZ4 Q9SMM5 Q9SRE5 Q9SRS5 Q9XIE2 Q9ZSD4 Q9ZUF4 Q9ZV07	GO_CC
Cluster1	GO:0009504	cell plate	3	71	92	19582	8.99	0.00455	Q9LX99 Q9SE83 Q9ZSD4	GO_CC
Cluster1	GO:0042995	cell projection	1	71	300	19582	0.92	0.667	F4K5J1	GO_CC
Cluster1	GO:0005618	cell wall	1	71	1281	19582	0.22	0.992	B9DGT7	GO_CC
Cluster1	GO:0005911	cell-cell junction	15	71	1820	19582	2.27	0.00194	A4GSN8 B9DGT7 F4K5J1 O04499 P54144 P93004 Q84VW9 Q8H0T4 Q94BT0 Q9LH74 Q9LVA0 Q9M2D8 Q9SE83 Q9ZSD4 Q9ZV07	GO_CC
Cluster1	GO:0009507	chloroplast	14	71	3225	19582	1.2	0.273	A4GSN8 B9DGD6 F4I0K2 O04499 O81283 O82089 Q84VW9 Q8LBP4 Q9FNM7 Q9FXI5 Q9LX99 Q9SW95 Q9XIE2 Q9ZV07	GO_CC
Cluster1	GO:0009941	chloroplast envelope	4	71	924	19582	1.19	0.433	O81283 Q9FXI5 Q9LX99 Q9XIE2	GO_CC
Cluster1	GO:0031969	chloroplast membrane	1	71	212	19582	1.3	0.539	O81283	GO_CC
Cluster1	GO:0042644	chloroplast nucleoid	1	71	25	19582	11.03	0.0869	F4I0K2	GO_CC
Cluster1	GO:0009707	chloroplast outer membrane	1	71	86	19582	3.21	0.269	O81283	GO_CC
Cluster1	GO:0009570	chloroplast stroma	2	71	1002	19582	0.55	0.885	B9DGD6 F4I0K2	GO_CC
Cluster1	GO:0009534	chloroplast thylakoid	1	71	544	19582	0.51	0.865	Q8LBP4	GO_CC
Cluster1	GO:0009535	chloroplast thylakoid membrane	1	71	435	19582	0.63	0.798	Q8LBP4	GO_CC
Cluster1	GO:0005694	chromosome	1	71	691	19582	0.4	0.922	Q9LX99	GO_CC
Cluster1	GO:0045334	clathrin-coated endocytic vesicle	1	71	2	19582	137.9	0.00724	Q9SE83	GO_CC
Cluster1	GO:0030136	clathrin-coated vesicle	1	71	54	19582	5.11	0.178	Q9SE83	GO_CC
Cluster1	GO:0030135	coated vesicle	1	71	92	19582	3	0.285	Q9SE83	GO_CC
Cluster1	GO:0000331	contractile vacuole	1	71	29	19582	9.51	0.1	F4K5J1	GO_CC
Cluster1	GO:0031461	cullin-RING ubiquitin ligase complex	1	71	247	19582	1.12	0.595	Q6EJ98	GO_CC
Cluster1	GO:0005737	cytoplasm	56	71	12594	19582	1.23	0.00582	A4GNA8 A4GSN8 B9DGD6 B9DGT7 F4I0K2 F4IUW3 F4J9A0 F4JSC0 F4K5J1 O04499 O48724 O48802 O81283 O81644 O82089 P48006 P93004 P93006 Q0WUI9 Q38871 Q38872 Q67XD9 Q6EJ98 Q6EVK6 Q6R8G7 Q84VW9 Q8GW48 Q8GXX7 Q8H0T4 Q8LBP4 Q8VZ95 Q94BT0 Q96327 Q9C5E7 Q9C5X3 Q9C8E6 Q9FFV8 Q9FNM7 Q9FXI5 Q9LH74 Q9LTT8 Q9LVA0 Q9LX99 Q9M2D8 Q9MA55 Q9MB58 Q9SE83 Q9SHI7 Q9SIV5 Q9SKJ7 Q9SRS5 Q9SW95 Q9T074 Q9XIE2 Q9ZSD4 Q9ZV07	GO_CC
Cluster1	GO:0036464	cytoplasmic ribonucleoprotein granule	1	71	153	19582	1.8	0.428	Q9LTT8	GO_CC
Cluster1	GO:0031410	cytoplasmic vesicle	5	71	890	19582	1.55	0.221	F4K5J1 Q6R8G7 Q9SE83 Q9SKJ7 Q9SRS5	GO_CC
Cluster1	GO:0005856	cytoskeleton	5	71	658	19582	2.1	0.0903	B9DGT7 F4K5J1 O81644 Q9FXI5 Q9LX99	GO_CC
Cluster1	GO:0005829	cytosol	30	71	3647	19582	2.27	3.52e-06	A4GSN8 B9DGD6 B9DGT7 O04499 O48724 O48802 O81283 P48006 Q38871 Q38872 Q67XD9 Q6EVK6 Q84VW9 Q8GW48 Q8GXX7 Q8H0T4 Q8VZ95 Q94BT0 Q9C5E7 Q9C5X3 Q9C8E6 Q9FXI5 Q9LTT8 Q9LX99 Q9MA55 Q9MB58 Q9SE83 Q9SIV5 Q9SRS5 Q9T074	GO_CC
Cluster1	GO:0000428	DNA-directed RNA polymerase complex	1	71	178	19582	1.55	0.478	F4I0K2	GO_CC
Cluster1	GO:0030139	endocytic vesicle	1	71	48	19582	5.75	0.16	Q9SE83	GO_CC
Cluster1	GO:0012505	endomembrane system	13	71	3127	19582	1.15	0.342	A4GNA8 A4GSN8 F4JSC0 F4K5J1 Q6R8G7 Q8GW48 Q8VZ95 Q9LVA0 Q9SE83 Q9SHI7 Q9SKJ7 Q9SRS5 Q9ZSD4	GO_CC
Cluster1	GO:0005783	endoplasmic reticulum	4	71	1521	19582	0.73	0.812	A4GNA8 Q8VZ95 Q9LVA0 Q9SHI7	GO_CC
Cluster1	GO:0005789	endoplasmic reticulum membrane	1	71	549	19582	0.5	0.868	Q8VZ95	GO_CC
Cluster1	GO:0098827	endoplasmic reticulum subcompartment	1	71	555	19582	0.5	0.871	Q8VZ95	GO_CC
Cluster1	GO:0005768	endosome	2	71	677	19582	0.81	0.709	Q6R8G7 Q9SKJ7	GO_CC
Cluster1	GO:0005851	eukaryotic translation initiation factor 2B complex	1	71	23	19582	11.99	0.0802	Q9FFV8	GO_CC
Cluster1	GO:0030312	external encapsulating structure	1	71	1281	19582	0.22	0.992	B9DGT7	GO_CC
Cluster1	GO:0005576	extracellular region	3	71	1042	19582	0.79	0.736	O04499 O82089 Q84VW9	GO_CC
Cluster1	GO:0019898	extrinsic component of membrane	2	71	105	19582	5.25	0.0557	Q8GYN5 Q9C5X3	GO_CC
Cluster1	GO:0019897	extrinsic component of plasma membrane	1	71	37	19582	7.45	0.126	Q8GYN5	GO_CC
Cluster1	GO:0009514	glyoxysome	1	71	29	19582	9.51	0.1	B9DGD6	GO_CC
Cluster1	GO:0005794	Golgi apparatus	7	71	1360	19582	1.42	0.222	F4JSC0 Q6R8G7 Q8GW48 Q9SE83 Q9SKJ7 Q9SRS5 Q9ZSD4	GO_CC
Cluster1	GO:0098791	Golgi apparatus subcompartment	4	71	553	19582	1.99	0.141	Q6R8G7 Q9SKJ7 Q9SRS5 Q9ZSD4	GO_CC
Cluster1	GO:0005795	Golgi stack	1	71	47	19582	5.87	0.157	Q9SRS5	GO_CC
Cluster1	GO:0005798	Golgi-associated vesicle	1	71	86	19582	3.21	0.269	Q9SRS5	GO_CC
Cluster1	GO:0005622	intracellular anatomical structure	61	71	16708	19582	1.01	0.526	A4GNA8 A4GSN8 B9DGD6 B9DGT7 F4I0K2 F4IUW3 F4J9A0 F4JSC0 F4K5J1 O04499 O48724 O48802 O81283 O81644 O82089 P48006 P54144 P92964 P93004 P93006 Q0WUI9 Q38871 Q38872 Q67XD9 Q6EJ98 Q6EVK6 Q6R8G7 Q84VW9 Q8GW48 Q8GXX7 Q8H0T4 Q8L3X8 Q8LBP4 Q8VWF5 Q8VZ95 Q94BT0 Q96327 Q9C5E7 Q9C5X3 Q9C8E6 Q9FFV8 Q9FNM7 Q9FXI5 Q9LH74 Q9LTT8 Q9LVA0 Q9LX99 Q9M2D8 Q9MA55 Q9MB58 Q9SE83 Q9SHI7 Q9SIV5 Q9SKJ7 Q9SRS5 Q9SW95 Q9SYL7 …	GO_CC
Cluster1	GO:0043231	intracellular membrane-bounded organelle	50	71	14010	19582	0.98	0.64	A4GNA8 A4GSN8 B9DGD6 B9DGT7 F4I0K2 F4IUW3 F4JSC0 F4K5J1 O04499 O81283 O82089 P54144 P92964 P93004 P93006 Q38871 Q38872 Q67XD9 Q6EJ98 Q6EVK6 Q6R8G7 Q84VW9 Q8GW48 Q8H0T4 Q8L3X8 Q8LBP4 Q8VWF5 Q8VZ95 Q96327 Q9C5E7 Q9C5X3 Q9FNM7 Q9FXI5 Q9LH74 Q9LTT8 Q9LVA0 Q9LX99 Q9M2D8 Q9MA55 Q9SE83 Q9SHI7 Q9SIV5 Q9SKJ7 Q9SRS5 Q9SW95 Q9SYL7 Q9T074 Q9XIE2 Q9ZSD4 Q9ZV07	GO_CC
Cluster1	GO:0043232	intracellular non-membrane-bounded organelle	12	71	2608	19582	1.27	0.231	A4GSN8 B9DGT7 F4I0K2 F4JSC0 F4K5J1 O81644 Q96327 Q9FNM7 Q9FXI5 Q9LTT8 Q9LX99 Q9T074	GO_CC
Cluster1	GO:0043229	intracellular organelle	51	71	14648	19582	0.96	0.766	A4GNA8 A4GSN8 B9DGD6 B9DGT7 F4I0K2 F4IUW3 F4JSC0 F4K5J1 O04499 O81283 O81644 O82089 P54144 P92964 P93004 P93006 Q38871 Q38872 Q67XD9 Q6EJ98 Q6EVK6 Q6R8G7 Q84VW9 Q8GW48 Q8H0T4 Q8L3X8 Q8LBP4 Q8VWF5 Q8VZ95 Q96327 Q9C5E7 Q9C5X3 Q9FNM7 Q9FXI5 Q9LH74 Q9LTT8 Q9LVA0 Q9LX99 Q9M2D8 Q9MA55 Q9SE83 Q9SHI7 Q9SIV5 Q9SKJ7 Q9SRS5 Q9SW95 Q9SYL7 Q9T074 Q9XIE2 Q9ZSD4 Q9ZV07	GO_CC
Cluster1	GO:0070013	intracellular organelle lumen	9	71	2333	19582	1.06	0.475	A4GSN8 B9DGT7 F4JSC0 P92964 Q8L3X8 Q96327 Q9FNM7 Q9LTT8 Q9T074	GO_CC
Cluster1	GO:0097708	intracellular vesicle	5	71	892	19582	1.55	0.222	F4K5J1 Q6R8G7 Q9SE83 Q9SKJ7 Q9SRS5	GO_CC
Cluster1	GO:0005871	kinesin complex	1	71	135	19582	2.04	0.389	Q9LX99	GO_CC
Cluster1	GO:0016020	membrane	43	71	7836	19582	1.51	0.000366	A4GNA8 B9DGT7 F4IUW3 O04499 O48724 O81283 P54144 P93004 P98205 Q38871 Q38872 Q67XD9 Q6EJ98 Q6R8G7 Q84VW9 Q8GYN5 Q8H0T4 Q8LBP4 Q8RXX9 Q8VZ95 Q93W28 Q94BT0 Q96327 Q9C5X3 Q9C8E6 Q9FVW3 Q9FXI5 Q9LH74 Q9LVA0 Q9LW19 Q9LX99 Q9M2D8 Q9MB58 Q9SE83 Q9SIZ4 Q9SMM5 Q9SRE5 Q9SRS5 Q9T074 Q9XIE2 Q9ZSD4 Q9ZUF4 Q9ZV07	GO_CC
Cluster1	GO:0098796	membrane protein complex	1	71	585	19582	0.47	0.884	Q9ZSD4	GO_CC
Cluster1	GO:0043227	membrane-bounded organelle	50	71	14234	19582	0.97	0.718	A4GNA8 A4GSN8 B9DGD6 B9DGT7 F4I0K2 F4IUW3 F4JSC0 F4K5J1 O04499 O81283 O82089 P54144 P92964 P93004 P93006 Q38871 Q38872 Q67XD9 Q6EJ98 Q6EVK6 Q6R8G7 Q84VW9 Q8GW48 Q8H0T4 Q8L3X8 Q8LBP4 Q8VWF5 Q8VZ95 Q96327 Q9C5E7 Q9C5X3 Q9FNM7 Q9FXI5 Q9LH74 Q9LTT8 Q9LVA0 Q9LX99 Q9M2D8 Q9MA55 Q9SE83 Q9SHI7 Q9SIV5 Q9SKJ7 Q9SRS5 Q9SW95 Q9SYL7 Q9T074 Q9XIE2 Q9ZSD4 Q9ZV07	GO_CC
Cluster1	GO:0031974	membrane-enclosed lumen	9	71	2333	19582	1.06	0.475	A4GSN8 B9DGT7 F4JSC0 P92964 Q8L3X8 Q96327 Q9FNM7 Q9LTT8 Q9T074	GO_CC
Cluster1	GO:0042579	microbody	1	71	413	19582	0.67	0.78	B9DGD6	GO_CC
Cluster1	GO:0005874	microtubule	1	71	183	19582	1.51	0.487	B9DGT7	GO_CC
Cluster1	GO:0005875	microtubule associated complex	2	71	175	19582	3.15	0.133	Q9FXI5 Q9LX99	GO_CC
Cluster1	GO:0015630	microtubule cytoskeleton	3	71	473	19582	1.75	0.246	B9DGT7 Q9FXI5 Q9LX99	GO_CC
Cluster1	GO:0005740	mitochondrial envelope	1	71	400	19582	0.69	0.77	O04499	GO_CC
Cluster1	GO:0005739	mitochondrion	4	71	1650	19582	0.67	0.859	O04499 Q8H0T4 Q9SW95 Q9XIE2	GO_CC
Cluster1	GO:0043228	non-membrane-bounded organelle	12	71	2608	19582	1.27	0.231	A4GSN8 B9DGT7 F4I0K2 F4JSC0 F4K5J1 O81644 Q96327 Q9FNM7 Q9FXI5 Q9LTT8 Q9LX99 Q9T074	GO_CC
Cluster1	GO:0016604	nuclear body	2	71	288	19582	1.92	0.281	P92964 Q8L3X8	GO_CC
Cluster1	GO:0005635	nuclear envelope	1	71	188	19582	1.47	0.497	A4GSN8	GO_CC
Cluster1	GO:0031981	nuclear lumen	9	71	2074	19582	1.2	0.337	A4GSN8 B9DGT7 F4JSC0 P92964 Q8L3X8 Q96327 Q9FNM7 Q9LTT8 Q9T074	GO_CC
Cluster1	GO:0005643	nuclear pore	1	71	60	19582	4.6	0.196	A4GSN8	GO_CC
Cluster1	GO:0016607	nuclear speck	2	71	196	19582	2.81	0.159	P92964 Q8L3X8	GO_CC
Cluster1	GO:0009295	nucleoid	1	71	67	19582	4.12	0.216	F4I0K2	GO_CC
Cluster1	GO:0005730	nucleolus	6	71	984	19582	1.68	0.146	A4GSN8 B9DGT7 F4JSC0 Q96327 Q9FNM7 Q9T074	GO_CC
Cluster1	GO:0005654	nucleoplasm	3	71	1055	19582	0.78	0.744	P92964 Q8L3X8 Q9LTT8	GO_CC
Cluster1	GO:0005634	nucleus	25	71	6662	19582	1.03	0.46	A4GSN8 B9DGT7 F4JSC0 P54144 P92964 P93004 P93006 Q38871 Q38872 Q67XD9 Q6EVK6 Q8GW48 Q8H0T4 Q8L3X8 Q8VWF5 Q8VZ95 Q96327 Q9FNM7 Q9FXI5 Q9LTT8 Q9LX99 Q9MA55 Q9SIV5 Q9SYL7 Q9T074	GO_CC
Cluster1	GO:0043226	organelle	51	71	14696	19582	0.96	0.781	A4GNA8 A4GSN8 B9DGD6 B9DGT7 F4I0K2 F4IUW3 F4JSC0 F4K5J1 O04499 O81283 O81644 O82089 P54144 P92964 P93004 P93006 Q38871 Q38872 Q67XD9 Q6EJ98 Q6EVK6 Q6R8G7 Q84VW9 Q8GW48 Q8H0T4 Q8L3X8 Q8LBP4 Q8VWF5 Q8VZ95 Q96327 Q9C5E7 Q9C5X3 Q9FNM7 Q9FXI5 Q9LH74 Q9LTT8 Q9LVA0 Q9LX99 Q9M2D8 Q9MA55 Q9SE83 Q9SHI7 Q9SIV5 Q9SKJ7 Q9SRS5 Q9SW95 Q9SYL7 Q9T074 Q9XIE2 Q9ZSD4 Q9ZV07	GO_CC
Cluster1	GO:0031967	organelle envelope	6	71	1508	19582	1.1	0.469	A4GSN8 O04499 O81283 Q9FXI5 Q9LX99 Q9XIE2	GO_CC
Cluster1	GO:0043233	organelle lumen	9	71	2333	19582	1.06	0.475	A4GSN8 B9DGT7 F4JSC0 P92964 Q8L3X8 Q96327 Q9FNM7 Q9LTT8 Q9T074	GO_CC
Cluster1	GO:0031090	organelle membrane	7	71	2059	19582	0.94	0.629	A4GNA8 F4IUW3 O81283 Q6EJ98 Q9LH74 Q9SE83 Q9XIE2	GO_CC
Cluster1	GO:0031968	organelle outer membrane	1	71	182	19582	1.52	0.485	O81283	GO_CC
Cluster1	GO:0031984	organelle subcompartment	6	71	1596	19582	1.04	0.525	Q6R8G7 Q8LBP4 Q8VZ95 Q9SKJ7 Q9SRS5 Q9ZSD4	GO_CC
Cluster1	GO:0019867	outer membrane	1	71	182	19582	1.52	0.485	O81283	GO_CC
Cluster1	GO:0000932	P-body	1	71	102	19582	2.7	0.31	Q9LTT8	GO_CC
Cluster1	GO:0005777	peroxisome	1	71	413	19582	0.67	0.78	B9DGD6	GO_CC
Cluster1	GO:0034357	photosynthetic membrane	1	71	468	19582	0.59	0.821	Q8LBP4	GO_CC
Cluster1	GO:0009524	phragmoplast	1	71	128	19582	2.15	0.373	Q9LX99	GO_CC
Cluster1	GO:0000325	plant-type vacuole	2	71	349	19582	1.58	0.362	A4GNA8 Q8VZ95	GO_CC
Cluster1	GO:0009705	plant-type vacuole membrane	1	71	210	19582	1.31	0.536	A4GNA8	GO_CC
Cluster1	GO:0005886	plasma membrane	36	71	4666	19582	2.13	8.12e-07	B9DGT7 O04499 O48724 P54144 P93004 P98205 Q38871 Q38872 Q67XD9 Q6R8G7 Q84VW9 Q8GYN5 Q8RXX9 Q8VZ95 Q93W28 Q94BT0 Q96327 Q9C5X3 Q9C8E6 Q9FVW3 Q9FXI5 Q9LH74 Q9LVA0 Q9LW19 Q9LX99 Q9M2D8 Q9MB58 Q9SE83 Q9SIZ4 Q9SMM5 Q9SRE5 Q9SRS5 Q9XIE2 Q9ZSD4 Q9ZUF4 Q9ZV07	GO_CC
Cluster1	GO:0120025	plasma membrane bounded cell projection	1	71	300	19582	0.92	0.667	F4K5J1	GO_CC
Cluster1	GO:0009506	plasmodesma	15	71	1791	19582	2.31	0.00165	A4GSN8 B9DGT7 F4K5J1 O04499 P54144 P93004 Q84VW9 Q8H0T4 Q94BT0 Q9LH74 Q9LVA0 Q9M2D8 Q9SE83 Q9ZSD4 Q9ZV07	GO_CC
Cluster1	GO:0009536	plastid	14	71	3357	19582	1.15	0.327	A4GSN8 B9DGD6 F4I0K2 O04499 O81283 O82089 Q84VW9 Q8LBP4 Q9FNM7 Q9FXI5 Q9LX99 Q9SW95 Q9XIE2 Q9ZV07	GO_CC
Cluster1	GO:0009526	plastid envelope	4	71	956	19582	1.15	0.459	O81283 Q9FXI5 Q9LX99 Q9XIE2	GO_CC
Cluster1	GO:0042170	plastid membrane	1	71	226	19582	1.22	0.562	O81283	GO_CC
Cluster1	GO:0042646	plastid nucleoid	1	71	41	19582	6.73	0.138	F4I0K2	GO_CC
Cluster1	GO:0009527	plastid outer membrane	1	71	94	19582	2.93	0.29	O81283	GO_CC
Cluster1	GO:0009532	plastid stroma	2	71	1014	19582	0.54	0.889	B9DGD6 F4I0K2	GO_CC
Cluster1	GO:0031976	plastid thylakoid	1	71	550	19582	0.5	0.868	Q8LBP4	GO_CC
Cluster1	GO:0055035	plastid thylakoid membrane	1	71	445	19582	0.62	0.805	Q8LBP4	GO_CC
Cluster1	GO:0000427	plastid-encoded plastid RNA polymerase complex	1	71	8	19582	34.48	0.0286	F4I0K2	GO_CC
Cluster1	GO:0099513	polymeric cytoskeletal fiber	2	71	207	19582	2.66	0.173	B9DGT7 O81644	GO_CC
Cluster1	GO:0000326	protein storage vacuole	1	71	40	19582	6.9	0.135	Q8VZ95	GO_CC
Cluster1	GO:0032991	protein-containing complex	14	71	3606	19582	1.07	0.436	A4GSN8 B9DGT7 F4I0K2 O81283 P92964 Q6EJ98 Q8H0T4 Q8LBP4 Q96327 Q9FFV8 Q9FXI5 Q9LTT8 Q9LX99 Q9ZSD4	GO_CC
Cluster1	GO:1990904	ribonucleoprotein complex	3	71	1024	19582	0.81	0.725	P92964 Q96327 Q9LTT8	GO_CC
Cluster1	GO:0035770	ribonucleoprotein granule	1	71	157	19582	1.76	0.436	Q9LTT8	GO_CC
Cluster1	GO:0030880	RNA polymerase complex	1	71	178	19582	1.55	0.478	F4I0K2	GO_CC
Cluster1	GO:0035618	root hair	1	71	22	19582	12.54	0.0768	F4K5J1	GO_CC
Cluster1	GO:0035619	root hair tip	1	71	16	19582	17.24	0.0565	F4K5J1	GO_CC
Cluster1	GO:0019005	SCF ubiquitin ligase complex	1	71	112	19582	2.46	0.335	Q6EJ98	GO_CC
Cluster1	GO:0031201	SNARE complex	1	71	103	19582	2.68	0.313	Q9ZSD4	GO_CC
Cluster1	GO:0005819	spindle	1	71	152	19582	1.81	0.426	Q9LX99	GO_CC
Cluster1	GO:0005681	spliceosomal complex	1	71	187	19582	1.47	0.495	P92964	GO_CC
Cluster1	GO:0000322	storage vacuole	1	71	54	19582	5.11	0.178	Q8VZ95	GO_CC
Cluster1	GO:0099080	supramolecular complex	2	71	230	19582	2.4	0.203	B9DGT7 O81644	GO_CC
Cluster1	GO:0099512	supramolecular fiber	2	71	226	19582	2.44	0.198	B9DGT7 O81644	GO_CC
Cluster1	GO:0099081	supramolecular polymer	2	71	226	19582	2.44	0.198	B9DGT7 O81644	GO_CC
Cluster1	GO:0055044	symplast	15	71	1791	19582	2.31	0.00165	A4GSN8 B9DGT7 F4K5J1 O04499 P54144 P93004 Q84VW9 Q8H0T4 Q94BT0 Q9LH74 Q9LVA0 Q9M2D8 Q9SE83 Q9ZSD4 Q9ZV07	GO_CC
Cluster1	GO:0009579	thylakoid	1	71	668	19582	0.41	0.915	Q8LBP4	GO_CC
Cluster1	GO:0042651	thylakoid membrane	1	71	467	19582	0.59	0.82	Q8LBP4	GO_CC
Cluster1	GO:0061927	TOC-TIC supercomplex I	1	71	9	19582	30.64	0.0322	O81283	GO_CC
Cluster1	GO:0005802	trans-Golgi network	4	71	424	19582	2.6	0.068	Q6R8G7 Q9SKJ7 Q9SRS5 Q9ZSD4	GO_CC
Cluster1	GO:1990234	transferase complex	3	71	706	19582	1.17	0.474	F4I0K2 Q6EJ98 Q8H0T4	GO_CC
Cluster1	GO:0030133	transport vesicle	1	71	68	19582	4.06	0.219	F4K5J1	GO_CC
Cluster1	GO:0045298	tubulin complex	1	71	11	19582	25.07	0.0392	B9DGT7	GO_CC
Cluster1	GO:0000151	ubiquitin ligase complex	2	71	342	19582	1.61	0.353	Q6EJ98 Q8H0T4	GO_CC
Cluster1	GO:0005774	vacuolar membrane	6	71	1025	19582	1.61	0.167	A4GNA8 F4IUW3 Q6EJ98 Q9LH74 Q9SE83 Q9XIE2	GO_CC
Cluster1	GO:0005773	vacuole	14	71	1961	19582	1.97	0.00992	A4GNA8 B9DGT7 F4IUW3 F4K5J1 P93004 Q6EJ98 Q8VZ95 Q9C5E7 Q9C5X3 Q9LH74 Q9M2D8 Q9SE83 Q9XIE2 Q9ZV07	GO_CC
Cluster1	GO:0031982	vesicle	5	71	952	19582	1.45	0.263	F4K5J1 Q6R8G7 Q9SE83 Q9SKJ7 Q9SRS5	GO_CC
Cluster2	GO:0030686	90S preribosome	1	57	38	19582	9.04	0.105	Q9ZPV5	GO_CC
Cluster2	GO:0030479	actin cortical patch	1	57	5	19582	68.71	0.0145	Q9LM78	GO_CC
Cluster2	GO:0015629	actin cytoskeleton	2	57	122	19582	5.63	0.0492	F4KG14 Q9LM78	GO_CC
Cluster2	GO:0048046	apoplast	1	57	658	19582	0.52	0.858	P51818	GO_CC
Cluster2	GO:0061574	ASAP complex	1	57	1	19582	343.54	0.00291	O65655	GO_CC
Cluster2	GO:0098588	bounding membrane of organelle	7	57	1609	19582	1.49	0.185	O81283 P28185 P51818 Q8LPL8 Q9LI74 Q9LZJ5 Q9XGM1	GO_CC
Cluster2	GO:1902494	catalytic complex	5	57	1220	19582	1.41	0.281	A4FVN8 Q8GWP1 Q8W4N3 Q9FNQ0 Q9SAG7	GO_CC
Cluster2	GO:0071012	catalytic step 1 spliceosome	1	57	17	19582	20.21	0.0484	Q9SAG7	GO_CC
Cluster2	GO:0071013	catalytic step 2 spliceosome	2	57	81	19582	8.48	0.0233	A4FVN8 Q9SAG7	GO_CC
Cluster2	GO:0016593	Cdc73/Paf1 complex	1	57	7	19582	49.08	0.0202	Q9FNQ0	GO_CC
Cluster2	GO:0005938	cell cortex	1	57	198	19582	1.74	0.44	Q9LM78	GO_CC
Cluster2	GO:0030054	cell junction	3	57	1826	19582	0.56	0.911	Q9FF53 Q9LZJ5 Q9SZR1	GO_CC
Cluster2	GO:0071944	cell periphery	21	57	5652	19582	1.28	0.119	O23593 O65655 P28185 P51818 Q5XEZ5 Q8LPL8 Q93W28 Q9C8E6 Q9FDZ5 Q9FF53 Q9FMJ0 Q9LJP4 Q9LM78 Q9LX99 Q9LYG9 Q9LZJ5 Q9M0G2 Q9M0M4 Q9SRE5 Q9SZR1 Q9XGM1	GO_CC
Cluster2	GO:0009504	cell plate	1	57	92	19582	3.73	0.236	Q9LX99	GO_CC
Cluster2	GO:0042995	cell projection	1	57	300	19582	1.15	0.586	Q9FMJ0	GO_CC
Cluster2	GO:0005618	cell wall	1	57	1281	19582	0.27	0.979	P51818	GO_CC
Cluster2	GO:0005911	cell-cell junction	3	57	1820	19582	0.57	0.91	Q9FF53 Q9LZJ5 Q9SZR1	GO_CC
Cluster2	GO:0009507	chloroplast	10	57	3225	19582	1.07	0.468	O23342 O50061 O81283 P51818 Q0WRJ7 Q8RY22 Q8W4N3 Q9LI74 Q9LX99 Q9SW95	GO_CC
Cluster2	GO:0009941	chloroplast envelope	3	57	924	19582	1.12	0.508	O81283 Q9LI74 Q9LX99	GO_CC
Cluster2	GO:0031969	chloroplast membrane	2	57	212	19582	3.24	0.127	O81283 Q9LI74	GO_CC
Cluster2	GO:0009707	chloroplast outer membrane	2	57	86	19582	7.99	0.026	O81283 Q9LI74	GO_CC
Cluster2	GO:0009570	chloroplast stroma	2	57	1002	19582	0.69	0.796	O50061 P51818	GO_CC
Cluster2	GO:0009534	chloroplast thylakoid	2	57	544	19582	1.26	0.473	O23342 O50061	GO_CC
Cluster2	GO:0009535	chloroplast thylakoid membrane	2	57	435	19582	1.58	0.362	O23342 O50061	GO_CC
Cluster2	GO:0005694	chromosome	1	57	691	19582	0.5	0.871	Q9LX99	GO_CC
Cluster2	GO:0030864	cortical actin cytoskeleton	1	57	25	19582	13.74	0.0703	Q9LM78	GO_CC
Cluster2	GO:0030863	cortical cytoskeleton	1	57	84	19582	4.09	0.218	Q9LM78	GO_CC
Cluster2	GO:0005737	cytoplasm	39	57	12594	19582	1.06	0.309	B6EUA9 F4KG14 O23342 O23593 O50061 O65655 O80345 O81283 P28185 P51818 Q0WRJ7 Q39192 Q39193 Q6NQK0 Q8H100 Q8H1F3 Q8L7R3 Q8LLD0 Q8LPL8 Q8RY22 Q8W4N3 Q940H6 Q940X9 Q9C8E6 Q9FDZ5 Q9FFV8 Q9FMJ0 Q9FNQ0 Q9LI74 Q9LJP4 Q9LM78 Q9LTT8 Q9LX99 Q9LZJ5 Q9M0G2 Q9SW48 Q9SW95 Q9XGM1 Q9ZPV5	GO_CC
Cluster2	GO:0099568	cytoplasmic region	1	57	217	19582	1.58	0.471	Q9LM78	GO_CC
Cluster2	GO:0036464	cytoplasmic ribonucleoprotein granule	2	57	153	19582	4.49	0.0733	Q940X9 Q9LTT8	GO_CC
Cluster2	GO:0031410	cytoplasmic vesicle	3	57	890	19582	1.16	0.483	P28185 Q9FMJ0 Q9LJP4	GO_CC
Cluster2	GO:0030659	cytoplasmic vesicle membrane	1	57	96	19582	3.58	0.245	Q9FMJ0	GO_CC
Cluster2	GO:0005856	cytoskeleton	3	57	658	19582	1.57	0.3	F4KG14 Q9LM78 Q9LX99	GO_CC
Cluster2	GO:0005829	cytosol	22	57	3647	19582	2.07	0.000332	B6EUA9 F4KG14 O23593 O50061 O65655 O80345 O81283 P51818 Q39192 Q39193 Q8H100 Q8LLD0 Q8RY22 Q940H6 Q940X9 Q9C8E6 Q9FMJ0 Q9FNQ0 Q9LTT8 Q9LX99 Q9SW48 Q9ZPV5	GO_CC
Cluster2	GO:0022626	cytosolic ribosome	1	57	446	19582	0.77	0.732	O50061	GO_CC
Cluster2	GO:0000428	DNA-directed RNA polymerase complex	2	57	178	19582	3.86	0.0948	Q8GWP1 Q9FNQ0	GO_CC
Cluster2	GO:0033588	elongator holoenzyme complex	1	57	8	19582	42.94	0.0231	F4IQJ2	GO_CC
Cluster2	GO:0061645	endocytic patch	1	57	5	19582	68.71	0.0145	Q9LM78	GO_CC
Cluster2	GO:0012505	endomembrane system	9	57	3127	19582	0.99	0.571	F4KG14 P28185 P51818 Q8L7R3 Q8LLD0 Q9FDZ5 Q9LJP4 Q9LZJ5 Q9XGM1	GO_CC
Cluster2	GO:1905369	endopeptidase complex	1	57	92	19582	3.73	0.236	Q8W4N3	GO_CC
Cluster2	GO:0005783	endoplasmic reticulum	1	57	1521	19582	0.23	0.99	Q8L7R3	GO_CC
Cluster2	GO:0005768	endosome	2	57	677	19582	1.01	0.591	P28185 Q9LJP4	GO_CC
Cluster2	GO:0005851	eukaryotic translation initiation factor 2B complex	1	57	23	19582	14.94	0.0649	Q9FFV8	GO_CC
Cluster2	GO:0030312	external encapsulating structure	1	57	1281	19582	0.27	0.979	P51818	GO_CC
Cluster2	GO:0005576	extracellular region	1	57	1042	19582	0.33	0.956	P51818	GO_CC
Cluster2	GO:0005794	Golgi apparatus	7	57	1360	19582	1.77	0.0985	F4KG14 P51818 Q8L7R3 Q9FDZ5 Q9LJP4 Q9LZJ5 Q9XGM1	GO_CC
Cluster2	GO:0098791	Golgi apparatus subcompartment	1	57	553	19582	0.62	0.805	Q9LJP4	GO_CC
Cluster2	GO:0016234	inclusion body	1	57	16	19582	21.47	0.0456	Q8LLD0	GO_CC
Cluster2	GO:0005622	intracellular anatomical structure	52	57	16708	19582	1.07	0.139	A4FVN8 B6EUA9 F4IAT2 F4IQJ2 F4KG14 O23342 O23593 O48847 O50061 O65655 O80345 O81283 P28185 P51818 P92966 Q0WRJ7 Q39192 Q39193 Q6NQK0 Q8GWP1 Q8H100 Q8H1F3 Q8L7R3 Q8LLD0 Q8LPL8 Q8RY22 Q8W4N3 Q940H6 Q940X9 Q9C8E6 Q9FDZ5 Q9FFV8 Q9FIW9 Q9FMJ0 Q9FNQ0 Q9FYB7 Q9FYD1 Q9LHF0 Q9LI74 Q9LJP4 Q9LM78 Q9LTT8 Q9LX99 Q9LYG9 Q9LZJ5 Q9M0G2 Q9SAG7 Q9SW48 Q9SW95 Q9SZR1 Q9XGM1 Q9ZPV5	GO_CC
Cluster2	GO:0043231	intracellular membrane-bounded organelle	43	57	14010	19582	1.05	0.312	A4FVN8 B6EUA9 F4IAT2 F4KG14 O23342 O23593 O48847 O50061 O65655 O80345 O81283 P28185 P51818 P92966 Q0WRJ7 Q39192 Q39193 Q8GWP1 Q8L7R3 Q8LLD0 Q8LPL8 Q8RY22 Q8W4N3 Q940H6 Q9FDZ5 Q9FIW9 Q9FMJ0 Q9FNQ0 Q9FYB7 Q9FYD1 Q9LHF0 Q9LI74 Q9LJP4 Q9LTT8 Q9LX99 Q9LYG9 Q9LZJ5 Q9M0G2 Q9SAG7 Q9SW95 Q9SZR1 Q9XGM1 Q9ZPV5	GO_CC
Cluster2	GO:0043232	intracellular non-membrane-bounded organelle	9	57	2608	19582	1.19	0.346	F4KG14 O50061 O65655 P51818 Q940X9 Q9LM78 Q9LTT8 Q9LX99 Q9ZPV5	GO_CC
Cluster2	GO:0043229	intracellular organelle	45	57	14648	19582	1.06	0.291	A4FVN8 B6EUA9 F4IAT2 F4KG14 O23342 O23593 O48847 O50061 O65655 O80345 O81283 P28185 P51818 P92966 Q0WRJ7 Q39192 Q39193 Q8GWP1 Q8L7R3 Q8LLD0 Q8LPL8 Q8RY22 Q8W4N3 Q940H6 Q940X9 Q9FDZ5 Q9FIW9 Q9FMJ0 Q9FNQ0 Q9FYB7 Q9FYD1 Q9LHF0 Q9LI74 Q9LJP4 Q9LM78 Q9LTT8 Q9LX99 Q9LYG9 Q9LZJ5 Q9M0G2 Q9SAG7 Q9SW95 Q9SZR1 Q9XGM1 Q9ZPV5	GO_CC
Cluster2	GO:0070013	intracellular organelle lumen	12	57	2333	19582	1.77	0.034	B6EUA9 F4IAT2 F4KG14 O65655 P51818 P92966 Q8GWP1 Q8LLD0 Q9FNQ0 Q9FYB7 Q9LTT8 Q9ZPV5	GO_CC
Cluster2	GO:0097708	intracellular vesicle	3	57	892	19582	1.16	0.484	P28185 Q9FMJ0 Q9LJP4	GO_CC
Cluster2	GO:0005871	kinesin complex	1	57	135	19582	2.54	0.326	Q9LX99	GO_CC
Cluster2	GO:0015934	large ribosomal subunit	1	57	202	19582	1.7	0.447	O50061	GO_CC
Cluster2	GO:0016592	mediator complex	1	57	87	19582	3.95	0.224	B6EUA9	GO_CC
Cluster2	GO:0016020	membrane	25	57	7836	19582	1.1	0.321	O23342 O23593 O50061 O65655 O81283 P28185 P51818 Q5XEZ5 Q8LLD0 Q8LPL8 Q93W28 Q9C8E6 Q9FDZ5 Q9FF53 Q9FMJ0 Q9LI74 Q9LJP4 Q9LX99 Q9LYG9 Q9LZJ5 Q9M0G2 Q9M0M4 Q9SRE5 Q9SZR1 Q9XGM1	GO_CC
Cluster2	GO:0043227	membrane-bounded organelle	43	57	14234	19582	1.04	0.383	A4FVN8 B6EUA9 F4IAT2 F4KG14 O23342 O23593 O48847 O50061 O65655 O80345 O81283 P28185 P51818 P92966 Q0WRJ7 Q39192 Q39193 Q8GWP1 Q8L7R3 Q8LLD0 Q8LPL8 Q8RY22 Q8W4N3 Q940H6 Q9FDZ5 Q9FIW9 Q9FMJ0 Q9FNQ0 Q9FYB7 Q9FYD1 Q9LHF0 Q9LI74 Q9LJP4 Q9LTT8 Q9LX99 Q9LYG9 Q9LZJ5 Q9M0G2 Q9SAG7 Q9SW95 Q9SZR1 Q9XGM1 Q9ZPV5	GO_CC
Cluster2	GO:0031974	membrane-enclosed lumen	12	57	2333	19582	1.77	0.034	B6EUA9 F4IAT2 F4KG14 O65655 P51818 P92966 Q8GWP1 Q8LLD0 Q9FNQ0 Q9FYB7 Q9LTT8 Q9ZPV5	GO_CC
Cluster2	GO:0042579	microbody	1	57	413	19582	0.83	0.704	O23593	GO_CC
Cluster2	GO:0005875	microtubule associated complex	1	57	175	19582	1.96	0.401	Q9LX99	GO_CC
Cluster2	GO:0015630	microtubule cytoskeleton	1	57	473	19582	0.73	0.752	Q9LX99	GO_CC
Cluster2	GO:0005739	mitochondrion	1	57	1650	19582	0.21	0.993	Q9SW95	GO_CC
Cluster2	GO:0030689	Noc complex	1	57	1	19582	343.54	0.00291	Q9ZPV5	GO_CC
Cluster2	GO:0030690	Noc1p-Noc2p complex	1	57	1	19582	343.54	0.00291	Q9ZPV5	GO_CC
Cluster2	GO:0030691	Noc2p-Noc3p complex	1	57	1	19582	343.54	0.00291	Q9ZPV5	GO_CC
Cluster2	GO:0043228	non-membrane-bounded organelle	9	57	2608	19582	1.19	0.346	F4KG14 O50061 O65655 P51818 Q940X9 Q9LM78 Q9LTT8 Q9LX99 Q9ZPV5	GO_CC
Cluster2	GO:0016604	nuclear body	6	57	288	19582	7.16	0.000186	B6EUA9 F4IAT2 O65655 P92966 Q8LLD0 Q9FYB7	GO_CC
Cluster2	GO:0010445	nuclear dicing body	1	57	10	19582	34.35	0.0287	P92966	GO_CC
Cluster2	GO:0055029	nuclear DNA-directed RNA polymerase complex	2	57	162	19582	4.24	0.0808	Q8GWP1 Q9FNQ0	GO_CC
Cluster2	GO:0005635	nuclear envelope	1	57	188	19582	1.83	0.423	Q8LLD0	GO_CC
Cluster2	GO:0042405	nuclear inclusion body	1	57	11	19582	31.23	0.0316	Q8LLD0	GO_CC
Cluster2	GO:0031981	nuclear lumen	12	57	2074	19582	1.99	0.0148	B6EUA9 F4IAT2 F4KG14 O65655 P51818 P92966 Q8GWP1 Q8LLD0 Q9FNQ0 Q9FYB7 Q9LTT8 Q9ZPV5	GO_CC
Cluster2	GO:0016363	nuclear matrix	1	57	38	19582	9.04	0.105	B6EUA9	GO_CC
Cluster2	GO:0031965	nuclear membrane	1	57	73	19582	4.71	0.192	Q8LLD0	GO_CC
Cluster2	GO:0034399	nuclear periphery	2	57	70	19582	9.82	0.0177	B6EUA9 Q8LLD0	GO_CC
Cluster2	GO:0005643	nuclear pore	1	57	60	19582	5.73	0.161	Q8LLD0	GO_CC
Cluster2	GO:0044614	nuclear pore cytoplasmic filaments	1	57	9	19582	38.17	0.0259	Q8LLD0	GO_CC
Cluster2	GO:0044615	nuclear pore nuclear basket	1	57	9	19582	38.17	0.0259	Q8LLD0	GO_CC
Cluster2	GO:0031080	nuclear pore outer ring	1	57	13	19582	26.43	0.0372	Q8LLD0	GO_CC
Cluster2	GO:0016607	nuclear speck	5	57	196	19582	8.76	0.000262	B6EUA9 F4IAT2 O65655 P92966 Q9FYB7	GO_CC
Cluster2	GO:0005730	nucleolus	3	57	984	19582	1.05	0.551	O65655 P51818 Q9ZPV5	GO_CC
Cluster2	GO:0005654	nucleoplasm	11	57	1055	19582	3.58	0.000198	B6EUA9 F4IAT2 F4KG14 O65655 P92966 Q8GWP1 Q8LLD0 Q9FNQ0 Q9FYB7 Q9LTT8 Q9ZPV5	GO_CC
Cluster2	GO:0005634	nucleus	30	57	6662	19582	1.55	0.00289	A4FVN8 B6EUA9 F4IAT2 F4KG14 O23593 O48847 O50061 O65655 O80345 P51818 P92966 Q39192 Q39193 Q8GWP1 Q8L7R3 Q8LLD0 Q940H6 Q9FIW9 Q9FMJ0 Q9FNQ0 Q9FYB7 Q9FYD1 Q9LHF0 Q9LJP4 Q9LTT8 Q9LX99 Q9LYG9 Q9M0G2 Q9SAG7 Q9ZPV5	GO_CC
Cluster2	GO:0000315	organellar large ribosomal subunit	1	57	19	19582	18.08	0.0539	O50061	GO_CC
Cluster2	GO:0000313	organellar ribosome	1	57	38	19582	9.04	0.105	O50061	GO_CC
Cluster2	GO:0043226	organelle	45	57	14696	19582	1.05	0.306	A4FVN8 B6EUA9 F4IAT2 F4KG14 O23342 O23593 O48847 O50061 O65655 O80345 O81283 P28185 P51818 P92966 Q0WRJ7 Q39192 Q39193 Q8GWP1 Q8L7R3 Q8LLD0 Q8LPL8 Q8RY22 Q8W4N3 Q940H6 Q940X9 Q9FDZ5 Q9FIW9 Q9FMJ0 Q9FNQ0 Q9FYB7 Q9FYD1 Q9LHF0 Q9LI74 Q9LJP4 Q9LM78 Q9LTT8 Q9LX99 Q9LYG9 Q9LZJ5 Q9M0G2 Q9SAG7 Q9SW95 Q9SZR1 Q9XGM1 Q9ZPV5	GO_CC
Cluster2	GO:0031967	organelle envelope	4	57	1508	19582	0.91	0.649	O81283 Q8LLD0 Q9LI74 Q9LX99	GO_CC
Cluster2	GO:0043233	organelle lumen	12	57	2333	19582	1.77	0.034	B6EUA9 F4IAT2 F4KG14 O65655 P51818 P92966 Q8GWP1 Q8LLD0 Q9FNQ0 Q9FYB7 Q9LTT8 Q9ZPV5	GO_CC
Cluster2	GO:0031090	organelle membrane	9	57	2059	19582	1.5	0.14	O81283 P28185 P51818 Q8LLD0 Q8LPL8 Q9FMJ0 Q9LI74 Q9LZJ5 Q9XGM1	GO_CC
Cluster2	GO:0031968	organelle outer membrane	2	57	182	19582	3.78	0.0985	O81283 Q9LI74	GO_CC
Cluster2	GO:0031984	organelle subcompartment	3	57	1596	19582	0.65	0.854	O23342 O50061 Q9LJP4	GO_CC
Cluster2	GO:0019867	outer membrane	2	57	182	19582	3.78	0.0985	O81283 Q9LI74	GO_CC
Cluster2	GO:0000932	P-body	2	57	102	19582	6.74	0.0356	Q940X9 Q9LTT8	GO_CC
Cluster2	GO:1905368	peptidase complex	1	57	108	19582	3.18	0.271	Q8W4N3	GO_CC
Cluster2	GO:0048471	perinuclear region of cytoplasm	2	57	72	19582	9.54	0.0187	F4KG14 O23593	GO_CC
Cluster2	GO:0005777	peroxisome	1	57	413	19582	0.83	0.704	O23593	GO_CC
Cluster2	GO:0034357	photosynthetic membrane	2	57	468	19582	1.47	0.397	O23342 O50061	GO_CC
Cluster2	GO:0009524	phragmoplast	1	57	128	19582	2.68	0.312	Q9LX99	GO_CC
Cluster2	GO:0000325	plant-type vacuole	3	57	349	19582	2.95	0.0813	Q8LPL8 Q9LZJ5 Q9XGM1	GO_CC
Cluster2	GO:0005886	plasma membrane	20	57	4666	19582	1.47	0.0366	O23593 O65655 P28185 P51818 Q5XEZ5 Q8LPL8 Q93W28 Q9C8E6 Q9FDZ5 Q9FF53 Q9FMJ0 Q9LJP4 Q9LX99 Q9LYG9 Q9LZJ5 Q9M0G2 Q9M0M4 Q9SRE5 Q9SZR1 Q9XGM1	GO_CC
Cluster2	GO:0120025	plasma membrane bounded cell projection	1	57	300	19582	1.15	0.586	Q9FMJ0	GO_CC
Cluster2	GO:0009506	plasmodesma	3	57	1791	19582	0.58	0.904	Q9FF53 Q9LZJ5 Q9SZR1	GO_CC
Cluster2	GO:0009536	plastid	10	57	3357	19582	1.02	0.523	O23342 O50061 O81283 P51818 Q0WRJ7 Q8RY22 Q8W4N3 Q9LI74 Q9LX99 Q9SW95	GO_CC
Cluster2	GO:0009526	plastid envelope	3	57	956	19582	1.08	0.531	O81283 Q9LI74 Q9LX99	GO_CC
Cluster2	GO:0000311	plastid large ribosomal subunit	1	57	8	19582	42.94	0.0231	O50061	GO_CC
Cluster2	GO:0042170	plastid membrane	2	57	226	19582	3.04	0.14	O81283 Q9LI74	GO_CC
Cluster2	GO:0009527	plastid outer membrane	2	57	94	19582	7.31	0.0307	O81283 Q9LI74	GO_CC
Cluster2	GO:0009547	plastid ribosome	1	57	16	19582	21.47	0.0456	O50061	GO_CC
Cluster2	GO:0009532	plastid stroma	2	57	1014	19582	0.68	0.802	O50061 P51818	GO_CC
Cluster2	GO:0031976	plastid thylakoid	2	57	550	19582	1.25	0.478	O23342 O50061	GO_CC
Cluster2	GO:0055035	plastid thylakoid membrane	2	57	445	19582	1.54	0.373	O23342 O50061	GO_CC
Cluster2	GO:0030684	preribosome	1	57	82	19582	4.19	0.213	Q9ZPV5	GO_CC
Cluster2	GO:0030687	preribosome, large subunit precursor	1	57	23	19582	14.94	0.0649	Q9ZPV5	GO_CC
Cluster2	GO:0071010	prespliceosome	1	57	37	19582	9.28	0.102	B6EUA9	GO_CC
Cluster2	GO:0000502	proteasome complex	1	57	92	19582	3.73	0.236	Q8W4N3	GO_CC
Cluster2	GO:0032991	protein-containing complex	18	57	3606	19582	1.71	0.0116	A4FVN8 B6EUA9 F4IAT2 F4IQJ2 O50061 O65655 O81283 P92966 Q8GWP1 Q8LLD0 Q8W4N3 Q940X9 Q9FFV8 Q9FNQ0 Q9LTT8 Q9LX99 Q9SAG7 Q9ZPV5	GO_CC
Cluster2	GO:1990904	ribonucleoprotein complex	9	57	1024	19582	3.02	0.00264	A4FVN8 B6EUA9 O50061 P92966 Q8LLD0 Q940X9 Q9LTT8 Q9SAG7 Q9ZPV5	GO_CC
Cluster2	GO:0035770	ribonucleoprotein granule	2	57	157	19582	4.38	0.0766	Q940X9 Q9LTT8	GO_CC
Cluster2	GO:0044391	ribosomal subunit	1	57	330	19582	1.04	0.621	O50061	GO_CC
Cluster2	GO:0005840	ribosome	1	57	499	19582	0.69	0.771	O50061	GO_CC
Cluster2	GO:0030880	RNA polymerase complex	2	57	178	19582	3.86	0.0948	Q8GWP1 Q9FNQ0	GO_CC
Cluster2	GO:0005665	RNA polymerase II, core complex	1	57	32	19582	10.74	0.0891	Q8GWP1	GO_CC
Cluster2	GO:0016591	RNA polymerase II, holoenzyme	2	57	111	19582	6.19	0.0415	Q8GWP1 Q9FNQ0	GO_CC
Cluster2	GO:0035618	root hair	1	57	22	19582	15.62	0.0622	Q9FMJ0	GO_CC
Cluster2	GO:0035619	root hair tip	1	57	16	19582	21.47	0.0456	Q9FMJ0	GO_CC
Cluster2	GO:0120114	Sm-like protein family complex	1	57	108	19582	3.18	0.271	B6EUA9	GO_CC
Cluster2	GO:0030532	small nuclear ribonucleoprotein complex	1	57	97	19582	3.54	0.247	B6EUA9	GO_CC
Cluster2	GO:0005819	spindle	1	57	152	19582	2.26	0.359	Q9LX99	GO_CC
Cluster2	GO:0005681	spliceosomal complex	4	57	187	19582	7.35	0.00214	A4FVN8 B6EUA9 P92966 Q9SAG7	GO_CC
Cluster2	GO:0097525	spliceosomal snRNP complex	1	57	92	19582	3.73	0.236	B6EUA9	GO_CC
Cluster2	GO:0055044	symplast	3	57	1791	19582	0.58	0.904	Q9FF53 Q9LZJ5 Q9SZR1	GO_CC
Cluster2	GO:0000347	THO complex	1	57	28	19582	12.27	0.0784	F4IAT2	GO_CC
Cluster2	GO:0000445	THO complex part of transcription export complex	1	57	13	19582	26.43	0.0372	F4IAT2	GO_CC
Cluster2	GO:0009579	thylakoid	3	57	668	19582	1.54	0.308	O23342 O50061 Q0WRJ7	GO_CC
Cluster2	GO:0031977	thylakoid lumen	1	57	103	19582	3.34	0.26	Q0WRJ7	GO_CC
Cluster2	GO:0042651	thylakoid membrane	2	57	467	19582	1.47	0.396	O23342 O50061	GO_CC
Cluster2	GO:0061927	TOC-TIC supercomplex I	1	57	9	19582	38.17	0.0259	O81283	GO_CC
Cluster2	GO:0005802	trans-Golgi network	1	57	424	19582	0.81	0.713	Q9LJP4	GO_CC
Cluster2	GO:0008023	transcription elongation factor complex	1	57	32	19582	10.74	0.0891	Q9FNQ0	GO_CC
Cluster2	GO:0000346	transcription export complex	1	57	13	19582	26.43	0.0372	F4IAT2	GO_CC
Cluster2	GO:1990234	transferase complex	2	57	706	19582	0.97	0.614	Q8GWP1 Q9FNQ0	GO_CC
Cluster2	GO:0005685	U1 snRNP	1	57	29	19582	11.85	0.0811	B6EUA9	GO_CC
Cluster2	GO:0071006	U2-type catalytic step 1 spliceosome	1	57	11	19582	31.23	0.0316	Q9SAG7	GO_CC
Cluster2	GO:0071007	U2-type catalytic step 2 spliceosome	1	57	24	19582	14.31	0.0676	A4FVN8	GO_CC
Cluster2	GO:0071004	U2-type prespliceosome	1	57	28	19582	12.27	0.0784	B6EUA9	GO_CC
Cluster2	GO:0005684	U2-type spliceosomal complex	3	57	88	19582	11.71	0.00215	A4FVN8 B6EUA9 Q9SAG7	GO_CC
Cluster2	GO:0005774	vacuolar membrane	5	57	1025	19582	1.68	0.177	P28185 P51818 Q8LPL8 Q9LZJ5 Q9XGM1	GO_CC
Cluster2	GO:0005773	vacuole	5	57	1961	19582	0.88	0.688	P28185 P51818 Q8LPL8 Q9LZJ5 Q9XGM1	GO_CC
Cluster2	GO:0031982	vesicle	3	57	952	19582	1.08	0.529	P28185 Q9FMJ0 Q9LJP4	GO_CC
Cluster2	GO:0012506	vesicle membrane	1	57	107	19582	3.21	0.269	Q9FMJ0	GO_CC
Cluster3	GO:0030479	actin cortical patch	1	108	5	19582	36.26	0.0273	Q9LM78	GO_CC
Cluster3	GO:0015629	actin cytoskeleton	3	108	122	19582	4.46	0.03	F4KG14 O81645 Q9LM78	GO_CC
Cluster3	GO:0005884	actin filament	1	108	24	19582	7.55	0.124	O81645	GO_CC
Cluster3	GO:0032432	actin filament bundle	1	108	18	19582	10.07	0.0948	O81645	GO_CC
Cluster3	GO:0048046	apoplast	1	108	658	19582	0.28	0.975	Q9FX54	GO_CC
Cluster3	GO:0061574	ASAP complex	1	108	1	19582	181.31	0.00552	O65655	GO_CC
Cluster3	GO:0032279	asymmetric synapse	1	108	4	19582	45.33	0.0219	Q9LPC5	GO_CC
Cluster3	GO:0005879	axonemal microtubule	1	108	2	19582	90.66	0.011	Q9LPC5	GO_CC
Cluster3	GO:0005930	axoneme	1	108	17	19582	10.67	0.0898	Q9LPC5	GO_CC
Cluster3	GO:0098588	bounding membrane of organelle	16	108	1609	19582	1.8	0.015	B0F9L7 F4IUW3 O04200 O82628 Q29Q26 Q56WH4 Q67YI9 Q7PC86 Q94AS5 Q9FRL3 Q9FX54 Q9LPC5 Q9M1Q9 Q9SE83 Q9SMQ6 Q9SUJ1	GO_CC
Cluster3	GO:1902494	catalytic complex	4	108	1220	19582	0.59	0.911	Q93YQ1 Q94A79 Q9FKE6 Q9SYX2	GO_CC
Cluster3	GO:0005938	cell cortex	2	108	198	19582	1.83	0.298	Q9LM78 Q9ZUS1	GO_CC
Cluster3	GO:0030054	cell junction	16	108	1826	19582	1.59	0.0424	A4GSN8 C0LGK4 P42759 P93004 Q6NLQ6 Q9C9Y8 Q9FHD7 Q9FX54 Q9LF79 Q9M1Q9 Q9SAD7 Q9SCZ4 Q9SE83 Q9SRU2 Q9ZSA4 Q9ZVX8	GO_CC
Cluster3	GO:0071944	cell periphery	53	108	5652	19582	1.7	7.07e-06	C0LGE0 C0LGK4 C0LGX1 F4J8C6 O22824 O48814 O64825 O65655 O80939 O82628 P93004 Q29Q26 Q2UVJ5 Q41188 Q56WH4 Q5EAF2 Q67YI9 Q6NLQ6 Q7PC86 Q8GUM4 Q8H1E3 Q8LGA5 Q8RWD5 Q8RXX9 Q9C8M9 Q9C9Y8 Q9FE20 Q9FHD7 Q9FMF5 Q9FX54 Q9LF79 Q9LI83 Q9LKW9 Q9LM78 Q9LSF1 Q9LSK9 Q9LSS5 Q9LX99 Q9M1Q9 Q9MB58 Q9SAD7 Q9SCZ4 Q9SE83 Q9SGS5 Q9SLF7 Q9SMQ6 Q9SN95 Q9SXB8 Q9XF67 Q9ZQC5 Q9ZSA4 Q9ZUS1 Q9ZVX8	GO_CC
Cluster3	GO:0009504	cell plate	2	108	92	19582	3.94	0.0917	Q9LX99 Q9SE83	GO_CC
Cluster3	GO:0042995	cell projection	2	108	300	19582	1.21	0.495	Q9LPC5 Q9SMQ6	GO_CC
Cluster3	GO:0005618	cell wall	7	108	1281	19582	0.99	0.566	C0LGK4 O22824 Q56WH4 Q9C9Y8 Q9FX54 Q9SAD7 Q9SCZ4	GO_CC
Cluster3	GO:0005911	cell-cell junction	16	108	1820	19582	1.59	0.0413	A4GSN8 C0LGK4 P42759 P93004 Q6NLQ6 Q9C9Y8 Q9FHD7 Q9FX54 Q9LF79 Q9M1Q9 Q9SAD7 Q9SCZ4 Q9SE83 Q9SRU2 Q9ZSA4 Q9ZVX8	GO_CC
Cluster3	GO:0009507	chloroplast	13	108	3225	19582	0.73	0.92	A4GSN8 P27202 Q29Q26 Q7PC86 Q9FNM7 Q9FX54 Q9LKW9 Q9LSS5 Q9LX99 Q9M2W3 Q9SLF7 Q9SQR4 Q9ZQC5	GO_CC
Cluster3	GO:0009941	chloroplast envelope	5	108	924	19582	0.98	0.581	Q29Q26 Q7PC86 Q9LKW9 Q9LX99 Q9M2W3	GO_CC
Cluster3	GO:0031969	chloroplast membrane	1	108	212	19582	0.86	0.692	Q29Q26	GO_CC
Cluster3	GO:0009707	chloroplast outer membrane	1	108	86	19582	2.11	0.379	Q29Q26	GO_CC
Cluster3	GO:0009534	chloroplast thylakoid	1	108	544	19582	0.33	0.953	P27202	GO_CC
Cluster3	GO:0009535	chloroplast thylakoid membrane	1	108	435	19582	0.42	0.912	P27202	GO_CC
Cluster3	GO:0000785	chromatin	2	108	281	19582	1.29	0.46	Q8VWK4 Q9FN03	GO_CC
Cluster3	GO:0098687	chromosomal region	1	108	163	19582	1.11	0.596	Q8VWK4	GO_CC
Cluster3	GO:0005694	chromosome	4	108	691	19582	1.05	0.532	O82265 Q8VWK4 Q9FN03 Q9LX99	GO_CC
Cluster3	GO:0000781	chromosome, telomeric region	1	108	59	19582	3.07	0.279	Q8VWK4	GO_CC
Cluster3	GO:0097014	ciliary plasm	1	108	17	19582	10.67	0.0898	Q9LPC5	GO_CC
Cluster3	GO:0005929	cilium	1	108	43	19582	4.22	0.212	Q9LPC5	GO_CC
Cluster3	GO:0045334	clathrin-coated endocytic vesicle	1	108	2	19582	90.66	0.011	Q9SE83	GO_CC
Cluster3	GO:0030136	clathrin-coated vesicle	2	108	54	19582	6.72	0.0358	Q8RWD5 Q9SE83	GO_CC
Cluster3	GO:0030135	coated vesicle	2	108	92	19582	3.94	0.0917	Q8RWD5 Q9SE83	GO_CC
Cluster3	GO:0030864	cortical actin cytoskeleton	1	108	25	19582	7.25	0.129	Q9LM78	GO_CC
Cluster3	GO:0030863	cortical cytoskeleton	1	108	84	19582	2.16	0.372	Q9LM78	GO_CC
Cluster3	GO:0080008	Cul4-RING E3 ubiquitin ligase complex	2	108	110	19582	3.3	0.123	Q93YQ1 Q9SYX2	GO_CC
Cluster3	GO:0031461	cullin-RING ubiquitin ligase complex	2	108	247	19582	1.47	0.396	Q93YQ1 Q9SYX2	GO_CC
Cluster3	GO:0000307	cyclin-dependent protein kinase holoenzyme complex	1	108	27	19582	6.72	0.139	Q9FKE6	GO_CC
Cluster3	GO:0005737	cytoplasm	75	108	12594	19582	1.08	0.155	A2RVS6 A4GSN8 B0F9L7 F4HYR4 F4IUW3 F4J8C6 F4KG14 O04200 O48814 O64851 O65655 O81645 O82628 O82645 P27202 P42759 P93004 Q06738 Q29Q26 Q2UVJ5 Q39023 Q41188 Q52T38 Q56WH4 Q67YI9 Q6NLQ6 Q76E23 Q7PC86 Q8GXX7 Q8H1F3 Q8LF05 Q8RWD5 Q8RXL8 Q93XW5 Q93YQ1 Q93ZT6 Q947D2 Q94AS5 Q96292 Q9C5H6 Q9C5S1 Q9C8M9 Q9FDX6 Q9FFV8 Q9FKA5 Q9FN03 Q9FNM7 Q9FRL3 Q9FX54 Q9LI83 Q9LJX4 Q9LKW9 Q9LM78 Q9LPC5 Q9LSF1 Q9LSS5 Q9LTT8 …	GO_CC
Cluster3	GO:0005881	cytoplasmic microtubule	1	108	65	19582	2.79	0.302	Q9LPC5	GO_CC
Cluster3	GO:0099568	cytoplasmic region	3	108	217	19582	2.51	0.118	Q9LM78 Q9LPC5 Q9ZUS1	GO_CC
Cluster3	GO:0036464	cytoplasmic ribonucleoprotein granule	1	108	153	19582	1.19	0.572	Q9LTT8	GO_CC
Cluster3	GO:0031410	cytoplasmic vesicle	9	108	890	19582	1.83	0.0574	F4HYR4 Q2UVJ5 Q52T38 Q8RWD5 Q8RXL8 Q9LPC5 Q9SE83 Q9SMQ6 Q9SUJ1	GO_CC
Cluster3	GO:0005856	cytoskeleton	8	108	658	19582	2.2	0.0292	F4KG14 O81645 Q96292 Q9LM78 Q9LPC5 Q9LSS5 Q9LX99 Q9ZQC5	GO_CC
Cluster3	GO:0005829	cytosol	31	108	3647	19582	1.54	0.00696	A2RVS6 A4GSN8 F4J8C6 F4KG14 O65655 O82628 P42759 Q41188 Q56WH4 Q76E23 Q8GXX7 Q93XW5 Q93ZT6 Q947D2 Q9C5S1 Q9C8M9 Q9FDX6 Q9FKA5 Q9FN03 Q9FX54 Q9LJX4 Q9LPC5 Q9LTT8 Q9LX99 Q9MB58 Q9SE83 Q9SLF7 Q9SN95 Q9SRU2 Q9T074 Q9ZSA4	GO_CC
Cluster3	GO:0022625	cytosolic large ribosomal subunit	1	108	181	19582	1	0.634	Q9SLF7	GO_CC
Cluster3	GO:0022626	cytosolic ribosome	1	108	446	19582	0.41	0.918	Q9SLF7	GO_CC
Cluster3	GO:0030425	dendrite	1	108	28	19582	6.48	0.144	Q9LPC5	GO_CC
Cluster3	GO:0043197	dendritic spine	1	108	7	19582	25.9	0.038	Q9LPC5	GO_CC
Cluster3	GO:0097447	dendritic tree	1	108	28	19582	6.48	0.144	Q9LPC5	GO_CC
Cluster3	GO:0000428	DNA-directed RNA polymerase complex	1	108	178	19582	1.02	0.628	Q94A79	GO_CC
Cluster3	GO:0005769	early endosome	1	108	104	19582	1.74	0.438	Q9SMQ6	GO_CC
Cluster3	GO:0031901	early endosome membrane	1	108	16	19582	11.33	0.0847	Q9SMQ6	GO_CC
Cluster3	GO:0061645	endocytic patch	1	108	5	19582	36.26	0.0273	Q9LM78	GO_CC
Cluster3	GO:0030139	endocytic vesicle	1	108	48	19582	3.78	0.233	Q9SE83	GO_CC
Cluster3	GO:0012505	endomembrane system	19	108	3127	19582	1.1	0.361	A4GSN8 B0F9L7 F4HYR4 F4KG14 O82628 Q2UVJ5 Q52T38 Q67YI9 Q8LF05 Q8RXL8 Q947D2 Q94AS5 Q9C5H6 Q9FRL3 Q9LI83 Q9LPC5 Q9SE83 Q9SMQ6 Q9SUJ1	GO_CC
Cluster3	GO:0005783	endoplasmic reticulum	1	108	1521	19582	0.12	1	Q94AS5	GO_CC
Cluster3	GO:0005789	endoplasmic reticulum membrane	1	108	549	19582	0.33	0.954	Q94AS5	GO_CC
Cluster3	GO:0098827	endoplasmic reticulum subcompartment	1	108	555	19582	0.33	0.956	Q94AS5	GO_CC
Cluster3	GO:0005768	endosome	7	108	677	19582	1.87	0.0807	F4HYR4 Q2UVJ5 Q52T38 Q8RXL8 Q9LPC5 Q9SMQ6 Q9SUJ1	GO_CC
Cluster3	GO:0010008	endosome membrane	1	108	164	19582	1.11	0.598	Q9SMQ6	GO_CC
Cluster3	GO:0005851	eukaryotic translation initiation factor 2B complex	1	108	23	19582	7.88	0.12	Q9FFV8	GO_CC
Cluster3	GO:0030312	external encapsulating structure	7	108	1281	19582	0.99	0.566	C0LGK4 O22824 Q56WH4 Q9C9Y8 Q9FX54 Q9SAD7 Q9SCZ4	GO_CC
Cluster3	GO:0005576	extracellular region	1	108	1042	19582	0.17	0.997	Q9FX54	GO_CC
Cluster3	GO:0019898	extrinsic component of membrane	1	108	105	19582	1.73	0.441	P42759	GO_CC
Cluster3	GO:0043680	filiform apparatus	1	108	5	19582	36.26	0.0273	Q9SCZ4	GO_CC
Cluster3	GO:0005794	Golgi apparatus	18	108	1360	19582	2.4	0.000442	B0F9L7 F4HYR4 F4KG14 O82628 Q2UVJ5 Q52T38 Q67YI9 Q8LF05 Q8RXL8 Q947D2 Q94AS5 Q9C5H6 Q9FRL3 Q9LI83 Q9LPC5 Q9SE83 Q9SMQ6 Q9SUJ1	GO_CC
Cluster3	GO:0098791	Golgi apparatus subcompartment	10	108	553	19582	3.28	0.000967	B0F9L7 F4HYR4 Q2UVJ5 Q52T38 Q8RXL8 Q94AS5 Q9LI83 Q9LPC5 Q9SMQ6 Q9SUJ1	GO_CC
Cluster3	GO:0031985	Golgi cisterna	1	108	23	19582	7.88	0.12	B0F9L7	GO_CC
Cluster3	GO:0000139	Golgi membrane	5	108	209	19582	4.34	0.00606	B0F9L7 Q94AS5 Q9LPC5 Q9SMQ6 Q9SUJ1	GO_CC
Cluster3	GO:0005795	Golgi stack	1	108	47	19582	3.86	0.229	B0F9L7	GO_CC
Cluster3	GO:0005622	intracellular anatomical structure	88	108	16708	19582	0.95	0.895	A2RVS6 A4GSN8 B0F9L7 F4HYR4 F4IUW3 F4J8C6 F4KG14 O04200 O22259 O48814 O64851 O65655 O81645 O82265 O82628 O82645 P27202 P42759 P93004 Q06738 Q29Q26 Q2UVJ5 Q39023 Q41188 Q52T38 Q56WH4 Q67YI9 Q6NLQ6 Q76E23 Q7PC86 Q8GXX7 Q8H1F3 Q8LAH7 Q8LF05 Q8LGD5 Q8RWD5 Q8RXL8 Q8S8P5 Q8VWK4 Q93XW5 Q93YQ1 Q93ZT6 Q947D2 Q94A79 Q94AS5 Q94JM3 Q96289 Q96292 Q9C5H6 Q9C5S1 Q9C8M9 Q9FDX6 Q9FFV8 Q9FKA5 Q9FKE6 Q9FN03 Q9FNM7 …	GO_CC
Cluster3	GO:0043231	intracellular membrane-bounded organelle	71	108	14010	19582	0.92	0.924	A2RVS6 A4GSN8 B0F9L7 F4HYR4 F4IUW3 F4KG14 O04200 O22259 O48814 O64851 O65655 O82265 O82628 O82645 P27202 P42759 P93004 Q29Q26 Q2UVJ5 Q39023 Q41188 Q52T38 Q56WH4 Q67YI9 Q6NLQ6 Q76E23 Q7PC86 Q8LF05 Q8LGD5 Q8RXL8 Q8S8P5 Q8VWK4 Q93ZT6 Q947D2 Q94A79 Q94AS5 Q94JM3 Q96289 Q96292 Q9C5H6 Q9C5S1 Q9C8M9 Q9FKA5 Q9FKE6 Q9FN03 Q9FNM7 Q9FRL3 Q9FX54 Q9LF79 Q9LI83 Q9LJX4 Q9LKW9 Q9LPC5 Q9LSF1 Q9LSS5 Q9LTT8 Q9LX99 …	GO_CC
Cluster3	GO:0043232	intracellular non-membrane-bounded organelle	22	108	2608	19582	1.53	0.0264	A2RVS6 A4GSN8 F4KG14 O48814 O65655 O81645 O82265 Q41188 Q56WH4 Q8VWK4 Q96292 Q9FN03 Q9FNM7 Q9FX54 Q9LM78 Q9LPC5 Q9LSS5 Q9LTT8 Q9LX99 Q9SLF7 Q9T074 Q9ZQC5	GO_CC
Cluster3	GO:0043229	intracellular organelle	74	108	14648	19582	0.92	0.945	A2RVS6 A4GSN8 B0F9L7 F4HYR4 F4IUW3 F4KG14 O04200 O22259 O48814 O64851 O65655 O81645 O82265 O82628 O82645 P27202 P42759 P93004 Q29Q26 Q2UVJ5 Q39023 Q41188 Q52T38 Q56WH4 Q67YI9 Q6NLQ6 Q76E23 Q7PC86 Q8LF05 Q8LGD5 Q8RWD5 Q8RXL8 Q8S8P5 Q8VWK4 Q93ZT6 Q947D2 Q94A79 Q94AS5 Q94JM3 Q96289 Q96292 Q9C5H6 Q9C5S1 Q9C8M9 Q9FKA5 Q9FKE6 Q9FN03 Q9FNM7 Q9FRL3 Q9FX54 Q9LF79 Q9LI83 Q9LJX4 Q9LKW9 Q9LM78 Q9LPC5 Q9LSF1 …	GO_CC
Cluster3	GO:0070013	intracellular organelle lumen	15	108	2333	19582	1.17	0.303	A2RVS6 A4GSN8 F4KG14 O48814 O65655 Q41188 Q56WH4 Q8VWK4 Q9C5S1 Q9FNM7 Q9FX54 Q9LTT8 Q9SLF7 Q9SYX2 Q9T074	GO_CC
Cluster3	GO:0097708	intracellular vesicle	9	108	892	19582	1.83	0.058	F4HYR4 Q2UVJ5 Q52T38 Q8RWD5 Q8RXL8 Q9LPC5 Q9SE83 Q9SMQ6 Q9SUJ1	GO_CC
Cluster3	GO:0005871	kinesin complex	1	108	135	19582	1.34	0.527	Q9LX99	GO_CC
Cluster3	GO:0015934	large ribosomal subunit	1	108	202	19582	0.9	0.675	Q9SLF7	GO_CC
Cluster3	GO:0016020	membrane	64	108	7836	19582	1.48	4e-05	B0F9L7 C0LGE0 C0LGK4 C0LGX1 F4IUW3 F4J8C6 O04200 O22824 O48814 O64825 O65655 O80939 O82628 P27202 P42759 P93004 Q29Q26 Q2UVJ5 Q41188 Q56WH4 Q5EAF2 Q67YI9 Q6NLQ6 Q7PC86 Q8GUM4 Q8H1E3 Q8LGA5 Q8RWD5 Q8RXX9 Q947D2 Q94AS5 Q96292 Q9C8M9 Q9C9Y8 Q9FE20 Q9FHD7 Q9FMF5 Q9FRL3 Q9FX54 Q9LF79 Q9LI83 Q9LKW9 Q9LPC5 Q9LSF1 Q9LSK9 Q9LSS5 Q9LX99 Q9M1Q9 Q9MB58 Q9SCZ4 Q9SE83 Q9SGS5 Q9SLF7 Q9SMQ6 Q9SN95 Q9SRU2 Q9SUJ1 …	GO_CC
Cluster3	GO:0098796	membrane protein complex	2	108	585	19582	0.62	0.837	O82628 Q9SUJ1	GO_CC
Cluster3	GO:0043227	membrane-bounded organelle	72	108	14234	19582	0.92	0.933	A2RVS6 A4GSN8 B0F9L7 F4HYR4 F4IUW3 F4KG14 O04200 O22259 O48814 O64851 O65655 O82265 O82628 O82645 P27202 P42759 P93004 Q29Q26 Q2UVJ5 Q39023 Q41188 Q52T38 Q56WH4 Q67YI9 Q6NLQ6 Q76E23 Q7PC86 Q8LF05 Q8LGD5 Q8RWD5 Q8RXL8 Q8S8P5 Q8VWK4 Q93ZT6 Q947D2 Q94A79 Q94AS5 Q94JM3 Q96289 Q96292 Q9C5H6 Q9C5S1 Q9C8M9 Q9FKA5 Q9FKE6 Q9FN03 Q9FNM7 Q9FRL3 Q9FX54 Q9LF79 Q9LI83 Q9LJX4 Q9LKW9 Q9LPC5 Q9LSF1 Q9LSS5 Q9LTT8 …	GO_CC
Cluster3	GO:0031974	membrane-enclosed lumen	15	108	2333	19582	1.17	0.303	A2RVS6 A4GSN8 F4KG14 O48814 O65655 Q41188 Q56WH4 Q8VWK4 Q9C5S1 Q9FNM7 Q9FX54 Q9LTT8 Q9SLF7 Q9SYX2 Q9T074	GO_CC
Cluster3	GO:0042579	microbody	2	108	413	19582	0.88	0.668	O04200 Q9FX54	GO_CC
Cluster3	GO:0031903	microbody membrane	1	108	48	19582	3.78	0.233	O04200	GO_CC
Cluster3	GO:0005874	microtubule	3	108	183	19582	2.97	0.0806	Q9LPC5 Q9LSS5 Q9ZQC5	GO_CC
Cluster3	GO:0005875	microtubule associated complex	1	108	175	19582	1.04	0.622	Q9LX99	GO_CC
Cluster3	GO:0015630	microtubule cytoskeleton	4	108	473	19582	1.53	0.265	Q9LPC5 Q9LSS5 Q9LX99 Q9ZQC5	GO_CC
Cluster3	GO:0005815	microtubule organizing center	1	108	98	19582	1.85	0.419	Q9LPC5	GO_CC
Cluster3	GO:0005740	mitochondrial envelope	2	108	400	19582	0.91	0.651	O04200 Q9FX54	GO_CC
Cluster3	GO:0005743	mitochondrial inner membrane	1	108	309	19582	0.59	0.821	O04200	GO_CC
Cluster3	GO:0031966	mitochondrial membrane	1	108	373	19582	0.49	0.875	O04200	GO_CC
Cluster3	GO:0005739	mitochondrion	6	108	1650	19582	0.66	0.901	O04200 Q56WH4 Q7PC86 Q9FX54 Q9M2W3 Q9SS37	GO_CC
Cluster3	GO:0043005	neuron projection	1	108	54	19582	3.36	0.258	Q9LPC5	GO_CC
Cluster3	GO:0044309	neuron spine	1	108	7	19582	25.9	0.038	Q9LPC5	GO_CC
Cluster3	GO:0098984	neuron to neuron synapse	1	108	4	19582	45.33	0.0219	Q9LPC5	GO_CC
Cluster3	GO:0043228	non-membrane-bounded organelle	22	108	2608	19582	1.53	0.0264	A2RVS6 A4GSN8 F4KG14 O48814 O65655 O81645 O82265 Q41188 Q56WH4 Q8VWK4 Q96292 Q9FN03 Q9FNM7 Q9FX54 Q9LM78 Q9LPC5 Q9LSS5 Q9LTT8 Q9LX99 Q9SLF7 Q9T074 Q9ZQC5	GO_CC
Cluster3	GO:0016604	nuclear body	2	108	288	19582	1.26	0.473	O65655 Q9SYX2	GO_CC
Cluster3	GO:0000228	nuclear chromosome	1	108	327	19582	0.55	0.839	Q8VWK4	GO_CC
Cluster3	GO:0055029	nuclear DNA-directed RNA polymerase complex	1	108	162	19582	1.12	0.593	Q94A79	GO_CC
Cluster3	GO:0005635	nuclear envelope	1	108	188	19582	0.96	0.648	A4GSN8	GO_CC
Cluster3	GO:0031981	nuclear lumen	15	108	2074	19582	1.31	0.167	A2RVS6 A4GSN8 F4KG14 O48814 O65655 Q41188 Q56WH4 Q8VWK4 Q9C5S1 Q9FNM7 Q9FX54 Q9LTT8 Q9SLF7 Q9SYX2 Q9T074	GO_CC
Cluster3	GO:0005643	nuclear pore	1	108	60	19582	3.02	0.283	A4GSN8	GO_CC
Cluster3	GO:0016607	nuclear speck	1	108	196	19582	0.93	0.664	O65655	GO_CC
Cluster3	GO:0005730	nucleolus	11	108	984	19582	2.03	0.0199	A2RVS6 A4GSN8 O48814 O65655 Q41188 Q56WH4 Q8VWK4 Q9FNM7 Q9FX54 Q9SLF7 Q9T074	GO_CC
Cluster3	GO:0005654	nucleoplasm	5	108	1055	19582	0.86	0.698	F4KG14 O65655 Q9C5S1 Q9LTT8 Q9SYX2	GO_CC
Cluster3	GO:0005634	nucleus	44	108	6662	19582	1.2	0.0857	A2RVS6 A4GSN8 F4KG14 O22259 O48814 O64851 O65655 O82265 O82645 P42759 P93004 Q29Q26 Q39023 Q41188 Q56WH4 Q6NLQ6 Q76E23 Q8LGD5 Q8S8P5 Q8VWK4 Q93ZT6 Q94A79 Q94JM3 Q96289 Q96292 Q9C5S1 Q9C8M9 Q9FKA5 Q9FKE6 Q9FN03 Q9FNM7 Q9FX54 Q9LPC5 Q9LSF1 Q9LSS5 Q9LTT8 Q9LX99 Q9SLF7 Q9SNB6 Q9SYX2 Q9T074 Q9ZQC5 Q9ZSA4 Q9ZVX8	GO_CC
Cluster3	GO:0043226	organelle	74	108	14696	19582	0.91	0.951	A2RVS6 A4GSN8 B0F9L7 F4HYR4 F4IUW3 F4KG14 O04200 O22259 O48814 O64851 O65655 O81645 O82265 O82628 O82645 P27202 P42759 P93004 Q29Q26 Q2UVJ5 Q39023 Q41188 Q52T38 Q56WH4 Q67YI9 Q6NLQ6 Q76E23 Q7PC86 Q8LF05 Q8LGD5 Q8RWD5 Q8RXL8 Q8S8P5 Q8VWK4 Q93ZT6 Q947D2 Q94A79 Q94AS5 Q94JM3 Q96289 Q96292 Q9C5H6 Q9C5S1 Q9C8M9 Q9FKA5 Q9FKE6 Q9FN03 Q9FNM7 Q9FRL3 Q9FX54 Q9LF79 Q9LI83 Q9LJX4 Q9LKW9 Q9LM78 Q9LPC5 Q9LSF1 …	GO_CC
Cluster3	GO:0031967	organelle envelope	8	108	1508	19582	0.96	0.598	A4GSN8 O04200 Q29Q26 Q7PC86 Q9FX54 Q9LKW9 Q9LX99 Q9M2W3	GO_CC
Cluster3	GO:0019866	organelle inner membrane	1	108	393	19582	0.46	0.889	O04200	GO_CC
Cluster3	GO:0043233	organelle lumen	15	108	2333	19582	1.17	0.303	A2RVS6 A4GSN8 F4KG14 O48814 O65655 Q41188 Q56WH4 Q8VWK4 Q9C5S1 Q9FNM7 Q9FX54 Q9LTT8 Q9SLF7 Q9SYX2 Q9T074	GO_CC
Cluster3	GO:0031090	organelle membrane	16	108	2059	19582	1.41	0.1	B0F9L7 F4IUW3 O04200 O82628 Q29Q26 Q56WH4 Q67YI9 Q7PC86 Q94AS5 Q9FRL3 Q9FX54 Q9LPC5 Q9M1Q9 Q9SE83 Q9SMQ6 Q9SUJ1	GO_CC
Cluster3	GO:0031968	organelle outer membrane	1	108	182	19582	1	0.636	Q29Q26	GO_CC
Cluster3	GO:0031984	organelle subcompartment	11	108	1596	19582	1.25	0.264	B0F9L7 F4HYR4 P27202 Q2UVJ5 Q52T38 Q8RXL8 Q94AS5 Q9LI83 Q9LPC5 Q9SMQ6 Q9SUJ1	GO_CC
Cluster3	GO:0019867	outer membrane	1	108	182	19582	1	0.636	Q29Q26	GO_CC
Cluster3	GO:0000932	P-body	1	108	102	19582	1.78	0.432	Q9LTT8	GO_CC
Cluster3	GO:0048471	perinuclear region of cytoplasm	1	108	72	19582	2.52	0.329	F4KG14	GO_CC
Cluster3	GO:0005778	peroxisomal membrane	1	108	48	19582	3.78	0.233	O04200	GO_CC
Cluster3	GO:0005777	peroxisome	2	108	413	19582	0.88	0.668	O04200 Q9FX54	GO_CC
Cluster3	GO:0034357	photosynthetic membrane	1	108	468	19582	0.39	0.927	P27202	GO_CC
Cluster3	GO:0009524	phragmoplast	1	108	128	19582	1.42	0.508	Q9LX99	GO_CC
Cluster3	GO:0009505	plant-type cell wall	3	108	581	19582	0.94	0.625	C0LGK4 Q9C9Y8 Q9SAD7	GO_CC
Cluster3	GO:0000325	plant-type vacuole	2	108	349	19582	1.04	0.576	O82628 Q9FRL3	GO_CC
Cluster3	GO:0009705	plant-type vacuole membrane	1	108	210	19582	0.86	0.689	Q9FRL3	GO_CC
Cluster3	GO:0005886	plasma membrane	50	108	4666	19582	1.94	2.61e-07	C0LGE0 C0LGK4 C0LGX1 F4J8C6 O22824 O48814 O64825 O65655 O80939 O82628 P93004 Q29Q26 Q2UVJ5 Q41188 Q5EAF2 Q67YI9 Q6NLQ6 Q7PC86 Q8GUM4 Q8H1E3 Q8LGA5 Q8RWD5 Q8RXX9 Q9C8M9 Q9C9Y8 Q9FE20 Q9FHD7 Q9FMF5 Q9FX54 Q9LF79 Q9LI83 Q9LKW9 Q9LSF1 Q9LSK9 Q9LSS5 Q9LX99 Q9M1Q9 Q9MB58 Q9SCZ4 Q9SE83 Q9SGS5 Q9SLF7 Q9SMQ6 Q9SN95 Q9SXB8 Q9XF67 Q9ZQC5 Q9ZSA4 Q9ZUS1 Q9ZVX8	GO_CC
Cluster3	GO:0120025	plasma membrane bounded cell projection	2	108	300	19582	1.21	0.495	Q9LPC5 Q9SMQ6	GO_CC
Cluster3	GO:0032838	plasma membrane bounded cell projection cytoplasm	1	108	19	19582	9.54	0.0998	Q9LPC5	GO_CC
Cluster3	GO:0009506	plasmodesma	16	108	1791	19582	1.62	0.0365	A4GSN8 C0LGK4 P42759 P93004 Q6NLQ6 Q9C9Y8 Q9FHD7 Q9FX54 Q9LF79 Q9M1Q9 Q9SAD7 Q9SCZ4 Q9SE83 Q9SRU2 Q9ZSA4 Q9ZVX8	GO_CC
Cluster3	GO:0009536	plastid	13	108	3357	19582	0.7	0.944	A4GSN8 P27202 Q29Q26 Q7PC86 Q9FNM7 Q9FX54 Q9LKW9 Q9LSS5 Q9LX99 Q9M2W3 Q9SLF7 Q9SQR4 Q9ZQC5	GO_CC
Cluster3	GO:0009526	plastid envelope	5	108	956	19582	0.95	0.612	Q29Q26 Q7PC86 Q9LKW9 Q9LX99 Q9M2W3	GO_CC
Cluster3	GO:0042170	plastid membrane	1	108	226	19582	0.8	0.716	Q29Q26	GO_CC
Cluster3	GO:0009527	plastid outer membrane	1	108	94	19582	1.93	0.406	Q29Q26	GO_CC
Cluster3	GO:0031976	plastid thylakoid	1	108	550	19582	0.33	0.954	P27202	GO_CC
Cluster3	GO:0055035	plastid thylakoid membrane	1	108	445	19582	0.41	0.917	P27202	GO_CC
Cluster3	GO:0099513	polymeric cytoskeletal fiber	4	108	207	19582	3.5	0.0277	O81645 Q9LPC5 Q9LSS5 Q9ZQC5	GO_CC
Cluster3	GO:0098794	postsynapse	1	108	15	19582	12.09	0.0796	Q9LPC5	GO_CC
Cluster3	GO:1902911	protein kinase complex	1	108	45	19582	4.03	0.221	Q9FKE6	GO_CC
Cluster3	GO:0032991	protein-containing complex	12	108	3606	19582	0.6	0.986	A4GSN8 O65655 O82628 Q93YQ1 Q94A79 Q9FFV8 Q9FKE6 Q9LTT8 Q9LX99 Q9SLF7 Q9SUJ1 Q9SYX2	GO_CC
Cluster3	GO:0016469	proton-transporting two-sector ATPase complex	1	108	43	19582	4.22	0.212	O82628	GO_CC
Cluster3	GO:0055037	recycling endosome	1	108	17	19582	10.67	0.0898	Q9LPC5	GO_CC
Cluster3	GO:1990904	ribonucleoprotein complex	2	108	1024	19582	0.35	0.979	Q9LTT8 Q9SLF7	GO_CC
Cluster3	GO:0035770	ribonucleoprotein granule	1	108	157	19582	1.15	0.582	Q9LTT8	GO_CC
Cluster3	GO:0044391	ribosomal subunit	1	108	330	19582	0.55	0.841	Q9SLF7	GO_CC
Cluster3	GO:0005840	ribosome	1	108	499	19582	0.36	0.939	Q9SLF7	GO_CC
Cluster3	GO:0030880	RNA polymerase complex	1	108	178	19582	1.02	0.628	Q94A79	GO_CC
Cluster3	GO:0000419	RNA polymerase V complex	1	108	36	19582	5.04	0.181	Q94A79	GO_CC
Cluster3	GO:0035618	root hair	1	108	22	19582	8.24	0.115	Q9SMQ6	GO_CC
Cluster3	GO:0035619	root hair tip	1	108	16	19582	11.33	0.0847	Q9SMQ6	GO_CC
Cluster3	GO:1902554	serine/threonine protein kinase complex	1	108	43	19582	4.22	0.212	Q9FKE6	GO_CC
Cluster3	GO:0031201	SNARE complex	1	108	103	19582	1.76	0.435	Q9SUJ1	GO_CC
Cluster3	GO:0036477	somatodendritic compartment	1	108	33	19582	5.49	0.167	Q9LPC5	GO_CC
Cluster3	GO:0005819	spindle	1	108	152	19582	1.19	0.57	Q9LX99	GO_CC
Cluster3	GO:0099080	supramolecular complex	4	108	230	19582	3.15	0.0386	O81645 Q9LPC5 Q9LSS5 Q9ZQC5	GO_CC
Cluster3	GO:0099512	supramolecular fiber	4	108	226	19582	3.21	0.0365	O81645 Q9LPC5 Q9LSS5 Q9ZQC5	GO_CC
Cluster3	GO:0099081	supramolecular polymer	4	108	226	19582	3.21	0.0365	O81645 Q9LPC5 Q9LSS5 Q9ZQC5	GO_CC
Cluster3	GO:0032280	symmetric synapse	1	108	2	19582	90.66	0.011	Q9LPC5	GO_CC
Cluster3	GO:0055044	symplast	16	108	1791	19582	1.62	0.0365	A4GSN8 C0LGK4 P42759 P93004 Q6NLQ6 Q9C9Y8 Q9FHD7 Q9FX54 Q9LF79 Q9M1Q9 Q9SAD7 Q9SCZ4 Q9SE83 Q9SRU2 Q9ZSA4 Q9ZVX8	GO_CC
Cluster3	GO:0045202	synapse	1	108	32	19582	5.67	0.162	Q9LPC5	GO_CC
Cluster3	GO:0009579	thylakoid	1	108	668	19582	0.27	0.977	P27202	GO_CC
Cluster3	GO:0042651	thylakoid membrane	1	108	467	19582	0.39	0.927	P27202	GO_CC
Cluster3	GO:0038201	TOR complex	1	108	9	19582	20.15	0.0486	Q93YQ1	GO_CC
Cluster3	GO:0031931	TORC1 complex	1	108	9	19582	20.15	0.0486	Q93YQ1	GO_CC
Cluster3	GO:0005802	trans-Golgi network	8	108	424	19582	3.42	0.00242	F4HYR4 Q2UVJ5 Q52T38 Q8RXL8 Q9LI83 Q9LPC5 Q9SMQ6 Q9SUJ1	GO_CC
Cluster3	GO:0032588	trans-Golgi network membrane	3	108	50	19582	10.88	0.00265	Q9LPC5 Q9SMQ6 Q9SUJ1	GO_CC
Cluster3	GO:1990234	transferase complex	4	108	706	19582	1.03	0.549	Q93YQ1 Q94A79 Q9FKE6 Q9SYX2	GO_CC
Cluster3	GO:0000151	ubiquitin ligase complex	2	108	342	19582	1.06	0.565	Q93YQ1 Q9SYX2	GO_CC
Cluster3	GO:0005774	vacuolar membrane	10	108	1025	19582	1.77	0.0565	F4IUW3 O04200 O82628 Q56WH4 Q67YI9 Q7PC86 Q9FRL3 Q9FX54 Q9M1Q9 Q9SE83	GO_CC
Cluster3	GO:0005773	vacuole	13	108	1961	19582	1.2	0.284	F4IUW3 O04200 O82628 P93004 Q56WH4 Q67YI9 Q7PC86 Q9FRL3 Q9FX54 Q9LJX4 Q9M1Q9 Q9SE83 Q9ZVX8	GO_CC
Cluster3	GO:0031982	vesicle	9	108	952	19582	1.71	0.08	F4HYR4 Q2UVJ5 Q52T38 Q8RWD5 Q8RXL8 Q9LPC5 Q9SE83 Q9SMQ6 Q9SUJ1	GO_CC
Cluster4	GO:1902493	acetyltransferase complex	1	23	42	19582	20.27	0.0482	F4J7T2	GO_CC
Cluster4	GO:0048046	apoplast	1	23	658	19582	1.29	0.545	F4J7T2	GO_CC
Cluster4	GO:0009921	auxin efflux carrier complex	1	23	8	19582	106.42	0.00936	Q8RWZ6	GO_CC
Cluster4	GO:0098588	bounding membrane of organelle	3	23	1609	19582	1.59	0.292	P92941 Q93WJ8 Q9LZJ5	GO_CC
Cluster4	GO:1902494	catalytic complex	4	23	1220	19582	2.79	0.0515	F4J7T2 O22607 Q8RXF1 Q949V6	GO_CC
Cluster4	GO:0071013	catalytic step 2 spliceosome	1	23	81	19582	10.51	0.091	Q8RXF1	GO_CC
Cluster4	GO:0005938	cell cortex	1	23	198	19582	4.3	0.209	Q9FLP0	GO_CC
Cluster4	GO:0030054	cell junction	3	23	1826	19582	1.4	0.364	Q8RWZ6 Q9LZJ5 Q9SXB6	GO_CC
Cluster4	GO:0071944	cell periphery	12	23	5652	19582	1.81	0.0157	F4JRP0 Q5XEP2 Q8RWZ6 Q8VZ95 Q9C8K2 Q9FLP0 Q9LE22 Q9LJL9 Q9LSS5 Q9LV48 Q9LZJ5 Q9SXB6	GO_CC
Cluster4	GO:0009986	cell surface	1	23	31	19582	27.46	0.0358	Q8RWZ6	GO_CC
Cluster4	GO:0005911	cell-cell junction	3	23	1820	19582	1.4	0.362	Q8RWZ6 Q9LZJ5 Q9SXB6	GO_CC
Cluster4	GO:0009507	chloroplast	3	23	3225	19582	0.79	0.755	Q93WJ8 Q9LD43 Q9LSS5	GO_CC
Cluster4	GO:0009941	chloroplast envelope	2	23	924	19582	1.84	0.296	Q93WJ8 Q9LD43	GO_CC
Cluster4	GO:0009570	chloroplast stroma	2	23	1002	19582	1.7	0.331	Q93WJ8 Q9LD43	GO_CC
Cluster4	GO:0005694	chromosome	1	23	691	19582	1.23	0.563	F4JRP0	GO_CC
Cluster4	GO:0030863	cortical cytoskeleton	1	23	84	19582	10.14	0.0942	Q9FLP0	GO_CC
Cluster4	GO:0055028	cortical microtubule	1	23	52	19582	16.37	0.0594	Q9FLP0	GO_CC
Cluster4	GO:0030981	cortical microtubule cytoskeleton	1	23	58	19582	14.68	0.066	Q9FLP0	GO_CC
Cluster4	GO:0080008	Cul4-RING E3 ubiquitin ligase complex	1	23	110	19582	7.74	0.122	O22607	GO_CC
Cluster4	GO:0031461	cullin-RING ubiquitin ligase complex	1	23	247	19582	3.45	0.253	O22607	GO_CC
Cluster4	GO:0005737	cytoplasm	15	23	12594	19582	1.01	0.559	O22607 P92941 Q38997 Q5XEP2 Q8RWZ6 Q8VZ95 Q93WJ8 Q949V6 Q9FLP0 Q9LD43 Q9LE22 Q9LJL9 Q9LSS5 Q9LZJ5 Q9SXB6	GO_CC
Cluster4	GO:0005881	cytoplasmic microtubule	1	23	65	19582	13.1	0.0737	Q9FLP0	GO_CC
Cluster4	GO:0099568	cytoplasmic region	1	23	217	19582	3.92	0.226	Q9FLP0	GO_CC
Cluster4	GO:0005856	cytoskeleton	2	23	658	19582	2.59	0.18	Q9FLP0 Q9LSS5	GO_CC
Cluster4	GO:0005829	cytosol	4	23	3647	19582	0.93	0.644	O22607 Q5XEP2 Q8VZ95 Q93WJ8	GO_CC
Cluster4	GO:0005663	DNA replication factor C complex	1	23	16	19582	53.21	0.0186	F4JRP0	GO_CC
Cluster4	GO:0012505	endomembrane system	4	23	3127	19582	1.09	0.513	Q8RWZ6 Q8VZ95 Q9LZJ5 Q9SXB6	GO_CC
Cluster4	GO:0005783	endoplasmic reticulum	2	23	1521	19582	1.12	0.543	Q8RWZ6 Q8VZ95	GO_CC
Cluster4	GO:0005789	endoplasmic reticulum membrane	1	23	549	19582	1.55	0.48	Q8VZ95	GO_CC
Cluster4	GO:0098827	endoplasmic reticulum subcompartment	1	23	555	19582	1.53	0.484	Q8VZ95	GO_CC
Cluster4	GO:0005576	extracellular region	1	23	1042	19582	0.82	0.716	F4J7T2	GO_CC
Cluster4	GO:0005794	Golgi apparatus	2	23	1360	19582	1.25	0.481	Q9LZJ5 Q9SXB6	GO_CC
Cluster4	GO:1902562	H4 histone acetyltransferase complex	1	23	11	19582	77.4	0.0128	F4J7T2	GO_CC
Cluster4	GO:0043189	H4/H2A histone acetyltransferase complex	1	23	11	19582	77.4	0.0128	F4J7T2	GO_CC
Cluster4	GO:0000123	histone acetyltransferase complex	1	23	37	19582	23.01	0.0426	F4J7T2	GO_CC
Cluster4	GO:0005622	intracellular anatomical structure	21	23	16708	19582	1.07	0.323	F4J7T2 F4JLS1 F4JRP0 F4JY24 O22607 P92941 Q38997 Q501B2 Q5XEP2 Q8RWZ6 Q8RXF1 Q8VZ95 Q93WJ8 Q949V6 Q9FLP0 Q9LD43 Q9LE22 Q9LJL9 Q9LSS5 Q9LZJ5 Q9SXB6	GO_CC
Cluster4	GO:0043231	intracellular membrane-bounded organelle	20	23	14010	19582	1.22	0.073	F4J7T2 F4JLS1 F4JRP0 F4JY24 O22607 P92941 Q38997 Q501B2 Q5XEP2 Q8RWZ6 Q8RXF1 Q8VZ95 Q93WJ8 Q9FLP0 Q9LD43 Q9LE22 Q9LJL9 Q9LSS5 Q9LZJ5 Q9SXB6	GO_CC
Cluster4	GO:0043232	intracellular non-membrane-bounded organelle	4	23	2608	19582	1.31	0.368	F4JRP0 O22607 Q9FLP0 Q9LSS5	GO_CC
Cluster4	GO:0043229	intracellular organelle	20	23	14648	19582	1.16	0.132	F4J7T2 F4JLS1 F4JRP0 F4JY24 O22607 P92941 Q38997 Q501B2 Q5XEP2 Q8RWZ6 Q8RXF1 Q8VZ95 Q93WJ8 Q9FLP0 Q9LD43 Q9LE22 Q9LJL9 Q9LSS5 Q9LZJ5 Q9SXB6	GO_CC
Cluster4	GO:0070013	intracellular organelle lumen	2	23	2333	19582	0.73	0.778	F4J7T2 O22607	GO_CC
Cluster4	GO:0016328	lateral plasma membrane	1	23	10	19582	85.14	0.0117	Q8RWZ6	GO_CC
Cluster4	GO:0016020	membrane	14	23	7836	19582	1.52	0.035	F4JRP0 P92941 Q5XEP2 Q8RWZ6 Q8VZ95 Q93WJ8 Q9C8K2 Q9LD43 Q9LE22 Q9LJL9 Q9LSS5 Q9LV48 Q9LZJ5 Q9SXB6	GO_CC
Cluster4	GO:0098796	membrane protein complex	1	23	585	19582	1.46	0.502	Q8RWZ6	GO_CC
Cluster4	GO:0043227	membrane-bounded organelle	20	23	14234	19582	1.2	0.0906	F4J7T2 F4JLS1 F4JRP0 F4JY24 O22607 P92941 Q38997 Q501B2 Q5XEP2 Q8RWZ6 Q8RXF1 Q8VZ95 Q93WJ8 Q9FLP0 Q9LD43 Q9LE22 Q9LJL9 Q9LSS5 Q9LZJ5 Q9SXB6	GO_CC
Cluster4	GO:0031974	membrane-enclosed lumen	2	23	2333	19582	0.73	0.778	F4J7T2 O22607	GO_CC
Cluster4	GO:0042579	microbody	1	23	413	19582	2.06	0.388	Q93WJ8	GO_CC
Cluster4	GO:0031903	microbody membrane	1	23	48	19582	17.74	0.0549	Q93WJ8	GO_CC
Cluster4	GO:0005874	microtubule	2	23	183	19582	9.3	0.0193	Q9FLP0 Q9LSS5	GO_CC
Cluster4	GO:0015630	microtubule cytoskeleton	2	23	473	19582	3.6	0.106	Q9FLP0 Q9LSS5	GO_CC
Cluster4	GO:0072686	mitotic spindle	1	23	34	19582	25.04	0.0392	Q9FLP0	GO_CC
Cluster4	GO:0043228	non-membrane-bounded organelle	4	23	2608	19582	1.31	0.368	F4JRP0 O22607 Q9FLP0 Q9LSS5	GO_CC
Cluster4	GO:0035267	NuA4 histone acetyltransferase complex	1	23	11	19582	77.4	0.0128	F4J7T2	GO_CC
Cluster4	GO:0031981	nuclear lumen	2	23	2074	19582	0.82	0.717	F4J7T2 O22607	GO_CC
Cluster4	GO:0005730	nucleolus	1	23	984	19582	0.87	0.695	O22607	GO_CC
Cluster4	GO:0005654	nucleoplasm	1	23	1055	19582	0.81	0.72	F4J7T2	GO_CC
Cluster4	GO:0005634	nucleus	13	23	6662	19582	1.66	0.0222	F4J7T2 F4JLS1 F4JRP0 F4JY24 O22607 Q38997 Q501B2 Q5XEP2 Q8RXF1 Q8VZ95 Q9FLP0 Q9LJL9 Q9LSS5	GO_CC
Cluster4	GO:0043226	organelle	20	23	14696	19582	1.16	0.138	F4J7T2 F4JLS1 F4JRP0 F4JY24 O22607 P92941 Q38997 Q501B2 Q5XEP2 Q8RWZ6 Q8RXF1 Q8VZ95 Q93WJ8 Q9FLP0 Q9LD43 Q9LE22 Q9LJL9 Q9LSS5 Q9LZJ5 Q9SXB6	GO_CC
Cluster4	GO:0031967	organelle envelope	2	23	1508	19582	1.13	0.538	Q93WJ8 Q9LD43	GO_CC
Cluster4	GO:0043233	organelle lumen	2	23	2333	19582	0.73	0.778	F4J7T2 O22607	GO_CC
Cluster4	GO:0031090	organelle membrane	4	23	2059	19582	1.65	0.218	P92941 Q8RWZ6 Q93WJ8 Q9LZJ5	GO_CC
Cluster4	GO:0031984	organelle subcompartment	1	23	1596	19582	0.53	0.859	Q8VZ95	GO_CC
Cluster4	GO:0005778	peroxisomal membrane	1	23	48	19582	17.74	0.0549	Q93WJ8	GO_CC
Cluster4	GO:0005777	peroxisome	1	23	413	19582	2.06	0.388	Q93WJ8	GO_CC
Cluster4	GO:0009524	phragmoplast	1	23	128	19582	6.65	0.14	Q9FLP0	GO_CC
Cluster4	GO:0000325	plant-type vacuole	3	23	349	19582	7.32	0.00763	P92941 Q8VZ95 Q9LZJ5	GO_CC
Cluster4	GO:0009705	plant-type vacuole membrane	1	23	210	19582	4.05	0.22	P92941	GO_CC
Cluster4	GO:0005886	plasma membrane	11	23	4666	19582	2.01	0.0102	F4JRP0 Q5XEP2 Q8RWZ6 Q8VZ95 Q9C8K2 Q9LE22 Q9LJL9 Q9LSS5 Q9LV48 Q9LZJ5 Q9SXB6	GO_CC
Cluster4	GO:0098797	plasma membrane protein complex	1	23	37	19582	23.01	0.0426	Q8RWZ6	GO_CC
Cluster4	GO:0009506	plasmodesma	3	23	1791	19582	1.43	0.353	Q8RWZ6 Q9LZJ5 Q9SXB6	GO_CC
Cluster4	GO:0009536	plastid	3	23	3357	19582	0.76	0.781	Q93WJ8 Q9LD43 Q9LSS5	GO_CC
Cluster4	GO:0009526	plastid envelope	2	23	956	19582	1.78	0.31	Q93WJ8 Q9LD43	GO_CC
Cluster4	GO:0009532	plastid stroma	2	23	1014	19582	1.68	0.336	Q93WJ8 Q9LD43	GO_CC
Cluster4	GO:0099513	polymeric cytoskeletal fiber	2	23	207	19582	8.23	0.0243	Q9FLP0 Q9LSS5	GO_CC
Cluster4	GO:0009574	preprophase band	1	23	33	19582	25.8	0.0381	Q9FLP0	GO_CC
Cluster4	GO:0071010	prespliceosome	1	23	37	19582	23.01	0.0426	Q8RXF1	GO_CC
Cluster4	GO:0031248	protein acetyltransferase complex	1	23	42	19582	20.27	0.0482	F4J7T2	GO_CC
Cluster4	GO:0000326	protein storage vacuole	1	23	40	19582	21.28	0.046	Q8VZ95	GO_CC
Cluster4	GO:0032991	protein-containing complex	6	23	3606	19582	1.42	0.238	F4J7T2 F4JRP0 O22607 Q8RWZ6 Q8RXF1 Q949V6	GO_CC
Cluster4	GO:0005657	replication fork	1	23	72	19582	11.82	0.0813	F4JRP0	GO_CC
Cluster4	GO:1990904	ribonucleoprotein complex	1	23	1024	19582	0.83	0.709	Q8RXF1	GO_CC
Cluster4	GO:0120114	Sm-like protein family complex	1	23	108	19582	7.88	0.12	Q8RXF1	GO_CC
Cluster4	GO:0030532	small nuclear ribonucleoprotein complex	1	23	97	19582	8.78	0.108	Q8RXF1	GO_CC
Cluster4	GO:0005819	spindle	1	23	152	19582	5.6	0.164	Q9FLP0	GO_CC
Cluster4	GO:0000922	spindle pole	1	23	23	19582	37.02	0.0267	Q9FLP0	GO_CC
Cluster4	GO:0005681	spliceosomal complex	1	23	187	19582	4.55	0.198	Q8RXF1	GO_CC
Cluster4	GO:0097525	spliceosomal snRNP complex	1	23	92	19582	9.25	0.103	Q8RXF1	GO_CC
[truncated: 14 more rows]

## Sheet: Sheet 5
Sheet 5. GO_MF terms enriched among the differentially phosphorylated peptides
[truncated: 700 more rows]

[truncated: 1 more sheets: Sheet 6]
