# Supplementary material for: Nitric Oxide-mediated S-nitrosylation of the Energy Sensor KIN10 Regulates RNA Splicing and Gene Expression in Arabidopsis
Source: Mol Cell Proteomics. 2025 Nov 25;25(1):101459. doi: 10.1016/j.mcpro.2025.101459 (PMC12799962; doi:10.1016/j.mcpro.2025.101459)
Supplement: Table S6 [file mmc6.xlsx]

## Sheet: Sheet1
Table S6. List of phosphosites identified in KIN10-GFP/kin10 kin11 and C177S-GFP/kin10 kin11 upon NO treatment, related to Figure 5, and Figure S6.
Protein	Gene names	Protein names	Amino acid	Position	Multiplicity	Phospho (STY) probabilities	Sequence window	Localization probabilities	Charge	PEP	Score	Delta score	Score for localization	Mass error [ppm]	KIN10-GFP_Control_1	KIN10-GFP_Control_2	KIN10-GFP_Control_3	KIN10-GFP_SNP_1	KIN10-GFP_SNP_2	KIN10-GFP_SNP_3	C177S-GFP-Control_1	C177S-GFP-Control_2	C177S-GFP-Control_3	C177S-GFP-SNP_1	C177S-GFP-SNP_2	C177S-GFP-SNP_3
A0A178UFC4	At5g65613		S	110	___1	DLPKQS(1)PDH	FRDLPKQSPDH____	1	2	0.0101243	113.93	67.107	87.789	-1.4618	8415500	6828000	10352000	3082400	3219100	3934000	7687400	NA	6409800	3990600	2225600	NA
A0A178US29	MUA22.21		S	446	___1	VVTDNS(1)HTSLSSEVLASAR	LKVVTDNSHTSLSSE	0.999997	2	1.20805e-145	322.22	267.12	322.22	-1.1326	50000	50000	50000	6276900	7674900	5943500	50000	50000	50000	4298200	3600700	NA
A0A178US29	MUA22.21		S	446	___2	VVTDNS(1)HTSLSSEVLASAR	LKVVTDNSHTSLSSE	0.999997	2	1.20805e-145	322.22	267.12	322.22	-1.1326	50000	50000	50000	18570000	15202000	NA	50000	50000	50000	11695000	12471000	9550200
A0A178US29	MUA22.21		S	446	___3	VVTDNS(1)HTSLSSEVLASAR	LKVVTDNSHTSLSSE	0.999997	2	1.20805e-145	322.22	267.12	322.22	-1.1326	50000	50000	50000	NA	8307600	NA	50000	50000	50000	4656100	4292200	NA
A0A178US29	MUA22.21		S	734	___2	GEAFLLNEMT(0.002)S(0.825)FGS(0.173)QDGR	FLLNEMTSFGSQDGR	0.825183	2	5.87135e-05	159.44	88.219	159.44	1.8784	17471000	19417000	17026000	12437000	11215000	6817600	20194000	18612000	20160000	7458600	11699000	13644000
A0A178US29	MUA22.21		S	737	___1	GEAFLLNEMTSFGS(1)QDGR	NEMTSFGSQDGRQKI	0.999969	2	1.01101e-55	260.58	193.43	236.68	-0.19915	12418000	15190000	14170000	32338000	18511000	NA	12134000	11865000	7890200	8531500	10772000	9320100
A0A178US29	MUA22.21		S	737	___2	GEAFLLNEMTSFGS(1)QDGR	NEMTSFGSQDGRQKI	0.999969	2	1.01101e-55	260.58	193.43	236.68	-0.19915	17471000	19417000	17026000	12437000	11215000	6817600	20194000	18612000	20160000	7458600	11699000	13644000
A0A178US29	MUA22.21		T	448	___2	VVTDNS(1)HT(0.965)S(0.034)LSSEVLASAR	VVTDNSHTSLSSEVL	0.965115	2	5.65456e-23	218.22	164.72	218.22	2.4226	50000	50000	50000	18570000	15202000	NA	50000	50000	50000	11695000	12471000	9550200
A0A178V7N9	At3g19080		S	222	___1	KGEQS(1)EEVEENKEEES(1)EEQEVR	TDKKGEQSEEVEENK	1	2	3.0521e-22	211.98	165.16	211.98	0.55398	15963000	NA	NA	NA	16435000	NA	NA	11252000	4674000	14509000	11335000	6718100
A0A178V7N9	At3g19080		S	222	___2	KGEQS(1)EEVEENKEEES(1)EEQEVR	TDKKGEQSEEVEENK	1	2	3.0521e-22	211.98	165.16	211.98	0.55398	5255700	6583800	5630100	8099300	10468000	5949800	9550600	8891800	8123600	7002200	5524000	NA
A0A178V7N9	At3g19080		S	233	___2	KGEQS(1)EEVEENKEEES(1)EEQEVR	EENKEEESEEQEVRS	1	2	3.0521e-22	211.98	165.16	211.98	0.55398	5255700	6583800	5630100	8099300	10468000	5949800	9550600	8891800	8123600	7002200	5524000	NA
A0A178V7N9	At3g19080		S	363	___2	MES(1)DGDT(0.999)DS(0.001)EEPNEKDK	NGKQKMESDGDTDSE	1	2	3.02094e-09	195.28	132.46	195.28	0.28735	NA	4942600	6523500	4212100	3490200	2509900	2094300	3174800	3727800	1736000	1828300	2666000
A0A178V7N9	At3g19080		S	96	___2	AEIEGGDGEDLDGDGS(1)GS(1)EEEKEERPVK	EDLDGDGSGSEEEKE	1	3	7.07912e-05	141.78	105.74	59.818	0.3909	120140000	111480000	NA	130660000	130830000	126370000	128400000	103150000	107060000	109370000	108590000	77763000
A0A178V7N9	At3g19080		S	98	___2	AEIEGGDGEDLDGDGS(1)GS(1)EEEKEERPVK	LDGDGSGSEEEKEER	1	3	7.07912e-05	141.78	105.74	59.818	0.3909	120140000	111480000	NA	130660000	130830000	126370000	128400000	103150000	107060000	109370000	108590000	77763000
A0A178V7N9	At3g19080		T	367	___2	MES(1)DGDT(1)DSEEPNEKDK	KMESDGDTDSEEPNE	0.99963	2	3.02094e-09	195.28	132.46	150.92	0.82248	NA	4942600	6523500	4212100	3490200	2509900	2094300	3174800	3727800	1736000	1828300	2666000
A0A178VAW3	At3g48980		S	11	___1	NS(1)PSYTSATHSR	QGEMMRNSPSYTSAT	1	2	2.82458e-17	202.61	135.09	153.49	-1.2477	9446800	11166000	NA	50000	50000	50000	9388100	8491500	8950600	50000	50000	50000
A0A178VI87	At3g12940		S	328	___1	SHS(1)NDELFNR	DFMQRSHSNDELFNR	0.999847	2	0.000109654	163.46	116.67	140.63	0.27239	9982000	9929000	8817300	15735000	13524000	12912000	6489100	NA	NA	NA	NA	8744600
A0A178VPF6			S	31	___3	PS(0.15)T(0.885)RPQT(0.971)LT(0.994)QS(0.576)S(0.424)SLLLLLQSR	RPQTLTQSSSLLLLL	0.57583	2	0.0013052	112.44	43.088	112.44	-1.6551	80003000	111820000	139500000	92907000	97046000	63247000	95402000	NA	NA	66162000	80543000	62783000
A0A178VPF6			T	23	___3	PS(0.456)T(0.894)RPQT(0.72)LT(0.93)QS(0.549)S(0.441)S(0.01)LLLLLQSR	PRLLKPSTRPQTLTQ	0.893961	2	0.0013052	112.44	43.088	85.937	-2.2936	80003000	111820000	139500000	92907000	97046000	63247000	95402000	NA	NA	66162000	80543000	62783000
A0A178VPF6			T	27	___3	PS(0.15)T(0.885)RPQT(0.971)LT(0.994)QS(0.576)S(0.424)SLLLLLQSR	KPSTRPQTLTQSSSL	0.970596	2	0.0013052	112.44	43.088	112.44	-1.6551	80003000	111820000	139500000	92907000	97046000	63247000	95402000	NA	NA	66162000	80543000	62783000
A0A178VPF6			T	29	___3	PS(0.15)T(0.885)RPQT(0.971)LT(0.994)QS(0.576)S(0.424)SLLLLLQSR	STRPQTLTQSSSLLL	0.994111	2	0.0013052	112.44	43.088	112.44	-1.6551	80003000	111820000	139500000	92907000	97046000	63247000	95402000	NA	NA	66162000	80543000	62783000
A0A178VQ59	MRH6		S	34	___1	SLDEGST(0.001)S(0.083)GS(0.917)R	DEGSTSGSRKNGSKH	0.916806	2	0.00556072	106.79	51.064	106.79	1.7014	2165600	1425800	1892700	NA	2443500	NA	1242000	2224800	2539200	NA	NA	1226200
A0A178VY62			S	926	___1	ALAIEPMS(1)PPTTSAGQSSDASVQSK	ALAIEPMSPPTTSAG	0.999678	3	7.70853e-12	168.86	146.82	154.1	-0.56595	4425200	4125300	NA	5172500	5014800	3182700	5281800	3815200	NA	2829300	2963800	3750000
A0A178W3G2			S	127	___1	S(0.001)MY(0.002)NLS(0.997)DGEEDVYEDGALGGSSVK	KKSMYNLSDGEEDVY	0.997315	2	7.71343e-11	171.56	138.26	151.89	2.269	7719100	10243000	10167000	9167800	11337000	NA	10840000	7265500	6690900	NA	6077900	NA
A0A178W3G2			S	154	___1	DDFDSGLLS(1)DEDLQDDDLEASASK	DFDSGLLSDEDLQDD	1	2	8.63035e-117	300.35	220.89	300.35	1.2914	24610000	27858000	54035000	34891000	34186000	20701000	29022000	23751000	33337000	19783000	23409000	19221000
A0A178W3G2			S	305	___1	MQETEELS(1)DGDEEIGGEESTK	MQETEELSDGDEEIG	1	2	9.32205e-129	301.7	226.38	296.79	0.15947	45307000	48162000	6362500	54450000	5911700	4334000	23298000	4702300	4228400	3730200	5442100	3971300
A0A178W3G2			Y	124	___1	S(0.058)MY(0.884)NLS(0.058)DGEEDVYEDGALGGSSVK	KLAKKSMYNLSDGEE	0.883619	2	3.13828e-09	165.89	114.2	113.29	0.9165	50000	50000	50000	50000	50000	50000	50000	50000	50000	7074300	NA	3657800
A0A178WF56	CYSTM3	Protein CYSTEINE-RICH TRANSMEMBRANE MODULE 3	S	35	___1	DS(1)PQTVQPPHEGQSK	YPVMMKDSPQTVQPP	0.999967	2	0.000938871	131.24	77.314	130.27	0.12163	50000	50000	50000	4139800	5533000	1845800	NA	NA	1234400	NA	NA	2521600
A0A178WLG7			S	564	___2	T(0.001)VT(0.999)ATSNGPS(1)LQR	TATSNGPSLQRRDTG	0.999998	2	8.88574e-16	203.05	142.89	203.05	0.14164	5209900	5816400	3871300	7546300	6274700	8731900	3162300	3883100	4322100	6144500	6229500	11420000
A0A178WLG7			S	595	___1	IES(0.984)GMT(0.009)DY(0.008)GGNETAVDAFDLEPSNR	PSLQRIESGMTDYGG	0.983661	2	9.84942e-37	221.25	176.01	137.97	-1.3416	NA	NA	11737000	11346000	9355100	NA	4992700	9450900	NA	8539000	NA	NA
A0A178WLG7			T	557	___2	TVT(1)ATS(0.015)NGPS(0.985)LQR	RTINRTVTATSNGPS	0.999989	2	8.88574e-16	203.05	142.89	165.89	1.73	5209900	5816400	3871300	7546300	6274700	8731900	3162300	3883100	4322100	6144500	6229500	11420000
A0A178WLG7			T	605	___2	IES(0.152)GMT(0.093)DY(0.896)GGNET(0.859)AVDAFDLEPSNR	TDYGGNETAVDAFDL	0.85893	3	0.00379645	80.061	45.825	80.061	0.97482	2134800	1957100	NA	50000	50000	50000	1081000	1620100	NA	50000	50000	50000
A0A178WLG7			Y	600	___2	IES(0.075)GMT(0.962)DY(0.962)GGNETAVDAFDLEPSNR	IESGMTDYGGNETAV	0.961938	2	1.92734e-06	154.81	107.19	129.34	1.6632	2134800	1957100	NA	50000	50000	50000	1081000	1620100	2745600	50000	50000	50000
A0A1I9LM04	CAP-D2	Condensin-1 complex subunit CAP-D2	S	1317	___2	T(0.078)S(0.027)GDNLIET(0.646)EPEEEQS(0.255)DS(0.994)EPDSAQCGTTNPR	PEEEQSDSEPDSAQC	0.994234	3	3.82066e-06	127.24	95.102	120.61	0.60212	NA	15595000	NA	NA	NA	19136000	NA	21587000	22907000	31609000	24586000	36598000
A0A1I9LM04	CAP-D2	Condensin-1 complex subunit CAP-D2	S	481	___2	ES(0.311)T(0.689)S(0.689)DGES(0.311)CNGDGEIDDLHLETTTK	HASKESTSDGESCNG	0.689384	3	0.000198425	111.53	88.064	111.53	1.0638	2577500	1858200	2031200	1482100	NA	1527300	3506700	2196700	NA	1162600	NA	4413500
A0A1I9LM04	CAP-D2	Condensin-1 complex subunit CAP-D2	S	485	___2	ES(0.469)T(0.379)S(0.379)DGES(0.773)CNGDGEIDDLHLETTTK	ESTSDGESCNGDGEI	0.773352	2	0.00068009	105.39	79.566	105.39	1.9307	NA	1658400	2728700	50000	50000	50000	NA	NA	2521300	NA	NA	3454200
A0A1I9LM04	CAP-D2	Condensin-1 complex subunit CAP-D2	T	480	___2	ES(0.311)T(0.689)S(0.689)DGES(0.311)CNGDGEIDDLHLETTTK	EHASKESTSDGESCN	0.689384	3	0.000198425	111.53	88.064	111.53	1.0638	2577500	1858200	2031200	1482100	NA	1527300	3506700	2196700	NA	1162600	NA	4413500
A0A1I9LMD5	At3g58760		S	232	___1	EVPEYEIHPTELDFS(0.061)NS(0.939)VK	TELDFSNSVKISKGT	0.938716	2	2.4315e-05	157	116.01	157	-1.0013	NA	5220100	NA	4836200	5934600	3223300	50000	50000	50000	3015700	4379400	NA
A0A1I9LMD5	At3g58760		S	393	___1	DRPVVTCLDS(0.918)S(0.082)WR	PVVTCLDSSWRYMAP	0.917514	2	0.0004021	153.41	86.278	153.41	0.38685	NA	1773800	1363600	NA	6822000	NA	50000	50000	50000	50000	50000	50000
A0A1I9LMD5	At3g58760		S	394	___1	DRPVVTCLDS(0.016)S(0.984)WR	VVTCLDSSWRYMAPE	0.983976	2	3.27438e-05	167.69	112.35	167.69	0.4378	50000	50000	50000	6265300	NA	2868700	50000	50000	50000	2698200	4262700	NA
A0A1I9LMD5	At3g58760		S	525	___1	RDYVNPGGS(1)NR	DYVNPGGSNRSSGSF	0.999999	2	0.00981695	123.1	52.368	123.1	-0.17011	14034000	17099000	18691000	NA	NA	5210800	11850000	18346000	13439000	NA	3202000	NA
A0A1I9LMD5	At3g58760		S	81	___1	QS(0.003)S(0.997)LAPES(1)R	FKLGRQSSLAPESRT	0.997144	2	1.69181e-06	133.98	88.085	128.57	0.15901	28394000	NA	40070000	30413000	32276000	28755000	27068000	22622000	30457000	NA	19161000	17974000
A0A1I9LMD5	At3g58760		S	81	___2	QS(0.003)S(0.997)LAPES(1)R	FKLGRQSSLAPESRT	0.997144	2	1.69181e-06	133.98	88.085	128.57	0.15901	7695200	4690300	4393700	7659100	6564900	4577900	NA	6651400	6942700	10166000	7001600	6931300
A0A1I9LMD5	At3g58760		S	81	___3	QS(0.003)S(0.997)LAPES(1)R	FKLGRQSSLAPESRT	0.997144	2	1.69181e-06	133.98	88.085	128.57	0.15901	9291500	10919000	NA	50000	50000	50000	NA	17368000	NA	1249300	NA	NA
A0A1I9LMD5	At3g58760		S	86	___2	QS(0.003)S(0.997)LAPES(1)R	QSSLAPESRTPIDTL	1	2	0.00282725	133.98	88.085	128.57	0.15901	7695200	4690300	4393700	7659100	6564900	4577900	NA	6651400	6942700	10166000	7001600	6931300
A0A1I9LMD5	At3g58760		T	88	___3	QS(0.296)S(0.572)LAPES(0.437)RT(0.69)PIDT(0.492)LT(0.493)EDEDDDLAAAAT(0.018)AGIGDPT(0.002)IR	SLAPESRTPIDTLTE	0.68998	3	1.69181e-06	83.594	56.768	83.594	1.9042	9291500	10919000	NA	50000	50000	50000	NA	17368000	NA	1249300	NA	NA
A0A1I9LMW4	At3g23470		Y	10	___3	WLVY(0.615)AILAY(0.701)CS(0.715)DPNPLCPNS(0.968)QVR	LVYAILAYCSDPNPL	0.701265	3	0.0499179	45.511	27.122	45.511	2.8573	6970800	10147000	NA	50000	50000	50000	NA	7435900	5201300	6590600	NA	9526500
A0A1I9LN13	At3g58720		S	44	___1	S(0.002)NS(0.998)IVNR	NAWSRSNSIVNRHLI	0.998374	2	0.00975268	113.66	29.044	96.668	-0.12972	1785900	1793600	2268100	1140100	1358000	994510	1749400	1607200	1618900	1332700	855430	873340
A0A1I9LN82	At3g46920		S	644	___1	NMFLHDTSGQSPVS(0.998)PNIDHT(0.001)DS(0.001)AK	TSGQSPVSPNIDHTD	0.998434	3	0.00241869	80.733	45.054	80.733	1.0915	50000	50000	50000	NA	NA	3163600	50000	50000	50000	2581100	3899100	NA
A0A1I9LN82	At3g46920		S	7	___1	AHEPS(0.211)S(0.722)PS(0.063)S(0.005)NLVSNPANLSASGLDYSSDLSNK	_MAHEPSSPSSNLVS	0.721501	3	1.87527e-11	161.46	127.42	156.07	0.010892	50000	50000	50000	60775000	47445000	NA	NA	NA	33001000	NA	NA	22809000
A0A1I9LN87	At3g06880		T	330	___1	EDIGT(0.5)DT(0.5)LANIFCVSQQQAHK	DTREDIGTDTLANIF	0.499989	2	0.0041898	96.096	40.059	96.096	-3.4393	50000	50000	50000	50000	50000	50000	NA	NA	1255100	2022700	2587800	NA
A0A1I9LN87	At3g06880		T	332	___1	EDIGT(0.5)DT(0.5)LANIFCVSQQQAHK	REDIGTDTLANIFCV	0.499989	2	0.0041898	96.096	40.059	96.096	-3.4393	50000	50000	50000	50000	50000	50000	NA	NA	1255100	2022700	2587800	NA
A0A1I9LN87	At3g06880		Y	460	___3	Y(1)VS(1)EVT(1)MIY(1)QMLNRK	LGNADEKYVSEVTMI	1	3	0.0372299	62.203	32.411	47.606	-2.2134	3707300	4084100	2468700	3075400	1980100	2595600	890830	NA	NA	NA	NA	1639500
A0A1I9LN87	At3g06880		Y	468	___3	Y(1)VS(1)EVT(1)MIY(1)QMLNRK	VSEVTMIYQMLNRKE	1	3	0.0372299	62.203	32.411	47.606	-2.2134	3707300	4084100	2468700	3075400	1980100	2595600	890830	NA	NA	NA	NA	1639500
A0A1I9LP47	TRM19		Y	463	___3	NY(0.996)HRS(0.906)LPS(0.148)KS(0.17)T(0.197)T(0.196)S(0.751)S(0.747)VS(0.89)R	TAFNRRNYHRSLPSK	0.996028	2	0.0470639	56.347	29.404	56.347	3.8975	2288500	NA	2030600	50000	50000	50000	3658600	2496900	3082700	2613500	2606800	2541500
A0A1I9LPZ1	At3g50370		S	1224	___1	NAAT(0.04)S(0.835)VS(0.125)HPQLSVLR	LARNAATSVSHPQLS	0.835256	2	0.00230706	118.16	69.013	118.16	0.22966	844240	1448300	1900100	2793900	NA	2716500	50000	50000	50000	50000	50000	50000
A0A1I9LPZ1	At3g50370		S	1262	___1	ASIEAAVS(1)PQK	ASIEAAVSPQKQPEL	1	2	2.13817e-11	173.11	138.85	132.14	0.61442	9109300	8977200	14254000	25866000	20485000	14763000	10207000	NA	11755000	11824000	12242000	13788000
A0A1I9LPZ1	At3g50370		S	1391	___1	TVS(1)GGSFENR	NAMQKTVSGGSFENR	0.999804	2	0.00199817	123.67	73.631	123.67	0.4611	2842500	9317100	2740000	4032600	3841200	3653500	834010	NA	1036800	1991000	1574300	1651900
A0A1I9LPZ1	At3g50370		S	1394	___1	TVS(0.001)GGS(0.999)FENR	QKTVSGGSFENRLGK	0.999474	2	0.00383303	110.08	34.689	91.469	1.3895	50000	50000	50000	3783900	4745700	3670500	50000	50000	50000	2214000	NA	1532600
A0A1I9LPZ1	At3g50370		S	1410	___1	NPLS(1)PNSGQANLK	AVVKNPLSPNSGQAN	0.999999	2	2.75742e-16	201.09	136.15	201.09	0.16313	112180000	128460000	130370000	273000000	338860000	237840000	134260000	135550000	125510000	201130000	179380000	257220000
A0A1I9LPZ1	At3g50370		S	1504	___1	SNRS(0.998)PPAS(0.002)R	TAARSNRSPPASRAA	0.997835	2	0.00515391	126.71	30.675	103.46	-0.35256	50000	50000	50000	NA	NA	5071700	11715000	NA	18990000	16425000	NA	NA
A0A1I9LPZ1	At3g50370		S	1532	___1	QTLAPIGT(1)PS(1)PK	LAPIGTPSPKIDSHV	0.999998	2	1.87505e-06	174.24	120.46	110.22	-0.29076	50000	50000	50000	1931000	2474100	1135000	50000	50000	50000	NA	1454100	1593900
A0A1I9LPZ1	At3g50370		S	1532	___2	QTLAPIGT(1)PS(1)PK	LAPIGTPSPKIDSHV	0.999998	2	1.87505e-06	174.24	120.46	110.22	-0.29076	NA	NA	1714400	7313500	5842100	5403400	908370	872240	1182400	4824800	3880900	5562000
A0A1I9LPZ1	At3g50370		S	1543	___2	S(0.923)GS(0.078)NKS(0.485)T(0.358)QES(0.089)S(0.067)ALPVIPK	DSHVDEKSGSNKSTQ	0.922556	2	0.000898967	136.81	67.867	118.15	-0.65165	4460800	NA	6203500	50000	50000	50000	NA	NA	6442800	NA	NA	13710000
A0A1I9LPZ1	At3g50370		S	1545	___2	S(0.425)GS(0.594)NKS(0.799)T(0.181)QESS(0.001)ALPVIPK	HVDEKSGSNKSTQES	0.59406	2	0.00031672	150.61	64.066	150.61	-0.27921	NA	5890800	NA	16721000	12647000	11449000	4794900	NA	NA	9981100	7461300	NA
A0A1I9LPZ1	At3g50370		S	1548	___2	S(0.411)GS(0.59)NKS(0.818)T(0.18)QESSALPVIPK	EKSGSNKSTQESSAL	0.818134	2	0.00031672	150.61	64.066	149.42	-0.064067	4460800	5890800	NA	16721000	12647000	11449000	4794900	NA	6442800	9981100	7461300	13710000
A0A1I9LPZ1	At3g50370		S	1645	___2	NNTFS(0.935)S(0.065)S(0.001)T(0.121)S(0.847)PINS(0.032)LLAEGK	VPKNNTFSSSTSPIN	0.93523	2	3.10778e-07	176.11	121.7	167.97	1.532	NA	2036200	NA	9659700	6772100	NA	1654100	1935700	2703100	6352400	5667500	6975300
A0A1I9LPZ1	At3g50370		S	1647	___2	NNT(0.043)FS(0.733)S(0.276)S(0.711)T(0.234)S(0.003)PINSLLAEGK	KNNTFSSSTSPINSL	0.711056	2	0.00484747	110.98	70.017	92.265	1.0561	50000	50000	50000	50000	50000	50000	NA	1935700	2703100	50000	50000	50000
A0A1I9LPZ1	At3g50370		S	1649	___1	NNTFSSST(0.001)S(0.999)PINSLLAEGK	NTFSSSTSPINSLLA	0.999404	2	1.04461e-168	332.26	275.92	332.26	1.0964	8897500	15372000	14054000	31202000	21156000	17563000	11565000	10791000	13594000	18227000	19557000	16650000
A0A1I9LPZ1	At3g50370		S	1649	___2	NNTFSSST(0.001)S(0.999)PINSLLAEGK	NTFSSSTSPINSLLA	0.999404	2	1.04461e-168	332.26	275.92	332.26	1.0964	NA	2036200	NA	9659700	6772100	NA	1654100	NA	NA	6352400	NA	NA
A0A1I9LPZ1	At3g50370		S	2004	___2	QQEGT(0.094)DGS(0.938)NLPS(0.968)PQFNNNMLPPPPPNR	QQEGTDGSNLPSPQF	0.937506	3	0.000370775	84.097	47.735	66.853	0.45606	50000	50000	50000	8450800	9220100	6399700	50000	50000	50000	9752800	NA	6955200
A0A1I9LPZ1	At3g50370		S	2008	___1	QQEGT(0.002)DGSNLPS(0.998)PQFNNNMLPPPPPNR	TDGSNLPSPQFNNNM	0.99818	3	9.52246e-06	140.12	95.845	111.11	-0.55718	4587200	7241900	6905300	32868000	26111000	32530000	6656700	NA	NA	21788000	18809000	21371000
A0A1I9LPZ1	At3g50370		S	2008	___2	QQEGT(0.002)DGSNLPS(0.998)PQFNNNMLPPPPPNR	TDGSNLPSPQFNNNM	0.99818	3	9.52246e-06	140.12	95.845	111.11	-0.55718	50000	50000	50000	8450800	9220100	6399700	50000	50000	50000	9752800	6839400	NA
A0A1I9LPZ1	At3g50370		S	305	___1	VS(0.989)S(0.011)PLQNEGANHNNYGAR	EANAWRVSSPLQNEG	0.988568	2	3.74415e-16	207.95	129.55	198.97	0.43931	101250000	NA	163820000	NA	44263000	28085000	192410000	NA	105650000	28805000	NA	NA
A0A1I9LPZ1	At3g50370		S	306	___1	VS(0.002)S(0.998)PLQNEGANHNNYGAR	ANAWRVSSPLQNEGA	0.99774	3	7.15754e-11	196.02	135.12	187.08	0.53983	57054000	53916000	68328000	22993000	11606000	8158600	38019000	35713000	31245000	10362000	10384000	11356000
A0A1I9LPZ1	At3g50370		T	1530	___2	QTLAPIGT(1)PS(1)PK	QTLAPIGTPSPKIDS	0.99998	2	0.00103197	147.73	54.134	110.22	-0.29076	NA	NA	1714400	7313500	5842100	5403400	908370	872240	1182400	4824800	3880900	5562000
A0A1I9LPZ1	At3g50370		T	1648	___2	NNT(0.001)FS(0.521)S(0.477)S(0.004)T(0.977)S(0.019)PINSLLAEGK	NNTFSSSTSPINSLL	0.977105	2	0.000126974	151.63	108.26	132.87	1.4623	50000	50000	50000	NA	NA	6031400	50000	50000	50000	NA	5667500	6975300
A0A1I9LPZ1	At3g50370		T	2001	___1	QQEGT(0.904)DGS(0.782)NLPS(0.314)PQFNNNMLPPPPPNR	MQKQQEGTDGSNLPS	0.903517	3	0.000162146	101.06	69.858	49.432	-1.4161	50000	50000	50000	19650000	NA	NA	50000	50000	50000	NA	15462000	14533000
A0A1I9LPZ1	At3g50370		T	2001	___2	QQEGT(0.904)DGS(0.782)NLPS(0.314)PQFNNNMLPPPPPNR	MQKQQEGTDGSNLPS	0.903517	3	0.000162146	101.06	69.858	49.432	-1.4161	50000	50000	50000	8450800	NA	6399700	50000	50000	50000	NA	6839400	6955200
A0A1I9LQ26	At3g13910		S	22	___1	GY(0.006)NS(0.771)GS(0.224)FDDSAGDQSQTNDYQLK	DAVKGYNSGSFDDSA	0.770543	2	6.74393e-80	268.9	198.56	230.26	-1.4658	NA	NA	7963700	8011900	42754000	NA	50000	50000	50000	NA	6042400	NA
A0A1I9LQ26	At3g13910		S	47	___1	S(0.001)KS(0.999)VPNADR	LKIKKSKSVPNADRA	0.998811	2	0.00631772	123.11	78.687	108.31	-0.16597	42902000	58889000	81615000	47947000	62942000	35041000	47284000	43312000	46721000	34954000	35535000	NA
A0A1I9LQ26	At3g13910		S	60	___1	SWS(0.999)FSDPESR	RAASRSWSFSDPESR	0.999411	2	0.00227356	120.86	82.064	109.39	0.13874	19967000	23188000	26308000	23779000	28722000	13277000	15735000	11849000	11325000	14475000	19897000	8677300
A0A1I9LQ28	At3g61410	RING-type E3 ubiquitin transferase	S	233	___1	LVTSQS(0.757)S(0.242)ANLDQDSGGSK	QRLVTSQSSANLDQD	0.757481	2	0.0001807	140.89	77.604	140.89	0.062061	2490300	2386000	NA	50000	50000	50000	50000	50000	50000	50000	50000	50000
A0A1I9LQF4	At3g61480		S	350	___1	QIGLTST(0.023)S(0.023)S(0.954)PK	IGLTSTSSPKINPKQ	0.953704	2	2.06867e-05	166.24	88.95	166.24	1.1186	NA	1657700	3353300	8855400	10276000	6108700	NA	1744900	NA	NA	NA	6816900
A0A1I9LQF4	At3g61480		S	618	___1	EGELDEDNLS(1)S(0.995)DLS(0.005)ER	ELDEDNLSSDLSERE	0.999674	2	3.74859e-83	284.53	220.3	139	0.33717	21257000	28780000	32860000	17059000	18167000	10472000	25663000	25561000	25995000	10282000	14432000	10117000
A0A1I9LQF4	At3g61480		S	618	___2	EGELDEDNLS(1)S(0.995)DLS(0.005)ER	ELDEDNLSSDLSERE	0.999674	2	3.74859e-83	284.53	220.3	139	0.33717	8769300	NA	NA	5695600	7767100	5327600	16950000	13152000	NA	6864000	6719900	9547900
A0A1I9LQF4	At3g61480		S	619	___2	EGELDEDNLS(1)S(0.995)DLS(0.005)ER	LDEDNLSSDLSEREP	0.995474	2	1.30711e-26	225.01	114.57	139	0.33717	8769300	NA	NA	5695600	7767100	5327600	16950000	13152000	NA	6864000	6719900	9547900
A0A1I9LQF4	At3g61480		S	938	___1	DIEQAPTESDS(0.005)LS(0.995)PK	PTESDSLSPKLLGFL	0.995063	2	2.90299e-10	187.78	118.06	132.59	1.9741	NA	NA	15498000	24327000	24743000	13728000	10515000	9887300	9876800	14176000	20286000	12751000
A0A1I9LQF4	At3g61480		S	961	___1	S(0.004)S(0.004)S(0.992)FKEQSPHVASVK	SSLDKSSSFKEQSPH	0.992415	2	1.13783e-06	179.55	90.112	179.55	-0.078112	6805400	8672400	NA	13639000	15481000	12286000	16010000	8293000	8625300	11302000	12558000	4584900
A0A1I9LQK5	At3g21100		S	192	___1	S(0.006)FS(0.994)ASDACFGSEEPGFGGGGYNR	HLHKRSFSASDACFG	0.993782	2	5.10872e-182	333.03	249.06	333.03	-1.0843	17427000	22350000	31559000	29720000	29950000	21372000	25322000	22733000	23160000	36408000	25807000	21083000
A0A1I9LQK5	At3g21100		S	417	___1	GNFS(1)PGS(0.114)S(0.734)PS(0.149)GMDS(0.003)R	QMERGNFSPGSSPSG	0.999957	2	0.0139546	96.673	61.028	81.594	1.179	NA	6091400	5440200	3915200	NA	2225400	10317000	NA	8193900	50000	50000	50000
A0A1I9LQK5	At3g21100		S	417	___2	GNFS(1)PGS(0.114)S(0.734)PS(0.149)GMDS(0.003)R	QMERGNFSPGSSPSG	0.999957	2	0.0139546	96.673	61.028	81.594	1.179	5403000	NA	NA	NA	NA	2301400	NA	3624000	5165100	3548700	NA	2549600
A0A1I9LQK5	At3g21100		S	488	___2	S(0.003)LS(0.997)IGS(1)PVHFSPR	LHHQRSLSIGSPVHF	0.99689	2	0.0037799	123.76	51.027	107.11	0.70897	7685800	2292500	2944600	NA	2547300	1501300	1782600	2267300	2503500	2023300	1656000	16313000
A0A1I9LQK5	At3g21100		S	491	___2	S(0.003)LS(0.997)IGS(1)PVHFSPR	QRSLSIGSPVHFSPR	0.999612	2	0.002257	119.46	60.303	107.11	0.70897	NA	8492200	8011600	20101000	14641000	NA	1782600	2267300	1826900	2023300	27274000	1710300
A0A1I9LQK5	At3g21100		S	496	___2	S(0.068)LS(0.121)IGS(0.811)PVHFS(1)PR	IGSPVHFSPRVNQSM	0.999996	2	0.002257	123.76	51.027	105.39	0.76399	7685800	8492200	8011600	20101000	14641000	12873000	1663900	1930600	2503500	18810000	27274000	16313000
A0A1I9LQK5	At3g21100		S	568	___1	GQETSLENTLPDS(0.001)FFAS(0.734)PS(0.265)K	LPDSFFASPSKTGET	0.73449	2	0.000210943	124.2	82.119	124.2	-1.5172	4857900	7231400	NA	8002100	NA	NA	NA	NA	7821400	NA	NA	3254700
A0A1I9LR82			S	192	___1	QEENT(0.004)VPS(0.99)DDQDMDQPS(0.006)HDEENIPSK	QEENTVPSDDQDMDQ	0.989695	3	0.000541254	86.073	55.481	69.913	2.0765	50000	50000	50000	50000	50000	50000	NA	NA	6704900	NA	5398400	9061300
A0A1I9LR82			T	189	___1	QEENT(0.872)VPS(0.12)DDQDMDQPS(0.008)HDEENIPSK	YEKQEENTVPSDDQD	0.872171	3	0.000457648	87.648	58.6	87.648	-0.43143	NA	10152000	NA	NA	23049000	NA	9204300	6578500	NA	50000	50000	50000
A0A1I9LRA7	At3g47490		S	88	___1	TRPELS(0.001)S(0.001)GS(0.999)PNR	RPELSSGSPNRNTGE	0.998957	2	0.00415557	124.81	74.36	116.58	-0.14762	11128000	12441000	15277000	4335400	NA	NA	15622000	12648000	NA	NA	5157900	NA
A0A1I9LRC2	At3g53630		S	43	___1	S(0.986)DDS(0.014)DGDDDGEGQTSLDREEAR	LDDLLFKSDDSDGDD	0.986205	2	6.19198e-08	152.13	97.394	146.15	-0.12513	18377000	24977000	34511000	36072000	36440000	24642000	33369000	28508000	30710000	NA	24993000	26578000
A0A1I9LRC2	At3g53630		S	46	___1	SDDS(1)DGDDDGEGQTSLDR	LLFKSDDSDGDDDGE	0.999865	2	2.47944e-156	320.78	228.51	320.78	0.93713	6662600	5261600	7989200	8293500	6487500	2398100	3587800	5246900	5557400	9028200	NA	8118700
A0A1I9LRU1	ARA2		Y	736	___2	FWGIDS(0.009)GIRHS(0.991)VGGS(0.02)DY(0.533)GS(0.447)VR	HSVGGSDYGSVRIGA	0.532886	3	0.0174795	83.202	22.568	83.202	-3.95	17942000	NA	20239000	21613000	27639000	23368000	13111000	10671000	6214200	18030000	14549000	14233000
A0A1I9LSC0	At3g07030		S	14	___1	PKPES(1)PINENEIR	VAKPKPESPINENEI	1	2	2.42679e-07	177.93	119.25	175.6	-0.10262	10244000	8179400	16547000	7943500	11873000	7547800	12926000	7897100	9142400	6927000	9248600	8798800
A0A1I9LSZ8	At3g07195		S	107	___1	S(0.018)GS(0.886)GS(0.097)AGGLYGGYGGGSVGNQR	GGGGRSGSGSAGGLY	0.885563	2	1.44633e-30	220.97	158.59	220.97	0.91173	6661600	7513600	9694900	12826000	NA	17534000	4287800	NA	NA	NA	NA	15976000
A0A1I9LSZ8	At3g07195		S	107	___2	S(0.018)GS(0.886)GS(0.097)AGGLYGGYGGGSVGNQR	GGGGRSGSGSAGGLY	0.885563	2	1.44633e-30	220.97	158.59	220.97	0.91173	50000	50000	50000	5831000	NA	3034100	50000	50000	50000	NA	NA	7842000
A0A1I9LSZ8	At3g07195		S	109	___1	S(0.455)GS(0.585)GS(0.961)AGGLYGGYGGGSVGNQR	GGRSGSGSAGGLYGG	0.960685	2	4.74234e-10	170.16	99.966	71.316	3.1013	50000	50000	50000	50000	50000	50000	50000	50000	50000	12133000	10748000	NA
A0A1I9LSZ8	At3g07195		S	121	___1	SGSGSAGGLY(0.001)GGY(0.008)GGGS(0.991)VGNQR	YGGYGGGSVGNQRQP	0.991356	2	1.25181e-08	157.53	69.1	147.17	0.096158	50000	50000	50000	21574000	19975000	NA	50000	50000	50000	50000	50000	50000
A0A1I9LSZ8	At3g07195		S	195	___1	NEGVIRPNGGT(0.001)AGNT(0.023)PS(0.975)RPINSQHDQSTNQTSSK	GTAGNTPSRPINSQH	0.975395	3	2.73674e-07	124.9	96.538	124.9	-0.78915	7828400	5802800	NA	NA	8729600	NA	50000	50000	50000	50000	50000	50000
A0A1I9LSZ8	At3g07195		S	99	___1	APPADQLYGGGGS(1)GGGGR	QLYGGGGSGGGGRSG	0.999572	2	1.06692e-07	185.96	137.49	171.04	0.24537	4378400	4502600	4231800	13841000	13108000	11521000	2859900	NA	NA	NA	NA	13239000
A0A1I9LSZ8	At3g07195		T	189	___2	NEGVIRPNGGT(0.853)AGNT(0.813)PS(0.332)RPINS(0.001)QHDQSTNQTSSK	VIRPNGGTAGNTPSR	0.852875	3	1.28403e-05	82.516	54.728	82.516	0.23563	4384200	NA	NA	8232900	8738000	5711700	50000	50000	50000	NA	6379400	NA
A0A1I9LSZ8	At3g07195		T	193	___1	NEGVIRPNGGT(0.853)AGNT(0.813)PS(0.332)RPINS(0.001)QHDQSTNQTSSK	NGGTAGNTPSRPINS	0.813059	3	2.90016e-06	86.81	60.355	82.516	0.23563	NA	14543000	25960000	15987000	14286000	NA	50000	50000	50000	50000	50000	50000
A0A1I9LSZ8	At3g07195		T	193	___2	NEGVIRPNGGT(0.853)AGNT(0.813)PS(0.332)RPINS(0.001)QHDQSTNQTSSK	NGGTAGNTPSRPINS	0.813059	3	2.90016e-06	86.81	60.355	82.516	0.23563	4384200	NA	NA	8232900	8738000	5711700	8457500	4033900	NA	5512300	NA	NA
A0A1I9LTA1	At3g48060		S	1098	___1	T(0.017)S(0.983)DADGDEAGECTSAAR	RPNAPKTSDADGDEA	0.983457	2	5.5594e-07	180.7	126.28	125.41	1.6964	3820000	578360	5369200	5649900	7776800	4788700	NA	3933200	2772100	NA	4283200	NA
A0A1I9LTA1	At3g48060		S	1110	___1	TSDADGDEAGECT(0.007)S(0.993)AAR	DEAGECTSAARDASS	0.992545	2	1.62262e-83	283.22	228.82	281.49	-0.094654	10596000	NA	15333000	9735500	8106100	5980800	NA	11689000	7034900	5904500	9729400	5328500
A0A1I9LTA1	At3g48060		S	867	___2	VKS(1)S(0.901)NS(0.099)DT(0.001)EDLQR	KTGDRVKSSNSDTED	0.999856	2	1.47799e-05	168.85	107.5	104.81	0.57923	2989700	4319500	NA	3863000	5139000	5764000	2555800	2175000	2369300	NA	3054100	5769300
A0A1I9LTA1	At3g48060		S	870	___1	S(0.004)S(0.004)NS(0.991)DTEDLQR	DRVKSSNSDTEDLQR	0.991302	2	3.84481e-11	190.78	130.94	107.53	0.45665	31874000	NA	NA	74671000	NA	60049000	9522900	NA	28906000	37931000	45780000	NA
A0A1I9LTA1	At3g48060		S	870	___2	S(0.004)S(0.004)NS(0.991)DTEDLQR	DRVKSSNSDTEDLQR	0.991302	2	3.84481e-11	190.78	130.94	107.53	0.45665	2989700	4319500	NA	3863000	5139000	5764000	2555800	NA	2369300	NA	3054100	5769300
A0A1I9LTA1	At3g48060		S	885	___2	LES(1)NENSDGVVAS(0.999)PPLPT(0.001)K	FVDQRLESNENSDGV	0.999564	2	4.4519e-11	196.75	132.5	196.75	0.2109	NA	7802400	9707700	50000	50000	50000	7938400	8282500	NA	7904400	6157200	NA
A0A1I9LTA1	At3g48060		S	889	___1	LES(0.021)NENS(0.979)DGVVAS(0.997)PPLPT(0.003)K	RLESNENSDGVVASP	0.979469	2	4.12492e-05	159.72	116.46	109.32	-0.35952	1142200	1300400	1899600	NA	2316900	1697800	1919400	NA	NA	50000	50000	50000
A0A1I9LTA1	At3g48060		S	889	___2	LES(0.021)NENS(0.979)DGVVAS(0.997)PPLPT(0.003)K	RLESNENSDGVVASP	0.979469	2	4.12492e-05	159.72	116.46	109.32	-0.35952	8526100	NA	NA	10494000	8571800	8114400	NA	NA	7685600	NA	NA	10215000
A0A1I9LTA1	At3g48060		S	895	___2	LES(0.979)NENS(0.021)DGVVAS(1)PPLPTK	NSDGVVASPPLPTKV	0.999993	2	4.4519e-11	196.75	132.5	168.4	-0.20297	8526100	7802400	9707700	10494000	NA	8114400	7938400	8282500	7685600	7904400	6157200	10215000
A0A1I9LTA1	At3g48060		S	911	___1	ENILDDS(1)DS(1)GEVKDIK	KENILDDSDSGEVKD	1	2	0.000928485	138.81	138.81	111.73	0.59468	NA	2948400	2800500	3186100	NA	NA	1652500	2339700	NA	2112900	1927800	NA
A0A1I9LTA1	At3g48060		S	911	___2	ENILDDS(1)DS(1)GEVKDIK	KENILDDSDSGEVKD	1	2	0.000928485	138.81	138.81	111.73	0.59468	2749100	2677400	2943100	4526500	3735200	3334700	2269500	2547100	5030900	3770100	3150600	3493700
A0A1I9LTA1	At3g48060		S	913	___1	ENILDDS(1)DS(1)GEVKDIK	NILDDSDSGEVKDIK	1	2	0.00112366	138.81	138.81	111.73	0.59468	50000	50000	50000	NA	4620400	2301700	NA	NA	1671300	50000	50000	50000
A0A1I9LTA1	At3g48060		S	913	___2	ENILDDS(1)DS(1)GEVKDIK	NILDDSDSGEVKDIK	1	2	0.00112366	138.81	138.81	111.73	0.59468	2749100	2677400	2943100	4526500	3735200	3334700	2269500	2547100	5030900	3770100	3150600	3493700
A0A1I9LTJ3	At3g57980		S	154	___1	ENHTES(0.999)GNNSGVPVTELK	TKENHTESGNNSGVP	0.999499	2	2.49955e-06	174.68	116.89	174.68	-0.093941	2757200	1996400	2710500	NA	4540100	5820000	NA	NA	2141200	3021400	NA	NA
A0A1I9LTJ3	At3g57980		S	154	___2	ENHTES(0.999)GNNSGVPVTELK	TKENHTESGNNSGVP	0.999499	2	2.49955e-06	174.68	116.89	174.68	-0.093941	3332900	3130000	NA	8950200	NA	4391600	4308000	NA	5994900	50000	50000	50000
A0A1I9LTJ3	At3g57980		S	180	___1	NSPDPNDNS(0.002)PGT(0.027)GS(0.943)ENT(0.027)NR	DNSPGTGSENTNRAV	0.943342	2	3.48192e-86	280.64	206.51	188.09	-0.5297	1703300	1462400	2185900	3606300	4655300	3410800	NA	NA	2272700	2275800	2701100	NA
A0A1P8AM23			S	685	___1	S(0.002)S(0.002)T(0.006)QQPAQT(0.02)NQPS(0.969)PNQPADNVEEK	PAQTNQPSPNQPADN	0.969078	3	0.00973465	63.522	24.802	63.522	-2.5859	50000	50000	50000	9252200	NA	3743800	50000	50000	50000	2366600	2157200	4435400
A0A1P8AMQ1	At1g48090		S	998	___1	GLVQATYQASAPLSGDVLGQT(0.119)S(0.88)DGDGDFHEPQTR	GDVLGQTSDGDGDFH	0.880143	3	2.03123e-07	119.94	79.458	94.465	-0.57252	77964000	176060000	118980000	13019000	88438000	51290000	45945000	44770000	38719000	NA	61672000	36903000
A0A1P8ANP5			S	394	___2	S(0.004)S(0.005)EEAEY(0.064)IKGNS(0.927)DPEIHDS(1)PGDPVR	AEYIKGNSDPEIHDS	0.927032	3	0.00156881	81.489	47.823	81.489	2.4472	NA	6873200	NA	NA	NA	3228800	50000	50000	50000	3209500	NA	1662000
A0A1P8ANP5			S	401	___2	S(0.004)S(0.005)EEAEY(0.064)IKGNS(0.927)DPEIHDS(1)PGDPVR	SDPEIHDSPGDPVRK	0.999994	3	0.00156881	81.489	47.823	81.489	2.4472	NA	6873200	NA	6697500	7096200	3228800	50000	50000	50000	3209500	NA	1662000
A0A1P8ANP5			S	420	___1	FIDEDAEEEDDS(1)DNDLLR	DAEEEDDSDNDLLRF	1	2	4.35863e-32	231.06	170.76	147.09	-0.024435	2932300	3095900	2630200	3832500	3004600	2156300	NA	2106900	2926300	1542200	1946500	NA
A0A1P8AP64			Y	165	___3	FQMS(0.18)NVKT(0.798)WLS(0.029)AALT(0.998)DEY(0.999)T(0.998)CT(0.998)DGFK	SAALTDEYTCTDGFK	0.998653	3	0.0388154	46.371	15.462	44.452	-1.4985	NA	31629000	14744000	8170300	NA	NA	14374000	NA	NA	50000	50000	50000
A0A1P8APD7			S	143	___2	IS(0.008)T(0.014)PS(0.974)S(0.606)PS(0.531)LS(0.868)PPVR	RPKISTPSSPSLSPP	0.974036	2	1.24369e-08	186.08	126.11	97.767	1.4371	38586000	NA	NA	50000	50000	50000	NA	44737000	47949000	NA	18578000	NA
A0A1P8APD7			S	143	___3	IS(0.008)T(0.014)PS(0.974)S(0.606)PS(0.531)LS(0.868)PPVR	RPKISTPSSPSLSPP	0.974036	2	1.24369e-08	186.08	126.11	97.767	1.4371	9485000	13967000	8522800	50000	50000	50000	NA	15285000	12497000	4370800	NA	3186200
A0A1P8APD7			S	144	___1	ISTPS(0.006)S(0.992)PS(0.002)LSPPVR	PKISTPSSPSLSPPV	0.992085	2	1.48357e-06	173.33	104.87	173.33	0.12432	50000	50000	50000	50000	50000	50000	NA	2794800	2959000	1778900	1648700	NA
A0A1P8APD7			S	144	___2	ISTPS(0.006)S(0.992)PS(0.002)LSPPVR	PKISTPSSPSLSPPV	0.992085	2	1.48357e-06	173.33	104.87	173.33	0.12432	2862000	3229500	3053200	18842000	18544000	16892000	3803500	3433000	4378500	17928000	2125200	16405000
A0A1P8APD7			S	144	___3	ISTPS(0.006)S(0.992)PS(0.002)LSPPVR	PKISTPSSPSLSPPV	0.992085	2	1.48357e-06	173.33	104.87	173.33	0.12432	9485000	13967000	8522800	50000	50000	50000	12717000	15285000	12497000	4370800	5551700	3186200
A0A1P8APD7			S	146	___3	ISTPS(0.215)S(0.857)PS(0.971)LS(0.957)PPVR	ISTPSSPSLSPPVRS	0.97109	2	0.0142086	99.055	55.258	88.108	0.26434	9485000	13967000	8522800	50000	50000	50000	12717000	15285000	12497000	4370800	5551700	3186200
A0A1P8APD7			S	148	___2	IS(0.005)T(0.003)PS(0.956)S(0.036)PS(0.002)LS(0.998)PPVR	TPSSPSLSPPVRSDR	0.997906	2	5.40114e-11	195.5	135.7	158.65	-0.71322	38586000	38408000	48396000	18842000	18544000	16892000	37555000	44737000	47949000	17928000	18578000	1496500
A0A1P8APD7			S	148	___3	IS(0.005)T(0.003)PS(0.956)S(0.036)PS(0.002)LS(0.998)PPVR	TPSSPSLSPPVRSDR	0.997906	2	5.40114e-11	195.5	135.7	158.65	-0.71322	9485000	13967000	8522800	50000	50000	50000	12717000	15285000	12497000	4370800	5551700	3186200
A0A1P8APD7			T	141	___2	IS(0.006)T(0.993)PS(0.001)S(0.009)PS(0.002)LS(0.989)PPVR	PKRPKISTPSSPSLS	0.99345	2	5.40114e-11	195.5	135.7	195.5	-0.29205	NA	38408000	48396000	50000	50000	50000	37555000	NA	2870300	50000	50000	50000
A0A1P8APX1			S	1271	___2	GHPDS(0.999)NIS(0.078)GS(0.923)EAIQR	SIKGHPDSNISGSEA	0.999126	2	0.00139232	134.88	77.848	123.14	2.0184	1330400	1829200	1795000	50000	50000	50000	3763500	1520300	NA	1122200	1375500	NA
A0A1P8APX1			S	1274	___2	GHPDS(0.044)NIS(0.866)GS(0.09)EAIQR	GHPDSNISGSEAIQR	0.865641	2	0.00139232	134.88	77.848	132.08	-0.38059	NA	1829200	1795000	50000	50000	50000	3763500	1520300	NA	1122200	1375500	NA
A0A1P8APX1			S	1276	___2	GHPDS(0.999)NIS(0.078)GS(0.923)EAIQR	PDSNISGSEAIQRSD	0.922892	2	0.00139232	134.88	77.848	123.14	2.0184	1330400	NA	1795000	50000	50000	50000	3763500	1520300	NA	1122200	1375500	NA
A0A1P8APX1			S	1342	___2	HCIVS(0.999)PS(0.352)VS(0.593)EDGDNGS(0.056)KPK	PRKHCIVSPSVSEDG	0.999282	2	0.000612153	134.4	78.485	96.012	0.28736	2824100	3982900	5189800	50000	50000	50000	2512700	2888800	NA	50000	50000	50000
A0A1P8APX1			S	1346	___2	HCIVS(0.991)PS(0.01)VS(0.998)EDGDNGS(0.001)KPK	CIVSPSVSEDGDNGS	0.998245	2	0.000612153	134.4	78.485	114.4	-0.022716	2824100	3982900	5189800	50000	50000	50000	2512700	2888800	NA	50000	50000	50000
A0A1P8APX1			S	521	___1	NSDLQELES(0.999)PHS(0.001)K	SDLQELESPHSKFNL	0.998764	2	3.04496e-17	211.7	151.79	211.7	-0.24384	50000	50000	50000	50000	50000	50000	50000	50000	50000	2100200	2242100	2109800
A0A1P8APY9			T	293	___1	T(0.5)QT(0.5)MPNNMGREEDNEEDEFEDQESDSR	VKISLQRTQTMPNNM	0.499991	3	0.0103693	54.703	33.614	54.703	-1.4986	50000	50000	50000	1907000	2484100	NA	NA	3103900	NA	NA	3347700	NA
A0A1P8APY9			T	295	___1	T(0.5)QT(0.5)MPNNMGREEDNEEDEFEDQESDSR	ISLQRTQTMPNNMGR	0.499991	3	0.0103693	54.703	33.614	54.703	-1.4986	50000	50000	50000	1907000	2484100	NA	NA	3103900	NA	NA	3347700	NA
A0A1P8AQJ5			S	215	___1	TQLSLAPIPES(0.005)EAELEEES(0.995)DVEQDAEDK	EAELEEESDVEQDAE	0.99469	3	3.90475e-06	118.89	88.248	71.42	-4.4579	7603300	15512000	18495000	50000	50000	50000	5514700	9970200	15066000	4922400	NA	NA
A0A1P8AQT9			S	160	___1	RFS(1)GQLSFIDSETK	RSLSRRFSGQLSFID	0.999997	2	1.20163e-21	218.66	145.25	191.4	-1.7058	1330700	2044700	NA	3004500	3295300	1925600	50000	50000	50000	NA	3535700	NA
A0A1P8AQT9			S	160	___2	RFS(1)GQLSFIDSETK	RSLSRRFSGQLSFID	0.999997	2	1.20163e-21	218.66	145.25	191.4	-1.7058	187620000	246890000	176970000	123190000	171300000	113540000	278320000	268460000	202480000	153660000	215600000	132810000
A0A1P8AQT9			S	168	___2	RFS(1)GQLS(0.001)FIDS(0.95)ET(0.049)K	GQLSFIDSETKDHKP	0.950012	2	1.94485e-15	199.05	127.77	178.02	0.24607	187620000	246890000	NA	NA	NA	113540000	50000	50000	50000	153660000	NA	132810000
A0A1P8AQT9			S	180	___1	DHKPPTLKS(1)PMR	HKPPTLKSPMRKSSS	0.99977	3	0.00475572	112.03	82.933	104.94	0.22455	50000	50000	50000	6752500	9373700	5160500	12279000	5987200	1553500	9084500	6716900	NA
A0A1P8AQT9			S	193	___1	TFS(1)MNLMGDHTK	SSVKKTFSMNLMGDH	0.999913	2	0.0012331	129.37	69.304	129.37	0.76868	8791400	9651200	10035000	6125300	6567900	2865700	9714300	6144000	6274400	3625200	5240900	4485400
A0A1P8AQT9			S	246	___2	APPPPPPPLLS(1)PS(1)PLRLPPR	PPPPPLLSPSPLRLP	1	3	9.91153e-06	154.26	110.32	75.945	-0.20209	5070600	6039300	6040900	3405900	4128900	2605000	12919000	7023300	4520500	6226600	2796100	2483500
A0A1P8AQT9			S	248	___2	APPPPPPPLLS(1)PS(1)PLRLPPR	PPPLLSPSPLRLPPR	1	3	9.91153e-06	154.26	110.32	75.945	-0.20209	5070600	6039300	6040900	3405900	4128900	2605000	12919000	7023300	4520500	6226600	2796100	2483500
A0A1P8AQT9			S	71	___1	KSVS(1)FKEDK	VSARKSVSFKEDKKK	0.999999	2	0.00162061	166.11	61.684	166.11	-0.23574	16558000	18922000	23247000	NA	13764000	7545100	19070000	10705000	12113000	11114000	11622000	NA
A0A1P8AQT9			T	170	___2	RFS(1)GQLSFIDS(0.01)ET(0.99)K	LSFIDSETKDHKPPT	0.989835	2	1.20163e-21	218.66	145.25	218.66	0.69044	NA	NA	176970000	123190000	171300000	NA	278320000	268460000	202480000	NA	215600000	NA
A0A1P8ASB9	VRLK1		S	985	___1	DGDGGGAFDY(0.001)S(0.976)GGY(0.015)S(0.007)VPT(0.001)K	GGGAFDYSGGYSVPT	0.976218	2	0.000617675	122.1	63.279	122.1	1.0391	NA	NA	3271700	50000	50000	50000	NA	4048000	4760600	NA	NA	1106500
A0A1P8ASP4	PRP4KB	non-specific serine/threonine protein kinase	S	17	___3	S(1)FS(1)PSDEVFKS(1)PK	NHRKHRRSFSPSDEV	0.999998	2	0.00970283	125.96	35.508	125.96	0.91345	2876900	2223200	3761200	2157200	1953000	1552500	2030900	2691400	2998600	NA	NA	2329100
A0A1P8ASP4	PRP4KB	non-specific serine/threonine protein kinase	S	19	___3	S(1)FS(1)PSDEVFKS(1)PK	RKHRRSFSPSDEVFK	0.999995	2	0.00970283	125.96	35.508	101.3	0.29196	2876900	2223200	3761200	2157200	1953000	1552500	2030900	2691400	2998600	NA	NA	2329100
A0A1P8ASP4	PRP4KB	non-specific serine/threonine protein kinase	S	27	___3	S(1)FS(1)PSDEVFKS(1)PK	PSDEVFKSPKRHKSR	1	2	0.00970283	125.96	35.508	125.96	0.91345	2876900	2223200	3761200	2157200	1953000	1552500	2030900	2691400	2998600	NA	NA	2329100
A0A1P8ASX9	LOT		S	234	___1	ANDAY(0.047)DS(0.95)GEDGY(0.003)DSSR	RANDAYDSGEDGYDS	0.950035	2	0.000142961	136.63	87.901	105.5	1.3487	2179500	3974100	4479800	NA	6949000	NA	NA	5265200	6315100	NA	3213100	NA
A0A1P8ASX9	LOT		S	234	___2	ANDAY(0.047)DS(0.95)GEDGY(0.003)DSSR	RANDAYDSGEDGYDS	0.950035	2	0.000142961	136.63	87.901	105.5	1.3487	12101000	NA	17762000	35018000	36042000	31869000	NA	14323000	NA	NA	6385700	45217000
A0A1P8ASX9	LOT		S	234	___3	ANDAY(0.047)DS(0.95)GEDGY(0.003)DSSR	RANDAYDSGEDGYDS	0.950035	2	0.000142961	136.63	87.901	105.5	1.3487	NA	4191900	8925000	31860000	NA	NA	NA	4322100	5819300	6409100	4314300	7375900
A0A1P8ASX9	LOT		S	241	___1	ANDAY(0.486)DS(0.41)GEDGY(0.112)DS(0.938)S(0.04)RDEIS(0.008)S(0.004)VS(0.002)S(0.001)YPNK	SGEDGYDSSRDEISS	0.938103	3	0.000121267	98.267	59.684	69.99	0.026713	19059000	21984000	NA	NA	NA	19250000	16335000	NA	9105400	13937000	NA	NA
A0A1P8ASX9	LOT		S	241	___2	ANDAY(0.486)DS(0.41)GEDGY(0.112)DS(0.938)S(0.04)RDEIS(0.008)S(0.004)VS(0.002)S(0.001)YPNK	SGEDGYDSSRDEISS	0.938103	3	0.000121267	98.267	59.684	69.99	0.026713	NA	12671000	17762000	35018000	36042000	31869000	NA	14323000	17165000	NA	NA	45217000
A0A1P8ASX9	LOT		S	241	___3	ANDAY(0.486)DS(0.41)GEDGY(0.112)DS(0.938)S(0.04)RDEIS(0.008)S(0.004)VS(0.002)S(0.001)YPNK	SGEDGYDSSRDEISS	0.938103	3	0.000121267	98.267	59.684	69.99	0.026713	27932000	33119000	30903000	21498000	21299000	17361000	40601000	34901000	38074000	21262000	22335000	28130000
A0A1P8ASX9	LOT		S	247	___1	ANDAY(0.271)DS(0.316)GEDGY(0.228)DS(0.184)S(0.028)RDEIS(0.649)S(0.21)VS(0.071)S(0.032)Y(0.012)PNK	DSSRDEISSVSSYPN	0.649099	3	0.00288596	84.169	28.082	66.075	0.25918	1586600	2881400	1331300	NA	NA	558870	1401900	1676400	NA	795810	786590	684610
A0A1P8ASX9	LOT		S	247	___3	ANDAY(0.271)DS(0.316)GEDGY(0.228)DS(0.184)S(0.028)RDEIS(0.649)S(0.21)VS(0.071)S(0.032)Y(0.012)PNK	DSSRDEISSVSSYPN	0.649099	3	0.00288596	84.169	28.082	66.075	0.25918	NA	NA	1302000	NA	2084500	NA	NA	5488300	NA	5105800	4806900	NA
A0A1P8ASX9	LOT		S	251	___1	DEISSVS(0.034)S(0.856)Y(0.111)PNK	DEISSVSSYPNKSNL	0.855771	2	0.00133823	128.68	61.58	128.68	4.0192	2330800	NA	NA	1639200	1306900	1230500	1538700	2858300	1297100	50000	50000	50000
A0A1P8ASX9	LOT		S	251	___3	DEISSVS(0.034)S(0.856)Y(0.111)PNK	DEISSVSSYPNKSNL	0.855771	2	0.00133823	128.68	61.58	128.68	4.0192	NA	NA	1302000	NA	2084500	NA	NA	5488300	NA	5105800	4806900	NA
A0A1P8ASX9	LOT		S	264	___1	TFGS(1)S(0.004)LS(0.996)LNSGPR	NLNRTFGSSLSLNSG	0.999585	2	6.06509e-06	173.59	118.89	162.64	-0.20928	2188100	1691600	2303000	5164000	6203400	4949700	1105600	1613100	NA	1372400	1702600	1566000
A0A1P8ASX9	LOT		S	264	___2	TFGS(1)S(0.004)LS(0.996)LNSGPR	NLNRTFGSSLSLNSG	0.999585	2	6.06509e-06	173.59	118.89	162.64	-0.20928	34520000	41989000	41002000	51757000	49731000	41671000	22700000	27345000	24133000	21338000	19292000	24983000
A0A1P8ASX9	LOT		S	264	___3	TFGS(1)S(0.004)LS(0.996)LNSGPR	NLNRTFGSSLSLNSG	0.999585	2	6.06509e-06	173.59	118.89	162.64	-0.20928	7998200	7723000	NA	10733000	15637000	11046000	13773000	9934700	9838100	9031300	8026800	10159000
A0A1P8ASX9	LOT		S	265	___2	TFGS(0.051)S(0.918)LS(0.863)LNS(0.167)GPR	LNRTFGSSLSLNSGP	0.918343	2	4.68996e-16	194.77	149.52	166.24	-0.51228	50000	50000	50000	NA	NA	11950000	15117000	27345000	22135000	21338000	NA	NA
A0A1P8ASX9	LOT		S	265	___3	TFGS(0.051)S(0.918)LS(0.863)LNS(0.167)GPR	LNRTFGSSLSLNSGP	0.918343	2	4.68996e-16	194.77	149.52	166.24	-0.51228	1657800	1573700	1931400	NA	NA	1274900	50000	50000	50000	657100	NA	NA
A0A1P8ASX9	LOT		S	267	___1	TFGS(0.999)S(0.001)LS(1)LNSGPR	RTFGSSLSLNSGPRL	0.99989	2	1.10103e-07	176.43	112.46	161.21	-0.44555	12126000	6706600	10777000	6093800	7334500	4876100	9700600	11849000	10966000	5083200	5932900	6896900
A0A1P8ASX9	LOT		S	267	___2	TFGS(0.999)S(0.001)LS(1)LNSGPR	RTFGSSLSLNSGPRL	0.99989	2	1.10103e-07	176.43	112.46	161.21	-0.44555	34520000	41989000	41002000	51757000	49731000	41671000	22700000	17261000	24133000	14263000	19292000	24983000
A0A1P8ASX9	LOT		S	267	___3	TFGS(0.999)S(0.001)LS(1)LNSGPR	RTFGSSLSLNSGPRL	0.99989	2	1.10103e-07	176.43	112.46	161.21	-0.44555	7998200	7723000	NA	10733000	15637000	11046000	13773000	9934700	9838100	9031300	8026800	10159000
A0A1P8ASX9	LOT		S	270	___1	TFGS(0.975)S(0.025)LS(1)LNS(1)GPR	GSSLSLNSGPRLSMK	0.999996	2	4.68996e-16	194.77	149.52	105.53	-0.41692	1792900	2428800	2727900	1315000	1377800	984700	1736800	1345500	NA	NA	1292300	974680
A0A1P8ASX9	LOT		S	270	___2	TFGS(0.975)S(0.025)LS(1)LNS(1)GPR	GSSLSLNSGPRLSMK	0.999996	2	4.68996e-16	194.77	149.52	105.53	-0.41692	2242300	23845000	2543900	NA	16751000	NA	15117000	NA	NA	50000	50000	50000
A0A1P8ASX9	LOT		S	270	___3	TFGS(0.975)S(0.025)LS(1)LNS(1)GPR	GSSLSLNSGPRLSMK	0.999996	2	4.68996e-16	194.77	149.52	105.53	-0.41692	7998200	7723000	NA	10733000	15637000	11046000	13773000	9934700	9838100	9031300	8026800	10159000
A0A1P8ASX9	LOT		S	306	___2	MMLSQLSAAVVS(0.002)Y(0.021)DS(0.928)GT(0.136)DVS(0.504)S(0.409)PHK	AAVVSYDSGTDVSSP	0.927964	3	0.00015757	119.43	79.692	119.43	0.6024	NA	NA	1138900	6376100	4330000	3587000	2063300	NA	NA	2352800	NA	5177700
A0A1P8ASX9	LOT		S	311	___2	MMLSQLSAAVVS(0.002)Y(0.021)DS(0.928)GT(0.136)DVS(0.504)S(0.409)PHK	YDSGTDVSSPHKSSN	0.504448	3	0.00015757	119.43	79.692	119.43	0.6024	NA	NA	1138900	6376100	4330000	3587000	2063300	NA	NA	2352800	NA	5177700
A0A1P8ASX9	LOT		S	7	___1	FS(1)FLGIGSSSEVNDSVGVSGSK	_MLSSRFSFLGIGSS	0.999967	2	6.11487e-05	130.9	93.858	97.904	0.060853	NA	1639000	3146500	4600600	6523300	4128100	1193400	1226900	NA	NA	978060	892540
A0A1P8ASX9	LOT		Y	232	___3	ANDAY(0.612)DS(0.541)GEDGY(0.82)DS(0.021)S(0.004)RDEIS(0.001)S(0.001)VSSYPNK	WTRANDAYDSGEDGY	0.612013	3	0.000725563	77.939	47.057	77.939	0.13362	NA	4191900	8925000	10362000	NA	NA	NA	4322100	5819300	6409100	4314300	7375900
A0A1P8ASX9	LOT		Y	239	___2	ANDAY(0.612)DS(0.541)GEDGY(0.82)DS(0.021)S(0.004)RDEIS(0.001)S(0.001)VSSYPNK	YDSGEDGYDSSRDEI	0.819602	3	0.000725563	81.38	56.453	77.939	0.13362	12101000	NA	9755800	50000	50000	50000	50000	50000	50000	50000	50000	50000
A0A1P8ASX9	LOT		Y	239	___3	ANDAY(0.612)DS(0.541)GEDGY(0.82)DS(0.021)S(0.004)RDEIS(0.001)S(0.001)VSSYPNK	YDSGEDGYDSSRDEI	0.819602	3	0.000725563	81.38	56.453	77.939	0.13362	27932000	33119000	30903000	NA	21299000	17361000	40601000	34901000	38074000	NA	22335000	28130000
A0A1P8ASX9	LOT		Y	252	___3	ANDAY(0.179)DS(0.33)GEDGY(0.724)DS(0.741)S(0.655)RDEIS(0.201)S(0.168)VS(0.064)S(0.299)Y(0.639)PNK	EISSVSSYPNKSNLN	0.639276	3	0.0257771	54.273	37.777	54.273	-0.54961	11794000	NA	5209500	50000	50000	50000	50000	50000	50000	23301000	31545000	NA
A0A1P8AUL5		non-specific serine/threonine protein kinase	S	2	___1	MS(1)AAY(1)NLMIKSK	______MSAAYNLMI	1	2	8.71472e-05	152.11	52.075	98.048	-0.62581	50000	50000	50000	NA	4064000	1882700	50000	50000	50000	50000	50000	50000
A0A1P8AUL5		non-specific serine/threonine protein kinase	S	2	___2	MS(1)AAY(1)NLMIKSK	______MSAAYNLMI	1	2	8.71472e-05	152.11	52.075	98.048	-0.62581	50000	50000	50000	1232300	1639700	1160700	50000	50000	50000	1226100	NA	NA
A0A1P8AUL5		non-specific serine/threonine protein kinase	Y	5	___2	MS(1)AAY(1)NLMIKSK	___MSAAYNLMIKSK	0.999999	2	0.00248695	138.66	52.929	98.048	-0.62581	50000	50000	50000	1232300	1639700	1160700	50000	50000	50000	1226100	NA	NA
A0A1P8AUY4	MDN1	Midasin	S	4804	___1	CGS(1)PQKEEPGNDLEQEPETEPIEGK	EAEDRCGSPQKEEPG	1	3	8.59874e-28	200.89	142.23	171.49	-0.3026	20575000	NA	NA	33909000	33523000	21032000	28475000	27792000	NA	30089000	26312000	26801000
A0A1P8AUY4	MDN1	Midasin	S	5013	___1	LAGNQDDVS(1)PMDIDDLNPENKPAVQSK	AGNQDDVSPMDIDDL	1	3	0.000178015	104.26	61.792	104.26	-1.1568	2958000	4072300	NA	50000	50000	50000	4512500	NA	NA	50000	50000	50000
A0A1P8AUY4	MDN1	Midasin	S	5055	___1	THQENS(1)PIHNFGDGNSR	DRTHQENSPIHNFGD	0.999999	2	2.08124e-53	251.74	180.85	167.9	-3.1583	35919000	35675000	48719000	36286000	40036000	22310000	25365000	16989000	15961000	17728000	25005000	NA
A0A1P8AUY4	MDN1	Midasin	S	5095	___1	MQVTDNDS(0.999)ES(0.001)NQDNQEDPDAR	MQVTDNDSESNQDNQ	0.999146	2	1.17618e-90	282.41	226.68	178.68	-0.01362	7200000	4535600	5165900	10027000	6026100	NA	NA	9627400	6703500	5311300	5494800	5363100
A0A1P8AUY4	MDN1	Midasin	S	5097	___1	MQVTDNDS(0.026)ES(0.974)NQDNQEDPDAR	VTDNDSESNQDNQED	0.974286	2	2.35624e-46	239.13	173.91	239.13	2.7945	50000	50000	50000	NA	2185900	NA	NA	2046800	1010500	2624300	1598900	3671900
A0A1P8AV25	At2g05635		Y	152	___3	RT(1)KIPT(1)IY(1)Y(1)AS(1)R	RTKIPTIYYASRTHS	1	2	0.0460843	67.846	21.521	67.846	1.2097	146310000	170470000	202810000	20282000	10667000	6946000	82520000	NA	480390000	11312000	13434000	NA
A0A1P8AV25	At2g05635		Y	153	___3	RT(1)KIPT(1)IY(1)Y(1)AS(1)R	TKIPTIYYASRTHSQ	1	2	0.0460843	67.846	21.521	67.846	1.2097	146310000	170470000	202810000	20282000	10667000	6946000	82520000	NA	480390000	11312000	13434000	NA
A0A1P8AVE9			S	435	___3	LKAEDAY(0.001)HS(0.007)LPEGS(0.996)DS(0.999)ES(0.999)QS(0.998)GDDEEDIVGNES(0.001)EMK	YHSLPEGSDSESQSG	0.995909	3	1.06667e-05	83.054	62.462	57.539	0.83436	NA	14396000	12310000	16172000	17826000	11355000	11202000	15422000	13188000	10674000	9835900	13293000
A0A1P8AVE9			S	437	___3	LKAEDAY(0.001)HS(0.007)LPEGS(0.996)DS(0.999)ES(0.999)QS(0.998)GDDEEDIVGNES(0.001)EMK	SLPEGSDSESQSGDD	0.998675	3	1.06667e-05	83.054	62.462	57.539	0.83436	NA	14396000	12310000	16172000	17826000	11355000	11202000	15422000	13188000	10674000	9835900	13293000
A0A1P8AVE9			S	439	___3	LKAEDAY(0.002)HS(0.01)LPEGS(0.994)DS(0.997)ES(0.999)QS(0.999)GDDEEDIVGNESEMK	PEGSDSESQSGDDEE	0.998614	3	1.06667e-05	83.054	62.462	78.228	4.4274	NA	14396000	12310000	16172000	17826000	11355000	11202000	15422000	13188000	10674000	9835900	13293000
A0A1P8AVE9			S	441	___3	LKAEDAY(0.002)HS(0.01)LPEGS(0.994)DS(0.997)ES(0.999)QS(0.999)GDDEEDIVGNESEMK	GSDSESQSGDDEEDI	0.998609	3	1.06667e-05	83.054	62.462	78.228	4.4274	NA	14396000	12310000	16172000	17826000	11355000	11202000	15422000	13188000	10674000	9835900	13293000
A0A1P8AVE9			S	718	___1	FDAES(1)NKS(1)ELEEDDNDKGDGNNPR	RAKFDAESNKSELEE	1	3	1.80557e-31	220.98	97.558	91.166	0.93744	NA	NA	9091100	50000	50000	50000	NA	4561100	4568900	6586500	NA	NA
A0A1P8AVE9			S	718	___2	FDAES(1)NKS(1)ELEEDDNDKGDGNNPR	RAKFDAESNKSELEE	1	3	1.80557e-31	220.98	97.558	91.166	0.93744	50000	50000	50000	NA	6197200	7275600	50000	50000	50000	3879700	6390800	8681200
A0A1P8AVE9			S	721	___1	FDAES(1)NKS(1)ELEEDDNDKGDGNNPR	FDAESNKSELEEDDN	1	3	7.64681e-11	169.23	76.127	91.166	0.93744	50000	50000	50000	12996000	NA	NA	50000	50000	50000	NA	5692400	9273900
A0A1P8AVE9			S	721	___2	FDAES(1)NKS(1)ELEEDDNDKGDGNNPR	FDAESNKSELEEDDN	1	3	7.64681e-11	169.23	76.127	91.166	0.93744	50000	50000	50000	NA	6197200	7275600	50000	50000	50000	3879700	6390800	8681200
A0A1P8AVH8			Y	226	___3	S(0.057)EKEDVWY(0.927)HFT(0.864)PS(0.58)PT(0.58)RFVVIAGDAIMAWS(0.993)NDR	SEKEDVWYHFTPSPT	0.926908	3	0.0360004	43.622	12.37	43.622	-3.3024	NA	8408400	7150800	13413000	NA	9995400	4836000	NA	NA	50000	50000	50000
A0A1P8AVN7		non-specific serine/threonine protein kinase	S	336	___1	S(0.5)S(0.5)DALEVPPRPIK	KIVRKKKSSDALEVP	0.5	2	0.0064816	122.46	69.425	122.46	-0.10925	50000	50000	50000	NA	4102700	2407600	1191400	NA	NA	1628800	1228600	NA
A0A1P8AVN7		non-specific serine/threonine protein kinase	S	337	___1	S(0.236)S(0.764)DALEVPPRPIK	IVRKKKSSDALEVPP	0.764185	2	0.000355642	139.25	103.59	96.756	-0.13999	50000	50000	50000	3771300	4102700	2407600	1191400	NA	NA	1628800	1228600	NA
A0A1P8AVN7		non-specific serine/threonine protein kinase	S	337	___2	S(0.236)S(0.764)DALEVPPRPIK	IVRKKKSSDALEVPP	0.764185	2	0.000355642	139.25	103.59	96.756	-0.13999	NA	24032000	NA	22975000	15775000	17099000	10927000	NA	49840000	14552000	15365000	NA
A0A1P8AVN7		non-specific serine/threonine protein kinase	S	350	___1	S(0.001)S(0.001)DALEVPPRPIKES(0.996)PT(0.979)LS(0.022)EDIK	PPRPIKESPTLSEDI	0.995982	2	7.65876e-07	155.54	94.777	135.98	-0.75693	NA	5562700	5665100	NA	NA	2979300	NA	2723400	732080	2153300	2888600	2760200
A0A1P8AVN7		non-specific serine/threonine protein kinase	S	350	___2	S(0.001)S(0.001)DALEVPPRPIKES(0.996)PT(0.979)LS(0.022)EDIK	PPRPIKESPTLSEDI	0.995982	2	7.65876e-07	155.54	94.777	135.98	-0.75693	40970000	35983000	48043000	22975000	15775000	17099000	43787000	57946000	NA	15879000	3737800	NA
A0A1P8AVN7		non-specific serine/threonine protein kinase	S	354	___2	SSDALEVPPRPIKES(0.018)PT(0.983)LS(0.998)EDIK	IKESPTLSEDIKART	0.998434	2	7.65876e-07	155.54	94.777	153.25	-1.3627	15681000	14289000	16612000	7440900	7532200	4310900	18280000	16643000	NA	3790200	11009000	NA
A0A1P8AVN7		non-specific serine/threonine protein kinase	T	352	___2	SSDALEVPPRPIKES(0.018)PT(0.983)LS(0.998)EDIK	RPIKESPTLSEDIKA	0.983372	2	1.81918e-06	153.25	97.174	153.25	-1.3627	15015000	NA	14850000	10029000	NA	7953600	18280000	16643000	21554000	NA	8466300	4595000
A0A1P8AVQ6	SIF2		S	553	___1	VEGPPPS(0.026)Y(0.022)MQAS(0.132)DGRS(0.82)PR	MQASDGRSPRSSEPA	0.81951	3	0.0131782	82.942	48.122	57.52	0.088988	50000	50000	50000	50000	50000	50000	NA	NA	4165700	2852700	2870000	NA
A0A1P8AVQ6	SIF2		Y	545	___1	VEGPPPS(0.257)Y(0.57)MQAS(0.148)DGRS(0.025)PR	VEGPPPSYMQASDGR	0.570306	2	0.0282562	88.637	34.403	88.637	-0.92664	4083000	4936400	8004800	NA	11068000	5711600	7769500	NA	6435600	4820600	NA	NA
A0A1P8AVS2		Translation initiation factor eIF2B subunit alpha	S	34	___1	SPS(1)FILDER	SMWRRSPSFILDERR	0.999921	2	0.000619103	147.3	97.279	119.27	-0.016156	5421500	6525500	6746500	7819300	5739000	2857800	3484600	2384400	3003500	3309300	2427100	NA
A0A1P8AVS2		Translation initiation factor eIF2B subunit alpha	S	43	___2	RS(0.029)S(0.971)NS(0.977)PPMADT(0.013)T(0.01)R	ILDERRSSNSPPMAD	0.971285	2	0.00564598	114.54	73.737	90.476	0.083297	50000	50000	50000	8991200	7675700	943090	NA	NA	4285700	50000	50000	50000
A0A1P8AVS2		Translation initiation factor eIF2B subunit alpha	S	61	___1	GPFQNPDS(0.9)IS(0.091)AY(0.007)Y(0.002)QTR	GPFQNPDSISAYYQT	0.899788	2	0.000248399	146.2	76.821	130.29	-0.04954	50000	50000	50000	4522100	5331700	NA	50000	50000	50000	NA	5257700	2599100
A0A1P8AVS2		Translation initiation factor eIF2B subunit alpha	T	51	___2	RS(0.042)S(0.954)NS(0.006)PPMADT(0.806)T(0.193)R	NSPPMADTTRGPFQN	0.805673	2	0.00564598	114.54	73.737	114.54	0.44692	50000	50000	50000	NA	7675700	943090	NA	NA	4285700	3288900	NA	3252000
A0A1P8AW69	KTN80.1	Katanin p80 WD40 repeat-containing subunit B1 homolog KTN80.1	S	404	___2	Y(0.153)S(0.251)S(0.324)T(0.115)S(0.148)RDS(0.034)DS(0.927)GEES(0.047)SYSER	STSRDSDSGEESSYS	0.927302	2	0.00717415	109.37	56.045	90.718	0.4746	NA	4114200	NA	3343500	NA	5089000	3864600	NA	NA	50000	50000	50000
A0A1P8AWP1			S	547	___1	ALLTDYEDGLGEFGS(1)EDR	DGLGEFGSEDRLKLS	1	2	4.93859e-14	186.98	142.05	159.54	-0.47643	50000	50000	50000	50000	50000	50000	NA	21350000	NA	13762000	10251000	NA
A0A1P8AWS5	SIF1		S	364	___1	GPPAAYVQAS(1)NGR	PAAYVQASNGRSRRS	1	2	9.71419e-06	169.58	129.62	169.58	-0.36949	50000	50000	50000	10359000	9764300	11141000	50000	50000	50000	8519000	5521600	8962000
A0A1P8B0B7	IQD29	Protein IQ-DOMAIN 29	S	101	___2	QLS(0.221)GDIEGDES(0.507)S(0.488)NVNLES(0.822)GNDS(0.961)EEVKLEEAAT(0.001)K	NLESGNDSEEVKLEE	0.960768	3	4.03512e-06	91.001	47.106	64.415	1.0525	50000	50000	50000	NA	NA	12405000	13622000	NA	10175000	NA	14673000	16694000
A0A1P8B0B7	IQD29	Protein IQ-DOMAIN 29	S	101	___3	QLS(0.221)GDIEGDES(0.507)S(0.488)NVNLES(0.822)GNDS(0.961)EEVKLEEAAT(0.001)K	NLESGNDSEEVKLEE	0.960768	3	4.03512e-06	91.001	47.106	64.415	1.0525	9332500	15776000	14545000	NA	6040800	4920000	13892000	21116000	NA	50000	50000	50000
A0A1P8B0B7	IQD29	Protein IQ-DOMAIN 29	S	469	___2	IQEPDAQIS(0.999)S(1)ENGNVAS(0.001)ENTKPSDR	QEPDAQISSENGNVA	0.999346	3	3.27858e-12	171.42	131.76	54.985	-1.6252	3209400	3619500	3309700	NA	2948100	NA	4554600	3319700	3868200	NA	3913000	3556000
A0A1P8B0B7	IQD29	Protein IQ-DOMAIN 29	S	470	___1	IQEPDAQIS(0.999)S(1)ENGNVAS(0.001)ENTKPSDR	EPDAQISSENGNVAS	0.999597	3	3.27858e-12	171.42	131.76	54.985	-1.6252	36892000	45023000	55361000	26332000	32062000	19250000	53900000	36583000	46687000	17162000	17744000	29124000
A0A1P8B0B7	IQD29	Protein IQ-DOMAIN 29	S	470	___2	IQEPDAQIS(0.999)S(1)ENGNVAS(0.001)ENTKPSDR	EPDAQISSENGNVAS	0.999597	3	3.27858e-12	171.42	131.76	54.985	-1.6252	3209400	3619500	3309700	NA	2948100	NA	4554600	3319700	3868200	NA	3913000	3556000
A0A1P8B0B7	IQD29	Protein IQ-DOMAIN 29	S	505	___1	IENHHQDDGLTQS(1)GR	QDDGLTQSGRKIPSY	0.999977	2	4.10312e-10	188.16	139.94	158.45	0.24327	16209000	15591000	26372000	21000000	15069000	10476000	12443000	10808000	NA	11578000	15280000	NA
A0A1P8B0B7	IQD29	Protein IQ-DOMAIN 29	S	579	___2	S(1)FSS(0.002)S(0.998)KDIGDK	GSMNSDRSFSSSKDI	0.999506	2	0.00891868	118.52	59.888	109.95	-0.22823	5543500	6341300	7713800	2650000	1798800	1684900	9966700	8285300	9608100	50000	50000	50000
A0A1P8B0B7	IQD29	Protein IQ-DOMAIN 29	S	583	___1	S(1)FSS(0.002)S(0.998)KDIGDK	SDRSFSSSKDIGDKS	0.997864	2	0.000527836	154.36	69.67	109.95	-0.22823	6261600	5896100	6912200	3390300	4230700	2990100	8257200	8450100	NA	50000	50000	50000
A0A1P8B0B7	IQD29	Protein IQ-DOMAIN 29	S	583	___2	S(1)FSS(0.002)S(0.998)KDIGDK	SDRSFSSSKDIGDKS	0.997864	2	0.000527836	154.36	69.67	109.95	-0.22823	5543500	6341300	7713800	2650000	1798800	1684900	9966700	8285300	9608100	50000	50000	50000
A0A1P8B0B7	IQD29	Protein IQ-DOMAIN 29	S	583	___3	S(1)FSS(0.002)S(0.998)KDIGDK	SDRSFSSSKDIGDKS	0.997864	2	0.000527836	154.36	69.67	109.95	-0.22823	3985400	7133200	NA	50000	50000	50000	50000	50000	50000	50000	50000	50000
A0A1P8B0B7	IQD29	Protein IQ-DOMAIN 29	S	82	___3	QLS(1)GDIEGDES(1)S(1)NVNLES(0.136)GNDS(0.864)EEVKLEEAATK	VIAEKQLSGDIEGDE	1	3	4.03512e-06	91.001	47.106	91.001	-1.399	9332500	15776000	14545000	NA	6040800	4920000	13892000	21116000	NA	50000	50000	50000
A0A1P8B0B7	IQD29	Protein IQ-DOMAIN 29	S	90	___2	QLS(1)GDIEGDES(1)S(1)NVNLES(0.136)GNDS(0.864)EEVKLEEAATK	GDIEGDESSNVNLES	0.999975	3	1.64938e-06	103.85	66.438	91.001	-1.399	50000	50000	50000	NA	NA	12405000	13622000	NA	10175000	NA	14673000	16694000
A0A1P8B0B7	IQD29	Protein IQ-DOMAIN 29	S	90	___3	QLS(1)GDIEGDES(1)S(1)NVNLES(0.136)GNDS(0.864)EEVKLEEAATK	GDIEGDESSNVNLES	0.999975	3	1.64938e-06	103.85	66.438	91.001	-1.399	9332500	15776000	14545000	NA	6040800	4920000	13892000	21116000	NA	50000	50000	50000
A0A1P8B0B7	IQD29	Protein IQ-DOMAIN 29	S	91	___2	QLS(1)GDIEGDES(1)S(1)NVNLES(0.136)GNDS(0.864)EEVKLEEAATK	DIEGDESSNVNLESG	0.999975	3	1.64938e-06	103.85	66.438	91.001	-1.399	50000	50000	50000	NA	NA	12405000	13622000	NA	10175000	NA	14673000	16694000
A0A1P8B0B7	IQD29	Protein IQ-DOMAIN 29	S	91	___3	QLS(1)GDIEGDES(1)S(1)NVNLES(0.136)GNDS(0.864)EEVKLEEAATK	DIEGDESSNVNLESG	0.999975	3	1.64938e-06	103.85	66.438	91.001	-1.399	9332500	15776000	14545000	NA	6040800	4920000	13892000	21116000	NA	50000	50000	50000
A0A1P8B0B7	IQD29	Protein IQ-DOMAIN 29	S	97	___3	QLS(0.013)GDIEGDES(0.578)S(0.578)NVNLES(0.917)GNDS(0.895)EEVKLEEAAT(0.018)K	SSNVNLESGNDSEEV	0.917045	3	0.00150647	64.415	37.515	52.549	0.98983	14339000	23750000	14924000	50000	50000	50000	50000	50000	50000	50000	50000	50000
A0A1P8B0L2			S	36	___1	S(1)PLTEHISANTNIQR	PMQTSTRSPLTEHIS	0.999953	2	0.000371814	141.85	84.438	141.85	-0.063609	2449000	2035100	2896600	2206000	2054300	1775900	2808700	1254000	NA	1092600	1907400	NA
A0A1P8B0L2			S	569	___1	LCS(0.766)PS(0.112)S(0.112)DANILPDDES(0.009)FPVDHESTEGNPGHQK	QTASRLCSPSSDANI	0.766158	3	0.00195501	61.03	40.529	58.11	-0.70553	3862900	NA	6164000	50000	50000	50000	50000	50000	50000	50000	50000	50000
A0A1P8B0L2			S	662	___1	DNGS(0.999)PFS(0.001)EIYLHNDSLEPGANK	GTQRDNGSPFSEIYL	0.998572	3	0.00323034	81.89	47.005	81.89	0.7372	2288300	2797600	NA	50000	50000	50000	3243500	2135000	2173200	1559200	1231100	NA
A0A1P8B0L2			S	684	___1	LQGS(1)PSEAPVER	GANKLQGSPSEAPVE	0.999914	2	0.00028357	148.89	109.02	148.89	-0.33598	10138000	9986500	14223000	16353000	14799000	7538600	10600000	10500000	6995400	6873500	9191000	5308100
A0A1P8B0L2			T	552	___1	SGQNLGYSDLGAS(0.042)T(0.938)S(0.02)DGLPCGNK	YSDLGASTSDGLPCG	0.937581	2	7.66798e-12	176.39	122.15	176.39	-1.2069	50000	50000	50000	NA	9305500	NA	NA	5556900	9895900	NA	7180100	8090300
A0A1P8B0L2			Y	1014	___3	S(0.248)Y(0.752)VIWLMY(1)INS(1)R	VKHSSRSYVIWLMYI	0.752035	2	0.0299335	78.505	23.309	75.911	2.7766	50000	50000	50000	NA	3810100	NA	50000	50000	50000	3570300	2609400	NA
A0A1P8B0L2			Y	1020	___3	S(0.248)Y(0.752)VIWLMY(1)INS(1)R	SYVIWLMYINSRGQL	0.999999	2	0.0299335	78.505	23.309	75.911	2.7766	50000	50000	50000	NA	3810100	NA	50000	50000	50000	3570300	2609400	NA
A0A1P8B0W0	At2g20873		Y	12	___1	MANET(0.002)AS(0.021)KVAGY(0.971)LS(0.003)NQDS(0.003)R	TASKVAGYLSNQDSR	0.971253	2	0.0187259	83.891	17.602	83.891	3.8362	49549000	62139000	80508000	43823000	46217000	30013000	NA	65649000	NA	38127000	NA	NA
A0A1P8B118			S	547	___1	IDY(0.008)GS(0.992)DETENNIVSTR	NVKIDYGSDETENNI	0.991578	2	0.000261265	145.69	90.032	145.69	1.0131	NA	5973700	8924000	50000	50000	50000	NA	NA	4415500	8515700	NA	NA
A0A1P8B1V0			S	108	___1	SNGS(0.986)GS(0.014)PFR	VTPRSNGSGSPFRSA	0.986332	2	0.00289605	120.63	74.866	120.63	0.18304	1009200	NA	NA	NA	NA	1249600	NA	2519000	2354700	1224700	1416000	1335100
A0A1P8B1V0			S	154	___1	S(0.005)RS(0.995)PAPYNTHER	FHPFRSRSPAPYNTH	0.994596	2	0.00105148	142.95	70.74	126.09	0.56712	4847500	5048700	14321000	9469900	7302300	NA	7296200	NA	NA	50000	50000	50000
A0A1P8B1V0			S	185	___1	NRPS(0.99)S(0.009)PFHPS(0.001)QS(0.001)R	VTSRNRPSSPFHPSQ	0.990405	2	0.000371322	154.23	80.511	110.51	-0.7382	9367700	12984000	NA	11920000	11115000	8997200	10168000	3791300	NA	8184200	11155000	NA
A0A1P8B1V0			S	185	___3	NRPS(0.99)S(0.009)PFHPS(0.001)QS(0.001)R	VTSRNRPSSPFHPSQ	0.990405	2	0.000371322	154.23	80.511	110.51	-0.7382	NA	48410000	50510000	49546000	NA	NA	50000	50000	50000	NA	33283000	NA
A0A1P8B1V0			S	193	___3	NRPS(0.258)S(0.739)PFHPS(0.397)QS(0.751)RS(0.854)PPPHAR	SPFHPSQSRSPPPHA	0.751182	3	0.00860398	91.202	51.815	73.058	-1.5681	45299000	48410000	50510000	49546000	NA	NA	NA	NA	24708000	NA	33283000	NA
A0A1P8B1V0			S	195	___3	NRPS(0.679)S(0.32)PFHPS(0.318)QS(0.741)RS(0.942)PPPHAR	FHPSQSRSPPPHART	0.94208	3	0.00860398	91.202	51.815	91.202	-2.0327	45299000	48410000	50510000	49546000	NA	NA	NA	NA	24708000	50000	50000	50000
A0A1P8B1V0			S	24	___2	S(0.013)AS(0.978)KS(0.01)NPS(0.973)S(0.027)PPHLAEGR	LFGHKSASKSNPSSP	0.977572	2	8.37342e-41	241.79	171.91	234.51	0.72764	NA	NA	36455000	41304000	73576000	55045000	50000	50000	50000	51275000	NA	63598000
A0A1P8B1V0			S	26	___1	S(1)NPS(0.995)S(0.005)PPHLAEGR	GHKSASKSNPSSPPH	1	2	1.5061e-30	232.01	172.76	164.63	0.13636	50000	50000	50000	6846600	4949000	2805600	1483400	825620	5667800	1858400	1966300	NA
A0A1P8B1V0			S	26	___2	S(1)NPS(0.995)S(0.005)PPHLAEGR	GHKSASKSNPSSPPH	1	2	1.5061e-30	232.01	172.76	164.63	0.13636	32997000	41464000	42586000	48888000	45150000	32023000	31334000	32291000	32241000	33581000	29338000	32232000
A0A1P8B1V0			S	29	___2	S(1)NPS(0.995)S(0.005)PPHLAEGR	SASKSNPSSPPHLAE	0.994801	2	8.37342e-41	241.79	171.91	164.63	0.13636	32997000	41464000	42586000	NA	45150000	32023000	31334000	32291000	32241000	33581000	29338000	NA
A0A1P8B1V0			S	30	___1	SNPS(0.036)S(0.964)PPHLAEGR	ASKSNPSSPPHLAEG	0.96366	2	1.84481e-06	181.32	123.69	158.52	-2.9102	50000	50000	50000	50000	50000	50000	23163000	6126100	NA	NA	NA	3800800
A0A1P8B1V0			S	30	___2	SNPS(0.036)S(0.964)PPHLAEGR	ASKSNPSSPPHLAEG	0.96366	2	1.84481e-06	181.32	123.69	158.52	-2.9102	NA	20888000	NA	NA	NA	11959000	9313900	13661000	13387000	NA	7955200	NA
A0A1P8B1V0			S	52	___1	S(0.209)ES(0.729)EY(0.062)AFPIS(0.001)DEQTTHWKPQQQASER	FGMKRSESEYAFPIS	0.728583	3	0.000191856	99.093	69.765	76.611	0.23757	5388100	6587100	8421600	50000	50000	50000	50000	50000	50000	50000	50000	50000
A0A1P8B1V0			T	102	___2	EPDEDVT(1)PR	REPDEDVTPRSNGSG	1	2	0.0132129	143.72	52.321	141.71	1.7165	22625000	23634000	29198000	NA	NA	3481500	28112000	23678000	24925000	4820700	6350200	NA
A0A1P8B2G4			S	109	___1	NQS(1)FSVR	SQQMRNQSFSVRSQA	0.999999	2	0.00666297	123.21	64.775	123.21	0.019149	1592500	1632800	2223600	50000	50000	50000	1746100	2431900	1884700	NA	679660	NA
A0A1P8B2K1	MEE20		Y	696	___3	ILQNKS(1)T(1)Y(1)EK	ILQNKSTYEKLIDVF	1	2	0.0289124	108.9	39.302	108.9	-1.2258	25898000	40522000	25388000	32445000	28997000	21339000	45407000	30871000	28312000	19417000	32418000	29291000
A0A1P8B2T9			S	122	___2	S(0.322)S(0.466)S(0.211)SS(0.064)S(0.936)WGFVDPDLQR	GRSSSSSSWGFVDPD	0.935799	2	0.00232342	126.07	65.82	126.07	0.12417	NA	7138100	NA	50000	50000	50000	NA	4404000	4578200	NA	2022200	NA
A0A1P8B2T9			S	73	___1	TSDLQQY(0.017)S(0.983)AHR	TSDLQQYSAHRRSDG	0.98314	2	0.00234464	119.21	66.2	119.21	-1.1143	50000	50000	50000	10728000	13736000	6532600	50000	50000	50000	10409000	9640700	NA
A0A1P8B2T9			S	96	___1	SYS(0.998)T(0.002)SYTDYPTR	MQDLRSYSTSYTDYP	0.997546	2	5.09912e-12	196.15	152.71	176.87	0.37081	9147500	10078000	12638000	8396300	10161000	5615500	14120000	7638700	10499000	9831000	15057000	12001000
A0A1P8B2U5	SDJ2		T	341	___1	SNNGVGVNS(0.008)DGT(0.992)PK	VGVNSDGTPKKRGRG	0.991907	2	5.90187e-05	161.94	105.65	161.94	2.8253	5099500	4272500	NA	5770000	5161300	NA	4190700	NA	6233500	NA	NA	5624200
A0A1P8B3G3			S	408	___1	NVVQS(1)S(1)DDDEEGEGDDNDLEIHPIFAR	RRRNVVQSSDDDEEG	1	3	3.77621e-05	105.65	63.464	70.295	1.0078	NA	6517200	8173200	7331100	12555000	9039200	NA	6832300	6695300	6242300	8378500	10926000
A0A1P8B3G3			S	408	___2	NVVQS(1)S(1)DDDEEGEGDDNDLEIHPIFAR	RRRNVVQSSDDDEEG	1	3	3.77621e-05	105.65	63.464	70.295	1.0078	NA	5901100	NA	7896700	9519900	11151000	4709600	3887500	5121700	7059300	NA	5717400
A0A1P8B3G3			S	409	___1	NVVQS(1)S(1)DDDEEGEGDDNDLEIHPIFAR	RRNVVQSSDDDEEGE	1	3	3.77621e-05	105.65	63.464	70.295	1.0078	NA	6517200	8173200	7331100	12555000	9039200	NA	6832300	6695300	6242300	8378500	10926000
A0A1P8B3G3			S	409	___2	NVVQS(1)S(1)DDDEEGEGDDNDLEIHPIFAR	RRNVVQSSDDDEEGE	1	3	3.77621e-05	105.65	63.464	70.295	1.0078	NA	5901100	NA	7896700	9519900	11151000	4709600	3887500	5121700	7059300	NA	5717400
A0A1P8B3W0	DL3935W		S	10	___2	ADQTS(0.059)DS(0.006)T(0.058)S(0.877)PVAPLSVS(0.309)S(0.675)PT(0.015)AT(0.001)K	DQTSDSTSPVAPLSV	0.877212	2	1.78856e-31	225.39	163.57	225.39	-1.3139	NA	NA	4164500	13493000	14617000	NA	50000	50000	50000	NA	12952000	NA
A0A1P8B3W0	DL3935W		S	142	___1	TTLNQQQDDVSAS(1)LK	QQDDVSASLKSLGLQ	0.999798	2	1.68323e-05	165.58	105.24	165.58	0.7817	50000	50000	50000	1821200	2781000	1156600	591480	NA	391790	NA	1901100	1068100
A0A1P8B3W0	DL3935W		S	16	___1	ADQTSDSTSPVAPLS(0.93)VS(0.034)S(0.024)PT(0.007)AT(0.003)K	TSPVAPLSVSSPTAT	0.930011	3	0.000249603	100.7	57.398	100.7	1.6412	1534900	NA	3632700	8025200	NA	NA	NA	NA	1134600	50000	50000	50000
A0A1P8B3W0	DL3935W		S	170	___1	SEVTEEKVEALS(0.977)T(0.023)DDNAK	EEKVEALSTDDNAKE	0.977303	2	5.12344e-193	346.13	251.68	346.13	-1.082	4369300	4329200	6528400	3636400	4077900	2687300	2427600	3772000	4451800	2611800	2901000	1567700
A0A1P8B3W0	DL3935W		S	19	___1	ADQTSDSTSPVAPLSVS(0.077)S(0.768)PT(0.077)AT(0.077)K	VAPLSVSSPTATKKD	0.768073	2	8.77656e-208	344.73	254.81	319.18	0.018424	6519100	NA	10266000	18961000	24496000	9907300	NA	NA	9568300	11552000	22081000	NA
A0A1P8B3W0	DL3935W		S	19	___2	ADQTSDSTSPVAPLSVS(0.077)S(0.768)PT(0.077)AT(0.077)K	VAPLSVSSPTATKKD	0.768073	2	8.77656e-208	344.73	254.81	319.18	0.018424	NA	NA	4164500	13493000	14617000	9578200	50000	50000	50000	NA	12952000	NA
A0A1P8B474	ATFDB28		Y	111	___3	DS(0.705)RY(0.705)NLY(0.916)VMNLFT(0.674)R	LFMRDSRYNLYVMNL	0.704987	3	0.0535765	49.627	6.5969	49.627	1.3614	50000	50000	50000	50000	50000	50000	NA	851090	1032800	50000	50000	50000
A0A1P8B474	ATFDB28		Y	114	___3	DS(0.705)RY(0.705)NLY(0.916)VMNLFT(0.674)R	RDSRYNLYVMNLFTR	0.916337	3	0.0535765	49.627	6.5969	49.627	1.3614	50000	50000	50000	50000	50000	50000	NA	851090	1032800	50000	50000	50000
A0A1P8B4A5			S	450	___1	FTFVT(0.001)T(0.009)T(0.03)S(0.738)S(0.222)LER	FTFVTTTSSLERMSP	0.737906	2	0.00281503	117.03	67.529	117.03	0.31735	1535700	1685700	2786400	NA	1666000	NA	1503300	993290	1376500	NA	884540	NA
A0A1P8B4A5			S	456	___1	MS(1)PNSEHDIPEAK	TSSLERMSPNSEHDI	0.999984	2	0.000277512	148.18	85.499	148.18	0.47415	6673300	11431000	10275000	10786000	16617000	7840700	10844000	7182000	6072700	50000	50000	50000
A0A1P8B4A5			S	477	___1	QSQS(0.997)GPLT(0.003)SR	PLRRQSQSGPLTSRT	0.996552	2	0.00180835	130.44	58.205	124.6	-0.09592	NA	25518000	23207000	50000	50000	50000	NA	12215000	NA	50000	50000	50000
A0A1P8B4A5			S	487	___1	TVLS(0.761)HS(0.029)AS(0.21)EK	LTSRTVLSHSASEKS	0.760758	2	0.00144615	130.01	66.312	121.36	-0.036272	50000	50000	50000	NA	NA	10341000	12228000	8078600	NA	NA	NA	4166300
A0A1P8B4A5			S	491	___1	TVLS(0.003)HS(0.014)AS(0.983)EK	TVLSHSASEKSHIFE	0.982569	2	0.000478832	150.51	80.861	150.51	0.16889	16654000	14674000	20341000	NA	17120000	NA	50000	50000	50000	8483400	6394700	NA
A0A1P8B4A5			S	515	___1	APS(1)FS(1)GPLNLSTR	PTVRRAPSFSGPLNL	1	2	6.97649e-08	180.61	137.82	95.822	0.10765	11708000	12854000	27143000	16181000	14130000	12771000	9590300	8711200	8812900	7347500	7809200	5731100
A0A1P8B4A5			S	515	___2	APS(1)FS(1)GPLNLSTR	PTVRRAPSFSGPLNL	1	2	6.97649e-08	180.61	137.82	95.822	0.10765	6787700	8768300	7303200	NA	NA	2259700	4165000	6018700	5767400	NA	NA	1779300
A0A1P8B4A5			S	517	___1	APS(1)FS(1)GPLNLSTR	VRRAPSFSGPLNLST	0.999986	2	9.56732e-08	177.93	125.83	95.822	0.10765	3151800	NA	NA	1926300	2114300	1455800	4351300	5586100	NA	NA	3452300	NA
A0A1P8B4A5			S	517	___2	APS(1)FS(1)GPLNLSTR	VRRAPSFSGPLNLST	0.999986	2	9.56732e-08	177.93	125.83	95.822	0.10765	6787700	8768300	7303200	NA	NA	2259700	4165000	6018700	5767400	NA	NA	1779300
A0A1P8B4A5			S	527	___1	AS(0.998)S(0.002)NSLSAPIK	LNLSTRASSNSLSAP	0.9982	2	0.00394029	110.98	66.6	110.98	0.31182	NA	NA	1845100	3222900	3713500	2984600	50000	50000	50000	50000	50000	50000
A0A1P8B4A5			S	532	___1	ASSNSLS(1)APIK	RASSNSLSAPIKYSG	0.999999	2	2.90183e-11	193.15	126.23	171.26	0.32475	9447000	10015000	9749100	5771900	5377200	NA	4423400	9613000	7802200	NA	NA	3852200
A0A1P8B4A5			S	581	___1	RS(1)PQATPLR	LSIVPRRSPQATPLR	0.999995	2	0.0034141	147.62	69.135	123.62	-0.093309	12012000	NA	14259000	5943900	9015600	4781100	10329000	7429000	NA	5485400	7053700	NA
A0A1P8B4A5			S	592	___1	SAS(1)VGNWILEPK	TPLRKSASVGNWILE	0.999997	2	2.48482e-18	212.1	169.86	212.1	-0.60193	6342500	6029500	7221100	9038100	10510000	5933000	3006200	3210400	3641000	3864700	4899400	2825000
A0A1P8B4A5			S	670	___1	S(0.008)DS(0.992)NGNVEPVASER	PPLPRSDSNGNVEPV	0.991708	2	7.25868e-16	201.72	94.633	201.72	-1.001	41823000	51784000	64735000	47587000	51175000	35073000	8349100	NA	23782000	23728000	18813000	11228000
A0A1P8B4J0	At4g26415	DUF3741 domain-containing protein	S	274	___1	PIGAVGS(0.93)PS(0.07)R	RPIGAVGSPSRMGGW	0.929586	2	0.00199817	123.67	64.466	123.67	-0.42091	1305900	NA	NA	NA	953340	352820	NA	2785500	NA	1015100	NA	580430
A0A1P8B4J0	At4g26415	DUF3741 domain-containing protein	S	276	___1	PIGAVGS(0.026)PS(0.974)R	IGAVGSPSRMGGWPT	0.973836	2	0.00247791	118.77	56.052	84.821	-0.39637	NA	1334500	2803800	50000	50000	50000	1633400	NA	NA	50000	50000	50000
A0A1P8B4J0	At4g26415	DUF3741 domain-containing protein	S	51	___2	NDVGPS(1)VTPENTPFGGGS(1)PR	QKNDVGPSVTPENTP	0.999973	2	2.05895e-25	214.25	141.59	192.16	-1.5823	7739100	8010800	8301700	4322400	NA	3371000	9561300	8806400	11986000	4493200	3982500	4698300
A0A1P8B4J0	At4g26415	DUF3741 domain-containing protein	S	51	___3	NDVGPS(1)VTPENTPFGGGS(1)PR	QKNDVGPSVTPENTP	0.999973	2	2.05895e-25	214.25	141.59	192.16	-1.5823	50000	50000	50000	NA	3836700	3327500	6800600	NA	NA	3482300	3496200	NA
A0A1P8B4J0	At4g26415	DUF3741 domain-containing protein	S	63	___1	NDVGPS(0.995)VT(0.005)PENT(1)PFGGGS(1)PR	NTPFGGGSPRTLEEM	1	2	7.39813e-109	297.3	216.57	135.86	2.1807	7828500	5318400	9715700	6753200	7433600	4822000	5508800	6947900	6658100	5202900	4208300	3783800
A0A1P8B4J0	At4g26415	DUF3741 domain-containing protein	S	63	___2	NDVGPS(0.995)VT(0.005)PENT(1)PFGGGS(1)PR	NTPFGGGSPRTLEEM	1	2	7.39813e-109	297.3	216.57	135.86	2.1807	7739100	8010800	8301700	4322400	NA	3371000	9561300	8806400	11986000	4493200	3982500	4698300
A0A1P8B4J0	At4g26415	DUF3741 domain-containing protein	S	63	___3	NDVGPS(0.995)VT(0.005)PENT(1)PFGGGS(1)PR	NTPFGGGSPRTLEEM	1	2	7.39813e-109	297.3	216.57	135.86	2.1807	NA	5963400	NA	NA	3836700	3327500	6800600	NA	9183300	3482300	3496200	NA
A0A1P8B4J0	At4g26415	DUF3741 domain-containing protein	T	57	___3	NDVGPS(0.995)VT(0.005)PENT(1)PFGGGS(1)PR	PSVTPENTPFGGGSP	0.999949	2	0.00140955	135.86	91.477	135.86	2.1807	NA	5963400	NA	NA	3836700	3327500	6800600	NA	9183300	3482300	3496200	NA
A0A1P8B4Y6			S	122	___1	EPLASEEDGTKDES(1)EEKEDVK	EDGTKDESEEKEDVK	0.999935	2	4.14245e-58	251.56	162.57	214.94	-2.0138	3914200	7718700	10421000	7055100	7260700	5779600	7840100	NA	NA	4952400	7168800	NA
A0A1P8B4Y6			S	134	___2	VNS(1)DS(1)DS(1)DDDEQDNQNKEK	DVKKKVNSDSDSDDD	1	2	2.63828e-145	325.06	235.18	124.42	0.69652	NA	9076700	7136700	13409000	14602000	14192000	1943300	2075700	9245100	10385000	7341900	5087600
A0A1P8B4Y6			S	134	___3	VNS(1)DS(1)DS(1)DDDEQDNQNKEK	DVKKKVNSDSDSDDD	1	2	2.63828e-145	325.06	235.18	124.42	0.69652	NA	44605000	43355000	43423000	37908000	34667000	NA	30879000	40171000	23774000	21144000	285680
A0A1P8B4Y6			S	136	___2	VNS(1)DS(1)DS(1)DDDEQDNQNKEK	KKKVNSDSDSDDDEQ	1	2	1.05802e-11	191.07	126.85	124.42	0.69652	NA	1956100	1047200	NA	3608500	NA	1060500	NA	2557000	3945700	2638600	2588500
A0A1P8B4Y6			S	136	___3	VNS(1)DS(1)DS(1)DDDEQDNQNKEK	KKKVNSDSDSDDDEQ	1	2	1.05802e-11	191.07	126.85	124.42	0.69652	NA	44605000	43355000	43423000	37908000	34667000	NA	30879000	40171000	23774000	21144000	285680
A0A1P8B4Y6			S	138	___2	VNS(1)DS(1)DS(1)DDDEQDNQNKEK	KVNSDSDSDDDEQDN	1	2	2.63828e-145	325.06	235.18	124.42	0.69652	NA	9076700	7136700	13409000	14602000	14192000	1943300	2075700	9245100	10385000	7341900	5087600
A0A1P8B4Y6			S	138	___3	VNS(1)DS(1)DS(1)DDDEQDNQNKEK	KVNSDSDSDDDEQDN	1	2	2.63828e-145	325.06	235.18	124.42	0.69652	NA	44605000	43355000	43423000	37908000	34667000	NA	30879000	40171000	23774000	21144000	285680
A0A1P8B590	IQD19	Protein IQ-DOMAIN 19	S	383	___1	SSS(1)QLGSNTAK	VRMQRSSSQLGSNTA	0.999913	2	0.000184029	155.47	86.627	155.47	-0.44605	19257000	8063700	24952000	16512000	14352000	11143000	NA	16462000	13732000	7603100	17440000	10950000
A0A1P8B5A6			T	126	___1	HAET(1)DDELMEK	LVDKHAETDDELMEK	1	2	0.000510512	158.25	97.425	125.36	-0.069007	NA	3437100	4976600	3529100	5101300	3369100	3266100	3564700	NA	2851400	2271700	NA
A0A1P8B5D8			S	116	___1	MEAMSYEPETNAPS(0.007)S(0.898)PY(0.095)HPAGNR	PETNAPSSPYHPAGN	0.898306	3	7.59766e-31	216.58	166.69	208.77	-0.66005	64634000	78638000	93249000	95643000	105100000	51611000	54976000	NA	NA	53016000	NA	NA
A0A1P8B5D8			S	150	___1	S(1)NASPFHPFR	MYEADTRSNASPFHP	0.999994	2	0.000492567	150.04	98.791	107.34	0.85267	558840	NA	5370100	3598300	4650900	3511100	2311800	NA	NA	2855700	2413400	NA
A0A1P8B5D8			S	153	___1	SNAS(1)PFHPFR	ADTRSNASPFHPFRS	0.999917	2	0.00177472	126.12	64.774	100.09	0.71161	2717700	3272200	NA	NA	2802700	NA	NA	1467500	2178700	1974000	2641700	NA
A0A1P8B5D8			S	160	___2	SNASPFHPFRS(1)PS(1)PS(0.998)PFHT(0.002)PDR	SPFHPFRSPSPSPFH	0.999552	3	2.0657e-09	142.85	103.03	97.784	-0.18253	6721500	6768900	5476800	17217000	15788000	10108000	NA	7652500	NA	15454000	17225000	12915000
A0A1P8B5D8			S	160	___3	SNASPFHPFRS(1)PS(1)PS(0.998)PFHT(0.002)PDR	SPFHPFRSPSPSPFH	0.999552	3	2.0657e-09	142.85	103.03	97.784	-0.18253	24541000	9673600	23838000	34276000	36274000	22170000	23997000	20217000	5891400	33970000	37736000	20274000
A0A1P8B5D8			S	162	___1	SNASPFHPFRS(1)PS(1)PS(0.998)PFHT(0.002)PDR	FHPFRSPSPSPFHTP	0.999995	3	1.08259e-07	176.87	82.468	97.784	-0.18253	7472200	8083300	14570000	38859000	38396000	20737000	10600000	7361600	7688300	30629000	27475000	22463000
A0A1P8B5D8			S	162	___2	SNASPFHPFRS(1)PS(1)PS(0.998)PFHT(0.002)PDR	FHPFRSPSPSPFHTP	0.999995	3	1.08259e-07	176.87	82.468	97.784	-0.18253	6721500	6768900	5476800	17217000	15788000	10108000	NA	7652500	NA	NA	17225000	12915000
A0A1P8B5D8			S	162	___3	SNASPFHPFRS(1)PS(1)PS(0.998)PFHT(0.002)PDR	FHPFRSPSPSPFHTP	0.999995	3	1.08259e-07	176.87	82.468	97.784	-0.18253	19234000	3918200	23838000	23314000	30820000	23589000	17653000	12061000	NA	33970000	30623000	20274000
A0A1P8B5D8			S	164	___2	SNAS(0.01)PFHPFRS(0.991)PS(0.999)PS(0.999)PFHT(1)PDR	PFRSPSPSPFHTPDR	0.999066	3	2.0657e-09	142.85	103.03	76.106	1.1067	50000	50000	50000	4086600	NA	3387300	1043000	NA	NA	4675100	5549700	4270000
A0A1P8B5D8			S	164	___3	SNAS(0.01)PFHPFRS(0.991)PS(0.999)PS(0.999)PFHT(1)PDR	PFRSPSPSPFHTPDR	0.999066	3	2.0657e-09	142.85	103.03	76.106	1.1067	14512000	5755400	10691000	29758000	32080000	26325000	19746000	19112000	5891400	35713000	31544000	20274000
A0A1P8B5D8			S	190	___1	DHYDMYEPEANTMLQNS(1)APGS(1)PFHPAGSR	ANTMLQNSAPGSPFH	0.999954	3	4.23654e-09	153.52	124.83	153.52	3.8552	18749000	NA	NA	27223000	34608000	NA	NA	24839000	23202000	21503000	26347000	NA
A0A1P8B5D8			S	190	___2	DHYDMYEPEANTMLQNS(1)APGS(1)PFHPAGSR	ANTMLQNSAPGSPFH	0.999954	3	4.23654e-09	153.52	124.83	153.52	3.8552	NA	NA	4304200	10336000	7074900	4830000	50000	50000	50000	6143300	8331700	4867800
A0A1P8B5D8			S	194	___1	DHYDMYEPEANTMLQNS(1)APGS(1)PFHPAGSR	LQNSAPGSPFHPAGS	0.999943	3	5.49981e-09	159.54	139.52	153.52	3.8552	NA	29308000	34896000	NA	NA	16201000	21664000	NA	NA	50000	50000	50000
A0A1P8B5D8			S	194	___2	DHYDMYEPEANTMLQNS(1)APGS(1)PFHPAGSR	LQNSAPGSPFHPAGS	0.999943	3	5.49981e-09	159.54	139.52	153.52	3.8552	13293000	22171000	22155000	29951000	24470000	13450000	20712000	19544000	25612000	25578000	33459000	24042000
A0A1P8B5D8			S	194	___3	DHYDMYEPEANTMLQNS(1)APGS(1)PFHPAGSR	LQNSAPGSPFHPAGS	0.999943	3	5.49981e-09	159.54	139.52	153.52	3.8552	50000	50000	50000	50000	50000	50000	NA	3473500	2616300	4667400	8471700	3519000
A0A1P8B5D8			S	201	___2	DHYDMY(0.001)EPEANT(0.027)MLQNS(0.042)APGS(0.102)PFHPAGS(0.839)RS(0.859)PPPY(0.129)R	SPFHPAGSRSPPPYR	0.839307	4	1.60041e-05	105.9	74.078	61.525	0.30386	NA	14523000	14864000	50000	50000	50000	10254000	NA	NA	50000	50000	50000
A0A1P8B5D8			S	203	___2	S(1)PPPY(0.788)RT(0.212)PDR	FHPAGSRSPPPYRTP	1	2	0.000119073	121.02	78.178	116.03	0.35064	33223000	40157000	43659000	39429000	45041000	24891000	42610000	39528000	49603000	44980000	49635000	28052000
A0A1P8B5D8			S	203	___3	S(1)PPPY(0.788)RT(0.212)PDR	FHPAGSRSPPPYRTP	1	2	0.000119073	121.02	78.178	116.03	0.35064	50000	50000	50000	50000	50000	50000	NA	3473500	2616300	4667400	8471700	NA
A0A1P8B5D8			S	214	___1	S(0.953)NY(0.047)DKEQFEDLYEQDGDVTPR	YRTPDRRSNYDKEQF	0.952971	3	5.41832e-199	340.96	266.18	102.06	-0.63779	50000	50000	50000	3697700	6346000	8342000	NA	1670000	NA	2627700	NA	8069700
A0A1P8B5D8			S	214	___2	S(0.953)NY(0.047)DKEQFEDLYEQDGDVTPR	YRTPDRRSNYDKEQF	0.952971	3	5.41832e-199	340.96	266.18	102.06	-0.63779	29941000	34166000	44274000	50000	50000	50000	NA	38805000	44058000	NA	49570000	40053000
A0A1P8B5D8			S	214	___3	S(0.953)NY(0.047)DKEQFEDLYEQDGDVTPR	YRTPDRRSNYDKEQF	0.952971	3	5.41832e-199	340.96	266.18	102.06	-0.63779	NA	17819000	NA	NA	21291000	21383000	22652000	15501000	17635000	19450000	20595000	12625000
A0A1P8B5D8			S	236	___1	NS(1)S(1)PPS(1)PFHPAAYK	GDVTPRNSSPPSPFH	1	2	1.02725e-08	156.72	119.76	95.755	0.93218	21992000	NA	5278500	14976000	19916000	2447100	NA	3692200	4242100	14983000	7862800	21259000
A0A1P8B5D8			S	236	___2	NS(1)S(1)PPS(1)PFHPAAYK	GDVTPRNSSPPSPFH	1	2	1.02725e-08	156.72	119.76	95.755	0.93218	NA	33676000	39308000	64309000	66676000	38237000	43724000	NA	48549000	NA	NA	60996000
A0A1P8B5D8			S	236	___3	NS(1)S(1)PPS(1)PFHPAAYK	GDVTPRNSSPPSPFH	1	2	1.02725e-08	156.72	119.76	95.755	0.93218	7040900	8613800	7965400	9681000	9600600	6794200	10959000	6790200	8034400	8343700	9167100	11357000
A0A1P8B5D8			S	237	___1	NS(1)S(1)PPS(1)PFHPAAYK	DVTPRNSSPPSPFHP	1	2	1.02725e-08	150.76	108.76	95.755	0.93218	NA	3504600	31348000	52846000	58922000	32246000	3900600	NA	NA	14983000	45009000	30800000
A0A1P8B5D8			S	237	___2	NS(1)S(1)PPS(1)PFHPAAYK	DVTPRNSSPPSPFHP	1	2	1.02725e-08	150.76	108.76	95.755	0.93218	87310000	99804000	114430000	120990000	125550000	90376000	94211000	92618000	98825000	114610000	117920000	126310000
A0A1P8B5D8			S	237	___3	NS(1)S(1)PPS(1)PFHPAAYK	DVTPRNSSPPSPFHP	1	2	1.02725e-08	150.76	108.76	95.755	0.93218	7040900	8613800	7965400	9681000	9600600	6794200	10959000	6790200	8034400	8343700	9167100	11357000
A0A1P8B5D8			S	240	___1	NS(0.024)S(0.976)PPS(1)PFHPAAYK	PRNSSPPSPFHPAAY	0.999999	2	3.55712e-08	156.72	119.76	146.84	-0.01421	2336200	1681700	1603900	3661200	NA	NA	1259000	NA	NA	806330	NA	2265800
A0A1P8B5D8			S	240	___2	NS(0.024)S(0.976)PPS(1)PFHPAAYK	PRNSSPPSPFHPAAY	0.999999	2	3.55712e-08	156.72	119.76	146.84	-0.01421	87310000	99804000	114430000	120990000	125550000	90376000	94211000	92618000	98825000	114610000	117920000	126310000
A0A1P8B5D8			S	240	___3	NS(0.024)S(0.976)PPS(1)PFHPAAYK	PRNSSPPSPFHPAAY	0.999999	2	3.55712e-08	156.72	119.76	146.84	-0.01421	7040900	8613800	7965400	9681000	9600600	6794200	10959000	6790200	8034400	8343700	9167100	11357000
A0A1P8B5D8			S	26	___2	T(0.003)VS(0.914)KS(0.099)T(0.9)PGS(0.085)PAHPPGAR	LFGKKTVSKSTPGSP	0.913973	2	0.000472717	156.29	88.443	156.29	0.16238	50000	50000	50000	11530000	NA	6771900	NA	NA	6243200	11079000	9808900	NA
A0A1P8B5D8			S	28	___1	S(1)T(1)PGS(0.001)PAHPPGAR	GKKTVSKSTPGSPAH	0.999616	2	0.000323409	156.08	86.819	104.42	-0.33358	7465400	NA	NA	50000	50000	50000	10021000	8288600	9090500	29050000	30041000	NA
A0A1P8B5D8			S	28	___2	S(1)T(1)PGS(0.001)PAHPPGAR	GKKTVSKSTPGSPAH	0.999616	2	0.000323409	156.08	86.819	104.42	-0.33358	84707000	76194000	99290000	135550000	118940000	77902000	99482000	88567000	78691000	111600000	100320000	144050000
A0A1P8B5D8			S	291	___2	S(1)NHGKEQIEDFY(0.001)EQDDDVT(0.999)PR	MLQSDQRSNHGKEQI	1	2	5.19311e-05	147.91	95.633	121.48	2.3203	NA	3630900	2925500	5371300	NA	1933500	50000	50000	50000	3551200	NA	3200900
A0A1P8B5D8			S	313	___2	NS(0.998)S(0.995)PPS(0.997)PLHPAAS(0.006)HS(0.005)PPPPQPYR	DDVTPRNSSPPSPLH	0.997871	3	2.16882e-12	177.12	132.54	117.84	0.22616	6334400	7588300	10052000	18130000	NA	16186000	5995200	7593800	9053600	13005000	11469000	26720000
A0A1P8B5D8			S	313	___3	NS(0.998)S(0.995)PPS(0.997)PLHPAAS(0.006)HS(0.005)PPPPQPYR	DDVTPRNSSPPSPLH	0.997871	3	2.16882e-12	177.12	132.54	117.84	0.22616	46398000	22990000	46012000	45099000	36214000	60429000	56097000	21346000	27728000	39857000	40785000	87060000
A0A1P8B5D8			S	314	___3	NS(0.998)S(0.995)PPS(0.997)PLHPAAS(0.006)HS(0.005)PPPPQPYR	DVTPRNSSPPSPLHP	0.99451	3	5.96863e-06	141.31	105.95	117.84	0.22616	24117000	28717000	22690000	25521000	22749000	NA	NA	39666000	22150000	19373000	22011000	NA
A0A1P8B5D8			S	317	___1	NSSPPS(1)PLHPAAS(0.173)HS(0.827)PPPPQPYR	PRNSSPPSPLHPAAS	0.999915	3	2.16882e-12	177.12	132.54	149.44	0.063996	NA	4158500	3828900	3598400	5708300	7650200	1339800	2073200	NA	4876000	4235800	NA
A0A1P8B5D8			S	317	___2	NSSPPS(1)PLHPAAS(0.173)HS(0.827)PPPPQPYR	PRNSSPPSPLHPAAS	0.999915	3	2.16882e-12	177.12	132.54	149.44	0.063996	29587000	31898000	48188000	65202000	57286000	61861000	39703000	50856000	51331000	62523000	44097000	101920000
A0A1P8B5D8			S	317	___3	NSSPPS(1)PLHPAAS(0.173)HS(0.827)PPPPQPYR	PRNSSPPSPLHPAAS	0.999915	3	2.16882e-12	177.12	132.54	149.44	0.063996	46398000	51707000	46012000	70620000	58963000	60429000	56097000	39666000	49878000	59230000	62796000	87060000
A0A1P8B5D8			S	32	___1	T(0.246)VS(0.513)KS(0.233)T(0.011)PGS(0.997)PAHPPGAR	VSKSTPGSPAHPPGA	0.997403	2	0.000323409	156.08	86.819	149.95	0.099285	NA	12577000	NA	NA	NA	5077300	NA	5528200	6429100	50000	50000	50000
A0A1P8B5D8			S	32	___2	T(0.246)VS(0.513)KS(0.233)T(0.011)PGS(0.997)PAHPPGAR	VSKSTPGSPAHPPGA	0.997403	2	0.000323409	156.08	86.819	149.95	0.099285	7109900	6646200	7892900	11530000	12444000	6771900	6263000	5732300	NA	11079000	NA	NA
A0A1P8B5D8			S	324	___3	NS(0.255)S(0.754)PPS(0.991)PLHPAAS(0.998)HS(0.002)PPPPQPYR	SPLHPAASHSPPPPQ	0.998422	3	2.16882e-12	177.12	132.54	126.4	-0.0079007	22281000	22990000	23322000	25521000	22749000	60429000	56097000	18320000	49878000	59230000	40785000	58602000
A0A1P8B5D8			S	326	___1	NS(0.011)S(0.233)PPS(0.756)PLHPAAS(0.018)HS(0.982)PPPPQPYR	LHPAASHSPPPPQPY	0.981694	3	4.88917e-07	149.44	101.07	127.42	-0.0172	50000	50000	50000	NA	8562200	10192000	50000	50000	50000	NA	NA	7724900
A0A1P8B5D8			S	326	___2	NS(0.011)S(0.233)PPS(0.756)PLHPAAS(0.018)HS(0.982)PPPPQPYR	LHPAASHSPPPPQPY	0.981694	3	4.88917e-07	149.44	101.07	127.42	-0.0172	29587000	31898000	NA	65202000	57286000	61861000	39703000	50856000	51331000	62523000	44097000	101920000
A0A1P8B5D8			S	326	___3	NS(0.011)S(0.233)PPS(0.756)PLHPAAS(0.018)HS(0.982)PPPPQPYR	LHPAASHSPPPPQPY	0.981694	3	4.88917e-07	149.44	101.07	127.42	-0.0172	24117000	28717000	NA	45099000	36214000	NA	50000	50000	50000	NA	22011000	28458000
A0A1P8B5D8			S	341	___1	S(1)HQDNEDFEAMYELDGDLIHQK	RTPDHRRSHQDNEDF	1	3	0.000465314	98.84	61.786	98.84	1.7078	50000	50000	50000	4308000	NA	2373600	50000	50000	50000	50000	50000	50000
A0A1P8B5D8			S	363	___2	S(0.968)APPS(0.967)PVHGPY(0.474)Y(0.474)S(0.451)S(0.453)S(0.194)DDDNHS(0.007)T(0.005)Y(0.004)LY(0.002)PEIR	GDLIHQKSAPPSPVH	0.967905	3	7.39489e-05	82.089	41.408	46.938	-1.063	50000	50000	50000	7740100	NA	NA	50000	50000	50000	NA	9037100	8704400
A0A1P8B5D8			S	363	___3	S(0.968)APPS(0.967)PVHGPY(0.474)Y(0.474)S(0.451)S(0.453)S(0.194)DDDNHS(0.007)T(0.005)Y(0.004)LY(0.002)PEIR	GDLIHQKSAPPSPVH	0.967905	3	7.39489e-05	82.089	41.408	46.938	-1.063	NA	5412500	NA	NA	7019100	9428500	2788100	NA	NA	7375900	7071700	NA
A0A1P8B5D8			S	367	___3	S(0.968)APPS(0.967)PVHGPY(0.474)Y(0.474)S(0.451)S(0.453)S(0.194)DDDNHS(0.007)T(0.005)Y(0.004)LY(0.002)PEIR	HQKSAPPSPVHGPYY	0.96653	3	0.0106196	65.155	44.305	46.938	-1.063	NA	15843000	NA	35651000	39429000	NA	10230000	NA	NA	NA	NA	40215000
A0A1P8B5D8			S	375	___3	S(0.793)APPS(0.692)PVHGPY(0.514)Y(0.523)S(0.636)S(0.635)S(0.454)DDDNHS(0.262)T(0.209)Y(0.163)LY(0.118)PEIR	PVHGPYYSSSDDDNH	0.636257	3	0.00323618	65.155	44.305	43.041	0.52407	NA	5412500	NA	NA	7019100	9428500	2788100	NA	NA	7375900	NA	8494800
A0A1P8B5D8			S	376	___3	S(0.793)APPS(0.692)PVHGPY(0.514)Y(0.523)S(0.636)S(0.635)S(0.454)DDDNHS(0.262)T(0.209)Y(0.163)LY(0.118)PEIR	VHGPYYSSSDDDNHS	0.63502	3	0.00323618	63.893	43.473	43.041	0.52407	NA	5412500	NA	NA	7019100	9428500	2788100	NA	NA	7375900	NA	8494800
A0A1P8B5D8			S	377	___3	S(0.603)APPS(0.501)PVHGPY(0.575)Y(0.575)S(0.543)S(0.502)S(0.577)DDDNHS(0.313)T(0.324)Y(0.288)LY(0.2)PEIR	HGPYYSSSDDDNHST	0.577066	3	0.00323618	63.893	43.473	51.539	0.78534	NA	5412500	NA	NA	7019100	9428500	2788100	NA	NA	7375900	NA	8494800
A0A1P8B5D8			S	400	___1	IVS(0.999)ENS(0.999)T(0.999)PVHHNY(0.002)QIVAAETYEQDK	PLRSRIVSENSTPVH	0.999459	3	7.70464e-12	168.75	129.07	88.842	3.3006	17825000	21065000	11961000	17130000	NA	NA	NA	NA	5122600	NA	12608000	NA
A0A1P8B5D8			S	400	___2	IVS(0.999)ENS(0.999)T(0.999)PVHHNY(0.002)QIVAAETYEQDK	PLRSRIVSENSTPVH	0.999459	3	7.70464e-12	168.75	129.07	88.842	3.3006	73527000	90934000	85516000	16818000	46252000	35795000	71701000	NA	NA	58118000	66453000	56460000
A0A1P8B5D8			S	400	___3	IVS(0.999)ENS(0.999)T(0.999)PVHHNY(0.002)QIVAAETYEQDK	PLRSRIVSENSTPVH	0.999459	3	7.70464e-12	168.75	129.07	88.842	3.3006	50000	50000	50000	10675000	6530400	NA	NA	NA	5644700	5766500	5217600	5969200
A0A1P8B5D8			S	403	___2	IVS(0.999)ENS(0.999)T(0.999)PVHHNY(0.002)QIVAAETYEQDK	SRIVSENSTPVHHNY	0.99897	3	8.61237e-06	143.07	105.42	88.842	3.3006	NA	90934000	6204000	50199000	19793000	10482000	71701000	57626000	61623000	NA	66453000	9154700
A0A1P8B5D8			S	403	___3	IVS(0.999)ENS(0.999)T(0.999)PVHHNY(0.002)QIVAAETYEQDK	SRIVSENSTPVHHNY	0.99897	3	8.61237e-06	143.07	105.42	88.842	3.3006	50000	50000	50000	10675000	6530400	5675900	NA	NA	5644700	5766500	5217600	5969200
A0A1P8B5D8			S	41	___1	S(1)PPPSYLSNK	AHPPGARSPPPSYLS	1	2	8.05864e-07	180.66	133.43	180.66	-0.529	53009000	62156000	64886000	93266000	90975000	63324000	70221000	50117000	59458000	79003000	86034000	85856000
A0A1P8B5D8			S	457	___2	NYES(0.003)GKEES(0.997)QS(0.992)MIS(0.009)EAYVSVANYR	YESGKEESQSMISEA	0.996635	2	8.22722e-17	195.09	139.47	141.34	-0.17653	NA	2623200	NA	NA	10077000	11397000	50000	50000	50000	NA	4598800	10699000
A0A1P8B5D8			S	459	___2	NYES(0.003)GKEES(0.997)QS(0.992)MIS(0.009)EAYVSVANYR	SGKEESQSMISEAYV	0.991549	2	4.74728e-05	141.34	108.08	141.34	-0.17653	50000	50000	50000	5749400	4983500	5908500	50000	50000	50000	5675800	2414300	NA
A0A1P8B5D8			S	459	___3	NYES(0.003)GKEES(0.997)QS(0.992)MIS(0.009)EAYVSVANYR	SGKEESQSMISEAYV	0.991549	2	4.74728e-05	141.34	108.08	141.34	-0.17653	50000	50000	50000	NA	9142000	7840400	NA	NA	5553900	NA	6234300	NA
A0A1P8B5D8			S	462	___2	NY(0.015)ES(0.35)GKEES(0.555)QS(0.084)MIS(0.975)EAY(0.015)VS(0.006)VANYR	EESQSMISEAYVSVA	0.974735	3	8.22722e-17	195.09	139.47	71.67	0.72758	5283300	6995600	NA	NA	14434000	NA	50000	50000	50000	50000	50000	50000
A0A1P8B5D8			T	111	___2	MEAMS(0.515)Y(0.515)EPET(0.94)NAPS(0.007)S(0.01)PY(0.01)HPAGNRT(0.001)PERPR	AMSYEPETNAPSSPY	0.940332	3	0.0017328	71.656	65.961	57.443	-0.79214	NA	NA	24996000	50000	50000	50000	NA	14160000	NA	NA	26544000	21567000
A0A1P8B5D8			T	125	___1	MEAMS(0.198)Y(0.17)EPET(0.612)NAPS(0.012)S(0.012)PY(0.041)HPAGNRT(0.956)PERPR	YHPAGNRTPERPRKS	0.956181	3	0.000284408	79.589	56.023	63.906	-0.32526	5629200	8287300	10944000	7136100	6383800	NA	50000	50000	50000	50000	50000	50000
A0A1P8B5D8			T	125	___2	MEAMS(0.198)Y(0.17)EPET(0.612)NAPS(0.012)S(0.012)PY(0.041)HPAGNRT(0.956)PERPR	YHPAGNRTPERPRKS	0.956181	3	0.000284408	79.589	56.023	63.906	-0.32526	139180000	227510000	180900000	116100000	NA	93451000	NA	NA	164500000	50000	50000	50000
A0A1P8B5D8			T	168	___1	S(0.017)NAS(0.11)PFHPFRS(0.982)PS(0.932)PS(0.96)PFHT(1)PDR	PSPSPFHTPDRRRDH	0.999991	3	0.000479197	147.39	83.726	82.139	0.7348	50000	50000	50000	50000	50000	50000	2849500	1708700	NA	50000	50000	50000
A0A1P8B5D8			T	168	___3	S(0.017)NAS(0.11)PFHPFRS(0.982)PS(0.932)PS(0.96)PFHT(1)PDR	PSPSPFHTPDRRRDH	0.999991	3	0.000479197	147.39	83.726	82.139	0.7348	13769000	14871000	17581000	15475000	15244000	9910600	14713000	15591000	14520000	17556000	20260000	12384000
A0A1P8B5D8			T	185	___2	DHYDMYEPEANT(0.998)MLQNS(0.046)APGS(0.956)PFHPAGSR	MYEPEANTMLQNSAP	0.997746	3	5.49981e-09	159.54	139.52	159.54	0.76814	11328000	10664000	11477000	NA	NA	10021000	NA	1171900	NA	12730000	NA	NA
A0A1P8B5D8			T	185	___3	DHYDMYEPEANT(0.998)MLQNS(0.046)APGS(0.956)PFHPAGSR	MYEPEANTMLQNSAP	0.997746	3	5.49981e-09	159.54	139.52	159.54	0.76814	50000	50000	50000	50000	50000	50000	NA	3473500	2616300	4667400	8471700	NA
A0A1P8B5D8			T	232	___1	S(0.423)NY(0.577)DKEQFEDLYEQDGDVT(1)PR	YEQDGDVTPRNSSPP	1	3	5.41832e-199	340.96	266.18	206.27	0.015567	11140000	13125000	20854000	13372000	23921000	12018000	9937400	8924300	9002500	10301000	10449000	7684200
A0A1P8B5D8			T	232	___2	S(0.423)NY(0.577)DKEQFEDLYEQDGDVT(1)PR	YEQDGDVTPRNSSPP	1	3	5.41832e-199	340.96	266.18	206.27	0.015567	25154000	22169000	32726000	36262000	33131000	24207000	37990000	28824000	32083000	30472000	34730000	37626000
A0A1P8B5D8			T	232	___3	S(0.423)NY(0.577)DKEQFEDLYEQDGDVT(1)PR	YEQDGDVTPRNSSPP	1	3	5.41832e-199	340.96	266.18	206.27	0.015567	83033000	93233000	104090000	122060000	88655000	67750000	76446000	52855000	66751000	79526000	117610000	48304000
A0A1P8B5D8			T	29	___1	S(1)T(1)PGS(0.001)PAHPPGAR	KKTVSKSTPGSPAHP	0.99971	2	0.000569657	156.29	88.443	104.42	-0.33358	7465400	NA	NA	50000	50000	50000	10021000	8288600	9090500	29050000	30041000	NA
A0A1P8B5D8			T	29	___2	S(1)T(1)PGS(0.001)PAHPPGAR	KKTVSKSTPGSPAHP	0.99971	2	0.000569657	156.29	88.443	104.42	-0.33358	84707000	76194000	99290000	135550000	118940000	77902000	99482000	88567000	78691000	111600000	100320000	144050000
A0A1P8B5D8			T	309	___1	EQIEDFYEQDDDVT(1)PR	YEQDDDVTPRNSSPP	1	2	3.49849e-188	346.19	215.53	346.19	1.1292	39102000	41481000	62161000	51299000	71797000	33658000	42628000	26732000	33347000	25045000	37351000	25116000
A0A1P8B5D8			T	309	___2	EQIEDFYEQDDDVT(1)PR	YEQDDDVTPRNSSPP	1	2	3.49849e-188	346.19	215.53	346.19	1.1292	NA	3630900	2925500	5371300	NA	1933500	50000	50000	50000	3551200	NA	3200900
A0A1P8B5D8			T	404	___2	IVS(0.998)ENS(0.998)T(0.999)PVHHNY(0.005)QIVAAETYEQDK	RIVSENSTPVHHNYQ	0.999056	3	7.70464e-12	168.75	129.07	88.976	2.7986	73527000	90934000	85516000	50199000	46252000	35795000	71701000	57626000	61623000	58118000	66453000	56460000
A0A1P8B5D8			T	404	___3	IVS(0.998)ENS(0.998)T(0.999)PVHHNY(0.005)QIVAAETYEQDK	RIVSENSTPVHHNYQ	0.999056	3	7.70464e-12	168.75	129.07	88.976	2.7986	50000	50000	50000	10675000	6530400	5675900	NA	NA	5644700	5766500	5217600	5969200
A0A1P8B5D8			Y	118	___1	MEAMSYEPET(0.001)NAPS(0.497)S(0.497)PY(0.771)HPAGNRT(0.235)PERPR	TNAPSSPYHPAGNRT	0.770504	4	8.68304e-23	206.23	167.32	89.392	1.1584	5572100	13122000	NA	NA	NA	4506400	9437100	1884400	8466200	NA	9950900	NA
A0A1P8B5D8			Y	118	___2	MEAMSYEPET(0.001)NAPS(0.497)S(0.497)PY(0.771)HPAGNRT(0.235)PERPR	TNAPSSPYHPAGNRT	0.770504	4	8.68304e-23	206.23	167.32	89.392	1.1584	50000	50000	50000	57904000	93364000	53940000	112100000	NA	NA	NA	NA	44016000
A0A1P8B5D8			Y	179	___2	DHY(0.055)DMY(0.895)EPEANT(0.053)MLQNS(0.248)APGS(0.745)PFHPAGS(0.004)R	RRDHYDMYEPEANTM	0.894986	3	0.00371696	72.499	41.319	52.427	0.22594	NA	NA	7429700	NA	8967000	5750500	3652300	3396700	NA	7446000	NA	7368200
A0A1P8B5D8			Y	207	___2	S(1)PPPY(0.788)RT(0.212)PDR	GSRSPPPYRTPDRRS	0.787956	2	0.0242715	121.02	78.178	116.03	0.35064	33223000	NA	NA	NA	45041000	NA	42610000	39528000	NA	NA	49635000	NA
A0A1P8B5D8			Y	216	___2	S(0.146)NY(0.854)DKEQFEDLYEQDGDVT(1)PR	TPDRRSNYDKEQFED	0.853951	3	1.5871e-127	307.97	250.17	154.41	0.58295	25154000	22169000	32726000	36262000	33131000	24207000	37990000	28824000	32083000	30472000	34730000	37626000
A0A1P8B5D8			Y	225	___2	EQFEDLY(1)EQDGDVT(0.996)PRNS(0.115)S(0.115)PPS(0.727)PFHPAAY(0.048)K	KEQFEDLYEQDGDVT	0.999776	3	5.79775e-108	291.33	211.69	75.708	-0.93027	NA	NA	44274000	50000	50000	50000	43089000	38805000	NA	NA	49570000	40053000
A0A1P8B5D8			Y	225	___3	EQFEDLY(1)EQDGDVT(0.996)PRNS(0.115)S(0.115)PPS(0.727)PFHPAAY(0.048)K	KEQFEDLYEQDGDVT	0.999776	3	5.79775e-108	291.33	211.69	75.708	-0.93027	25411000	24497000	28170000	38996000	38335000	27739000	28675000	43757000	50907000	56284000	64177000	39527000
A0A1P8B5T0			S	179	___2	T(0.378)S(0.486)S(0.135)MGS(0.004)NALENS(0.035)ES(0.022)LES(0.939)VK	ENSESLESVKESQMI	0.938622	2	0.0118476	87.356	6.0288	87.356	-3.0738	15749000	20632000	1687300	NA	28475000	NA	31498000	16144000	NA	NA	22900000	NA
A0A1P8B616	At4g33885;RPS29A	Small ribosomal subunit protein uS14z/uS14y/uS14x	S	4	___1	GHS(1)NVWNSHPK	____MGHSNVWNSHP	1	2	4.94589e-06	173.19	128.74	150.14	0.43262	9111200	8559200	21593000	34581000	22401000	11372000	12059000	9276800	15198000	12687000	16777000	2785700
A0A1P8B6F6			S	209	___1	CS(0.171)ET(0.026)IS(0.791)DS(0.012)EPGQPENGTEAEK	GKCSETISDSEPGQP	0.791039	2	8.84946e-05	156.08	91.82	156.08	-0.56729	NA	12671000	22083000	50000	50000	50000	NA	8508100	NA	50000	50000	50000
A0A1P8B771	At4g18215		S	142	___2	NT(0.5)FMEMMS(0.5)RFS(1)FQKK	NTFMEMMSRFSFQKK	0.50002	2	0.0119778	88.311	19.466	88.311	1.7375	NA	NA	881270	2310200	NA	NA	2564700	NA	NA	1303000	NA	4727500
A0A1P8B771	At4g18215		S	145	___2	NT(0.5)FMEMMS(0.5)RFS(1)FQKK	MEMMSRFSFQKKTFA	0.999959	2	0.0119778	88.311	19.466	88.311	1.7375	NA	NA	881270	2310200	NA	NA	2564700	NA	NA	1303000	NA	4727500
A0A1P8B771	At4g18215		T	136	___2	NT(0.5)FMEMMS(0.5)RFS(1)FQKK	GGMWIRNTFMEMMSR	0.50002	2	0.0119778	88.311	19.466	88.311	1.7375	NA	NA	881270	2310200	NA	NA	2564700	NA	NA	1303000	NA	4727500
A0A1P8B771	At4g18215		T	3	___2	MT(1)ARIGT(0.128)T(0.436)GS(0.436)PK	_____MMTARIGTTG	0.999994	2	0.0138569	87.806	19.249	87.806	-2.5522	4862900	NA	17721000	2274000	2595400	2485900	2785600	2791800	NA	1178900	1711600	NA
A0A1P8B7I1	DL3500C		S	1021	___2	TNEVSVLET(0.046)T(0.071)S(0.884)PS(0.999)R	VSVLETTSPSRDKPV	0.883764	2	1.51448e-09	178.47	109.24	169.15	-0.06138	NA	2479300	3490300	NA	1818800	NA	6297200	2227500	3749800	2543000	2122000	NA
A0A1P8B7I1	DL3500C		S	1023	___2	TNEVSVLET(0.046)T(0.071)S(0.884)PS(0.999)R	VLETTSPSRDKPVSD	0.999286	2	1.51448e-09	178.47	109.24	169.15	-0.06138	NA	2479300	3490300	NA	1818800	NA	6297200	2227500	3749800	2543000	2122000	2627400
A0A1P8B7I1	DL3500C		S	1094	___2	FDGEDEEDS(1)LIES(1)PPQR	DGEDEEDSLIESPPQ	1	2	1.25096e-15	210.2	158.66	165.16	-0.31894	6745400	7140900	7679200	5650800	4547300	2988400	5530200	5242800	6915600	3853900	5247200	4152300
A0A1P8B7I1	DL3500C		S	1098	___2	FDGEDEEDS(1)LIES(1)PPQR	EEDSLIESPPQRNSD	1	2	1.25096e-15	210.2	158.66	165.16	-0.31894	6745400	7140900	7679200	5650800	4547300	2988400	5530200	5242800	6915600	3853900	5247200	4152300
A0A1P8B7I1	DL3500C		S	124	___1	HRLDDDDDNDDDEES(1)EDELMAMR	DNDDDEESEDELMAM	1	3	3.01776e-06	145.73	105.38	107.09	1.0395	NA	10992000	11162000	7398500	NA	5096600	NA	NA	7090600	NA	4484000	5497500
A0A1P8B7I1	DL3500C		S	57	___1	MIT(0.057)S(0.905)DS(0.035)ES(0.003)SDR	KRSRMITSDSESSDR	0.90472	2	0.00541457	108.68	49.143	108.68	-0.19073	5674900	5991700	7271200	NA	3699000	NA	NA	7032100	6262400	NA	2843900	1722000
A0A1P8B7I1	DL3500C		T	1019	___1	TNEVSVLET(0.991)T(0.007)S(0.001)PS(0.001)R	NEVSVLETTSPSRDK	0.991039	2	6.79132e-22	217.39	148.36	137.27	-1.2996	6563200	NA	NA	7392800	NA	NA	6938300	5769800	4854900	NA	6114600	3830000
A0A1P8B8B4			S	121	___1	S(0.984)GIS(0.016)KPEQIPGAPESYFHDRPIITQNNR	ARIYKTRSGISKPEQ	0.983889	3	0.000145004	97.482	75.282	87.265	-0.93923	50000	50000	50000	28471000	35964000	27481000	50000	50000	50000	14404000	20663000	14539000
A0A1P8B8B4			S	124	___1	S(0.398)GIS(0.602)KPEQIPGAPESYFHDRPIITQNNR	YKTRSGISKPEQIPG	0.601606	3	0.000159118	100.15	54.643	100.15	-0.25754	50000	50000	50000	14290000	23873000	27287000	50000	50000	50000	50000	50000	50000
A0A1P8B8B4			S	502	___1	ILTLENTGNNAFPS(0.001)CS(0.999)PDGK	NNAFPSCSPDGKSIV	0.998912	2	1.82666e-90	283.64	227.39	213.01	0.68615	50000	50000	50000	12803000	14422000	11011000	50000	50000	50000	9233300	7283900	11064000
A0A1P8B8B4			S	560	___1	GDLIGFS(0.61)S(0.39)NR	KGDLIGFSSNRHNPE	0.609628	2	0.00326131	111.86	68.609	111.86	0.51176	50000	50000	50000	NA	1784500	1891400	50000	50000	50000	1622400	1170900	1483600
A0A1P8B952	MRB1		S	225	___1	LDDFARCFAS(1)EITDVR	DFARCFASEITDVRS	1	2	0.00415942	122.16	40.455	122.16	-2.1654	5573500	7113000	7670300	4886700	4402200	NA	5554400	5682400	NA	NA	2938200	NA
A0A1P8B952	MRB1		S	359	___1	GNAIET(1)S(1)DDEEGEGDDDLDNTK	RGNAIETSDDEEGEG	1	2	1.05968e-79	269.49	218.27	174.24	2.1306	16793000	15461000	20352000	18100000	19160000	16221000	NA	20611000	18732000	16146000	16176000	23367000
A0A1P8B952	MRB1		S	359	___2	GNAIET(1)S(1)DDEEGEGDDDLDNTK	RGNAIETSDDEEGEG	1	2	1.05968e-79	269.49	218.27	174.24	2.1306	NA	NA	4867100	8308400	4807100	5471000	NA	6436800	4041300	NA	4371800	5988500
A0A1P8B952	MRB1		T	358	___2	GNAIET(1)S(1)DDEEGEGDDDLDNTK	LRGNAIETSDDEEGE	1	2	3.49919e-12	185.32	146.59	174.24	2.1306	NA	NA	4867100	8308400	4807100	5471000	NA	6436800	4041300	NA	4371800	5988500
A0A1P8B9R0	NOT3		S	261	___1	S(0.22)S(0.761)LAAS(0.001)AS(0.018)QVR	TPLSMKSSLAASASQ	0.761465	2	0.0116457	96.665	44.498	96.665	0.30441	1154000	993190	NA	50000	50000	50000	1257000	NA	NA	NA	NA	939450
A0A1P8B9R0	NOT3		S	332	___1	NGAGLHS(1)APS(0.312)T(0.688)PAGGR	KNGAGLHSAPSTPAG	0.999957	2	9.51037e-07	176.44	134.09	128.82	0.23318	50000	50000	50000	23242000	22438000	NA	50000	50000	50000	15842000	11854000	16123000
A0A1P8B9R0	NOT3		S	332	___2	NGAGLHS(1)APS(0.312)T(0.688)PAGGR	KNGAGLHSAPSTPAG	0.999957	2	9.51037e-07	176.44	134.09	128.82	0.23318	50000	50000	50000	9407700	11935000	5955400	NA	5700300	NA	7832600	7196500	8772800
A0A1P8B9R0	NOT3		S	416	___2	VGIPNQPQPS(1)QPPS(0.999)PIPANGS(0.001)R	IPNQPQPSQPPSPIP	1	2	2.50684e-08	157.7	106.83	157.7	-1.6404	3936300	3455800	3278600	17294000	15595000	8380000	5187400	1960300	2504400	11464000	11584000	21962000
A0A1P8B9R0	NOT3		S	420	___1	VGIPNQPQPS(1)QPPS(1)PIPANGSR	PQPSQPPSPIPANGS	0.999947	2	1.77402e-64	252.58	199.06	150.63	-0.62073	11104000	13173000	16279000	46547000	50221000	26729000	14413000	12011000	12145000	42237000	35969000	32469000
A0A1P8B9R0	NOT3		S	420	___2	VGIPNQPQPS(1)QPPS(1)PIPANGSR	PQPSQPPSPIPANGS	0.999947	2	1.77402e-64	252.58	199.06	150.63	-0.62073	NA	NA	2842600	15697000	17863000	9681500	NA	1963000	1841900	11261000	9030200	10302000
A0A1P8B9R0	NOT3		S	427	___1	VGIPNQPQPS(0.999)QPPS(0.102)PIPANGS(0.899)R	SPIPANGSRISATSA	0.898967	3	4.2671e-05	126.68	80.797	49.608	-0.10397	12954000	NA	NA	50651000	53914000	NA	NA	NA	12851000	NA	25428000	NA
A0A1P8B9R0	NOT3		S	427	___2	VGIPNQPQPS(0.999)QPPS(0.102)PIPANGS(0.899)R	SPIPANGSRISATSA	0.898967	3	4.2671e-05	126.68	80.797	49.608	-0.10397	3936300	3455800	NA	50000	50000	50000	NA	NA	2504400	NA	NA	21962000
A0A1P8B9R0	NOT3		S	454	___1	NIMGVESNVQPLT(0.001)S(0.997)PLS(0.002)K	SNVQPLTSPLSKMVL	0.996761	2	1.95592e-168	334.96	272.25	307.57	0.032426	7693000	10787000	17837000	63828000	73427000	36923000	7287800	6150800	9658200	37266000	39396000	33741000
A0A1P8B9R0	NOT3		S	489	___2	AFS(0.996)PS(0.007)IVS(0.02)GS(0.013)QWRPGS(0.953)PFQS(0.011)QNETVR	ASIGRAFSPSIVSGS	0.995827	3	0.00132747	79.068	47.7	72.378	0.74436	108560000	67659000	120300000	116280000	NA	59692000	48223000	43305000	44647000	71511000	61274000	41604000
A0A1P8B9R0	NOT3		S	496	___1	AFS(0.035)PS(0.035)IVS(0.415)GS(0.503)QWRPGS(0.012)PFQSQNETVR	SPSIVSGSQWRPGSP	0.503205	3	0.00457692	67.552	37.731	67.552	-0.65969	8675000	NA	NA	9216500	12194000	4509700	50000	50000	50000	8418100	4877700	NA
A0A1P8B9R0	NOT3		S	502	___1	PGS(1)PFQSQNETVR	GSQWRPGSPFQSQNE	1	2	0.000100461	157.33	102.27	157.33	-1.6222	14202000	15913000	22979000	11332000	11723000	7511400	13541000	NA	12694000	8500300	8622100	NA
A0A1P8B9R0	NOT3		S	502	___2	PGS(1)PFQSQNETVR	GSQWRPGSPFQSQNE	1	2	0.000100461	157.33	102.27	157.33	-1.6222	108560000	67659000	120300000	116280000	NA	59692000	48223000	43305000	44647000	71511000	61274000	41604000
A0A1P8B9R0	NOT3		S	693	___1	S(0.158)NS(0.84)ELGAIGDPS(0.001)AVGPMHDQMHNLQMLEAAFYK	VIGRRSNSELGAIGD	0.84014	3	0.0113952	50.468	28.434	50.468	0.93457	14299000	16491000	15046000	24239000	NA	15499000	50000	50000	50000	50000	50000	50000
A0A1P8B9R0	NOT3		S	79	___1	VSAS(0.992)Y(0.008)EQSLVDAR	KDKKVSASYEQSLVD	0.99195	2	0.00113298	131.08	92.329	131.08	0.68552	1033800	NA	2772000	4761500	5801600	3012200	50000	50000	50000	4627700	NA	2867400
A0A1P8B9R0	NOT3		T	336	___2	NGAGLHS(0.993)APS(0.076)T(0.931)PAGGR	GLHSAPSTPAGGRPS	0.93091	2	0.00177253	128.82	77.095	122.46	0.34412	50000	50000	50000	NA	11935000	5955400	NA	5700300	NA	7832600	7196500	8772800
A0A1P8B9S9	ATIM		S	1023	___3	DDHDDS(1)S(1)ADES(1)EDETLLAFK	LKDDHDDSSADESED	1	2	0.000269989	125.51	87.069	125.51	0.77252	10463000	11360000	12442000	14883000	12164000	10504000	13777000	13735000	29333000	14592000	13226000	13822000
A0A1P8B9S9	ATIM		S	1024	___3	DDHDDS(1)S(1)ADES(1)EDETLLAFK	KDDHDDSSADESEDE	1	2	0.000269989	125.51	87.069	125.51	0.77252	10463000	11360000	12442000	14883000	12164000	10504000	13777000	13735000	29333000	14592000	13226000	13822000
A0A1P8B9S9	ATIM		S	1028	___3	DDHDDS(1)S(1)ADES(1)EDETLLAFK	DDSSADESEDETLLA	0.99967	2	0.000269989	125.51	87.069	125.51	0.77252	10463000	11360000	12442000	14883000	12164000	10504000	13777000	13735000	29333000	14592000	13226000	13822000
A0A1P8B9Z1			S	22	___1	FSGVGLGES(0.988)S(0.975)GS(0.036)HENDVK	GVGLGESSGSHENDV	0.975448	2	2.36537e-05	157.7	106.9	85.988	2.3332	4017200	4050000	NA	5255600	NA	4420000	4385800	NA	NA	NA	NA	2665900
A0A1P8B9Z1			S	22	___2	FSGVGLGES(0.988)S(0.975)GS(0.036)HENDVK	GVGLGESSGSHENDV	0.975448	2	2.36537e-05	157.7	106.9	85.988	2.3332	50000	50000	50000	6510800	3138900	NA	50000	50000	50000	4000600	NA	NA
A0A1P8B9Z1			S	415	___1	S(1)PAFQMPVQPALNQDESHGPNNR	LDGPESRSPAFQMPV	1	3	9.99859e-13	177.1	109.62	177.1	-0.02271	46201000	52472000	55271000	25558000	22511000	17455000	57528000	44645000	54565000	26226000	29456000	28908000
A0A1P8BAD1		DUF4050 domain-containing protein	S	99	___1	KPS(0.702)VS(0.297)EDFWS(0.001)TSTCEMDNSTLQSQR	GRLVKKPSVSEDFWS	0.701956	3	0.00268244	74.529	38.772	74.529	-0.35544	NA	NA	3358200	4045600	5017100	4627300	50000	50000	50000	NA	3114100	NA
A0A1P8BAT4			S	907	___1	ELESLLQAS(1)PDR	LESLLQASPDRETRV	1	2	1.21185e-24	220.37	159.2	220.37	-0.57181	7520500	10996000	9261700	NA	8340800	4668700	9661700	4946400	NA	3650100	5148300	5451000
A0A1P8BAT4			S	921	___2	VELASS(0.002)S(0.041)S(0.957)VLS(0.001)T(0.004)S(0.167)S(0.37)S(0.428)NVT(0.03)R	VELASSSSVLSTSSS	0.957089	2	2.21476e-05	148.85	79.398	148.85	0.95431	2756600	5346900	NA	50000	50000	50000	50000	50000	50000	NA	2705100	NA
A0A1P8BAT4			S	924	___2	VELAS(0.237)S(0.115)S(0.123)S(0.703)VLS(0.587)T(0.161)S(0.046)S(0.02)S(0.003)NVT(0.004)R	ASSSSVLSTSSSNVT	0.587326	2	0.0123263	96.562	33.074	96.562	0.49913	2756600	2385100	NA	50000	50000	50000	50000	50000	50000	50000	50000	50000
A0A1P8BAT4			S	928	___1	VELASSSSVLSTSSS(0.998)NVT(0.002)R	SVLSTSSSNVTRDLY	0.997882	2	1.29693e-105	300.86	227.84	300.86	-0.23225	11847000	14736000	22527000	50000	50000	50000	NA	10690000	13186000	7401200	8457400	5948700
A0A1P8BAT4			S	928	___2	VELASSSSVLSTSSS(0.998)NVT(0.002)R	SVLSTSSSNVTRDLY	0.997882	2	1.29693e-105	300.86	227.84	300.86	-0.23225	5384100	NA	5450000	2239000	NA	NA	NA	NA	5808200	50000	50000	50000
A0A1P8BAX5	At5g56985	Transmembrane protein	Y	7	___3	MS(0.434)T(0.566)PVS(1)Y(1)VKNGGK	_MSTPVSYVKNGGKQ	0.999788	2	0.0511285	55.899	6.8332	55.899	1.7381	4298900	NA	5888900	8324700	18050000	NA	NA	5318400	7478000	5327200	6225100	5696000
A0A1P8BB88	GYRB3	DNA topoisomerase 2	S	10	___3	Y(1)S(1)GT(1)VKRVS(1)PLQDIK	SGTVKRVSPLQDIKL	1	2	0.0135061	86.014	20.782	86.014	2.3956	50000	50000	50000	4470100	4337800	3997700	50000	50000	50000	2679200	2362500	3728500
A0A1P8BB88	GYRB3	DNA topoisomerase 2	S	3	___3	Y(1)S(1)GT(1)VKRVS(1)PLQDIK	_____MYSGTVKRVS	1	2	0.0135061	86.014	20.782	86.014	2.3956	50000	50000	50000	4470100	4337800	3997700	50000	50000	50000	2679200	2362500	3728500
A0A1P8BB88	GYRB3	DNA topoisomerase 2	T	5	___3	Y(1)S(1)GT(1)VKRVS(1)PLQDIK	___MYSGTVKRVSPL	1	2	0.0135061	86.014	20.782	86.014	2.3956	50000	50000	50000	4470100	4337800	3997700	50000	50000	50000	2679200	2362500	3728500
A0A1P8BB88	GYRB3	DNA topoisomerase 2	Y	2	___3	Y(1)S(1)GT(1)VKRVS(1)PLQDIK	______MYSGTVKRV	1	2	0.0135061	86.014	20.782	86.014	2.3956	50000	50000	50000	4470100	4337800	3997700	50000	50000	50000	2679200	2362500	3728500
A0A1P8BBF5	MAF1	Repressor of RNA polymerase III transcription	S	80	___2	S(0.175)S(0.823)DT(0.002)DSS(0.757)S(0.243)PVDLLLSR	LDYLGKSSDTDSSSP	0.823	2	3.06862e-31	237.4	103.34	170.11	-0.72145	5583100	7921700	6638500	4802500	4296200	4238200	8109300	8929000	8134400	6979500	10081000	4979400
A0A1P8BBF5	MAF1	Repressor of RNA polymerase III transcription	S	85	___1	SSDTDS(0.008)S(0.988)S(0.003)PVDLLLSR	KSSDTDSSSPVDLLL	0.988384	2	9.04382e-41	238.83	93.02	238.83	1.2716	6556800	NA	NA	NA	9837300	NA	10379000	NA	6010600	50000	50000	50000
A0A1P8BBF5	MAF1	Repressor of RNA polymerase III transcription	S	85	___2	SSDTDS(0.008)S(0.988)S(0.003)PVDLLLSR	KSSDTDSSSPVDLLL	0.988384	2	9.04382e-41	238.83	93.02	238.83	1.2716	50000	50000	50000	50000	50000	50000	8109300	NA	8134400	NA	NA	4979400
A0A1P8BBF5	MAF1	Repressor of RNA polymerase III transcription	S	86	___2	SSDTDSS(0.001)S(0.999)PVDLLLSR	SSDTDSSSPVDLLLS	0.999187	2	4.96086e-80	265.43	123.78	226.39	0.84427	5583100	7921700	6638500	4802500	4296200	4238200	NA	8929000	NA	6979500	10081000	NA
A0A1P8BBT6	MPO12.2	RNA exonuclease 4	Y	181	___3	PT(0.051)IPVT(0.932)NY(0.711)RY(0.336)EMT(0.972)GIR	PTIPVTNYRYEMTGI	0.710643	2	0.0533363	53.255	6.7943	53.255	-3.4693	50000	50000	50000	NA	NA	1874000	50000	50000	50000	1802200	1669500	NA
A0A1P8BC09			T	74	___1	NTEEMLT(1)NLDFPK	KNTEEMLTNLDFPKC	0.99977	2	0.00974697	115.34	15.32	115.34	-3.0239	5213600	NA	6643900	2463600	3862600	2449900	4865400	6771400	6424000	6502100	NA	NA
A0A1P8BCA2	MJC20.25		S	152	___1	DLTLS(0.014)S(0.978)PT(0.007)NS(0.001)SVCASR	SRDLTLSSPTNSSVC	0.978462	2	0.000821887	132.15	92.237	132.15	-2.9533	50000	50000	50000	50000	50000	50000	NA	NA	2702300	NA	1403600	2716500
A0A1P8BCM5		ADP,ATP carrier protein	S	267	___1	VGS(1)PKVASPK	ATSPKVGSPKVASPK	0.999993	2	0.0140688	104.75	39.989	104.75	-2.2861	5154600	NA	5209900	3614400	3081800	4937000	5574100	3365500	NA	50000	50000	50000
A0A1P8BD18	MFB13.10		S	250	___1	NPSVDQQVNATASEES(0.004)NKS(0.991)DAEDS(0.005)DEWQR	ASEESNKSDAEDSDE	0.990698	3	6.14641e-05	125.35	88.215	101.05	-0.45289	NA	8332500	NA	22246000	35139000	NA	NA	8072100	13645000	NA	18176000	20670000
A0A1P8BD97			S	109	___1	RKS(1)PPESTLSGSATSEK	SVTGKRKSPPESTLS	0.99963	2	0.00259314	147.06	84.263	147.06	0.84088	3915100	2745200	4574300	50000	50000	50000	NA	NA	3503300	2337700	2691500	NA
A0A1P8BD97			S	231	___1	ESLAAALALVHEHEES(1)PKEK	LVHEHEESPKEKKNS	0.999999	3	0.00494887	86.508	55.972	86.508	0.12073	6665000	5182300	NA	NA	2599100	3425500	50000	50000	50000	50000	50000	50000
A0A1P8BD97			S	625	___1	T(0.052)NVIS(0.948)PKPDAGDQLDGDVSKPENTSLVDSIK	LEKTNVISPKPDAGD	0.948399	3	4.79271e-06	120.98	71.841	102.48	0.28635	6094600	5250500	10494000	7223000	6750800	3641600	6864900	NA	NA	NA	6032800	NA
A0A1P8BDP1	MRG7.17;ChlADR2	NADPH-dependent aldehyde reductase 2, chloroplastic	S	19	___1	MAS(0.432)S(0.565)VS(0.001)S(0.001)LAGRVAIVT(0.032)GS(0.02)S(0.949)R	VAIVTGSSRGIGRAI	0.948529	2	0.00950383	91.926	10.287	91.926	2.5444	928900	1003000	NA	50000	50000	50000	50000	50000	50000	50000	50000	50000
A0A1P8BDP1	MRG7.17;ChlADR2	NADPH-dependent aldehyde reductase 2, chloroplastic	S	19	___2	MAS(0.432)S(0.565)VS(0.001)S(0.001)LAGRVAIVT(0.032)GS(0.02)S(0.949)R	VAIVTGSSRGIGRAI	0.948529	2	0.00950383	91.926	10.287	91.926	2.5444	62722000	74502000	77534000	66047000	57141000	8888300	73238000	77889000	91508000	57096000	62292000	47986000
A0A1P8BDP1	MRG7.17		S	4	___2	MAS(0.489)S(0.589)VS(0.951)S(0.97)LAGRVAIVTGS(0.001)SR	____MASSVSSLAGR	0.588833	2	0.00950383	91.926	10.287	69.422	-0.48932	62722000	74502000	77534000	66047000	57141000	8888300	73238000	77889000	91508000	57096000	62292000	47986000
A0A1P8BET4			S	722	___1	IVQDGEGTSGVSTVSGGIENPEIVDNS(0.236)S(0.768)PVS(0.996)LK	PEIVDNSSPVSLKAE	0.767547	3	1.3617e-10	150.47	108.86	150.47	-1.378	4564900	9477400	14284000	8850000	NA	6579300	50000	50000	50000	6196700	9715800	6561900
A0A1P8BET4			S	722	___2	IVQDGEGTSGVSTVSGGIENPEIVDNS(0.236)S(0.768)PVS(0.996)LK	PEIVDNSSPVSLKAE	0.767547	3	1.3617e-10	150.47	108.86	150.47	-1.378	NA	17405000	NA	50000	50000	50000	NA	17607000	20274000	50000	50000	50000
A0A1P8BET4			S	725	___2	IVQDGEGTSGVSTVSGGIENPEIVDNS(0.236)S(0.768)PVS(0.996)LK	VDNSSPVSLKAEMST	0.996352	3	1.3617e-10	150.47	108.86	150.47	-1.378	NA	17405000	NA	50000	50000	50000	NA	17607000	20274000	50000	50000	50000
A0A1P8BET4			S	757	___1	IINLT(0.002)QVKS(0.998)PVK	INLTQVKSPVKALDA	0.997556	2	4.64631e-05	164.64	90.405	164.64	-0.086934	NA	1932400	2848000	1444500	1910700	NA	1716300	NA	NA	50000	50000	50000
A0A1P8BET4			S	879	___1	RS(0.995)PS(0.005)FSYNR	AHSFPRRSPSFSYNR	0.995422	2	0.0095438	130.44	62.08	130.44	0.13749	17652000	NA	NA	14903000	18196000	NA	9239000	7812900	NA	7429200	7886300	NA
A0A1P8BET4			S	881	___1	RSPS(0.995)FS(0.001)Y(0.004)NR	SFPRRSPSFSYNRGP	0.994657	2	0.00745557	134.49	66.358	134.49	-0.2609	50000	50000	50000	NA	7441400	4349800	2620400	NA	1731500	2436000	1876200	4809000
A0A1P8BET4			S	999	___1	MS(0.001)S(0.999)PDHSGYSR	YKVERMSSPDHSGYS	0.998617	2	0.00285115	117.95	77.433	117.95	0.41313	11992000	15475000	19433000	11581000	12615000	6452600	12690000	10394000	12921000	8685500	9794800	NA
A0A1P8BEZ4	TRFL10		S	167	___3	SRDEDIT(0.064)LS(0.927)GDEIGNQEQS(0.739)T(0.473)DIVS(0.797)DHELQGEK	RDEDITLSGDEIGNQ	0.926629	3	3.95672e-06	128.52	95.518	74.3	4.1088	11134000	12650000	14707000	NA	NA	6485300	13533000	11315000	12469000	50000	50000	50000
A0A1P8BEZ4	TRFL10		S	177	___3	S(0.005)RDEDIT(0.122)LS(0.873)GDEIGNQEQS(1)T(1)DIVS(1)DHELQGEK	EIGNQEQSTDIVSDH	0.999971	3	6.6234e-06	104.32	73.715	65.604	3.4722	50000	50000	50000	50000	50000	50000	3203800	5697600	NA	NA	4346700	NA
A0A1P8BEZ4	TRFL10		S	182	___3	S(0.005)RDEDIT(0.122)LS(0.873)GDEIGNQEQS(1)T(1)DIVS(1)DHELQGEK	EQSTDIVSDHELQGE	0.999988	3	3.95672e-06	128.52	95.518	65.604	3.4722	11134000	12650000	14707000	NA	NA	6485300	13533000	11315000	12469000	50000	50000	50000
A0A1P8BEZ4	TRFL10		T	178	___3	S(0.005)RDEDIT(0.122)LS(0.873)GDEIGNQEQS(1)T(1)DIVS(1)DHELQGEK	IGNQEQSTDIVSDHE	0.99997	3	3.95672e-06	128.52	95.518	65.604	3.4722	11134000	12650000	14707000	50000	50000	50000	13533000	NA	12469000	50000	50000	50000
A0A1P8BF26	MTE17.27		S	338	___1	IPSNPYFNGAS(1)PNR	NPYFNGASPNRYTSP	0.999987	2	9.1972e-09	185.14	123.66	123.76	-0.48199	4870400	5598500	8541200	8310400	7419200	NA	5190000	4604000	6720500	4908100	NA	NA
A0A1P8BF26	MTE17.27		Y	333	___1	IPSNPY(0.774)FNGAS(0.226)PNR	NRIPSNPYFNGASPN	0.774391	2	6.666e-05	168	98.136	168	1.163	50000	50000	50000	NA	NA	5102300	50000	50000	50000	NA	4918900	6146700
A0A1P8BFD5	At5g15025		S	22	___1	EIDGSGSQNQHPVGS(1)PR	QNQHPVGSPRNELQG	0.999998	2	1.58407e-67	267.6	208.23	254.02	0.31693	36319000	51566000	NA	58395000	80036000	59792000	62419000	63863000	50915000	70127000	59531000	38111000
A0A1P8BFD5	At5g15025		S	31	___1	NELQGQS(1)PKPGNGNTK	RNELQGQSPKPGNGN	1	2	1.12411e-21	219.85	127.59	199.33	-0.51454	5186000	5720400	5513900	16101000	16419000	8609000	5752600	9004200	8125100	13211000	11111000	12830000
A0A1P8BGF0	RRP7		S	182	___2	KENKIEEEEDVYQIS(1)S(1)GDEDCTR	EEDVYQISSGDEDCT	0.999962	2	2.03993e-21	201.96	147.84	201.16	1.7326	9329700	8647400	7806800	10875000	6129600	7516700	11036000	9041000	9224300	6630800	8926300	NA
A0A1P8BGF0	RRP7		S	183	___1	KENKIEEEEDVYQIS(1)S(1)GDEDCTR	EDVYQISSGDEDCTR	0.999962	2	4.92077e-104	291.67	191.21	201.16	1.7326	7273100	NA	NA	NA	22168000	NA	16189000	9253200	11021000	10106000	9556200	12163000
A0A1P8BGF0	RRP7		S	183	___2	KENKIEEEEDVYQIS(1)S(1)GDEDCTR	EDVYQISSGDEDCTR	0.999962	2	4.92077e-104	291.67	191.21	201.16	1.7326	9329700	8647400	7806800	10875000	6129600	7516700	11036000	9041000	9224300	6630800	NA	NA
A0A1P8BGF0	RRP7		Y	179	___2	IEEEEDVY(1)QIS(0.487)S(0.513)GDEDCTR	IEEEEDVYQISSGDE	0.999995	2	9.05883e-21	201.96	147.84	169.43	0.60877	19993000	28301000	30160000	40562000	29811000	17502000	31205000	37410000	36836000	24623000	33191000	36492000
A0A1P8BGX5	At5g27607		S	35	___3	S(1)HRNFLS(0.584)Y(0.415)S(0.02)S(0.277)AS(0.217)S(0.483)S(0.004)K	RAVLLMKSHRNFLSY	0.999967	2	0.0131268	119.51	35.312	119.51	-1.3249	4870000	5789000	8185000	50000	50000	50000	8153700	8214600	8642500	50000	50000	50000
A0A1P8BGX5	At5g27607		S	41	___3	S(1)HRNFLS(0.584)Y(0.415)S(0.02)S(0.277)AS(0.217)S(0.483)S(0.004)K	KSHRNFLSYSSASSS	0.584469	2	0.0131268	119.51	35.312	119.51	-1.3249	4870000	5789000	8185000	50000	50000	50000	8153700	8214600	8642500	50000	50000	50000
A0A1P8BH59	PICBP	Calmodulin binding protein PICBP	S	405	___2	EGS(1)S(1)GELREEDGK	EEVCREGSSGELREE	1	2	0.00350996	133.04	84.925	108.23	0.31841	11902000	21354000	13967000	23766000	28167000	17276000	17191000	10401000	8887900	NA	16509000	10470000
A0A1P8BH59	PICBP	Calmodulin binding protein PICBP	S	406	___2	EGS(1)S(1)GELREEDGK	EVCREGSSGELREED	1	2	0.00350996	133.04	84.925	108.23	0.31841	11902000	21354000	13967000	23766000	28167000	17276000	17191000	10401000	8887900	NA	16509000	10470000
A0A1P8BH59	PICBP	Calmodulin binding protein PICBP	S	84	___2	T(0.102)Y(0.329)S(0.456)KS(0.883)S(0.231)DENEELDQERPR	DSRTYSKSSDENEEL	0.882623	2	0.00280784	138.89	74.67	138.89	0.46312	50000	50000	50000	NA	4576700	6559500	4870200	2792900	NA	4051200	4407200	NA
A0A1P8BH81	MYC6.6	RING-type E3 ubiquitin transferase	S	61	___1	VPLS(0.016)S(0.984)AHNR	EERVPLSSAHNRTSS	0.983637	2	0.00340426	117.52	88.144	117.52	-0.23317	NA	NA	728710	6646300	10440000	6745300	50000	50000	50000	5013000	5789900	NA
A0A219HZL6	APE1		T	70	___1	AADS(0.003)T(0.994)S(0.002)SSPSVASGDR	VGRAADSTSSSPSVA	0.994387	2	2.1171e-21	217.01	158.33	217.01	0.22708	4599300	8490700	6369200	NA	NA	3237500	NA	NA	4278900	NA	2684900	NA
A0MFS9		Anoctamin-like protein At1g73020	S	645	___1	S(0.004)IS(0.996)GEFNSLTKPEQEQQQDSERF	KQLLRSISGEFNSLT	0.99576	3	2.95062e-157	318.13	250.47	208.17	-0.372	13503000	14773000	26929000	28707000	28976000	17222000	14246000	12023000	9626000	9400500	10188000	15473000
A0MFT2			S	111	___1	FDDES(1)EDDETR	APKFDDESEDDETRA	1	2	4.18123e-17	210.44	124.47	210.44	0.11961	6594700	8448400	8002500	7152200	6888000	5631300	5151900	5635000	8109100	4066200	4899400	3337800
A0MFT2			S	16	___2	RPGTSAS(0.004)S(0.044)S(0.057)PT(0.904)MS(0.987)PS(0.004)HR	ASSSPTMSPSHRMSG	0.987079	2	0.00172589	127.2	80.326	127.2	-0.53511	NA	6039600	NA	NA	NA	2436700	6921400	NA	3271300	2197600	NA	NA
A0MFT2			S	190	___1	FDDEY(0.002)DS(0.998)DEITEDVPR	KFDDEYDSDEITEDV	0.997965	2	3.3248e-67	270.21	210.11	270.21	0.637	NA	14663000	16749000	12089000	11605000	7659700	NA	8998100	10139000	6510200	7087300	6357800
A0MFT2			T	14	___2	RPGTSAS(0.004)S(0.044)S(0.057)PT(0.904)MS(0.987)PS(0.004)HR	TSASSSPTMSPSHRM	0.903779	2	0.00172589	127.2	80.326	127.2	-0.53511	NA	6039600	5121400	NA	NA	2436700	6921400	NA	NA	2197600	2766000	NA
A1A6I1			S	194	___1	QTVPMLGVS(0.846)S(0.077)S(0.077)GR	TVPMLGVSSSGRLQG	0.846398	2	0.00159951	127.66	50.905	100.68	-1.1726	50000	50000	50000	50000	50000	50000	50000	50000	50000	20280000	18187000	NA
A1A6I1			S	196	___1	QTVPMLGVS(0.001)S(0.035)S(0.963)GR	PMLGVSSSGRLQGNS	0.963091	2	0.000117306	156.2	92.334	146.84	0.88244	4331200	6965800	9181300	10704000	9058300	8322400	7606500	4038800	4513600	5185800	4981400	4367400
A1A6M1	PTAC5	Protein disulfide isomerase pTAC5, chloroplastic	S	287	___1	DQS(1)DREVDVTQNR	QSIVKDQSDREVDVT	1	2	0.00176357	143.05	70.559	143.05	1.4712	50000	50000	50000	NA	4939100	3141600	NA	4215000	NA	3210900	2107300	4359900
A1L4X7	AHL14	AT-hook motif nuclear-localized protein 14	S	150	___1	ELAAVTGGT(0.082)VS(0.86)T(0.057)NSGSSK	AVTGGTVSTNSGSSK	0.860326	2	7.42777e-16	202.96	141.54	154.31	-1.1876	1293100	1907800	3597200	NA	2265200	1406600	944070	2154900	1892200	2176200	3228600	NA
A1L4X7	AHL14	AT-hook motif nuclear-localized protein 14	S	153	___1	RELAAVTGGTVST(0.002)NS(0.878)GS(0.111)S(0.009)K	GGTVSTNSGSSKKSQ	0.87792	2	0.00742578	112.53	62.083	94.176	-0.017549	3627100	3323200	5580200	NA	NA	2451100	NA	NA	2431100	NA	3389600	NA
A1L4X7	AHL14	AT-hook motif nuclear-localized protein 14	S	399	___2	IGHES(0.995)S(0.988)ENGDY(0.017)EQQIPD	SGRIGHESSENGDYE	0.995364	2	0.00524324	113.11	79.27	84.94	0.62965	3565600	2477100	2948200	3002400	2339800	2326700	1544500	2116300	2344000	NA	NA	4148700
A1L4X7	AHL14	AT-hook motif nuclear-localized protein 14	S	400	___1	IGHES(0.995)S(0.988)ENGDY(0.017)EQQIPD	GRIGHESSENGDYEQ	0.987932	2	4.54064e-120	301.48	245.94	84.94	0.62965	37463000	39119000	52878000	44340000	41596000	25706000	34186000	32370000	37044000	34266000	37931000	32125000
A1L4X7	AHL14	AT-hook motif nuclear-localized protein 14	S	400	___2	IGHES(0.995)S(0.988)ENGDY(0.017)EQQIPD	GRIGHESSENGDYEQ	0.987932	2	4.54064e-120	301.48	245.94	84.94	0.62965	3565600	2477100	2948200	3002400	2339800	2326700	1544500	2116300	2344000	NA	NA	4148700
A2RVJ8	HIT4	Protein HEAT INTOLERANT 4	S	39	___1	TTQEES(1)QQHEEEVVDEVK	TKTTQEESQQHEEEV	0.999994	2	9.3438e-24	223.93	133.48	181.34	0.41874	NA	3233400	NA	5254700	4648200	2542400	2492100	4189300	NA	5022900	5159500	3364000
A2RVJ8	HIT4	Protein HEAT INTOLERANT 4	S	420	___1	FYPQPSPDTPDVS(0.002)GVQS(0.998)PFINR	PDVSGVQSPFINRYY	0.998249	2	3.51201e-06	142.85	108.13	126.26	-1.0059	4214800	NA	NA	NA	6498200	4784800	3730500	3966100	3830100	4797500	3508200	NA
A2RVJ8	HIT4	Protein HEAT INTOLERANT 4	T	392	___1	AIEEMS(0.001)EDT(0.999)KQAFQK	IEEMSEDTKQAFQKM	0.998567	2	3.83147e-06	165.24	99.289	129.29	0.034185	50000	50000	50000	NA	NA	5782300	50000	50000	50000	3394200	3559200	NA
A2RVL9			S	59	___1	DVVAT(0.001)S(0.062)T(0.212)S(0.721)VS(0.004)K	DVVATSTSVSKKALT	0.721475	2	0.000906945	134.18	91.844	134.18	-0.11672	NA	NA	5366900	50000	50000	50000	1010200	2280100	1539400	50000	50000	50000
A2RVS6	SR34A	Serine/arginine-rich splicing factor SR34A	S	111	___1	GGYGGGGSGYGGGGGGGGS(1)AR	GGGGGGGSARFGVSR	0.999998	2	3.96318e-07	168.17	120.45	168.17	0.29558	50000	50000	50000	6703100	8628900	4680300	NA	1266300	NA	6391500	6907200	NA
A2RVS6	SR34A	Serine/arginine-rich splicing factor SR34A	S	285	___3	S(1)RS(1)PS(1)KS(1)PPK	KSRSRSRSRSPSKSP	1	2	0.00982736	136.33	53.827	127.3	0.39973	NA	55603000	26841000	51821000	29598000	27452000	53771000	33639000	29707000	17050000	47056000	20286000
A2RVS6	SR34A	Serine/arginine-rich splicing factor SR34A	S	287	___3	S(1)RS(1)PS(1)KS(1)PPK	RSRSRSRSPSKSPPK	1	2	0.00982736	136.33	53.827	127.3	0.39973	NA	55603000	26841000	51821000	29598000	27452000	53771000	33639000	29707000	17050000	47056000	20286000
A2RVS6	SR34A	Serine/arginine-rich splicing factor SR34A	S	289	___3	S(1)RS(1)PS(1)KS(1)PPK	RSRSRSPSKSPPKVR	1	2	0.00982736	136.33	53.827	127.3	0.39973	NA	55603000	26841000	51821000	29598000	27452000	53771000	33639000	29707000	17050000	47056000	20286000
A2RVS6	SR34A	Serine/arginine-rich splicing factor SR34A	S	291	___3	S(1)RS(1)PS(1)KS(1)PPK	RSRSPSKSPPKVREG	1	2	0.00982736	136.33	53.827	127.3	0.39973	NA	55603000	26841000	51821000	29598000	27452000	53771000	33639000	29707000	17050000	47056000	20286000
A2RVS6	SR34A	Serine/arginine-rich splicing factor SR34A	S	55	___1	VPPRPPCYCFVEFEHS(1)R	CFVEFEHSRDAEDAI	1	3	0.000856566	120.71	85.516	120.71	0.31872	1594700	2041000	NA	50000	50000	50000	3203800	NA	NA	NA	2538200	NA
A4FVN8			S	16	___2	MDLIQSYEEEDEAVAS(1)S(1)PES(0.137)S(0.863)PPR	EEDEAVASSPESSPP	0.999966	2	1.14985e-12	178.22	128.56	112.41	1.6751	NA	9055200	13807000	NA	30696000	NA	NA	9109500	NA	21307000	18267000	22821000
A4FVN8			S	16	___3	MDLIQSYEEEDEAVAS(1)S(1)PES(0.137)S(0.863)PPR	EEDEAVASSPESSPP	0.999966	2	1.14985e-12	178.22	128.56	112.41	1.6751	25013000	27513000	32013000	26006000	24489000	20136000	43608000	67579000	NA	24475000	22970000	31972000
A4FVN8			S	17	___2	MDLIQSYEEEDEAVAS(1)S(1)PES(0.137)S(0.863)PPR	EDEAVASSPESSPPR	0.999961	2	1.14985e-12	178.22	128.56	112.41	1.6751	11474000	9055200	13807000	27352000	30696000	24772000	10072000	9109500	14060000	21307000	18267000	22821000
A4FVN8			S	17	___3	MDLIQSYEEEDEAVAS(1)S(1)PES(0.137)S(0.863)PPR	EDEAVASSPESSPPR	0.999961	2	1.14985e-12	178.22	128.56	112.41	1.6751	25013000	27513000	32013000	26006000	24489000	20136000	43608000	67579000	NA	24475000	22970000	31972000
A4FVN8			S	21	___3	MDLIQS(0.011)Y(0.011)EEEDEAVAS(0.984)S(0.991)PES(0.127)S(0.874)PPR	VASSPESSPPRMLKA	0.874224	3	0.000117088	113.08	60.506	86.434	1.0695	25013000	27513000	32013000	26006000	24489000	20136000	43608000	67579000	NA	24475000	22970000	31972000
A4FVN8			S	6	___2	MDLIQS(0.925)Y(0.068)EEEDEAVAS(0.139)S(0.831)PES(0.029)S(0.008)PPR	__MDLIQSYEEEDEA	0.924511	2	0.000152469	131.97	88.498	131.97	3.5027	50000	50000	50000	27352000	NA	24772000	NA	NA	14060000	50000	50000	50000
A4FVR1	GIP1L	GBF-interacting protein 1-like	S	256	___1	ES(0.151)S(0.849)PTTNGITGVASAR	GDDERESSPTTNGIT	0.848539	2	0.000886724	130.44	81.135	130.44	0.065154	2245600	3240700	4311900	3096100	NA	3785200	2658400	2997700	3203800	NA	NA	2960600
A4FVS2	MEE6.17		S	269	___1	DGELS(1)FDYITSEQR	VNRDGELSFDYITSE	0.999996	2	0.00267922	116.79	62.72	116.79	0.77844	NA	2877600	4682300	50000	50000	50000	2254900	NA	NA	50000	50000	50000
A4FVS2	MEE6.17		S	436	___3	LPVPVAVQAQS(0.567)S(0.217)S(0.217)PR	PVAVQAQSSSPRISP	0.566564	2	9.98074e-53	255.72	205.63	172.09	0.57821	50000	50000	50000	NA	5550500	NA	50000	50000	50000	4373600	4963400	NA
A4FVS2	MEE6.17		S	437	___3	LPVPVAVQAQS(0.57)S(0.603)S(0.658)PRIS(0.182)PT(0.647)AS(0.339)PPLAS(0.578)S(0.422)PR	VAVQAQSSSPRISPT	0.603215	4	4.00907e-53	260.29	210.09	65.272	1.0281	NA	4326100	NA	50000	50000	50000	50000	50000	50000	4373600	4963400	NA
A4FVS2	MEE6.17		S	438	___1	LPVPVAVQAQS(0.002)S(0.225)S(0.773)PR	AVQAQSSSPRISPTA	0.773103	2	1.65237e-66	259.96	208.31	234.63	0.27706	50000	50000	50000	14181000	NA	NA	50000	50000	50000	10426000	NA	14514000
A4FVS2	MEE6.17		S	438	___3	LPVPVAVQAQS(0.002)S(0.225)S(0.773)PR	AVQAQSSSPRISPTA	0.773103	2	1.65237e-66	259.96	208.31	234.63	0.27706	NA	4326100	4993200	7753200	NA	NA	NA	8213200	3812200	4373600	4963400	12765000
A4FVS2	MEE6.17		S	442	___2	IS(1)PT(0.06)AS(0.94)PPLASSPR	QSSSPRISPTASPPL	0.999932	2	0.00031227	120.99	76.567	107.13	0.54507	2922500	1240700	NA	3663900	4004000	4323900	2947800	3557600	2909000	4196000	2695800	4966600
A4FVS2	MEE6.17		S	442	___3	IS(1)PT(0.06)AS(0.94)PPLASSPR	QSSSPRISPTASPPL	0.999932	2	0.00031227	120.99	76.567	107.13	0.54507	50000	50000	50000	10315000	NA	6782500	NA	8533000	9945500	8116800	8429700	8964100
A4FVS2	MEE6.17		S	446	___2	IS(1)PTAS(1)PPLAS(0.585)S(0.415)PR	PRISPTASPPLASSP	0.99993	2	0.00041942	120.99	76.567	120.99	1.5484	2922500	NA	NA	3663900	4004000	4323900	2947800	3557600	2909000	4196000	2695800	4966600
A4FVS2	MEE6.17		S	446	___3	IS(1)PTAS(1)PPLAS(0.585)S(0.415)PR	PRISPTASPPLASSP	0.99993	2	0.00041942	120.99	76.567	120.99	1.5484	74254000	60947000	68373000	92237000	NA	52950000	46470000	67593000	60615000	77414000	85568000	NA
A4FVS2	MEE6.17		S	451	___2	LPVPVAVQAQS(0.386)S(0.44)S(0.192)PRIS(0.874)PT(0.344)AS(0.764)PPLAS(0.597)S(0.403)PR	TASPPLASSPRINEL	0.597389	3	0.00383026	120.99	76.567	60.341	-0.18838	NA	1240700	NA	NA	NA	1707100	NA	1592000	2079000	2099200	NA	3004500
A4FVS2	MEE6.17		S	451	___3	LPVPVAVQAQS(0.386)S(0.44)S(0.192)PRIS(0.874)PT(0.344)AS(0.764)PPLAS(0.597)S(0.403)PR	TASPPLASSPRINEL	0.597389	3	0.00383026	120.99	76.567	60.341	-0.18838	50000	50000	50000	10315000	NA	6782500	NA	8533000	9945500	8116800	8429700	8964100
A4FVS2	MEE6.17		S	452	___3	LPVPVAVQAQS(0.189)S(0.22)S(0.592)PRIS(0.481)PT(0.722)AS(0.795)PPLAS(0.182)S(0.819)PR	ASPPLASSPRINELH	0.818764	3	0.00041942	83.225	46.489	83.225	-1.1437	74254000	60947000	68373000	92237000	79571000	52950000	46470000	67593000	NA	77414000	85568000	NA
A4FVS2	MEE6.17		T	444	___3	LPVPVAVQAQS(0.194)S(0.224)S(0.583)PRIS(0.266)PT(0.816)AS(0.915)PPLAS(0.189)S(0.813)PR	SSPRISPTASPPLAS	0.816289	3	0.00031227	89.311	53.537	74.408	1.1604	74254000	60947000	68373000	92237000	79571000	52950000	46470000	67593000	NA	NA	85568000	NA
A4FVS4			S	249	___1	QES(1)DGEEPVSLSQQPK	FGNLRQESDGEEPVS	1	2	3.11809e-41	246.66	158.67	246.66	-0.42189	24442000	29128000	22791000	23270000	22147000	17195000	16585000	18271000	2125800	NA	15245000	19585000
A4FVS4			S	382	___3	RDT(0.507)Y(0.426)NQNS(0.034)AS(0.04)LQDS(0.984)S(0.153)IFT(0.856)LLDDNLK	NSASLQDSSIFTLLD	0.984251	3	0.0139685	61.112	16.746	57.985	1.1714	13216000	15245000	23756000	37343000	21972000	18218000	20845000	15238000	13559000	14166000	14630000	12008000
A4FVS4			T	371	___3	RDT(0.596)Y(0.176)NQNS(0.136)AS(0.137)LQDS(0.912)S(0.206)IFT(0.837)LLDDNLK	VDENRRDTYNQNSAS	0.595537	3	0.0139685	61.112	16.746	56.684	1.0774	13216000	15245000	23756000	37343000	NA	18218000	20845000	15238000	13559000	14166000	14630000	NA
A4FVS4			T	386	___3	RDT(0.376)Y(0.376)NQNS(0.172)AS(0.097)LQDS(0.847)S(0.255)IFT(0.877)LLDDNLK	LQDSSIFTLLDDNLK	0.876666	3	0.0139685	61.112	16.746	53.545	0.65139	13216000	15245000	23756000	37343000	21972000	18218000	20845000	15238000	13559000	14166000	14630000	12008000
A4GNA8	PSD3	Phosphatidylserine decarboxylase proenzyme 3;Phosphatidylserine decarboxylase 3 beta chain;Phosphatidylserine decarboxylase 3 alpha chain	S	31	___2	RLS(1)RPGS(0.985)GS(0.014)VS(0.001)GLASQR	FRSRRRLSRPGSGSV	0.999902	3	0.0112873	92.29	49.902	92.29	0.56494	6826200	5597500	5968500	7252500	NA	3570100	3758500	NA	NA	1373600	NA	NA
A4GNA8	PSD3	Phosphatidylserine decarboxylase proenzyme 3;Phosphatidylserine decarboxylase 3 beta chain;Phosphatidylserine decarboxylase 3 alpha chain	S	35	___1	PGS(1)GSVSGLASQR	RRLSRPGSGSVSGLA	0.999982	2	2.28361e-23	223.03	159.33	214.61	-0.29127	33750000	44253000	43796000	32187000	37135000	25343000	23978000	19189000	28607000	16755000	14321000	20085000
A4GNA8	PSD3	Phosphatidylserine decarboxylase proenzyme 3;Phosphatidylserine decarboxylase 3 beta chain;Phosphatidylserine decarboxylase 3 alpha chain	S	35	___2	PGS(1)GSVSGLASQR	RRLSRPGSGSVSGLA	0.999982	2	2.28361e-23	223.03	159.33	214.61	-0.29127	8886100	15337000	12122000	74362000	81569000	46202000	5917600	7977100	NA	44102000	34309000	47949000
A4GNA8	PSD3	Phosphatidylserine decarboxylase proenzyme 3;Phosphatidylserine decarboxylase 3 beta chain;Phosphatidylserine decarboxylase 3 alpha chain	S	37	___1	PGSGS(1)VSGLASQR	LSRPGSGSVSGLASQ	0.999989	2	2.31136e-31	234.04	192.93	205.87	0.69504	6092500	5662400	8485200	16609000	21937000	15921000	5903300	3268100	4073400	17514000	9425300	13872000
A4GNA8	PSD3	Phosphatidylserine decarboxylase proenzyme 3;Phosphatidylserine decarboxylase 3 beta chain;Phosphatidylserine decarboxylase 3 alpha chain	S	37	___2	PGSGS(1)VSGLASQR	LSRPGSGSVSGLASQ	0.999989	2	2.31136e-31	234.04	192.93	205.87	0.69504	8886100	15337000	12122000	74362000	81569000	46202000	5917600	7977100	NA	44102000	34309000	47949000
A4GNA8	PSD3	Phosphatidylserine decarboxylase proenzyme 3;Phosphatidylserine decarboxylase 3 beta chain;Phosphatidylserine decarboxylase 3 alpha chain	S	39	___2	PGS(0.983)GS(0.054)VS(0.963)GLASQR	RPGSGSVSGLASQRS	0.962835	2	0.0054822	118.08	53.282	103.13	-1.4618	50000	50000	50000	5542000	4743900	4499000	50000	50000	50000	3461600	3237100	NA
A4GNA8	PSD3	Phosphatidylserine decarboxylase proenzyme 3;Phosphatidylserine decarboxylase 3 beta chain;Phosphatidylserine decarboxylase 3 alpha chain	S	43	___1	PGSGSVSGLAS(1)QR	GSVSGLASQRSVSAD	0.999955	2	7.90525e-08	179.65	145.6	179.65	-0.11104	8163200	8652000	12817000	NA	NA	1386300	5766400	5079700	4453200	2203600	2066700	1632900
A4GSN8	NUA	Nuclear-pore anchor	S	1659	___1	VPS(0.96)S(0.038)T(0.002)PLIK	STMTRVPSSTPLIKS	0.95962	2	5.53502e-18	207.38	161.25	142.83	0.047174	1630100	1114500	1923600	5967400	6057200	3505000	1070300	863990	NA	1425100	1069900	1336600
A4GSN8	NUA	Nuclear-pore anchor	S	1659	___2	VPS(0.96)S(0.038)T(0.002)PLIK	STMTRVPSSTPLIKS	0.95962	2	5.53502e-18	207.38	161.25	142.83	0.047174	50000	50000	50000	27988000	13441000	13350000	NA	2504100	NA	6710300	3347900	7228400
A4GSN8	NUA	Nuclear-pore anchor	S	1666	___1	S(1)PVATTQQLPK	SSTPLIKSPVATTQQ	0.999995	2	5.53502e-18	207.38	161.25	94.547	0.13512	1589600	NA	2820300	7328600	9274200	5984000	2022000	1885800	2417700	4306100	4292300	5398000
A4GSN8	NUA	Nuclear-pore anchor	S	1666	___2	S(1)PVATTQQLPK	SSTPLIKSPVATTQQ	0.999995	2	5.53502e-18	207.38	161.25	94.547	0.13512	50000	50000	50000	27988000	13441000	13350000	NA	2504100	NA	6710300	3347900	7228400
A4GSN8	NUA	Nuclear-pore anchor	S	1911	___1	S(1)PEKEEVQPETLATPTQSPSR	DVASMMRSPEKEEVQ	1	2	5.42453e-90	276.05	204.08	276.05	0.85345	11313000	7783000	12311000	11381000	NA	6026700	10242000	3611900	4594900	11626000	9824500	8724800
A4GSN8	NUA	Nuclear-pore anchor	S	1911	___2	S(1)PEKEEVQPETLATPTQSPSR	DVASMMRSPEKEEVQ	1	2	5.42453e-90	276.05	204.08	276.05	0.85345	16540000	14361000	15260000	8714000	7986800	5387700	13353000	20371000	16235000	6939700	7628400	17618000
A4GSN8	NUA	Nuclear-pore anchor	S	1911	___3	S(1)PEKEEVQPETLATPTQSPSR	DVASMMRSPEKEEVQ	1	2	5.42453e-90	276.05	204.08	276.05	0.85345	38659000	45596000	56835000	24610000	28398000	18187000	57321000	47595000	52856000	23429000	18790000	21256000
A4GSN8	NUA	Nuclear-pore anchor	S	1928	___1	SPEKEEVQPETLATPT(0.003)QS(0.966)PS(0.031)R	TLATPTQSPSRMETA	0.966418	2	1.59077e-174	335.74	246.24	292.78	1.7284	10942000	12771000	19497000	19512000	28117000	19671000	11680000	10129000	16352000	18810000	NA	14791000
A4GSN8	NUA	Nuclear-pore anchor	S	1928	___2	SPEKEEVQPETLATPT(0.003)QS(0.966)PS(0.031)R	TLATPTQSPSRMETA	0.966418	2	1.59077e-174	335.74	246.24	292.78	1.7284	58264000	61644000	NA	90988000	102410000	54182000	50359000	56159000	42562000	NA	93384000	125120000
A4GSN8	NUA	Nuclear-pore anchor	S	1928	___3	SPEKEEVQPETLATPT(0.003)QS(0.966)PS(0.031)R	TLATPTQSPSRMETA	0.966418	2	1.59077e-174	335.74	246.24	292.78	1.7284	38659000	NA	NA	24610000	NA	18187000	57321000	47595000	NA	NA	NA	21256000
A4GSN8	NUA	Nuclear-pore anchor	S	1930	___1	EEVQPETLATPTQS(0.001)PS(0.999)R	ATPTQSPSRMETAME	0.999192	2	8.39231e-90	284.46	207.23	284.46	-0.66797	4299200	7305400	7394600	6712200	9949500	5838900	4639800	3981600	3595900	4635700	6539600	5232800
A4GSN8	NUA	Nuclear-pore anchor	S	1930	___2	EEVQPETLATPTQS(0.001)PS(0.999)R	ATPTQSPSRMETAME	0.999192	2	8.39231e-90	284.46	207.23	284.46	-0.66797	NA	21911000	24683000	26036000	31652000	20964000	15936000	NA	23500000	26302000	26201000	28794000
A4GSN8	NUA	Nuclear-pore anchor	S	1930	___3	EEVQPETLATPTQS(0.001)PS(0.999)R	ATPTQSPSRMETAME	0.999192	2	8.39231e-90	284.46	207.23	284.46	-0.66797	32341000	34105000	39529000	17147000	10643000	12237000	43561000	33917000	41140000	15946000	14479000	24363000
A4GSN8	NUA	Nuclear-pore anchor	S	2022	___1	APS(1)PGGGSSTIVTLADR	EDPKRAPSPGGGSST	1	2	3.45158e-31	228.19	178.56	206.13	0.75009	89284000	88341000	117590000	96746000	99498000	57605000	79316000	81284000	85104000	61271000	56910000	60956000
A4GSN8	NUA	Nuclear-pore anchor	S	660	___1	S(0.229)S(0.771)DLSPAVVPGR	HSSDSRSSDLSPAVV	0.770554	2	0.0006332	138.63	70.901	116.71	-0.33036	NA	2404300	3404700	NA	NA	3986100	NA	1885500	1915200	368550	NA	NA
A4GSN8	NUA	Nuclear-pore anchor	S	663	___1	SSDLS(1)PAVVPGR	DSRSSDLSPAVVPGR	0.999969	2	0.000859253	135.02	74.377	135.02	0.24181	NA	2016300	NA	6650100	7617400	NA	2079700	NA	NA	NA	NA	3151600
A4GSN8	NUA	Nuclear-pore anchor	T	1921	___3	S(1)PEKEEVQPET(0.933)LAT(0.158)PT(0.479)QS(0.393)PS(0.037)R	KEEVQPETLATPTQS	0.932969	2	7.21737e-35	235.92	156.47	163.04	-0.49212	38659000	45596000	56835000	24610000	NA	18187000	NA	47595000	NA	23429000	18790000	NA
A4GSN8	NUA	Nuclear-pore anchor	T	1924	___2	SPEKEEVQPETLAT(1)PT(0.162)QS(0.779)PS(0.059)R	VQPETLATPTQSPSR	0.999999	3	8.39231e-90	281	183.38	228.35	0.13088	58264000	61644000	67605000	90988000	102410000	54182000	50359000	56159000	42562000	82632000	93384000	125120000
A4GSN8	NUA	Nuclear-pore anchor	T	1924	___3	SPEKEEVQPETLAT(1)PT(0.162)QS(0.779)PS(0.059)R	VQPETLATPTQSPSR	0.999999	3	8.39231e-90	281	183.38	228.35	0.13088	32341000	34105000	39529000	17147000	10643000	12237000	43561000	33917000	41140000	15946000	14479000	24363000
A5HEI1	SCC2	Sister chromatid cohesion protein SCC2	S	1110	___1	ILQVEEMS(1)R	ILQVEEMSREEGEVQ	1	2	0.00723444	106.4	12.09	106.4	-2.788	NA	604900	943890	50000	50000	50000	50000	50000	50000	457770	539740	NA
A6QR87			S	125	___1	T(0.013)S(0.013)S(0.736)S(0.237)GALPGIDGVESR	RTNTRTSSSGALPGI	0.736301	2	0.00586834	104.59	64.745	101.72	0.52221	NA	NA	14590000	7667900	10371000	4926000	4724800	4431700	NA	3092900	2728800	NA
A8MPR5	FTSHI2	Probable inactive ATP-dependent zinc metalloprotease FTSHI 2, chloroplastic	S	164	___1	TVLPS(1)LEGNK	VLRTVLPSLEGNKRF	1	2	0.00715196	99.752	30.554	84.31	-0.27305	2238000	3684900	3116700	2931900	4541900	2918800	992580	1858900	1926000	1879300	2447600	1607400
A8MQE1	PEARLI		S	145	___1	KPS(0.99)QT(0.01)IPLSSNNLVDQSK	HKPEKKPSQTIPLSS	0.990225	2	0.000406046	154.46	116.34	154.46	0.7228	2536900	3238700	2745800	1620300	NA	876520	1864800	NA	NA	NA	1497400	NA
A8MQE1	PEARLI		S	151	___1	KPSQTIPLS(0.764)S(0.236)NNLVDQSK	PSQTIPLSSNNLVDQ	0.764182	2	2.08172e-06	181.32	137.37	181.32	1.2825	50000	50000	50000	1558000	2060100	1543200	50000	50000	50000	50000	50000	50000
A8MQE1	PEARLI		S	66	___1	LLSFS(0.024)GS(0.976)FGR	RLLSFSGSFGRKKKE	0.976366	2	0.000109654	163.46	74.435	163.46	-0.17174	3917800	5244100	4708600	3666800	3877300	2011500	NA	2961600	1955100	1862800	2727100	NA
A8MQE1	PEARLI		S	66	___2	LLSFS(0.024)GS(0.976)FGR	RLLSFSGSFGRKKKE	0.976366	2	0.000109654	163.46	74.435	163.46	-0.17174	6869000	NA	6164300	8302100	4841800	3972300	11383000	8851000	4949800	3832200	4928200	6067300
A8MQE1	PEARLI		S	99	___1	GGFANGNS(1)PK	GGFANGNSPKVHHSV	1	2	0.0106957	95.618	35.687	95.618	0.34351	789590	NA	1107700	NA	1179900	890450	1020200	932860	1049600	832540	949580	916960
A8MQG7	ASK20	SKP1-like protein 20	S	275	___2	EVPNLLS(0.02)AEDDIS(0.856)T(0.856)PNAGS(0.268)EDEDIDDEIDPAMR	LSAEDDISTPNAGSE	0.856003	3	1.77368e-06	95.19	79.777	95.19	-0.27099	27247000	NA	50186000	23392000	19780000	14224000	38895000	36371000	28914000	12407000	17615000	12482000
A8MQG7	ASK20	SKP1-like protein 20	S	281	___2	EVPNLLS(0.001)AEDDIS(0.503)T(0.503)PNAGS(0.993)EDEDIDDEIDPAMR	ISTPNAGSEDEDIDD	0.99258	3	1.77368e-06	95.19	79.777	95.19	1.1974	27247000	29221000	50186000	23392000	19780000	14224000	NA	36371000	NA	12407000	NA	12482000
A8MQG7	ASK20	SKP1-like protein 20	T	276	___2	EVPNLLS(0.011)AEDDIS(0.771)T(0.892)PNAGS(0.326)EDEDIDDEIDPAMR	SAEDDISTPNAGSED	0.892007	3	1.77368e-06	95.19	79.777	62.447	1.2856	27247000	29221000	50186000	23392000	19780000	14224000	38895000	36371000	28914000	12407000	17615000	12482000
A8MQH9	TRM3		S	168	___1	VIFPES(0.997)PT(0.003)SDPVMSQGTGAR	DRVIFPESPTSDPVM	0.996625	2	0.00155215	108.58	58.221	106.29	1.2965	2632100	3474700	6681100	NA	3503300	1035400	2975600	3891600	4022200	50000	50000	50000
A8MQI6	TRM15		S	112	___1	ENAEAGQLS(0.991)DS(0.009)ELEGR	NAEAGQLSDSELEGR	0.990699	2	6.0924e-53	252.1	142.11	209.89	0.73552	11180000	9655300	11679000	NA	NA	10411000	10716000	8738600	10394000	8479400	11915000	9548300
A8MQI6	TRM15		S	301	___1	SAS(0.999)FSSPDIGNSR	ILKPRSASFSSPDIG	0.999329	2	7.79252e-05	158.86	83.205	158.86	2.1562	4706900	NA	NA	NA	3421200	6673600	50000	50000	50000	5895800	5391900	5410600
A8MQL1	TRAF1B	TNF receptor-associated factor homolog 1b	S	503	___1	DLEENQNQNQNDEEEKDS(0.968)VT(0.032)EK	NDEEEKDSVTEKAQS	0.968294	3	3.18358e-40	230.61	192.63	171.16	-0.28508	14679000	16577000	15394000	22415000	24947000	18525000	11949000	11557000	14623000	13001000	12959000	19122000
A8MQL1	TRAF1B	TNF receptor-associated factor homolog 1b	S	522	___2	AQS(0.001)S(0.002)AEKPDT(0.005)LGDVS(0.988)DIS(0.912)DS(0.091)VDGSADILQPDLEDR	PDTLGDVSDISDSVD	0.987674	3	5.40867e-10	131.36	101.19	118.09	1.716	121780000	148300000	116670000	95141000	NA	71093000	122550000	107350000	114540000	63625000	NA	78828000
A8MQL1	TRAF1B	TNF receptor-associated factor homolog 1b	S	522	___3	AQS(0.001)S(0.002)AEKPDT(0.005)LGDVS(0.988)DIS(0.912)DS(0.091)VDGSADILQPDLEDR	PDTLGDVSDISDSVD	0.987674	3	5.40867e-10	131.36	101.19	118.09	1.716	28030000	30314000	33939000	52112000	49351000	40232000	25839000	26318000	38103000	31434000	34543000	47196000
A8MQL1	TRAF1B	TNF receptor-associated factor homolog 1b	S	525	___2	AQS(0.008)S(0.006)AEKPDT(0.064)LGDVS(0.978)DIS(0.989)DS(0.988)VDGS(0.966)ADILQPDLEDR	LGDVSDISDSVDGSA	0.98931	3	1.97206e-09	124.38	85.083	98.583	-0.50168	7520800	148300000	7280200	NA	NA	71093000	NA	6010600	114540000	4171000	70490000	78828000
A8MQL1	TRAF1B	TNF receptor-associated factor homolog 1b	S	525	___3	AQS(0.008)S(0.006)AEKPDT(0.064)LGDVS(0.978)DIS(0.989)DS(0.988)VDGS(0.966)ADILQPDLEDR	LGDVSDISDSVDGSA	0.98931	3	1.97206e-09	124.38	85.083	98.583	-0.50168	28030000	30314000	33939000	52112000	49351000	40232000	25839000	26318000	38103000	31434000	34543000	47196000
A8MQL1	TRAF1B	TNF receptor-associated factor homolog 1b	S	527	___2	AQS(0.001)SAEKPDT(0.07)LGDVS(0.958)DIS(0.981)DS(0.993)VDGS(0.997)ADILQPDLEDR	DVSDISDSVDGSADI	0.99343	3	5.40867e-10	131.36	101.19	89.285	0.20665	121780000	148300000	116670000	95141000	NA	NA	122550000	107350000	114540000	63625000	70490000	NA
A8MQL1	TRAF1B	TNF receptor-associated factor homolog 1b	S	527	___3	AQS(0.001)SAEKPDT(0.07)LGDVS(0.958)DIS(0.981)DS(0.993)VDGS(0.997)ADILQPDLEDR	DVSDISDSVDGSADI	0.99343	3	5.40867e-10	131.36	101.19	89.285	0.20665	28030000	30314000	33939000	52112000	49351000	40232000	25839000	26318000	38103000	31434000	34543000	47196000
A8MQL1	TRAF1B	TNF receptor-associated factor homolog 1b	S	531	___3	AQS(0.002)S(0.002)AEKPDT(0.099)LGDVS(0.923)DIS(0.987)DS(0.987)VDGS(0.999)ADILQPDLEDR	ISDSVDGSADILQPD	0.998816	3	1.71976e-08	98.583	65.337	94.869	0.80296	NA	NA	9453600	20570000	NA	NA	NA	9042600	7424000	NA	11844000	9058900
A8MQL1	TRAF1B	TNF receptor-associated factor homolog 1b	S	561	___1	DSSSVLWDT(0.001)DALEIHPPS(0.253)S(0.597)EGS(0.135)S(0.015)R	LEIHPPSSEGSSRGR	0.596969	3	0.0034292	73.603	11.3	73.603	0.75255	50000	50000	50000	3264800	3189800	5473200	50000	50000	50000	1934400	NA	NA
A8MQL1	TRAF1B	TNF receptor-associated factor homolog 1b	S	717	___1	STAVLS(0.002)S(0.998)PR	KSTAVLSSPRNVAKN	0.998161	2	0.00097441	139.15	81.294	131.42	0.15911	NA	1436100	NA	NA	4327500	1342300	NA	NA	810170	1266200	1720900	1797500
A8MQN2	LNK1	Protein LNK1	S	589	___1	SHPMIPQPNS(0.693)S(0.23)PS(0.077)LR	PMIPQPNSSPSLRIE	0.692868	2	2.16719e-15	207.66	134.06	111.78	-0.61573	4786400	8615500	8421300	4587500	7891000	6017000	6819600	NA	4888200	50000	50000	50000
A8MQN2	LNK1	Protein LNK1	S	613	___1	QEETTELRPEAEVVT(0.001)S(0.999)DNN	PEAEVVTSDNN____	0.999477	2	9.89392e-11	193.77	120.97	193.77	-0.58818	11964000	11584000	10739000	8899200	9667900	7999400	9777800	7616500	6808600	9323800	8129000	6429000
A8MQS6			S	12	___2	MSTKGAAAAY(1)PS(1)AAR	GAAAAYPSAARISDS	0.999996	2	0.0063452	98.04	28.229	84.31	2.1155	12295000	12016000	18076000	17186000	5965900	3676900	11030000	3313600	11630000	3414600	2978100	6465200
A8MQS6			Y	10	___2	MSTKGAAAAY(1)PS(1)AAR	TKGAAAAYPSAARIS	0.999998	2	0.0063452	98.04	28.229	84.31	2.1155	12295000	12016000	18076000	17186000	5965900	3676900	11030000	3313600	11630000	3414600	2978100	6465200
A8MR03	CWC16B	Splicing factor YJU2	S	333	___1	KSDGAANTSLASLFQNYGS(1)DEDED	SLFQNYGSDEDED__	0.999991	2	8.80987e-80	270.73	211.15	270.73	0.34562	186910000	178570000	171620000	219780000	193500000	153610000	154320000	170110000	252760000	189230000	191370000	134100000
A8MR45	NOT2A		S	151	___1	T(0.001)LS(0.999)SGGGLSIPSLGSR	GTMGRTLSSGGGLSI	0.99878	2	4.68953e-31	235.71	181.84	215.93	-0.24219	8269900	6371600	10130000	5820000	7985900	3065300	5998900	6582900	5393700	3194100	5328600	3140900
A8MR45	NOT2A		S	151	___2	T(0.001)LS(0.999)SGGGLSIPSLGSR	GTMGRTLSSGGGLSI	0.99878	2	4.68953e-31	235.71	181.84	215.93	-0.24219	1865000	2740800	2610700	6536000	9955900	7469700	50000	50000	50000	NA	NA	1149300
A8MR45	NOT2A		S	163	___1	TLSSGGGLSIPS(0.001)LGS(0.999)R	LSIPSLGSRLNLAVN	0.9991	2	1.15796e-14	200.73	146.33	186.98	-0.38455	3203800	2726700	3302900	5922600	6803300	5901500	906340	1026000	NA	NA	1040200	NA
A8MR45	NOT2A		S	163	___2	TLSSGGGLSIPS(0.001)LGS(0.999)R	LSIPSLGSRLNLAVN	0.9991	2	1.15796e-14	200.73	146.33	186.98	-0.38455	1865000	2740800	NA	6536000	9955900	7469700	50000	50000	50000	NA	NA	1149300
A8MR45	NOT2A		S	250	___1	PS(0.003)S(0.997)AGSQGQLGSR	QLTSRPSSAGSQGQL	0.997071	2	9.28457e-08	178.22	126.05	178.22	-0.28689	37869000	46913000	66439000	45254000	46858000	27847000	56338000	34200000	44748000	25685000	26863000	27941000
A8MRD9	PDS5D	Sister chromatid cohesion protein PDS5 homolog D	S	265	___1	VHS(1)PVNTK	FNTPKVHSPVNTKEH	1	2	0.00152561	161.51	89.269	161.51	-0.15625	NA	1393400	3397800	9066200	10339000	5206600	5929900	4832500	5777000	4962400	7491300	NA
A8MRD9	PDS5D	Sister chromatid cohesion protein PDS5 homolog D	S	530	___1	QLANES(1)EEET(0.992)PKS(0.007)HPT(0.001)R	ARQLANESEEETPKS	0.999771	2	5.55959e-13	199.96	133.3	106.31	0.82534	28410000	29446000	52926000	29729000	39272000	27466000	17446000	30073000	28452000	17225000	23568000	21615000
A8MRD9	PDS5D	Sister chromatid cohesion protein PDS5 homolog D	S	530	___2	QLANES(1)EEET(0.992)PKS(0.007)HPT(0.001)R	ARQLANESEEETPKS	0.999771	2	5.55959e-13	199.96	133.3	106.31	0.82534	50000	50000	50000	2168400	2471300	1365600	50000	50000	50000	1143900	1671400	NA
A8MRD9	PDS5D	Sister chromatid cohesion protein PDS5 homolog D	S	654	___1	NVAVSVEPT(0.001)S(0.025)S(0.752)S(0.222)GVR	VSVEPTSSSGVRSSS	0.752243	2	2.85823e-11	196.22	127.94	182.7	0.26617	5816600	7590300	10114000	5130100	NA	NA	9809200	4745500	NA	2671200	NA	NA
A8MRD9	PDS5D	Sister chromatid cohesion protein PDS5 homolog D	S	706	___3	TAEEQEVS(1)LEAES(1)DDRS(0.95)EEQEY(0.051)EDDCSDKK	TAEEQEVSLEAESDD	0.999776	3	0.000237144	131.32	112.18	97.057	0.82172	7538300	7738100	7542300	6405000	5626200	5799000	11837000	12747000	12937000	6161900	6202700	6684200
A8MRD9	PDS5D	Sister chromatid cohesion protein PDS5 homolog D	S	711	___3	TAEEQEVS(0.997)LEAES(1)DDRS(0.997)EEQEY(0.007)EDDCSDKK	EVSLEAESDDRSEEQ	0.999691	3	0.000237144	131.32	112.18	93.546	0.43276	7538300	7738100	7542300	6405000	5626200	5799000	11837000	12747000	12937000	6161900	6202700	6684200
A8MRD9	PDS5D	Sister chromatid cohesion protein PDS5 homolog D	S	715	___3	TAEEQEVS(0.981)LEAES(0.987)DDRS(0.998)EEQEY(0.033)EDDCSDK	EAESDDRSEEQEYED	0.998428	3	0.000237144	131.32	112.18	87.958	0.16925	7538300	7738100	7542300	6405000	5626200	5799000	11837000	12747000	12937000	6161900	6202700	6684200
A8MRD9	PDS5D	Sister chromatid cohesion protein PDS5 homolog D	S	754	___3	GVEAET(0.097)KEEEKQY(0.507)PNS(0.657)EGES(0.627)EGEDS(0.515)ES(0.597)EEEPK	YPNSEGESEGEDSES	0.627344	3	0.00259606	62.848	41.796	62.848	2.2907	50000	50000	50000	NA	NA	1942400	NA	3134500	NA	3134400	2032100	NA
A8MRD9	PDS5D	Sister chromatid cohesion protein PDS5 homolog D	S	759	___3	GVEAET(0.097)KEEEKQY(0.507)PNS(0.657)EGES(0.627)EGEDS(0.515)ES(0.597)EEEPK	GESEGEDSESEEEPK	0.51497	3	0.00259606	62.848	41.796	62.848	2.2907	50000	50000	50000	NA	NA	1942400	NA	3134500	NA	3134400	2032100	NA
A8MRD9	PDS5D	Sister chromatid cohesion protein PDS5 homolog D	S	761	___3	GVEAET(0.097)KEEEKQY(0.507)PNS(0.657)EGES(0.627)EGEDS(0.515)ES(0.597)EEEPK	SEGEDSESEEEPKWR	0.597096	3	0.00259606	62.848	41.796	62.848	2.2907	50000	50000	50000	NA	NA	1942400	NA	3134500	NA	3134400	2032100	NA
A8MRD9	PDS5D	Sister chromatid cohesion protein PDS5 homolog D	Y	720	___3	T(0.001)AEEQEVS(0.557)LEAES(0.662)DDRS(0.952)EEQEY(0.824)EDDCS(0.004)DKK	DRSEEQEYEDDCSDK	0.823974	3	0.000316829	83.465	69.379	57.299	0.25823	50000	50000	50000	50000	50000	50000	27918000	27560000	NA	NA	15907000	15357000
A8MRU4			S	107	___1	APPQIPS(0.956)S(0.044)PAQAQAQEPTPTSHK	KAPPQIPSSPAQAQA	0.955747	3	3.75646e-65	254.54	186.78	252.44	0.11234	20232000	19667000	39135000	NA	42441000	NA	19720000	17195000	15907000	17460000	23711000	18732000
A8MRU4			S	108	___1	APPQIPS(0.09)S(0.91)PAQAQAQEPTPTSHK	APPQIPSSPAQAQAQ	0.910499	2	7.56238e-97	277.45	203.77	138.82	0.92703	20232000	19667000	39135000	54007000	NA	33727000	NA	17195000	15907000	17460000	23711000	18732000
A8MS32	MHJ24.11		S	123	___1	KS(0.01)PCAPS(0.99)EGGEDGGAAQAEGGSGN	RKSPCAPSEGGEDGG	0.990326	2	0.00082721	126.26	90.488	126.26	-0.31089	50000	50000	50000	1905900	2334400	NA	50000	50000	50000	1131000	NA	2206300
A8MS32	MHJ24.11		S	138	___1	KSPCAPSEGGEDGGAAQAEGGS(1)GN	AAQAEGGSGN_____	1	2	9.06492e-81	275.41	210.12	275.41	0.5585	50000	50000	50000	5720800	6024900	NA	NA	6036400	2894100	3351200	3512000	4824500
A8MS32	MHJ24.11		S	2	___1	S(1)S(1)AEDVKEQGNLTNEAEK	______MSSAEDVKE	1	2	6.90854e-145	316.58	209.83	176.99	0.26436	15466000	11995000	20813000	24604000	28514000	20280000	14923000	32868000	30127000	18129000	22986000	31081000
A8MS32	MHJ24.11		S	2	___2	S(1)S(1)AEDVKEQGNLTNEAEK	______MSSAEDVKE	1	2	6.90854e-145	316.58	209.83	176.99	0.26436	NA	NA	3086900	3110300	NA	NA	NA	7033000	6081300	NA	4670000	3721600
A8MS32	MHJ24.11		S	3	___1	S(1)S(1)AEDVKEQGNLTNEAEK	_____MSSAEDVKEQ	1	2	6.90854e-145	316.58	209.83	176.99	0.26436	15466000	11995000	NA	24604000	28514000	20280000	14923000	32868000	30127000	18129000	22986000	31081000
A8MS32	MHJ24.11		S	3	___2	S(1)S(1)AEDVKEQGNLTNEAEK	_____MSSAEDVKEQ	1	2	6.90854e-145	316.58	209.83	176.99	0.26436	NA	NA	3086900	3110300	NA	NA	NA	7033000	6081300	NA	4670000	3721600
A8MS32	MHJ24.11		S	82	___1	AYFDS(1)ADWALGK	HERAYFDSADWALGK	1	2	0.000103592	158.01	111.88	158.01	-0.41424	16743000	18535000	29617000	7668100	8616000	3860600	15327000	11934000	10377000	9356500	8326100	3323000
A8MS85	SPT6	Transcription elongation factor SPT6 homolog	S	1020	___1	GDS(1)NDDEDAIEMAIEHVR	DEDVRGDSNDDEDAI	1	2	1.40176e-05	138.29	103.1	80.96	-0.10428	41405000	47579000	49386000	47317000	46828000	30362000	31888000	23121000	27749000	19840000	28803000	NA
A8MS85	SPT6	Transcription elongation factor SPT6 homolog	S	126	___1	EQGNGQGES(1)S(1)DDEFDSR	QGNGQGESSDDEFDS	1	2	2.08119e-09	185.86	103.28	119.51	0.96134	50000	50000	50000	10164000	NA	9454700	50000	50000	50000	5592300	NA	NA
A8MS85	SPT6	Transcription elongation factor SPT6 homolog	S	126	___2	EQGNGQGES(1)S(1)DDEFDSR	QGNGQGESSDDEFDS	1	2	2.08119e-09	185.86	103.28	119.51	0.96134	62009000	51231000	59493000	50958000	50535000	46923000	2786600	47683000	45352000	39239000	49211000	60764000
A8MS85	SPT6	Transcription elongation factor SPT6 homolog	S	127	___2	EQGNGQGES(1)S(1)DDEFDSR	GNGQGESSDDEFDSR	0.999999	2	1.64069e-07	185.74	121.01	119.51	0.36941	62009000	51231000	59493000	50958000	50535000	46923000	2786600	47683000	45352000	39239000	49211000	60764000
A8MSE3	At2g39805	Protein YIP	S	62	___1	GYQTLES(1)PTVEGPAQQPSNNWK	KGYQTLESPTVEGPA	0.999641	2	6.68427e-158	321.6	234.18	269.99	0.051684	NA	NA	1942600	22875000	25652000	12411000	50000	50000	50000	10885000	14574000	7716600
A8R7E6	CERK1	Chitin elicitor receptor kinase 1	S	266	___1	SKGDS(1)FSSSIPLSTK	KNKSKGDSFSSSIPL	0.999973	2	1.0978e-40	247.02	182.91	247.02	-0.22125	3046800	3237300	4283300	4194800	NA	7581300	50000	50000	50000	5955900	NA	5821200
A8R7E6	CERK1	Chitin elicitor receptor kinase 1	S	269	___2	S(0.001)KGDS(0.177)FS(0.488)S(0.823)S(0.511)IPLS(0.956)T(0.044)K	SKGDSFSSSIPLSTK	0.82286	2	6.22306e-07	175.27	121.18	112.91	0.21294	50000	50000	50000	17513000	6431900	2441300	50000	50000	50000	2330100	1612500	3529900
A8R7E6	CERK1	Chitin elicitor receptor kinase 1	S	269	___3	S(0.001)KGDS(0.177)FS(0.488)S(0.823)S(0.511)IPLS(0.956)T(0.044)K	SKGDSFSSSIPLSTK	0.82286	2	6.22306e-07	175.27	121.18	112.91	0.21294	50000	50000	50000	3438100	4321300	3414400	50000	50000	50000	3024100	2801600	4276200
A8R7E6	CERK1	Chitin elicitor receptor kinase 1	S	270	___2	SKGDS(0.015)FS(0.433)S(0.585)S(0.965)IPLS(0.001)T(0.001)K	KGDSFSSSIPLSTKA	0.965081	2	0.000469361	152.94	83.913	97.823	1.0024	50000	50000	50000	7492400	6767400	4788200	50000	50000	50000	17032000	3741700	4633800
A8R7E6	CERK1	Chitin elicitor receptor kinase 1	S	270	___3	SKGDS(0.015)FS(0.433)S(0.585)S(0.965)IPLS(0.001)T(0.001)K	KGDSFSSSIPLSTKA	0.965081	2	0.000469361	152.94	83.913	97.823	1.0024	50000	50000	50000	3438100	4321300	3414400	50000	50000	50000	3024100	2801600	4276200
A8R7E6	CERK1	Chitin elicitor receptor kinase 1	S	274	___2	S(0.001)KGDS(0.177)FS(0.488)S(0.823)S(0.511)IPLS(0.956)T(0.044)K	FSSSIPLSTKADHAS	0.956147	2	0.000469361	152.94	83.913	112.91	0.21294	50000	50000	50000	7492400	6767400	4788200	50000	50000	50000	4597700	3741700	4633800
A8R7E6	CERK1	Chitin elicitor receptor kinase 1	S	274	___3	S(0.001)KGDS(0.177)FS(0.488)S(0.823)S(0.511)IPLS(0.956)T(0.044)K	FSSSIPLSTKADHAS	0.956147	2	0.000469361	152.94	83.913	112.91	0.21294	50000	50000	50000	3438100	4321300	3414400	50000	50000	50000	3024100	2801600	4276200
A8R7E6	CERK1	Chitin elicitor receptor kinase 1	S	281	___2	ADHAS(0.927)S(0.728)T(0.4)S(0.811)LQS(0.134)GGLGGAGVSPGIAAISVDK	STKADHASSTSLQSG	0.927193	3	4.8313e-05	85.57	67.189	85.001	2.004	50000	50000	50000	8147200	NA	NA	50000	50000	50000	10458000	NA	6599100
A8R7E6	CERK1	Chitin elicitor receptor kinase 1	S	281	___3	ADHAS(0.927)S(0.728)T(0.4)S(0.811)LQS(0.134)GGLGGAGVSPGIAAISVDK	STKADHASSTSLQSG	0.927193	3	4.8313e-05	85.57	67.189	85.001	2.004	5239500	4180700	NA	11807000	NA	10234000	50000	50000	50000	8931000	7148400	20047000
A8R7E6	CERK1	Chitin elicitor receptor kinase 1	S	282	___2	ADHAS(0.927)S(0.728)T(0.4)S(0.811)LQS(0.134)GGLGGAGVSPGIAAISVDK	TKADHASSTSLQSGG	0.72752	3	3.23954e-05	97.82	64.747	85.001	2.004	50000	50000	50000	18548000	26592000	17591000	50000	50000	50000	NA	12380000	10473000
A8R7E6	CERK1	Chitin elicitor receptor kinase 1	S	282	___3	ADHAS(0.927)S(0.728)T(0.4)S(0.811)LQS(0.134)GGLGGAGVSPGIAAISVDK	TKADHASSTSLQSGG	0.72752	3	3.23954e-05	97.82	64.747	85.001	2.004	5239500	4180700	NA	11807000	NA	10234000	50000	50000	50000	8931000	7148400	20047000
A8R7E6	CERK1	Chitin elicitor receptor kinase 1	S	284	___2	ADHAS(0.927)S(0.728)T(0.4)S(0.811)LQS(0.134)GGLGGAGVSPGIAAISVDK	ADHASSTSLQSGGLG	0.811172	3	3.23954e-05	97.257	55.509	85.001	2.004	50000	50000	50000	18548000	NA	17591000	50000	50000	50000	NA	NA	10473000
A8R7E6	CERK1	Chitin elicitor receptor kinase 1	S	284	___3	ADHAS(0.927)S(0.728)T(0.4)S(0.811)LQS(0.134)GGLGGAGVSPGIAAISVDK	ADHASSTSLQSGGLG	0.811172	3	3.23954e-05	97.257	55.509	85.001	2.004	5239500	4180700	NA	11807000	NA	10234000	50000	50000	50000	8931000	7148400	20047000
A8R7E6	CERK1	Chitin elicitor receptor kinase 1	S	287	___2	ADHAS(0.14)S(0.409)T(0.374)S(0.179)LQS(0.897)GGLGGAGVS(0.001)PGIAAISVDK	ASSTSLQSGGLGGAG	0.897102	3	0.000170331	75.622	39.974	75.622	0.73281	50000	50000	50000	50000	50000	50000	50000	50000	50000	12525000	12380000	NA
A8R7E6	CERK1	Chitin elicitor receptor kinase 1	T	283	___2	ADHAS(0.35)S(0.723)T(0.593)S(0.308)LQS(0.026)GGLGGAGVSPGIAAISVDK	KADHASSTSLQSGGL	0.593441	3	4.27897e-05	97.82	64.747	64.573	0.82501	50000	50000	50000	NA	26592000	7556000	50000	50000	50000	50000	50000	50000
A9LLI7	RRP6L2	Protein RRP6-like 2	S	570	___1	DVS(1)PGNVMDK	ALSLKDVSPGNVMDK	1	2	0.0106957	95.618	53.966	95.618	-0.080007	50000	50000	50000	1372500	1616400	NA	50000	50000	50000	NA	NA	1238600
A9LLI7	RRP6L2	Protein RRP6-like 2	S	657	___1	KPSSGLGALLGNAAS(1)K	ALLGNAASKKKSRTD	1	2	6.86766e-05	170.98	95.877	170.98	0.08157	1651000	1953800	2103500	50000	50000	50000	50000	50000	50000	50000	50000	50000
A9LNK9	CPSF30	30-kDa cleavage and polyadenylation specificity factor 30	S	584	___1	GVS(1)GDQQNQDASHDMEQFEVGNSLR	RSDERGVSGDQQNQD	1	3	1.89687e-17	184.34	146.18	128.47	0.78617	31008000	37604000	38223000	34346000	23492000	16766000	40450000	23531000	30170000	21582000	22720000	NA
A9LNK9	CPSF30	30-kDa cleavage and polyadenylation specificity factor 30	S	610	___1	NEES(1)ESEDEDEAPR	NSLRNEESESEDEDE	0.999999	2	1.91492e-30	226.23	146.57	226.23	1.0866	3014800	NA	2041800	3476500	4333800	4520400	NA	1426500	1573500	1444300	1531400	2151900
A9LNK9	CPSF30	30-kDa cleavage and polyadenylation specificity factor 30	S	612	___1	NEES(0.002)ES(0.998)EDEDEAPR	LRNEESESEDEDEAP	0.997581	2	2.72264e-22	215.09	144.72	215.09	-4.4725	50000	50000	50000	7095000	7740500	6628900	NA	3378000	NA	NA	NA	2992100
A9QM73	SMG7	Nonsense-mediated mRNA decay factor SMG7	S	1055	___1	NHQSTQLPEQYQGQSTWS(0.009)S(0.991)R	QGQSTWSSRHFV___	0.99063	3	1.4594e-46	242.43	164.36	189.52	1.8653	NA	1892400	NA	11076000	6205600	3349500	1051900	NA	NA	NA	NA	6988400
A9QM73	SMG7	Nonsense-mediated mRNA decay factor SMG7	S	145	___1	Y(0.021)GLPLGS(0.957)FS(0.022)EDQQS(0.001)QNLSDKDGK	KYGLPLGSFSEDQQS	0.956838	3	0.00834775	71.085	41.482	57.691	2.3504	50000	50000	50000	NA	2692100	3795600	50000	50000	50000	50000	50000	50000
B0F9L4	GC6	Golgin candidate 6	S	640	___2	T(0.361)PT(0.639)PS(1)EAEINEVDEVDEMVK	LTRTPTPSEAEINEV	0.999683	2	0.00213524	116.98	85.32	116.98	1.395	50000	50000	50000	4518900	NA	3210600	50000	50000	50000	2213500	NA	NA
B0F9L4	GC6	Golgin candidate 6	S	905	___2	LLEDIGDES(1)EAQAES(1)EED	LEDIGDESEAQAESE	1	2	0.000798835	133.86	77.607	95.9	1.3527	51023000	12252000	50294000	78127000	73516000	64017000	1227200	41482000	66483000	32256000	61264000	64731000
B0F9L4	GC6	Golgin candidate 6	S	911	___1	LLEDIGDES(1)EAQAES(1)EED	ESEAQAESEED____	1	2	9.79266e-43	242.19	193.57	95.9	1.3527	120790000	65102000	96680000	91452000	98767000	60140000	40979000	95039000	124050000	54532000	67397000	54926000
B0F9L4	GC6	Golgin candidate 6	S	911	___2	LLEDIGDES(1)EAQAES(1)EED	ESEAQAESEED____	1	2	9.79266e-43	242.19	193.57	95.9	1.3527	51023000	12252000	50294000	78127000	73516000	64017000	1227200	41482000	66483000	32256000	61264000	64731000
B0F9L4	GC6	Golgin candidate 6	T	638	___2	T(0.176)PT(0.82)PS(0.004)EAEINEVDEVDEMVK	KPLTRTPTPSEAEIN	0.819602	2	0.00213524	116.98	85.32	100.95	1.424	50000	50000	50000	4518900	NA	3210600	50000	50000	50000	2213500	NA	NA
B0F9L7	GC2	Golgin candidate 2	S	43	___1	SETHDEVFET(0.007)S(0.993)PK	HDEVFETSPKSGSSP	0.992751	2	9.869e-23	214.48	146.31	214.48	0.090898	15016000	16578000	19246000	20820000	31630000	13127000	NA	8488900	NA	7857300	10017000	NA
B0F9L7	GC2	Golgin candidate 2	S	65	___1	TYEGS(0.999)DS(0.001)GSGSQR	RKKTYEGSDSGSGSQ	0.998574	2	0.000514982	139.78	112.67	106.29	0.42154	NA	1306100	1831400	2185900	2074500	868420	NA	NA	1493200	1305800	1917600	NA
B0F9L7	GC2	Golgin candidate 2	S	65	___2	TYEGS(0.999)DS(0.001)GSGSQR	RKKTYEGSDSGSGSQ	0.998574	2	0.000514982	139.78	112.67	106.29	0.42154	NA	6995900	9778900	50000	50000	50000	9106400	6891100	5402400	1945200	3020800	2163600
B0F9L7	GC2	Golgin candidate 2	T	76	___1	NS(0.006)T(0.994)EQKPSYLSSSK	SGSQRNSTEQKPSYL	0.993639	2	4.9909e-81	282.73	200.94	123.68	-0.035522	11848000	3432200	16695000	5249800	NA	NA	NA	21770000	17232000	NA	14377000	NA
B3H435	At5g13181		Y	4	___2	MKDY(0.901)S(0.099)HS(1)DK	____MKDYSHSDKKG	0.901054	2	0.0489228	64.103	31.353	55.806	1.4685	5779500	5069600	4402000	5942300	6094700	3973000	3350500	4033900	3383100	4533300	3781000	3753000
B3H4I1	NTMC2T62		S	500	___1	S(0.003)T(0.003)AS(0.892)T(0.007)S(0.096)PNNESSSTDKNQEGK	GSVRSTASTSPNNES	0.891537	2	4.19285e-35	230.48	170.9	230.48	-0.39686	50000	50000	50000	3406100	NA	NA	2666200	NA	3495500	2382900	NA	NA
B3H4I1	NTMC2T62		S	502	___1	S(0.001)T(0.001)AS(0.004)T(0.155)S(0.839)PNNESSSTDKNQEGK	VRSTASTSPNNESSS	0.839364	2	2.3339e-09	185.85	126.18	156.2	0.40511	1441600	2567300	1523400	NA	1318800	NA	NA	NA	1587300	NA	692780	NA
B3H4I1	NTMC2T62		S	591	___2	GES(1)FDS(0.002)EDS(0.998)QHKR	GRSPKGESFDSEDSQ	0.999883	2	0.00951543	111.88	44.643	108.36	0.019808	50000	50000	50000	NA	5714600	5913800	NA	405220	NA	2848300	3018100	NA
B3H4I1	NTMC2T62		S	594	___1	GES(0.002)FDS(0.976)EDS(0.023)QHKR	PKGESFDSEDSQHKR	0.975558	2	0.0113851	122.46	61.226	101.39	-0.032201	50000	50000	50000	50000	50000	50000	50000	50000	50000	1732100	1726700	NA
B3H4I1	NTMC2T62		S	597	___1	GES(1)FDS(0.002)EDS(0.998)QHKR	ESFDSEDSQHKRHMK	0.998413	2	0.000305371	160.46	90.585	108.36	0.019808	50000	50000	50000	NA	3275900	2444900	50000	50000	50000	50000	50000	50000
B3H4I1	NTMC2T62		S	597	___2	GES(1)FDS(0.002)EDS(0.998)QHKR	ESFDSEDSQHKRHMK	0.998413	2	0.000305371	160.46	90.585	108.36	0.019808	50000	50000	50000	NA	5714600	5913800	NA	405220	NA	2848300	3018100	NA
B3H4I2	At3g18291		Y	4	___2	MMGY(1)VT(0.623)Y(0.368)KRNS(0.009)VR	____MMGYVTYKRNS	0.999851	2	0.0464661	61.167	6.3083	59.227	0.85176	50000	50000	50000	50000	50000	50000	NA	10687000	11790000	50000	50000	50000
B3H4V4	At1g77525		Y	19	___3	MKS(1)VS(1)ACVVLCVLMFFVMY(1)NAK	VLMFFVMYNAKVEAE	1	2	0.0474498	42.469	7.3518	42.469	-2.9457	15179000	21430000	21498000	18242000	28161000	15189000	21582000	12445000	18050000	15934000	18865000	16731000
B3H5G8	TRM33		Y	137	___1	IVWLPEY(0.75)S(0.245)S(0.004)PFSSPGR	RIVWLPEYSSPFSSP	0.750286	3	0.0505171	53.773	17.429	53.773	-2.8238	2593200	3266500	2289400	6009800	4759300	NA	4674100	2420400	1874800	2865000	1749000	NA
B3H5K9	NEDD1	Protein NEDD1	S	601	___2	IRDFS(0.14)S(0.159)T(0.505)FET(0.161)S(0.032)S(0.001)T(0.001)QT(0.001)DNNLPS(0.16)S(0.821)PLFT(0.018)K	TDNNLPSSPLFTKGI	0.821365	3	0.0127424	61.09	37.889	61.09	-4.3103	NA	8226600	8883400	7853300	NA	NA	6398600	5627000	NA	5891500	7549200	5300600
B3H5K9	NEDD1	Protein NEDD1	T	586	___2	IRDFS(0.14)S(0.159)T(0.505)FET(0.161)S(0.032)S(0.001)T(0.001)QT(0.001)DNNLPS(0.16)S(0.821)PLFT(0.018)K	RIRDFSSTFETSSTQ	0.504753	3	0.0127424	61.09	37.889	61.09	-4.3103	NA	8226600	8883400	7853300	NA	NA	6398600	5627000	NA	5891500	7549200	5300600
B3H642	At2g35658		S	20	___2	S(0.009)AS(0.045)AS(0.945)IVS(0.001)DQLSANS(0.006)PS(0.978)PS(0.022)PS(0.994)PPR	QLSANSPSPSPSPPR	0.977587	3	5.50816e-07	155.4	98.102	115.76	0.67045	1722300	3516200	3045600	50000	50000	50000	NA	NA	3561300	2282100	2238900	2849200
B3H642	At2g35658		S	20	___3	S(0.009)AS(0.045)AS(0.945)IVS(0.001)DQLSANS(0.006)PS(0.978)PS(0.022)PS(0.994)PPR	QLSANSPSPSPSPPR	0.977587	3	5.50816e-07	155.4	98.102	115.76	0.67045	4692600	3796200	NA	9461500	9757500	8122900	5440300	6807200	NA	7383500	8746600	15016000
B3H642	At2g35658		S	24	___2	S(0.017)AS(0.116)AS(0.867)IVS(0.001)DQLSANSPS(0.929)PS(0.071)PS(1)PPR	NSPSPSPSPPRIKTS	0.99992	3	2.18705e-40	230.88	177.11	155.4	1.3869	1722300	3516200	3045600	NA	3418100	3919000	3063400	NA	3561300	2282100	2238900	3894500
B3H642	At2g35658		S	24	___3	S(0.017)AS(0.116)AS(0.867)IVS(0.001)DQLSANSPS(0.929)PS(0.071)PS(1)PPR	NSPSPSPSPPRIKTS	0.99992	3	2.18705e-40	230.88	177.11	155.4	1.3869	4692600	3796200	6548000	9461500	9757500	8122900	5440300	6807200	6928700	7383500	8746600	15016000
B3H642	At2g35658		S	4	___2	S(0.67)AS(0.284)AS(0.045)IVS(0.001)DQLSANSPS(0.001)PS(0.034)PS(0.966)PPR	____MRRSASASIVS	0.669824	3	0.0002105	104.25	69.208	79.991	1.2238	NA	NA	2145800	NA	3418100	3919000	50000	50000	50000	NA	NA	3894500
B3H642	At2g35658		S	6	___2	S(0.087)AS(0.674)AS(0.239)IVSDQLSANS(0.971)PS(0.028)PS(0.001)PS(0.999)PPR	__MRRSASASIVSDQ	0.674057	3	2.18705e-40	230.88	177.11	161.41	0.83761	50000	50000	50000	NA	8805200	NA	50000	50000	50000	9640500	NA	5035800
B3H642	At2g35658		S	6	___3	S(0.087)AS(0.674)AS(0.239)IVSDQLSANS(0.971)PS(0.028)PS(0.001)PS(0.999)PPR	__MRRSASASIVSDQ	0.674057	3	2.18705e-40	230.88	177.11	161.41	0.83761	4692600	NA	6548000	50000	50000	50000	NA	NA	6928700	50000	50000	50000
B3H642	At2g35658		S	8	___3	S(0.009)AS(0.045)AS(0.945)IVS(0.001)DQLSANS(0.006)PS(0.978)PS(0.022)PS(0.994)PPR	MRRSASASIVSDQLS	0.94525	3	5.50816e-07	155.4	98.102	115.76	0.67045	NA	3796200	NA	9461500	9757500	8122900	5440300	6807200	NA	NA	8746600	15016000
B3H644	At5g62998		Y	13	___2	IS(0.018)QHFLLHHS(0.966)Y(0.181)Y(0.835)QEK	FLLHHSYYQEKKKVF	0.834966	2	0.0471176	63.709	12.474	63.709	1.3138	50000	50000	50000	6488000	7462000	14670000	50000	50000	50000	50000	50000	50000
B3H6J5	At3g49601		S	341	___2	RHDS(1)DVS(1)EPES(1)EDNKQPLR	AGRKRHDSDVSEPES	1	3	7.80948e-55	257.46	200.72	77.231	1.204	17445000	19909000	24704000	23591000	24397000	14628000	19931000	13145000	18961000	17422000	11389000	14602000
B3H6J5	At3g49601		S	341	___3	RHDS(1)DVS(1)EPES(1)EDNKQPLR	AGRKRHDSDVSEPES	1	3	7.80948e-55	257.46	200.72	77.231	1.204	53737000	57563000	59069000	46333000	57957000	60360000	102390000	60512000	68860000	58310000	43468000	60463000
B3H6J5	At3g49601		S	344	___2	RHDS(1)DVS(1)EPES(1)EDNKQPLR	KRHDSDVSEPESEDN	1	3	7.80948e-55	257.46	200.72	77.231	1.204	98891000	95425000	82832000	58123000	79224000	41651000	86631000	83095000	59171000	72539000	76744000	29066000
B3H6J5	At3g49601		S	344	___3	RHDS(1)DVS(1)EPES(1)EDNKQPLR	KRHDSDVSEPESEDN	1	3	7.80948e-55	257.46	200.72	77.231	1.204	53737000	57563000	59069000	46333000	57957000	60360000	102390000	60512000	68860000	58310000	43468000	60463000
B3H6J5	At3g49601		S	348	___2	RHDS(1)DVS(1)EPES(1)EDNKQPLR	SDVSEPESEDNKQPL	1	3	2.24918e-31	226.14	131.69	77.231	1.204	NA	NA	4554300	4771200	24397000	NA	NA	3913300	6135700	4799700	4959400	NA
B3H6J5	At3g49601		S	348	___3	RHDS(1)DVS(1)EPES(1)EDNKQPLR	SDVSEPESEDNKQPL	1	3	2.24918e-31	226.14	131.69	77.231	1.204	53737000	57563000	59069000	46333000	57957000	60360000	102390000	60512000	68860000	58310000	43468000	60463000
B3H6J5	At3g49601		S	395	___1	DS(1)DDS(1)EIEYQNK	DKKAARDSDDSEIEY	1	2	2.13668e-99	299.29	241.74	147.96	0.20387	5967100	2791900	14172000	10693000	5296400	7452800	NA	6509300	6580300	3677900	4684500	3981300
B3H6J5	At3g49601		S	395	___2	DS(1)DDS(1)EIEYQNK	DKKAARDSDDSEIEY	1	2	2.13668e-99	299.29	241.74	147.96	0.20387	280190000	394300000	409660000	300070000	303440000	250280000	393330000	265560000	423820000	269390000	259120000	230260000
B3H6J5	At3g49601		S	398	___1	DSDDS(1)EIEYQNK	AARDSDDSEIEYQNK	1	2	4.94736e-54	259.75	194.51	259.75	0.38376	51227000	NA	43926000	33109000	52477000	32299000	38785000	38499000	33951000	27737000	22707000	21921000
B3H6J5	At3g49601		S	398	___2	DSDDS(1)EIEYQNK	AARDSDDSEIEYQNK	1	2	4.94736e-54	259.75	194.51	259.75	0.38376	280190000	394300000	409660000	300070000	303440000	NA	393330000	265560000	423820000	269390000	259120000	NA
B3H6J5	At3g49601		S	450	___1	EVARDS(1)DDS(1)EAEYENR	GKEVARDSDDSEAEY	1	3	1.31866e-141	325.68	217.94	206.45	0.9631	6378500	16226000	10414000	21416000	30116000	16481000	14505000	8124300	6693800	NA	9013900	9523700
B3H6J5	At3g49601		S	450	___2	EVARDS(1)DDS(1)EAEYENR	GKEVARDSDDSEAEY	1	3	1.31866e-141	325.68	217.94	206.45	0.9631	414060000	388820000	415660000	323700000	410520000	279810000	488940000	403800000	480110000	317580000	370770000	360490000
B3H6J5	At3g49601		S	453	___1	EVARDS(1)DDS(1)EAEYENR	VARDSDDSEAEYENR	1	3	1.02881e-52	258.13	175.29	206.45	0.9631	1900000	1515300	2190600	2171900	3046000	3095900	NA	1466000	1541700	1503200	1360200	NA
B3H6J5	At3g49601		S	453	___2	EVARDS(1)DDS(1)EAEYENR	VARDSDDSEAEYENR	1	3	1.02881e-52	258.13	175.29	206.45	0.9631	414060000	388820000	415660000	323700000	410520000	279810000	NA	NA	480110000	317580000	370770000	360490000
B3H6J5	At3g49601		S	565	___1	EDDDDDRVS(1)R	DDDDDRVSREREYSS	1	2	5.77655e-15	206.81	134.57	119.21	0.34596	10718000	40460000	46558000	31093000	34330000	20334000	44583000	22147000	17634000	24679000	26955000	NA
B3H6J5	At3g49601		Y	457	___2	EVARDS(1)DDS(0.337)EAEY(0.663)ENR	SDDSEAEYENRKKLK	0.663432	2	4.72884e-52	255.23	181.98	239.7	0.20897	50000	50000	50000	50000	50000	50000	488940000	403800000	NA	50000	50000	50000
B3H6N4			S	39	___1	RFS(0.996)AS(0.003)Y(0.001)IGS(1)FR	FSASYIGSFREDHHK	0.999997	2	0.00272523	116.24	67.444	98.253	-0.13631	NA	761970	1319900	50000	50000	50000	730770	NA	NA	50000	50000	50000
B3H6N4			S	39	___2	RFS(0.996)AS(0.003)Y(0.001)IGS(1)FR	FSASYIGSFREDHHK	0.999997	2	0.00272523	116.24	67.444	98.253	-0.13631	12702000	12326000	12401000	3337500	NA	NA	16028000	8303400	7877600	50000	50000	50000
B3H6N4			S	58	___2	TTNFNNIS(0.773)S(0.029)T(0.11)AS(0.152)S(0.935)PGY(0.001)TLK	TTNFNNISSTASSPG	0.772847	2	5.8781e-06	173.09	116.84	173.09	1.8674	14118000	NA	20206000	5873600	NA	NA	NA	16055000	NA	NA	NA	2491000
B3H6N4			S	62	___2	TTNFNNIS(0.023)S(0.01)T(0.019)AS(0.952)S(0.947)PGY(0.043)T(0.005)LK	NNISSTASSPGYTLK	0.951987	2	5.0209e-07	143.57	69.97	143.57	-0.92136	NA	18793000	NA	50000	50000	50000	23591000	NA	17190000	50000	50000	50000
B3H6N4			S	62	___3	TTNFNNIS(0.023)S(0.01)T(0.019)AS(0.952)S(0.947)PGY(0.043)T(0.005)LK	NNISSTASSPGYTLK	0.951987	2	5.0209e-07	143.57	69.97	143.57	-0.92136	5329900	5062400	8997600	50000	50000	50000	8781500	6108100	6913700	50000	50000	50000
B3H6N4			S	63	___2	TTNFNNIS(0.192)S(0.602)T(0.33)AS(0.887)S(0.957)PGY(0.016)T(0.016)LK	NISSTASSPGYTLKE	0.956807	2	3.65642e-06	173.09	116.84	78.401	0.51071	14118000	18793000	20206000	5873600	NA	NA	23591000	16055000	17190000	NA	NA	2491000
B3H6N4			S	63	___3	TTNFNNIS(0.192)S(0.602)T(0.33)AS(0.887)S(0.957)PGY(0.016)T(0.016)LK	NISSTASSPGYTLKE	0.956807	2	3.65642e-06	173.09	116.84	78.401	0.51071	5329900	5062400	8997600	50000	50000	50000	8781500	6108100	6913700	50000	50000	50000
B3H6Z8	KIN14J	Kinesin-like protein KIN-14J	S	1046	___1	LSIATSS(0.02)S(0.909)S(0.071)K	LSIATSSSSKALTGA	0.908759	2	3.08266e-15	211.63	94.108	190.53	-0.024735	3321900	NA	5014500	50000	50000	50000	3372800	4507000	4419100	NA	NA	1914400
B3H6Z8	KIN14J	Kinesin-like protein KIN-14J	S	863	___1	LVGPT(0.008)S(0.992)PR	LRLVGPTSPRRHSIG	0.992192	2	0.00668947	119.22	43.002	118.03	-0.60985	2985500	3620000	5054300	NA	3099300	1629000	2452800	3947900	2374500	NA	NA	2093400
B3H6Z8	KIN14J	Kinesin-like protein KIN-14J	S	868	___2	RHS(1)IGAS(1)PNAR	PTSPRRHSIGASPNA	1	2	0.00280679	131.08	90.201	103.13	0.78694	12075000	11571000	13978000	2744200	2278500	2478100	11667000	10878000	25638000	1834400	1957300	NA
B3H6Z8	KIN14J	Kinesin-like protein KIN-14J	S	872	___1	RHS(1)IGAS(1)PNAR	RRHSIGASPNARRGK	1	2	0.0019283	131.08	90.201	103.13	0.78694	6329400	8636600	13005000	1992400	NA	NA	6220500	NA	NA	NA	2088600	NA
B3H6Z8	KIN14J	Kinesin-like protein KIN-14J	S	872	___2	RHS(1)IGAS(1)PNAR	RRHSIGASPNARRGK	1	2	0.0019283	131.08	90.201	103.13	0.78694	12075000	11571000	13978000	2744200	2278500	2478100	11667000	10878000	25638000	1834400	1957300	NA
B3H759	At5g42504		Y	28	___3	S(0.017)IPPY(0.451)MS(0.516)ET(0.141)LKY(0.924)GPIGPT(0.977)VY(0.975)GR	YMSETLKYGPIGPTV	0.924416	3	0.0225955	62.739	26.928	62.739	-0.015874	12516000	11874000	15041000	10189000	13202000	6540400	50000	50000	50000	50000	50000	50000
B3H759	At5g42504		Y	36	___3	S(0.017)IPPY(0.451)MS(0.516)ET(0.141)LKY(0.924)GPIGPT(0.977)VY(0.975)GR	GPIGPTVYGRFVVAW	0.974502	3	0.0225955	62.739	26.928	62.739	-0.015874	12516000	11874000	15041000	10189000	13202000	6540400	50000	50000	50000	50000	50000	50000
B3H7H1	At3g07300	Translation initiation factor eIF2B subunit beta	S	105	___1	EEDLSLTTAAMGGLDLLDAS(1)DDDDVDNCK	GLDLLDASDDDDVDN	1	3	3.4725e-13	172.36	133.31	152.34	0.2934	16264000	30554000	25573000	26844000	35431000	22954000	28673000	22900000	11789000	6154000	16530000	14477000
B3H7H1	At3g07300	Translation initiation factor eIF2B subunit beta	S	164	___2	STLRPPSLQTLLEGTPES(0.001)AT(0.002)VPY(0.032)T(0.187)S(0.209)S(0.236)S(0.242)GADS(0.219)ES(0.872)K	SSGADSESKSKSADK	0.872414	3	3.13907e-07	116	80.447	87.66	0.1526	7421200	9722100	12757000	6499800	7603700	NA	13060000	NA	NA	4540700	5294800	7889700
B3H7H1	At3g07300	Translation initiation factor eIF2B subunit beta	Y	154	___2	STLRPPSLQTLLEGT(0.002)PES(0.075)AT(0.008)VPY(0.664)T(0.11)S(0.123)S(0.1)S(0.165)GADS(0.117)ES(0.638)K	PESATVPYTSSSGAD	0.663786	3	3.63536e-07	105.7	74.999	88.525	0.87472	NA	9722100	NA	50000	50000	50000	NA	10020000	8534700	50000	50000	50000
B3LF48	EHD2	EH domain-containing protein 2	S	149	___1	S(0.019)KS(0.981)IIKPQVNVVTIVDGLK	TPWFKSKSIIKPQVN	0.980764	3	3.59012e-06	171.08	149.64	171.08	-0.074325	4485500	5965800	4534000	1585900	1478300	1372000	50000	50000	50000	50000	50000	50000
B3LFA3		Probable magnesium transporter NIPA2	S	324	___1	DTPVFINS(0.072)GS(0.832)S(0.096)R	PVFINSGSSRSSNST	0.831858	2	0.00032427	147.7	64.991	147.7	-0.36038	3703200	3854700	3075800	50000	50000	50000	2550700	2513200	3051200	1239900	NA	1317600
B4F7N8	NOT11	CCR4-NOT transcription complex subunit 11	S	187	___1	GCDPNS(1)PEFDVQAGVNPR	PRGCDPNSPEFDVQA	1	2	6.06399e-16	204.81	133.41	147.09	0.88562	12611000	15188000	18818000	15953000	19344000	10758000	13021000	11614000	11744000	9597100	7856200	10501000
B5X0I6	VIP6	Protein CTR9 homolog	S	1047	___3	ALS(1)S(1)S(1)DEEGELMEESHPNS(0.591)S(0.409)PQK	VRRRRALSSSDEEGE	1	2	2.13355e-16	196.92	168.81	196.92	-0.0068753	2074500	4484100	6433700	7339200	5429500	4647600	NA	4902000	5099900	4022900	3581600	10654000
B5X0I6	VIP6	Protein CTR9 homolog	S	1048	___3	ALS(1)S(1)S(1)DEEGELMEESHPNS(0.591)S(0.409)PQK	RRRRALSSSDEEGEL	1	2	2.13355e-16	196.92	168.81	196.92	-0.0068753	2074500	4484100	6433700	7339200	5429500	4647600	NA	4902000	5099900	4022900	3581600	10654000
B5X0I6	VIP6	Protein CTR9 homolog	S	1049	___3	ALS(1)S(1)S(1)DEEGELMEESHPNS(0.591)S(0.409)PQK	RRRALSSSDEEGELM	1	2	2.13355e-16	196.92	168.81	196.92	-0.0068753	2074500	4484100	6433700	7339200	5429500	4647600	NA	4902000	5099900	4022900	3581600	10654000
B5X0I6	VIP6	Protein CTR9 homolog	S	1063	___3	ALS(1)S(1)S(1)DEEGELMEESHPNS(0.591)S(0.409)PQK	MEESHPNSSPQKEKE	0.591196	2	2.13355e-16	196.92	168.81	196.92	-0.0068753	2074500	4484100	6433700	7339200	5429500	4647600	NA	4902000	5099900	4022900	3581600	10654000
B5X0I6	VIP6	Protein CTR9 homolog	S	1064	___3	ALS(1)S(1)S(1)DEEGELMEES(0.002)HPNS(0.029)S(0.969)PQK	EESHPNSSPQKEKEE	0.968805	2	4.06234e-05	143.17	122.2	143.17	0.040865	NA	4328500	6906600	8658200	10313000	NA	7652400	NA	NA	6252900	NA	NA
B5X570	NAC014	NAC domain-containing protein 14	S	472	___1	NIS(1)PSNIFEFK	SHVDRNISPSNIFEF	0.99973	2	0.000620617	131.32	61.458	120.03	-0.98876	976650	1998200	NA	50000	50000	50000	1733600	998850	1192500	1381700	1471000	1105600
B6ETT7	NTMC2T52		S	561	___1	AIYADAS(1)DDEMS(0.997)DS(0.003)EEPSSFVQNDK	KAIYADASDDEMSDS	0.999938	2	4.44782e-38	225.39	176.32	225.39	1.4728	5977400	9424000	NA	NA	NA	2752400	5366000	4109900	4081900	1918700	1791400	NA
B6ETT7	NTMC2T52		S	561	___2	AIYADAS(1)DDEMS(0.997)DS(0.003)EEPSSFVQNDK	KAIYADASDDEMSDS	0.999938	2	4.44782e-38	225.39	176.32	225.39	1.4728	10527000	11621000	12532000	19367000	20697000	15985000	13865000	15406000	15516000	16289000	13590000	14381000
B6ETT7	NTMC2T52		S	566	___2	AIY(0.002)ADAS(0.998)DDEMS(1)DSEEPSSFVQNDK	DASDDEMSDSEEPSS	0.999881	2	4.44782e-38	225.39	176.32	224.12	1.5082	10527000	11621000	12532000	19367000	20697000	15985000	13865000	15406000	15516000	16289000	13590000	14381000
B6ETT7	NTMC2T52		S	568	___2	AIY(0.008)ADAS(0.02)DDEMS(0.981)DS(0.984)EEPS(0.004)S(0.003)FVQNDK	SDDEMSDSEEPSSFV	0.984491	3	1.17587e-16	177.32	132.87	99.93	-0.019366	NA	15482000	NA	NA	20281000	18853000	50000	50000	50000	19009000	NA	NA
B6ETT7	NTMC2T52		Y	557	___2	AIY(0.768)ADAS(0.266)DDEMS(0.531)DS(0.429)EEPS(0.005)S(0.001)FVQNDK	KRNAKAIYADASDDE	0.76763	3	0.000184435	101.89	79.132	101.89	0.49715	4205200	3419600	4424200	8527400	6947900	NA	2813200	2931500	3302700	NA	4961700	NA
B6EUA9	PRP40A	Pre-mRNA-processing protein 40A	S	362	___1	GADDS(1)NDGATAQNNEAENK	SSRGADDSNDGATAQ	1	2	1.06698e-123	302.9	218.05	302.9	-0.30188	NA	NA	4120100	11991000	7640500	9556500	50000	50000	50000	1171800	7965300	7613000
B6EUA9	PRP40A	Pre-mRNA-processing protein 40A	S	387	___1	ANLS(1)PAGDK	VNGKANLSPAGDKAN	1	2	0.000265154	158.47	78.016	158.47	-0.13729	94056000	82452000	124480000	85908000	87282000	62742000	58900000	80883000	84808000	58861000	51478000	45347000
B6EUA9	PRP40A	Pre-mRNA-processing protein 40A	S	858	___1	EES(1)DGETAMDVSEGHKDEK	ERSKREESDGETAMD	1	2	1.67197e-279	383.94	299.53	383.94	0.39159	42683000	66187000	76611000	37615000	43748000	17969000	48340000	42998000	36752000	22307000	32957000	9664900
B6EUA9	PRP40A	Pre-mRNA-processing protein 40A	S	858	___2	EES(1)DGETAMDVSEGHKDEK	ERSKREESDGETAMD	1	2	1.67197e-279	383.94	299.53	383.94	0.39159	5464900	6071900	6403900	12341000	11913000	6329100	6817300	4608800	4928400	5906600	6340400	4284500
B6EUA9	PRP40A	Pre-mRNA-processing protein 40A	S	867	___2	EES(1)DGETAMDVS(1)EGHKDEK	GETAMDVSEGHKDEK	1	2	8.15597e-16	204.51	146.5	204.51	3.8001	5464900	6071900	6403900	12341000	11913000	6329100	6817300	4608800	4928400	5906600	6340400	4284500
B6EUA9	PRP40A	Pre-mRNA-processing protein 40A	S	892	___1	HHNNS(1)DEDVS(0.583)S(0.417)DRDDR	RRRHHNNSDEDVSSD	0.999999	2	0.000195028	155.94	106.01	139.46	-0.23287	50000	50000	50000	1994500	1415500	1177500	NA	373040	NA	50000	50000	50000
B6EUA9	PRP40A	Pre-mRNA-processing protein 40A	S	892	___2	HHNNS(1)DEDVS(0.583)S(0.417)DRDDR	RRRHHNNSDEDVSSD	0.999999	2	0.000195028	155.94	106.01	139.46	-0.23287	NA	7589700	6235400	6097500	7479100	4028100	5243600	3080000	2786200	3794100	6566700	NA
B6EUA9	PRP40A	Pre-mRNA-processing protein 40A	S	892	___3	HHNNS(1)DEDVS(0.583)S(0.417)DRDDR	RRRHHNNSDEDVSSD	0.999999	2	0.000195028	155.94	106.01	139.46	-0.23287	NA	8563400	10400000	13917000	12496000	5844600	9295300	6366000	11975000	8396500	542960	NA
B6EUA9	PRP40A	Pre-mRNA-processing protein 40A	S	897	___2	HHNNS(0.007)DEDVS(0.991)S(0.998)DRDDRDES(0.003)K	NNSDEDVSSDRDDRD	0.991489	2	0.000821277	147.09	80.703	99.732	0.20707	NA	NA	6235400	NA	7479100	NA	NA	NA	2786200	3794100	6566700	NA
B6EUA9	PRP40A	Pre-mRNA-processing protein 40A	S	897	___3	HHNNS(0.007)DEDVS(0.991)S(0.998)DRDDRDES(0.003)K	NNSDEDVSSDRDDRD	0.991489	2	0.000821277	147.09	80.703	99.732	0.20707	NA	8563400	10400000	13917000	12496000	5844600	9295300	6366000	11975000	8396500	542960	NA
B6EUA9	PRP40A	Pre-mRNA-processing protein 40A	S	898	___2	HHNNS(0.007)DEDVS(0.991)S(0.998)DRDDRDES(0.003)K	NSDEDVSSDRDDRDE	0.99842	2	0.000195028	155.94	106.01	99.732	0.20707	NA	7589700	NA	6097500	NA	4028100	5243600	3080000	NA	50000	50000	50000
B6EUA9	PRP40A	Pre-mRNA-processing protein 40A	S	898	___3	HHNNS(0.007)DEDVS(0.991)S(0.998)DRDDRDES(0.003)K	NSDEDVSSDRDDRDE	0.99842	2	0.000195028	155.94	106.01	99.732	0.20707	NA	8563400	10400000	13917000	12496000	5844600	9295300	6366000	11975000	8396500	542960	NA
B6EUA9	PRP40A	Pre-mRNA-processing protein 40A	S	906	___2	HHNNS(0.762)DEDVS(0.074)S(0.168)DRDDRDES(0.996)K	DRDDRDESKKSSRKH	0.996486	2	0.00628816	119.18	67.4	119.18	-0.9022	50000	50000	50000	NA	NA	9834300	12650000	7368500	NA	50000	50000	50000
B6EUA9	PRP40A	Pre-mRNA-processing protein 40A	S	926	___1	HANS(1)PES(0.998)ES(0.002)ENR	KSRKHANSPESESEN	1	2	2.66867e-42	243.3	177.03	147.39	0.48519	12099000	16585000	20127000	22787000	21238000	14159000	15411000	10648000	16213000	13021000	10868000	6303500
B6EUA9	PRP40A	Pre-mRNA-processing protein 40A	S	926	___2	HANS(1)PES(0.998)ES(0.002)ENR	KSRKHANSPESESEN	1	2	2.66867e-42	243.3	177.03	147.39	0.48519	4788900	41224000	46200000	41238000	55914000	34437000	37344000	34562000	43845000	44363000	36887000	39382000
B6EUA9	PRP40A	Pre-mRNA-processing protein 40A	S	929	___1	HANS(1)PES(0.998)ES(0.002)ENR	KHANSPESESENRHK	0.998328	2	4.1471e-05	163.9	97.506	163.62	-0.16997	783640	773080	1545300	1303700	NA	NA	771730	NA	1759400	1435300	NA	NA
B6EUA9	PRP40A	Pre-mRNA-processing protein 40A	S	929	___2	HANS(1)PES(0.998)ES(0.002)ENR	KHANSPESESENRHK	0.998328	2	4.1471e-05	163.9	97.506	163.62	-0.16997	4788900	41224000	46200000	41238000	55914000	34437000	37344000	34562000	43845000	44363000	36887000	39382000
B6EUA9	PRP40A	Pre-mRNA-processing protein 40A	S	931	___2	KHANS(1)PES(0.025)ES(0.975)ENR	ANSPESESENRHKRQ	0.974889	3	0.000607341	132.5	54.256	132.5	0.1174	1109500	10088000	10217000	NA	6725700	NA	NA	NA	6698200	3178100	NA	NA
B6EUA9	PRP40A	Pre-mRNA-processing protein 40A	S	946	___1	RS(1)GNDELEDGEVGE	KKESSRRSGNDELED	1	2	2.00137e-07	177.39	121.1	121.82	-0.30858	2664700	3526700	3867600	4042000	2752300	4662100	2403800	3237700	NA	3533300	3338400	4407800
B6EUB3	PDS5A	Sister chromatid cohesion protein PDS5 homolog A	S	1131	___2	LESHADAS(0.001)VIPQT(0.972)S(0.841)ENEVMIDGES(0.186)DGNEIPLGK	ASVIPQTSENEVMID	0.840839	4	1.40488e-06	119.03	85.471	68.961	1.1322	213790000	245720000	190340000	NA	342700000	230870000	362420000	NA	10090000	145430000	255690000	11250000
B6EUB3	PDS5A	Sister chromatid cohesion protein PDS5 homolog A	S	1141	___1	LESHADASVIPQTSENEVMIDGES(1)DGNEIPLGK	EVMIDGESDGNEIPL	1	3	1.05569e-06	128.03	89.548	128.03	-1.7306	201580000	375740000	394290000	278810000	227170000	195810000	190630000	227020000	173020000	144520000	NA	123820000
B6EUB3	PDS5A	Sister chromatid cohesion protein PDS5 homolog A	S	1141	___2	LESHADASVIPQTSENEVMIDGES(1)DGNEIPLGK	EVMIDGESDGNEIPL	1	3	1.05569e-06	128.03	89.548	128.03	-1.7306	213790000	245720000	190340000	253950000	342700000	230870000	362420000	232250000	286870000	145430000	255690000	261500000
B6EUB3	PDS5A	Sister chromatid cohesion protein PDS5 homolog A	S	1235	___1	NVGDAT(0.24)S(0.734)VVS(0.026)VPK	RNVGDATSVVSVPKR	0.733558	2	0.00331435	113.53	16.772	85.163	-1.5936	1446000	1581600	1940400	NA	1082100	NA	2057000	1319000	NA	NA	1185000	NA
B6EUB3	PDS5A	Sister chromatid cohesion protein PDS5 homolog A	S	1266	___1	VQLKAS(1)EDELHLES(1)DMDK	PKVQLKASEDELHLE	1	2	0.00143786	130.52	91.745	98.443	1.5939	50000	50000	50000	50000	50000	50000	81490000	NA	46115000	50000	50000	50000
B6EUB3	PDS5A	Sister chromatid cohesion protein PDS5 homolog A	S	1266	___2	VQLKAS(1)EDELHLES(1)DMDK	PKVQLKASEDELHLE	1	2	0.00143786	130.52	91.745	98.443	1.5939	13996000	14115000	14233000	3738300	3551500	NA	13384000	11117000	9201100	50000	50000	50000
B6EUB3	PDS5A	Sister chromatid cohesion protein PDS5 homolog A	S	1274	___1	VQLKAS(1)EDELHLES(1)DMDK	EDELHLESDMDKNVS	1	2	1.7205e-117	302.74	228.09	98.443	1.5939	26102000	27234000	37105000	8992400	9021900	4414900	30528000	14216000	13384000	5862500	8241500	4358300
B6EUB3	PDS5A	Sister chromatid cohesion protein PDS5 homolog A	S	1274	___2	VQLKAS(1)EDELHLES(1)DMDK	EDELHLESDMDKNVS	1	2	1.7205e-117	302.74	228.09	98.443	1.5939	13996000	14115000	14233000	3738300	3551500	NA	13384000	11117000	9201100	50000	50000	50000
B6EUB3	PDS5A	Sister chromatid cohesion protein PDS5 homolog A	S	1274	___3	VQLKAS(1)EDELHLES(1)DMDK	EDELHLESDMDKNVS	1	2	1.7205e-117	302.74	228.09	98.443	1.5939	75269000	103110000	25122000	13964000	7298000	55934000	69601000	22204000	28365000	11283000	9096800	3379800
B6EUB3	PDS5A	Sister chromatid cohesion protein PDS5 homolog A	S	1281	___1	NVS(1)LDS(1)HDENS(1)DQEK	SDMDKNVSLDSHDEN	1	2	4.28969e-53	260.07	184.84	135.08	0.71031	3243400	NA	NA	9540300	8524500	8136400	50000	50000	50000	5937300	4579700	8560600
B6EUB3	PDS5A	Sister chromatid cohesion protein PDS5 homolog A	S	1281	___2	NVS(1)LDS(1)HDENS(1)DQEK	SDMDKNVSLDSHDEN	1	2	4.28969e-53	260.07	184.84	135.08	0.71031	204690000	381960000	267740000	63325000	198690000	46517000	NA	335030000	324680000	234700000	224670000	31399000
B6EUB3	PDS5A	Sister chromatid cohesion protein PDS5 homolog A	S	1281	___3	NVS(1)LDS(1)HDENS(1)DQEK	SDMDKNVSLDSHDEN	1	2	4.28969e-53	260.07	184.84	135.08	0.71031	75269000	103110000	82671000	77487000	61288000	55934000	69601000	74226000	50879000	53486000	54310000	3379800
B6EUB3	PDS5A	Sister chromatid cohesion protein PDS5 homolog A	S	1284	___2	NVS(1)LDS(1)HDENS(1)DQEK	DKNVSLDSHDENSDQ	1	2	9.16236e-15	200.71	159.09	135.08	0.71031	336310000	241280000	349210000	213400000	61511000	138730000	387930000	282710000	389280000	44690000	42648000	192030000
B6EUB3	PDS5A	Sister chromatid cohesion protein PDS5 homolog A	S	1284	___3	NVS(1)LDS(1)HDENS(1)DQEK	DKNVSLDSHDENSDQ	1	2	9.16236e-15	200.71	159.09	135.08	0.71031	30764000	29028000	32738000	36245000	31018000	33937000	26146000	31165000	20226000	29149000	24666000	27942000
B6EUB3	PDS5A	Sister chromatid cohesion protein PDS5 homolog A	S	1289	___1	NVS(1)LDS(1)HDENS(1)DQEK	LDSHDENSDQEKMLE	1	2	4.66173e-99	293.35	237.94	135.08	0.71031	59587000	70848000	74129000	259090000	258130000	239640000	66951000	71021000	90672000	231560000	187140000	197140000
B6EUB3	PDS5A	Sister chromatid cohesion protein PDS5 homolog A	S	1289	___2	NVS(1)LDS(1)HDENS(1)DQEK	LDSHDENSDQEKMLE	1	2	4.66173e-99	293.35	237.94	135.08	0.71031	91442000	86849000	77198000	61873000	53019000	49206000	55873000	38707000	53686000	29637000	31217000	23331000
B6EUB3	PDS5A	Sister chromatid cohesion protein PDS5 homolog A	S	1289	___3	NVS(1)LDS(1)HDENS(1)DQEK	LDSHDENSDQEKMLE	1	2	4.66173e-99	293.35	237.94	135.08	0.71031	75269000	103110000	82671000	77487000	61288000	55934000	69601000	74226000	73358000	53486000	54310000	3379800
B6EUB3	PDS5A	Sister chromatid cohesion protein PDS5 homolog A	S	1299	___1	MLES(1)IS(1)PR	EKMLESISPRKRKKS	1	2	0.00897759	112.71	10.644	71.221	0.56831	1685400	2122300	2676000	3885500	3997700	1641900	2643900	2471800	2252600	2526800	3249100	1810900
B6EUB3	PDS5A	Sister chromatid cohesion protein PDS5 homolog A	S	1486	___1	SLS(1)LEHEK	KDTPKSLSLEHEKVE	1	2	0.00451248	130.41	62.396	130.41	1.0483	2315300	2357500	3979100	2848200	2981300	1797600	3434500	2010000	3924600	2088800	2607800	2353500
B6EUB3	PDS5A	Sister chromatid cohesion protein PDS5 homolog A	S	1510	___2	T(0.026)EY(0.972)S(0.998)GEAGEEKS(0.001)ES(0.005)EGK	ALPKTEYSGEAGEEK	0.997545	2	5.57182e-53	254.8	205.18	137.73	-0.12433	20314000	25899000	31435000	30839000	27946000	26515000	18032000	23696000	20776000	23218000	24287000	21002000
B6EUB3	PDS5A	Sister chromatid cohesion protein PDS5 homolog A	S	1510	___3	T(0.026)EY(0.972)S(0.998)GEAGEEKS(0.001)ES(0.005)EGK	ALPKTEYSGEAGEEK	0.997545	2	5.57182e-53	254.8	205.18	137.73	-0.12433	10984000	9382900	13823000	17794000	17289000	14456000	1243700	15450000	11335000	13224000	12923000	12017000
B6EUB3	PDS5A	Sister chromatid cohesion protein PDS5 homolog A	S	1518	___2	T(0.026)EY(0.041)S(0.933)GEAGEEKS(0.998)ES(0.002)EGK	GEAGEEKSESEGKSL	0.998393	2	5.57182e-53	254.8	205.18	242.94	0.84476	17229000	26471000	31435000	30839000	27946000	26515000	16018000	23696000	20776000	23218000	24287000	21002000
B6EUB3	PDS5A	Sister chromatid cohesion protein PDS5 homolog A	S	1518	___3	T(0.026)EY(0.041)S(0.933)GEAGEEKS(0.998)ES(0.002)EGK	GEAGEEKSESEGKSL	0.998393	2	5.57182e-53	254.8	205.18	242.94	0.84476	10984000	NA	13823000	17794000	17289000	14456000	1243700	15450000	NA	13224000	12923000	12017000
B6EUB3	PDS5A	Sister chromatid cohesion protein PDS5 homolog A	S	1520	___3	T(0.003)EY(0.342)S(0.657)GEAGEEKS(0.998)ES(1)EGK	AGEEKSESEGKSLKE	0.99993	2	0.0140565	122.97	99.076	114.58	0.092535	10984000	9382900	13823000	17794000	17289000	14456000	1243700	15450000	11335000	13224000	12923000	12017000
B6EUB3	PDS5A	Sister chromatid cohesion protein PDS5 homolog A	S	1548	___2	EGEDDEEVVNKEEDLQEAKT(1)ES(1)S(1)GDAEGK	LQEAKTESSGDAEGK	1	3	4.58922e-05	114.21	83.569	74.123	0.47473	17474000	19094000	19005000	16558000	17453000	14566000	16439000	14436000	12600000	14197000	15726000	14068000
B6EUB3	PDS5A	Sister chromatid cohesion protein PDS5 homolog A	S	1548	___3	EGEDDEEVVNKEEDLQEAKT(1)ES(1)S(1)GDAEGK	LQEAKTESSGDAEGK	1	3	4.58922e-05	114.21	83.569	74.123	0.47473	119180000	210330000	137100000	160460000	185200000	117320000	201200000	145470000	194950000	147920000	137430000	157020000
B6EUB3	PDS5A	Sister chromatid cohesion protein PDS5 homolog A	S	1549	___2	EGEDDEEVVNKEEDLQEAKT(1)ES(1)S(1)GDAEGK	QEAKTESSGDAEGKE	1	3	9.3783e-05	114.21	83.569	74.123	0.47473	17474000	NA	NA	15634000	17453000	14566000	12970000	14436000	12600000	14113000	15726000	13100000
B6EUB3	PDS5A	Sister chromatid cohesion protein PDS5 homolog A	S	1549	___3	EGEDDEEVVNKEEDLQEAKT(1)ES(1)S(1)GDAEGK	QEAKTESSGDAEGKE	1	3	9.3783e-05	114.21	83.569	74.123	0.47473	119180000	210330000	137100000	160460000	185200000	117320000	201200000	145470000	194950000	147920000	137430000	157020000
B6EUB3	PDS5A	Sister chromatid cohesion protein PDS5 homolog A	S	1562	___1	EAEHDDS(1)DT(1)EGKQENNEMER	KEAEHDDSDTEGKQE	1	2	2.69948e-286	380.03	292.2	112.16	-0.21098	35993000	442880000	320910000	374790000	335280000	215920000	361150000	288490000	450580000	212590000	254300000	98061000
B6EUB3	PDS5A	Sister chromatid cohesion protein PDS5 homolog A	S	1562	___2	EAEHDDS(1)DT(1)EGKQENNEMER	KEAEHDDSDTEGKQE	1	2	2.69948e-286	380.03	292.2	112.16	-0.21098	12288000	12994000	7802300	10258000	8570200	6730200	7008000	8019700	7483400	12243000	8221700	6674100
B6EUB3	PDS5A	Sister chromatid cohesion protein PDS5 homolog A	S	1562	___3	EAEHDDS(1)DT(1)EGKQENNEMER	KEAEHDDSDTEGKQE	1	2	2.69948e-286	380.03	292.2	112.16	-0.21098	13264000	20003000	21190000	27570000	26757000	21614000	24161000	NA	21949000	20982000	20155000	23482000
B6EUB3	PDS5A	Sister chromatid cohesion protein PDS5 homolog A	S	1584	___1	EAEENAET(1)S(0.999)DNET(0.001)LGAWK	AEENAETSDNETLGA	0.998884	2	2.95919e-55	255.23	161.03	114.87	-0.08897	203880000	276490000	287580000	506650000	499160000	240800000	178540000	172990000	192030000	271790000	318390000	206190000
B6EUB3	PDS5A	Sister chromatid cohesion protein PDS5 homolog A	S	1584	___2	EAEENAET(1)S(0.999)DNET(0.001)LGAWK	AEENAETSDNETLGA	0.998884	2	2.95919e-55	255.23	161.03	114.87	-0.08897	50000	50000	50000	NA	6324500	4421300	2800200	4356000	5163100	5269000	4926900	3510700
B6EUB3	PDS5A	Sister chromatid cohesion protein PDS5 homolog A	T	1130	___2	LESHADAS(0.001)VIPQT(0.972)S(0.841)ENEVMIDGES(0.186)DGNEIPLGK	DASVIPQTSENEVMI	0.972011	4	1.628e-06	114.98	76.471	68.961	1.1322	NA	125590000	111730000	157320000	132980000	NA	50000	50000	50000	NA	NA	119790000
B6EUB3	PDS5A	Sister chromatid cohesion protein PDS5 homolog A	T	1546	___2	EGEDDEEVVNKEEDLQEAKT(1)ES(1)S(1)GDAEGK	EDLQEAKTESSGDAE	1	3	0.000192687	114.21	83.569	74.123	0.47473	17474000	19094000	19005000	16558000	16574000	12143000	16439000	NA	12600000	14197000	9941600	14068000
B6EUB3	PDS5A	Sister chromatid cohesion protein PDS5 homolog A	T	1546	___3	EGEDDEEVVNKEEDLQEAKT(1)ES(1)S(1)GDAEGK	EDLQEAKTESSGDAE	1	3	0.000192687	114.21	83.569	74.123	0.47473	119180000	210330000	137100000	160460000	185200000	117320000	201200000	145470000	194950000	147920000	137430000	157020000
B6EUB3	PDS5A	Sister chromatid cohesion protein PDS5 homolog A	T	1564	___2	EAEHDDS(1)DT(1)EGKQENNEMER	AEHDDSDTEGKQENN	1	2	6.80632e-25	213.69	156.27	112.16	-0.21098	12288000	12994000	7802300	10258000	8570200	6730200	7008000	8019700	7483400	12243000	8221700	6674100
B6EUB3	PDS5A	Sister chromatid cohesion protein PDS5 homolog A	T	1564	___3	EAEHDDS(1)DT(1)EGKQENNEMER	AEHDDSDTEGKQENN	1	2	6.80632e-25	213.69	156.27	112.16	-0.21098	41389000	NA	NA	52920000	48283000	43353000	NA	44108000	65824000	43072000	41551000	NA
B6EUB3	PDS5A	Sister chromatid cohesion protein PDS5 homolog A	T	1583	___2	EAEENAET(1)S(0.999)DNET(0.001)LGAWK	EAEENAETSDNETLG	0.999948	2	0.000815102	137.81	84.311	114.87	-0.08897	50000	50000	50000	NA	6324500	4421300	2800200	4356000	5163100	5269000	4926900	3510700
B6EUB3	PDS5A	Sister chromatid cohesion protein PDS5 homolog A	Y	1509	___2	T(0.043)EY(0.975)S(0.981)GEAGEEKS(0.003)ES(0.998)EGK	SALPKTEYSGEAGEE	0.975411	2	3.20558e-09	190.37	155.28	117.07	0.017526	20314000	26471000	18633000	23186000	19288000	13063000	18032000	21028000	17555000	NA	12998000	13682000
B6EUB3	PDS5A	Sister chromatid cohesion protein PDS5 homolog A	Y	1509	___3	T(0.043)EY(0.975)S(0.981)GEAGEEKS(0.003)ES(0.998)EGK	SALPKTEYSGEAGEE	0.975411	2	3.20558e-09	190.37	155.28	117.07	0.017526	NA	9382900	13823000	17794000	17289000	14456000	1243700	15450000	11335000	13224000	12923000	12017000
B6IDH3	RUS5	Protein root UVB sensitive 5	S	433	___2	DT(0.84)EFS(0.057)VS(0.102)FKVNAT(0.006)S(0.994)R	SFKVNATSRDVLRCL	0.993803	2	0.00282036	133.48	25.748	100.77	-2.9645	50000	50000	50000	7526600	6630500	5618800	50000	50000	50000	5797800	6290500	6755900
B7ZWR6	OEP61	Outer envelope protein 61	S	416	___1	ES(0.005)LGAS(0.994)GS(0.001)SSGNSFVAPR	PRESLGASGSSSGNS	0.994168	2	8.58173e-16	201.4	90.09	201.4	-1.4012	50000	50000	50000	50000	50000	50000	NA	NA	2573500	NA	4142800	4008100
B7ZWR6	OEP61	Outer envelope protein 61	S	420	___1	ESLGAS(0.001)GS(0.01)S(0.09)S(0.814)GNS(0.084)FVAPR	LGASGSSSGNSFVAP	0.814331	2	0.0100714	111.09	53.564	111.09	-0.96932	4625600	2995700	5980700	4842100	4340800	2850800	3412700	4699800	3071900	2692700	NA	NA
B7ZWR9	At3g20350		S	480	___2	AHT(1)VS(1)PDVNLINK	ASKAHTVSPDVNLIN	1	2	0.00199988	139.66	72.987	139.66	-0.59346	NA	5686700	6508300	NA	NA	908390	5861400	5848500	5405800	2997700	2314700	2130400
B7ZWR9	At3g20350		T	478	___2	AHT(1)VS(1)PDVNLINK	SHASKAHTVSPDVNL	1	2	0.00199988	139.66	72.987	139.66	-0.59346	NA	5686700	6508300	NA	NA	908390	5861400	5848500	5405800	2997700	2314700	2130400
B8XCH5	QKY	Protein QUIRKY	S	218	___1	VFESAQS(1)QR	RVFESAQSQRYTETH	0.999991	2	3.48664e-08	190.57	116.2	190.57	0.053251	10136000	10440000	15811000	10602000	11832000	6308500	7774000	10066000	7073000	6251400	6987800	8446400
B8XCH5	QKY	Protein QUIRKY	S	262	___1	NDNHPQRPPS(1)PPPPPSAGEVHYYPPEVR	NHPQRPPSPPPPPSA	1	3	1.15538e-18	181.96	134.27	174.53	-2.7487	28071000	38823000	33155000	16383000	16338000	14695000	8333900	7679500	9212600	6583000	9062500	7121400
B9DF92			S	191	___1	NTT(0.009)S(0.991)FIIR	YAPRNTTSFIIRAKK	0.991062	2	0.00931151	102.06	46.051	91.265	-0.62286	NA	837970	1111700	1986900	NA	2150700	NA	1091400	933730	1186700	919330	902570
B9DF92			S	207	___2	KS(0.022)GGIAELVS(0.946)PCPVT(0.032)PAVLPT(0.405)PMFS(0.376)PS(0.219)R	GGIAELVSPCPVTPA	0.946468	3	0.0014915	71.682	39.134	71.682	-0.8508	1182100	NA	1170900	NA	1589200	1740700	NA	1433900	769500	NA	NA	2193300
B9DF92			S	270	___2	LRADGNELEPYEEDDEDEGGS(1)S(1)ES(1)DVEEHVEVER	DDEDEGGSSESDVEE	0.999951	3	3.41084e-07	111.61	101.34	111.61	1.4538	18409000	21863000	22518000	NA	12853000	11467000	18850000	15275000	19181000	10370000	13645000	13733000
B9DF92			S	270	___3	LRADGNELEPYEEDDEDEGGS(1)S(1)ES(1)DVEEHVEVER	DDEDEGGSSESDVEE	0.999951	3	3.41084e-07	111.61	101.34	111.61	1.4538	27052000	67430000	68621000	109370000	110630000	83690000	80715000	72777000	74633000	72337000	61156000	81245000
B9DF92			S	271	___2	LRADGNELEPYEEDDEDEGGS(1)S(1)ES(1)DVEEHVEVER	DEDEGGSSESDVEEH	0.999951	3	3.41084e-07	111.61	101.34	111.61	1.4538	18409000	21863000	22518000	NA	12853000	11467000	18850000	15275000	19181000	10370000	13645000	13733000
B9DF92			S	271	___3	LRADGNELEPYEEDDEDEGGS(1)S(1)ES(1)DVEEHVEVER	DEDEGGSSESDVEEH	0.999951	3	3.41084e-07	111.61	101.34	111.61	1.4538	27052000	67430000	68621000	109370000	110630000	83690000	80715000	72777000	74633000	72337000	61156000	81245000
B9DF92			S	273	___2	LRADGNELEPYEEDDEDEGGS(1)S(1)ES(1)DVEEHVEVER	DEGGSSESDVEEHVE	0.999939	3	6.26927e-07	119.69	93.201	111.61	1.4538	19783000	23070000	NA	16907000	16484000	15330000	50000	50000	50000	12750000	NA	NA
B9DF92			S	273	___3	LRADGNELEPYEEDDEDEGGS(1)S(1)ES(1)DVEEHVEVER	DEGGSSESDVEEHVE	0.999939	3	6.26927e-07	119.69	93.201	111.61	1.4538	59639000	72459000	89981000	132620000	159140000	124030000	88018000	80305000	81053000	74033000	71629000	117840000
B9DF92			S	369	___2	DMVAQDANEEVVENES(1)ES(0.997)DGDDT(0.003)GGSDAR	EEVVENESESDGDDT	0.999995	3	1.39448e-08	155.1	105.81	116.51	0.40022	10833000	14503000	19666000	23209000	19897000	16946000	15611000	13523000	19509000	16986000	13682000	25563000
B9DF92			S	371	___2	RDMVAQDANEEVVENES(1)ES(0.999)DGDDT(0.001)GGSDAR	VVENESESDGDDTGG	0.998805	3	1.39448e-08	155.1	105.81	133.38	0.33317	10833000	14503000	19666000	23209000	19897000	16946000	15611000	13523000	19509000	16986000	13682000	25563000
B9DF92			S	455	___1	EVS(1)GEQCEEDNQGVVGMDQSK	ETEFREVSGEQCEED	1	2	5.54686e-13	192.22	150.74	179.84	1.7953	6158200	NA	NA	5329300	9253600	NA	NA	8244600	NA	5277000	5346800	6126900
B9DF92			S	490	___1	LEDASENDS(1)AGKQ	EDASENDSAGKQ___	1	2	8.20111e-52	236.42	112.03	234.52	-0.76189	12959000	NA	NA	NA	22833000	NA	NA	18512000	26641000	14595000	NA	12945000
B9DF92			Y	260	___2	ADGNELEPY(1)EEDDEDEGGS(0.278)S(0.278)ES(0.444)DVEEHVEVER	DGNELEPYEEDDEDE	0.999997	3	5.2681e-06	119.69	93.201	119.69	1.6673	19783000	23070000	24981000	16907000	16484000	15330000	22866000	34900000	34281000	12750000	14758000	18833000
B9DF92			Y	260	___3	ADGNELEPY(1)EEDDEDEGGS(0.278)S(0.278)ES(0.444)DVEEHVEVER	DGNELEPYEEDDEDE	0.999997	3	5.2681e-06	119.69	93.201	119.69	1.6673	27052000	67430000	68621000	109370000	110630000	83690000	80715000	72777000	74633000	72337000	61156000	81245000
B9DFG5	PTI13	PTI1-like tyrosine-protein kinase 3	S	19	___1	GLVANDRS(1)PAQFVR	GLVANDRSPAQFVRL	1	2	0.000769433	143.58	101.37	103.13	0.24125	6930800	9124300	10764000	4118200	4023600	1804800	6313800	NA	NA	50000	50000	50000
B9DFS6	SNX2B	Sorting nexin 2B	S	133	___1	S(0.999)PS(0.001)SLSSDYIK	SSDSLSRSPSSLSSD	0.998876	2	1.81396e-06	174.57	116.71	174.57	-0.68976	3699400	NA	5341000	5428400	6243200	3350500	4385500	2989600	NA	4130700	3821500	2991600
B9DFS6	SNX2B	Sorting nexin 2B	S	135	___1	SPS(0.999)S(0.001)LSSDYIK	DSLSRSPSSLSSDYI	0.999405	2	5.08898e-08	185.3	118.08	185.3	-0.5651	36219000	39388000	45939000	23505000	28244000	18454000	36011000	40558000	40493000	22517000	23948000	26670000
B9DFV2		E3 ubiquitin ligase PQT3-like	S	285	___1	S(1)VGELPPELK	GLPSTTRSVGELPPE	1	2	0.00297634	113.67	62.879	95.618	-0.51933	1710900	1319000	2109400	2140600	2679600	1515400	1467700	1098600	NA	1974900	1554700	NA
B9DFV2		E3 ubiquitin ligase PQT3-like	S	363	___1	ILEAGNDS(1)T(1)ENVGS(1)VGHIPDLESAR	ILEAGNDSTENVGSV	1	2	1.36977e-36	218.81	169.91	175.34	-0.50435	7330400	10212000	9086800	NA	8031600	8006500	7064400	8405900	6370800	6819600	NA	4635300
B9DFV2		E3 ubiquitin ligase PQT3-like	S	363	___2	ILEAGNDS(1)T(1)ENVGS(1)VGHIPDLESAR	ILEAGNDSTENVGSV	1	2	1.36977e-36	218.81	169.91	175.34	-0.50435	103000000	95115000	149280000	98148000	92562000	57110000	NA	171510000	138400000	8728500	69963000	9337800
B9DFV2		E3 ubiquitin ligase PQT3-like	S	363	___3	ILEAGNDS(1)T(1)ENVGS(1)VGHIPDLESAR	ILEAGNDSTENVGSV	1	2	1.36977e-36	218.81	169.91	175.34	-0.50435	32494000	42593000	53395000	47602000	49298000	36128000	32168000	30961000	NA	46545000	43836000	51847000
B9DFV2		E3 ubiquitin ligase PQT3-like	S	369	___1	ILEAGNDS(1)T(1)ENVGS(1)VGHIPDLESAR	DSTENVGSVGHIPDL	1	2	7.94135e-36	215.39	152.1	175.34	-0.50435	NA	NA	9208400	6711800	5946100	3455300	50000	50000	50000	50000	50000	50000
B9DFV2		E3 ubiquitin ligase PQT3-like	S	369	___2	ILEAGNDS(1)T(1)ENVGS(1)VGHIPDLESAR	DSTENVGSVGHIPDL	1	2	7.94135e-36	215.39	152.1	175.34	-0.50435	103000000	95115000	149280000	98148000	92562000	57110000	118400000	171510000	138400000	104940000	69963000	102200000
B9DFV2		E3 ubiquitin ligase PQT3-like	S	369	___3	ILEAGNDS(1)T(1)ENVGS(1)VGHIPDLESAR	DSTENVGSVGHIPDL	1	2	7.94135e-36	215.39	152.1	175.34	-0.50435	32494000	42593000	53395000	47602000	49298000	36128000	32168000	30961000	NA	46545000	43836000	51847000
B9DFV2		E3 ubiquitin ligase PQT3-like	S	388	___2	ALS(1)PTTS(0.004)VAS(0.996)KGEK	CPPPKALSPTTSVAS	0.999993	2	1.86083e-05	168.47	119.19	153.22	-0.061927	60188000	66575000	58737000	61345000	44532000	29344000	53465000	30030000	33608000	21317000	18669000	28497000
B9DFV2		E3 ubiquitin ligase PQT3-like	S	388	___3	ALS(1)PTTS(0.004)VAS(0.996)KGEK	CPPPKALSPTTSVAS	0.999993	2	1.86083e-05	168.47	119.19	153.22	-0.061927	100540000	93087000	111530000	105540000	106190000	82409000	86176000	79138000	107020000	82927000	86271000	110680000
B9DFV2		E3 ubiquitin ligase PQT3-like	S	392	___2	ALS(1)PT(0.003)T(0.008)S(0.994)VAS(0.995)K	KALSPTTSVASKGEK	0.994058	2	0.00462421	132.65	28.403	83.243	0.63945	8532500	5824400	10697000	NA	8486900	7871400	NA	9342700	11027000	5581500	7137300	9255200
B9DFV2		E3 ubiquitin ligase PQT3-like	S	392	___3	ALS(1)PT(0.003)T(0.008)S(0.994)VAS(0.995)K	KALSPTTSVASKGEK	0.994058	2	0.00462421	132.65	28.403	83.243	0.63945	100540000	93087000	111530000	105540000	106190000	82409000	86176000	79138000	107020000	82927000	86271000	110680000
B9DFV2		E3 ubiquitin ligase PQT3-like	S	395	___2	ALS(1)PTTS(0.004)VAS(0.996)KGEK	SPTTSVASKGEKKPV	0.995798	2	1.86083e-05	168.47	119.19	153.22	-0.061927	60188000	66575000	58737000	61345000	44532000	29344000	53465000	30030000	33608000	21317000	18669000	NA
B9DFV2		E3 ubiquitin ligase PQT3-like	S	395	___3	ALS(1)PTTS(0.004)VAS(0.996)KGEK	SPTTSVASKGEKKPV	0.995798	2	1.86083e-05	168.47	119.19	153.22	-0.061927	4821800	NA	3941100	5395500	4573400	3376700	NA	5414000	2231500	578400	4789900	5269300
B9DFV2		E3 ubiquitin ligase PQT3-like	S	404	___1	KPVLS(1)NNNDASTLK	GEKKPVLSNNNDAST	1	2	5.5725e-40	244.18	123.58	233.84	-0.011068	130670000	127220000	124690000	157950000	177920000	98942000	123550000	100550000	118780000	119280000	112180000	126570000
B9DFV2		E3 ubiquitin ligase PQT3-like	S	404	___2	KPVLS(1)NNNDASTLK	GEKKPVLSNNNDAST	1	2	5.5725e-40	244.18	123.58	233.84	-0.011068	NA	2290000	NA	3804500	NA	2705100	50000	50000	50000	NA	3249400	NA
B9DFV2		E3 ubiquitin ligase PQT3-like	S	410	___2	KPVLS(1)NNNDAS(0.93)T(0.071)LK	LSNNNDASTLKAPME	0.929509	2	0.00760081	107.63	44.343	107.63	0.28115	50000	50000	50000	2269500	2539500	NA	50000	50000	50000	2205200	1992000	NA
B9DFV2		E3 ubiquitin ligase PQT3-like	S	765	___2	KRS(1)EPPS(0.599)S(0.395)EPPVPAT(0.005)K	QHHHRKRSEPPSSEP	0.999993	2	0.000272738	168.16	119.77	168.16	-0.035128	3619800	3945000	4410600	5655800	7467700	6889200	NA	5488000	3145400	4725800	5553200	9220400
B9DFV2		E3 ubiquitin ligase PQT3-like	S	769	___1	SEPPS(0.947)S(0.05)EPPVPAT(0.002)K	RKRSEPPSSEPPVPA	0.947247	2	0.000272738	168.16	119.77	90.689	0.67412	4238500	2749100	NA	50000	50000	50000	50000	50000	50000	NA	NA	1459100
B9DFV2		E3 ubiquitin ligase PQT3-like	S	769	___2	SEPPS(0.947)S(0.05)EPPVPAT(0.002)K	RKRSEPPSSEPPVPA	0.947247	2	0.000272738	168.16	119.77	90.689	0.67412	3619800	3945000	4410600	5655800	NA	NA	NA	5488000	3145400	NA	5553200	NA
B9DFV2		E3 ubiquitin ligase PQT3-like	S	849	___1	EIEVADY(0.003)ES(0.997)S(1)DEDR	IEVADYESSDEDRHF	0.997117	2	6.57914e-40	240.66	173.56	159.41	-0.26487	3988600	5097700	6655400	6340600	6005000	NA	50000	50000	50000	50000	50000	50000
B9DFV2		E3 ubiquitin ligase PQT3-like	S	849	___2	EIEVADY(0.003)ES(0.997)S(1)DEDR	IEVADYESSDEDRHF	0.997117	2	6.57914e-40	240.66	173.56	159.41	-0.26487	38897000	36945000	38382000	34937000	38168000	26743000	37695000	29066000	31375000	26819000	23466000	18040000
B9DFV2		E3 ubiquitin ligase PQT3-like	S	850	___2	EIEVADY(0.003)ES(0.997)S(1)DEDR	EVADYESSDEDRHFK	0.999946	2	3.51011e-15	209.23	131.86	159.41	-0.26487	59212000	50384000	46531000	43301000	47209000	35743000	75166000	51308000	52014000	47892000	41051000	43108000
B9DFV2		E3 ubiquitin ligase PQT3-like	S	866	___1	S(1)PPVVVS(1)DVS(1)EDKLR	KPSRYARSPPVVVSD	1	2	5.46383e-15	208.85	146.32	106.28	1.895	37608000	49445000	63714000	47036000	49327000	30961000	40367000	39605000	38081000	23495000	26795000	26202000
B9DFV2		E3 ubiquitin ligase PQT3-like	S	866	___2	S(1)PPVVVS(1)DVS(1)EDKLR	KPSRYARSPPVVVSD	1	2	5.46383e-15	208.85	146.32	106.28	1.895	4680800	5182700	5817300	7273000	7123900	4183000	4211000	4641400	NA	5258500	6399100	5065200
B9DFV2		E3 ubiquitin ligase PQT3-like	S	866	___3	S(1)PPVVVS(1)DVS(1)EDKLR	KPSRYARSPPVVVSD	1	2	5.46383e-15	208.85	146.32	106.28	1.895	4104900	4114100	4418300	5185700	4607900	2146400	4179300	3478000	NA	NA	4789600	NA
B9DFV2		E3 ubiquitin ligase PQT3-like	S	875	___2	S(1)PPVVVS(1)DVS(1)EDKLR	PVVVSDVSEDKLRYS	1	2	5.46383e-15	208.85	146.32	106.28	1.895	4680800	5182700	5817300	7273000	7123900	4183000	4211000	4641400	NA	5258500	6399100	5065200
B9DFV2		E3 ubiquitin ligase PQT3-like	S	875	___3	S(1)PPVVVS(1)DVS(1)EDKLR	PVVVSDVSEDKLRYS	1	2	5.46383e-15	208.85	146.32	106.28	1.895	4104900	4114100	4418300	5185700	4607900	2146400	4179300	3478000	NA	NA	4789600	NA
B9DFV2		E3 ubiquitin ligase PQT3-like	T	364	___1	ILEAGNDS(1)T(1)ENVGS(1)VGHIPDLESAR	LEAGNDSTENVGSVG	1	2	7.94135e-36	215.39	152.1	175.34	-0.50435	30512000	NA	NA	50000	50000	50000	23475000	2496500	4997400	2812100	2348800	20359000
B9DFV2		E3 ubiquitin ligase PQT3-like	T	364	___2	ILEAGNDS(1)T(1)ENVGS(1)VGHIPDLESAR	LEAGNDSTENVGSVG	1	2	7.94135e-36	215.39	152.1	175.34	-0.50435	5992900	5513400	NA	9879300	8357200	4817700	118400000	NA	NA	104940000	6780700	102200000
B9DFV2		E3 ubiquitin ligase PQT3-like	T	364	___3	ILEAGNDS(1)T(1)ENVGS(1)VGHIPDLESAR	LEAGNDSTENVGSVG	1	2	7.94135e-36	215.39	152.1	175.34	-0.50435	32494000	42593000	53395000	47602000	49298000	36128000	32168000	30961000	NA	46545000	43836000	51847000
B9DFV2		E3 ubiquitin ligase PQT3-like	T	390	___3	ALS(1)PT(0.602)T(0.42)S(0.866)VAS(0.112)KGEK	PPKALSPTTSVASKG	0.601723	2	0.0122247	132.65	28.403	132.65	-0.48211	NA	93087000	111530000	105540000	106190000	82409000	NA	79138000	107020000	82927000	86271000	110680000
B9DFV2		E3 ubiquitin ligase PQT3-like	T	411	___2	KPVLS(0.156)NNNDAS(0.914)T(0.915)LKAPMEVAEIT(0.007)S(0.007)APR	SNNNDASTLKAPMEV	0.915433	3	0.00760081	114.54	67.647	67.778	-0.51467	50000	50000	50000	2269500	2539500	NA	50000	50000	50000	2205200	1992000	NA
B9DFV2		E3 ubiquitin ligase PQT3-like	T	777	___2	KRS(0.999)EPPS(0.002)S(0.001)EPPVPAT(0.998)K	SEPPVPATKAEIENN	0.997999	2	0.0114757	138.05	80.078	138.05	0.050489	50000	50000	50000	NA	7467700	NA	50000	50000	50000	4725800	NA	9220400
B9DFV2		E3 ubiquitin ligase PQT3-like	Y	847	___1	EIEVADY(1)ES(0.938)S(0.062)DEDRHFK	KEIEVADYESSDEDR	0.999967	2	0.000180873	165.24	103.6	154.6	-2.0963	50000	50000	50000	50000	50000	50000	50000	50000	50000	1890700	NA	4265000
B9DFV2		E3 ubiquitin ligase PQT3-like	Y	847	___2	EIEVADY(1)ES(0.938)S(0.062)DEDRHFK	KEIEVADYESSDEDR	0.999967	2	0.000180873	165.24	103.6	154.6	-2.0963	38897000	36945000	38382000	34937000	38168000	26743000	NA	29066000	NA	26819000	23466000	18040000
B9DGD6	ACS	Acetyl-coenzyme A synthetase, chloroplastic/glyoxysomal	S	5	___1	IGS(0.99)PS(0.009)S(0.001)PILSVVSSSGSLDPK	___MKIGSPSSPILS	0.990246	2	0.000236852	121.44	81.25	121.44	-0.29348	1865500	2822300	5099200	50000	50000	50000	1313500	1875400	985240	50000	50000	50000
B9DGD6	ACS	Acetyl-coenzyme A synthetase, chloroplastic/glyoxysomal	S	61	___1	HVES(0.997)MS(0.003)QLPSGAGK	NSLRHVESMSQLPSG	0.997405	2	7.93412e-16	202.01	138.83	191.63	0.16575	145080000	158890000	206830000	249680000	321590000	192540000	108650000	49630000	62957000	162020000	143240000	138810000
B9DGF6	At3g15770		S	115	___1	S(1)VGREPILNENVTYESLLGSNK	KRSESRKSVGREPIL	1	3	6.10686e-22	201.61	162.59	110.1	0.3454	7129300	NA	8535500	50000	50000	50000	6247500	4070800	1947500	1787400	1998200	NA
B9DGF6	At3g15770		S	35	___1	DVLVEEDWS(1)ELR	VLVEEDWSELRKPSV	1	2	1.19924e-11	190.37	118.14	190.37	-0.2788	50000	50000	50000	2606400	2954200	1212000	50000	50000	50000	1209100	2102300	NA
B9DGG8	DRM1	Dormancy-associated protein 1	S	50	___1	S(0.707)LT(0.281)MPAAVS(0.182)PGT(0.171)PT(0.231)T(0.319)PT(0.48)T(0.609)PT(0.51)T(0.51)PR	SKVVMHRSLTMPAAV	0.706725	3	8.21797e-05	131.54	100.42	57.366	0.40861	NA	11155000	NA	50000	50000	50000	4883400	3206600	2972000	1155200	NA	NA
B9DGG8	DRM1	Dormancy-associated protein 1	T	52	___1	S(0.007)LT(0.993)MPAAVSPGTPT(0.003)T(0.025)PT(0.889)T(0.07)PT(0.006)T(0.007)PR	VVMHRSLTMPAAVSP	0.992516	2	7.6831e-64	255.47	193.3	255.47	-1.108	NA	11155000	NA	50000	50000	50000	4883400	3206600	2972000	1155200	NA	NA
B9DGG8	DRM1	Dormancy-associated protein 1	T	52	___2	S(0.007)LT(0.993)MPAAVSPGTPT(0.003)T(0.025)PT(0.889)T(0.07)PT(0.006)T(0.007)PR	VVMHRSLTMPAAVSP	0.992516	2	7.6831e-64	255.47	193.3	255.47	-1.108	47478000	52001000	47725000	8590800	16612000	10472000	24881000	36388000	33501000	13158000	13347000	NA
B9DGG8	DRM1	Dormancy-associated protein 1	T	52	___3	S(0.007)LT(0.993)MPAAVSPGTPT(0.003)T(0.025)PT(0.889)T(0.07)PT(0.006)T(0.007)PR	VVMHRSLTMPAAVSP	0.992516	2	7.6831e-64	255.47	193.3	255.47	-1.108	8455200	10903000	6740700	5795900	4533600	NA	6103000	NA	7009500	7296800	4177100	4857000
B9DGG8	DRM1	Dormancy-associated protein 1	T	63	___2	S(0.405)LT(0.569)MPAAVS(0.006)PGT(0.045)PT(0.692)T(0.01)PT(0.114)T(0.077)PT(0.049)T(0.032)PR	AVSPGTPTTPTTPTT	0.69198	3	7.3537e-52	249.56	208.07	75.156	-0.05779	NA	NA	22510000	1592200	NA	NA	NA	1985800	20434000	1902800	2262100	NA
B9DGG8	DRM1	Dormancy-associated protein 1	T	64	___2	S(0.119)LT(0.881)MPAAVSPGT(0.009)PT(0.009)T(0.979)PT(0.501)T(0.501)PT(0.143)T(0.859)PR	VSPGTPTTPTTPTTP	0.978528	2	3.76742e-16	197.69	138.87	107.85	-1.9421	50000	50000	50000	50000	50000	50000	NA	19108000	11343000	8836100	NA	NA
B9DGG8	DRM1	Dormancy-associated protein 1	T	64	___3	S(0.119)LT(0.881)MPAAVSPGT(0.009)PT(0.009)T(0.979)PT(0.501)T(0.501)PT(0.143)T(0.859)PR	VSPGTPTTPTTPTTP	0.978528	2	3.76742e-16	197.69	138.87	107.85	-1.9421	50000	50000	50000	50000	50000	50000	7164000	2133600	NA	50000	50000	50000
B9DGG8	DRM1	Dormancy-associated protein 1	T	66	___2	S(0.007)LT(0.993)MPAAVSPGTPT(0.003)T(0.025)PT(0.889)T(0.07)PT(0.006)T(0.007)PR	PGTPTTPTTPTTPRK	0.889089	2	7.6831e-64	255.47	193.3	255.47	-1.108	11172000	NA	6274200	50000	50000	50000	50000	50000	50000	50000	50000	50000
B9DGG8	DRM1	Dormancy-associated protein 1	T	66	___3	S(0.007)LT(0.993)MPAAVSPGTPT(0.003)T(0.025)PT(0.889)T(0.07)PT(0.006)T(0.007)PR	PGTPTTPTTPTTPRK	0.889089	2	7.6831e-64	255.47	193.3	255.47	-1.108	NA	10903000	6740700	5795900	4533600	NA	6103000	NA	7009500	7296800	NA	NA
B9DGG8	DRM1	Dormancy-associated protein 1	T	67	___2	S(0.173)LT(0.827)MPAAVSPGT(0.002)PT(0.004)T(0.01)PT(0.138)T(0.809)PT(0.363)T(0.674)PR	GTPTTPTTPTTPRKD	0.809132	3	1.91757e-44	238.17	194.07	84.481	0.12319	4291400	8562000	4361400	2257800	3653800	2610200	3984100	3393200	7263900	2823200	3236600	NA
B9DGG8	DRM1	Dormancy-associated protein 1	T	69	___2	S(0.031)LT(0.047)MPAAVS(0.413)PGT(0.412)PT(0.348)T(0.453)PT(0.218)T(0.218)PT(0.931)T(0.929)PR	PTTPTTPTTPRKDNV	0.931066	2	8.80767e-05	131.5	90.858	40.941	-3.0269	NA	8562000	NA	2257800	3653800	2610200	3984100	3393200	7263900	2823200	NA	NA
B9DGG8	DRM1	Dormancy-associated protein 1	T	70	___2	S(0.031)LT(0.047)MPAAVS(0.413)PGT(0.412)PT(0.348)T(0.453)PT(0.218)T(0.218)PT(0.931)T(0.929)PR	TTPTTPTTPRKDNVW	0.928965	2	1.91757e-44	199.75	135.3	40.941	-3.0269	NA	11060000	NA	5078100	7736400	4260500	4591100	5479400	7238400	4647700	5482400	NA
B9DGG8	DRM1	Dormancy-associated protein 1	T	70	___3	S(0.031)LT(0.047)MPAAVS(0.413)PGT(0.412)PT(0.348)T(0.453)PT(0.218)T(0.218)PT(0.931)T(0.929)PR	TTPTTPTTPRKDNVW	0.928965	2	1.91757e-44	199.75	135.3	40.941	-3.0269	8455200	10903000	6740700	5795900	4533600	NA	6103000	NA	NA	7296800	4177100	4857000
B9DGI8	BZIP63	Basic leucine zipper 63	S	29	___1	SAS(1)EWAFNR	TSLNRSASEWAFNRF	0.999994	2	0.000964424	139.38	98.273	125.97	0.11985	1209800	1237200	2068600	2797200	2784300	1612700	NA	NA	359450	50000	50000	50000
B9DGI8	BZIP63	Basic leucine zipper 63	S	59	___1	FIQESSAAADDGES(0.001)T(0.001)T(0.001)ACGVS(0.01)VS(0.323)S(0.657)PPNVPVDS(0.003)EEY(0.001)R	ACGVSVSSPPNVPVD	0.657416	3	6.23471e-06	78.366	58.786	78.366	0.35022	4990700	9373100	NA	50000	50000	50000	50000	50000	50000	50000	50000	50000
B9DGS8			Y	146	___2	LVAVIDLANIT(1)Y(1)KNLDAR	IDLANITYKNLDARG	1	2	0.0210876	105.03	51.085	105.03	0.85267	8466800	11799000	6179900	NA	4559700	4441300	6139300	5739900	7410100	4930800	6442100	5577900
B9DGU7	TPK1	Thiamine pyrophosphokinase 1	T	266	___1	TGLSIQDHT(1)P	GLSIQDHTP______	1	2	4.17581e-06	176.18	130.42	176.18	-1.0298	2552000	3464900	3746700	3851100	3785300	1572000	2017300	1580700	1891900	1478100	2266100	1829100
B9DHD7	PVA22	Vesicle-associated protein 2-2	S	128	___1	VT(0.002)LVPPS(0.998)DS(0.999)PELS(0.006)PINT(0.996)PK	RVTLVPPSDSPELSP	0.998082	2	1.26891e-05	169.72	134.46	140.8	-0.49075	NA	9274300	13859000	50000	50000	50000	6867100	11633000	7043100	4865700	2364500	4054000
B9DHD7	PVA22	Vesicle-associated protein 2-2	S	128	___2	VT(0.002)LVPPS(0.998)DS(0.999)PELS(0.006)PINT(0.996)PK	RVTLVPPSDSPELSP	0.998082	2	1.26891e-05	169.72	134.46	140.8	-0.49075	55064000	NA	NA	74540000	NA	50364000	NA	54752000	NA	NA	65913000	76555000
B9DHD7	PVA22	Vesicle-associated protein 2-2	S	128	___3	VT(0.002)LVPPS(0.998)DS(0.999)PELS(0.006)PINT(0.996)PK	RVTLVPPSDSPELSP	0.998082	2	1.26891e-05	169.72	134.46	140.8	-0.49075	50000	50000	50000	22453000	46463000	NA	1497100	NA	NA	3188800	NA	NA
B9DHD7	PVA22	Vesicle-associated protein 2-2	S	130	___1	VT(0.002)LVPPS(0.998)DS(0.999)PELS(0.006)PINT(0.996)PK	TLVPPSDSPELSPIN	0.998705	2	4.47792e-07	177.44	133.83	140.8	-0.49075	10537000	NA	NA	7116200	9577900	12549000	50000	50000	50000	NA	8735200	NA
B9DHD7	PVA22	Vesicle-associated protein 2-2	S	130	___2	VT(0.002)LVPPS(0.998)DS(0.999)PELS(0.006)PINT(0.996)PK	TLVPPSDSPELSPIN	0.998705	2	4.47792e-07	177.44	133.83	140.8	-0.49075	50118000	73907000	75448000	74540000	73491000	NA	53974000	NA	63836000	61795000	NA	76555000
B9DHD7	PVA22	Vesicle-associated protein 2-2	S	130	___3	VT(0.002)LVPPS(0.998)DS(0.999)PELS(0.006)PINT(0.996)PK	TLVPPSDSPELSPIN	0.998705	2	4.47792e-07	177.44	133.83	140.8	-0.49075	27613000	31677000	29141000	63235000	100330000	28455000	21816000	14787000	18596000	25580000	39558000	14924000
B9DHD7	PVA22	Vesicle-associated protein 2-2	S	134	___2	VTLVPPS(0.154)DS(0.846)PELS(1)PINT(1)PK	PSDSPELSPINTPKQ	0.999982	2	4.47792e-07	177.44	133.83	145.44	-0.09624	55064000	73907000	75448000	NA	73491000	50364000	53974000	54752000	63836000	61795000	65913000	76555000
B9DHD7	PVA22	Vesicle-associated protein 2-2	S	134	___3	VTLVPPS(0.154)DS(0.846)PELS(1)PINT(1)PK	PSDSPELSPINTPKQ	0.999982	2	4.47792e-07	177.44	133.83	145.44	-0.09624	15174000	25698000	49989000	40783000	59746000	28455000	44224000	14787000	18596000	25580000	39558000	14924000
B9DHD7	PVA22	Vesicle-associated protein 2-2	T	138	___3	VTLVPPS(0.154)DS(0.846)PELS(1)PINT(1)PK	PELSPINTPKQGAVF	1	2	0.00177638	147.17	93.655	145.44	-0.09624	27613000	31677000	49989000	63235000	100330000	28455000	44224000	14787000	18596000	25580000	39558000	14924000
B9DHK3			S	101	___1	S(0.986)Y(0.22)GS(0.793)MDS(0.001)LEPSK	VSASSARSYGSMDSL	0.986271	2	0.000138846	156	110.09	105.14	0.44335	4531500	3488900	4474000	9361100	7264900	4633000	NA	NA	2178900	4876300	NA	2286000
B9DHK3			S	101	___2	S(0.986)Y(0.22)GS(0.793)MDS(0.001)LEPSK	VSASSARSYGSMDSL	0.986271	2	0.000138846	156	110.09	105.14	0.44335	5924200	1911600	5774600	7042600	6543400	4003500	1722200	NA	3275500	4978300	2532200	NA
B9DHK3			S	104	___1	SYGS(1)MDSLEPSK	SSARSYGSMDSLEPS	0.999811	2	2.23316e-05	163.71	106.78	131.79	0.19497	8523800	6932000	10467000	13768000	15151000	10545000	5835900	4514200	5260800	7825200	5961600	6183600
B9DHK3			S	104	___2	SYGS(1)MDSLEPSK	SSARSYGSMDSLEPS	0.999811	2	2.23316e-05	163.71	106.78	131.79	0.19497	11887000	4706700	7535400	6768300	7033900	6688400	NA	8844200	9420600	4001100	5008800	NA
B9DHK3			S	121	___1	DRNS(1)PESAIISAIDR	FAEKDRNSPESAIIS	0.999999	2	2.87767e-138	317.03	196.14	278.79	0.57026	16644000	17252000	21338000	18268000	24435000	18275000	15350000	12629000	13500000	16616000	17839000	9469000
B9DHK3			S	28	___1	QIMDLMNDNSNNS(1)QDGDHQNYR	MNDNSNNSQDGDHQN	0.999998	3	4.80004e-10	164.05	108.88	164.05	-0.54174	14431000	10262000	NA	50000	50000	50000	6354700	12340000	8390000	50000	50000	50000
B9DHK3			S	461	___2	PLPQGLPMAS(0.895)AIS(0.725)S(0.338)GGS(0.038)GGGS(0.003)DS(0.001)PR	PQGLPMASAISSGGS	0.89462	3	1.70596e-07	141.06	100.31	67.641	2.9408	NA	1248400	NA	2388100	3208100	1481000	818530	1346400	2591900	50000	50000	50000
B9DHK3			S	464	___2	PLPQGLPMAS(0.895)AIS(0.725)S(0.338)GGS(0.038)GGGS(0.003)DS(0.001)PR	LPMASAISSGGSGGG	0.724711	3	0.00606909	67.641	40.742	67.641	2.9408	NA	1248400	NA	2388100	3208100	1481000	818530	1346400	2591900	50000	50000	50000
B9DHK3			S	468	___2	PLPQGLPMASAISS(0.003)GGS(0.932)GGGS(0.016)DS(0.049)PR	SAISSGGSGGGSDSP	0.932375	2	4.70798e-72	259.32	192.38	213.71	-0.97667	50000	50000	50000	50000	50000	50000	50000	50000	50000	NA	1967900	2683600
B9DHK3			S	472	___1	PLPQGLPMASAISSGGS(0.007)GGGS(0.908)DS(0.086)PR	SGGSGGGSDSPRSGN	0.907814	2	1.25306e-58	247.75	176.35	170.49	0.094655	NA	125370000	177910000	146660000	NA	62838000	87457000	100780000	104710000	89101000	83062000	88754000
B9DHK3			S	474	___1	PLPQGLPMASAISSGGSGGGS(0.038)DS(0.962)PR	GSGGGSDSPRSGNRA	0.962268	3	2.46054e-46	227.3	149.07	203.29	-0.11656	52710000	76603000	88565000	99096000	80662000	41604000	75436000	77260000	72135000	50623000	48717000	72923000
B9DHK3			S	474	___2	PLPQGLPMASAISSGGSGGGS(0.038)DS(0.962)PR	GSGGGSDSPRSGNRA	0.962268	3	2.46054e-46	227.3	149.07	203.29	-0.11656	3663100	NA	NA	50000	50000	50000	NA	3090200	NA	NA	1967900	2683600
B9DHK3			T	391	___1	QPPS(0.031)HPPPGS(0.031)APS(0.037)QQY(0.074)Y(0.019)NAPPT(0.766)PPS(0.02)MY(0.021)DGPGGR	QYYNAPPTPPSMYDG	0.765569	3	0.000709088	64.273	33.56	64.273	-2.5519	50000	50000	50000	23027000	23974000	14402000	5572500	NA	NA	NA	NA	22005000
B9DHT4	ARIA	ARM REPEAT PROTEIN INTERACTING WITH ABF2	S	515	___2	S(0.001)MALS(0.999)PVDAAPPS(0.985)PT(0.015)QR	ANKSMALSPVDAAPP	0.998973	2	7.84442e-07	178.07	116.02	143.14	-0.65279	50000	50000	50000	8737400	8611200	6053000	50000	50000	50000	5032400	4743800	6761500
B9DHT4	ARIA	ARM REPEAT PROTEIN INTERACTING WITH ABF2	S	523	___1	S(0.007)MALS(0.993)PVDAAPPS(0.993)PT(0.007)QR	PVDAAPPSPTQRVYL	0.992713	2	3.97695e-08	187.39	123.35	146.97	0.86661	NA	5422400	8606400	3789300	3717000	2888500	NA	NA	2951400	1887900	2050900	NA
B9DHT4	ARIA	ARM REPEAT PROTEIN INTERACTING WITH ABF2	S	523	___2	S(0.007)MALS(0.993)PVDAAPPS(0.993)PT(0.007)QR	PVDAAPPSPTQRVYL	0.992713	2	3.97695e-08	187.39	123.35	146.97	0.86661	50000	50000	50000	NA	8611200	6053000	50000	50000	50000	5032400	4743800	6761500
C0LGD7		Probable LRR receptor-like serine/threonine-protein kinase At1g06840	S	783	___1	LAPVPDMEGIS(1)PQHVS(0.959)T(0.041)VVK	VPDMEGISPQHVSTV	0.999999	2	1.04583e-08	177.44	135.38	126.14	-1.4548	7590100	6518300	5620300	2119800	2525800	1972200	5748100	6809800	4180500	1884300	2288500	NA
C0LGD7		Probable LRR receptor-like serine/threonine-protein kinase At1g06840	S	783	___2	LAPVPDMEGIS(1)PQHVS(0.959)T(0.041)VVK	VPDMEGISPQHVSTV	0.999999	2	1.04583e-08	177.44	135.38	126.14	-1.4548	6964200	7340200	4419400	2533200	NA	2487300	5355300	5760200	4584800	NA	6790000	1418200
C0LGD7		Probable LRR receptor-like serine/threonine-protein kinase At1g06840	S	788	___1	LAPVPDMEGIS(1)PQHVS(0.959)T(0.041)VVK	GISPQHVSTVVKGTP	0.95872	2	0.000197786	131.31	89.939	126.14	-1.4548	NA	NA	11848000	5171100	NA	4658400	NA	11701000	NA	50000	50000	50000
C0LGD7		Probable LRR receptor-like serine/threonine-protein kinase At1g06840	S	788	___2	LAPVPDMEGIS(1)PQHVS(0.959)T(0.041)VVK	GISPQHVSTVVKGTP	0.95872	2	0.000197786	131.31	89.939	126.14	-1.4548	6964200	7340200	4419400	2533200	NA	2487300	5355300	5760200	4584800	NA	6790000	1418200
C0LGD7		Probable LRR receptor-like serine/threonine-protein kinase At1g06840	T	789	___2	LAPVPDMEGIS(0.987)PQHVS(0.023)T(0.99)VVK	ISPQHVSTVVKGTPG	0.990389	3	0.00111608	107.75	70.35	107.75	0.21141	1276100	1393100	1678000	NA	NA	926270	1238000	NA	1116700	NA	NA	1894600
C0LGE0		Probable LRR receptor-like serine/threonine-protein kinase At1g07650	S	1002	___2	TAS(1)ANS(1)LVDAEEK	PRTASANSLVDAEEK	1	2	0.000206376	157.37	119.17	157.37	0.33152	34534000	9517900	27669000	23298000	20076000	16434000	NA	15953000	20172000	5431600	8798000	11340000
C0LGE0		Probable LRR receptor-like serine/threonine-protein kinase At1g07650	S	838	___1	LNDDGNT(0.003)HIS(0.988)T(0.009)R	DDGNTHISTRIAGTI	0.98839	2	2.43886e-12	198.38	126.86	193.98	0.15644	16978000	NA	27126000	21446000	24211000	10178000	15168000	12273000	14794000	12940000	12665000	NA
C0LGE0		Probable LRR receptor-like serine/threonine-protein kinase At1g07650	S	987	___2	S(1)LS(0.999)FS(0.001)TSGPR	WQNELSRSLSFSTSG	0.999999	2	0.00994486	107.03	31.517	107.03	-0.7182	1475200	1674700	1527900	8225000	9385100	5498400	1218000	1251200	1642200	5748500	5415800	6949800
C0LGE0		Probable LRR receptor-like serine/threonine-protein kinase At1g07650	S	989	___1	SLS(1)FS(0.013)T(0.225)S(0.762)GPR	NELSRSLSFSTSGPR	0.999954	2	0.000700606	141.89	69.643	112.64	-1.3054	9381500	NA	16923000	14866000	16717000	8166300	9318600	8614500	11027000	7586300	7741000	9591100
C0LGE0		Probable LRR receptor-like serine/threonine-protein kinase At1g07650	S	989	___2	SLS(1)FS(0.013)T(0.225)S(0.762)GPR	NELSRSLSFSTSGPR	0.999954	2	0.000700606	141.89	69.643	112.64	-1.3054	2998300	3057100	2998400	3651900	3066900	2112200	1980300	2362000	2972000	1757300	1780200	2488900
C0LGE0		Probable LRR receptor-like serine/threonine-protein kinase At1g07650	S	991	___2	S(0.961)LS(0.04)FS(0.828)T(0.165)S(0.007)GPR	LSRSLSFSTSGPRTA	0.827874	2	0.012312	103.46	63.588	103.46	-0.060626	1475200	1356200	1365100	8225000	9385100	5498400	1128300	1209800	1465100	5748500	5415800	6949800
C0LGE0		Probable LRR receptor-like serine/threonine-protein kinase At1g07650	S	993	___2	S(0.003)LS(0.997)FS(0.003)T(0.04)S(0.958)GPR	RSLSFSTSGPRTASA	0.957661	2	0.00635636	112.64	68.005	107.09	-0.90326	2998300	3057100	2998400	3651900	3066900	2112200	1980300	2362000	2972000	1757300	1780200	2488900
C0LGE0		Probable LRR receptor-like serine/threonine-protein kinase At1g07650	S	999	___2	TAS(1)ANS(1)LVDAEEK	TSGPRTASANSLVDA	0.999998	2	0.000206376	157.37	119.17	157.07	0.020496	34534000	9517900	27669000	23298000	20076000	16434000	NA	15953000	20172000	5431600	8798000	11340000
C0LGE4		Probable LRR receptor-like serine/threonine-protein kinase At1g12460	S	807	___1	KPVES(1)PSENQVLILR	TGRKPVESPSENQVL	0.99999	2	7.12171e-05	168.1	118.62	139.58	0.099146	2171000	NA	3517400	1702200	3308900	1878500	1811200	1268800	1690100	1131800	1501100	NA
C0LGE4		Probable LRR receptor-like serine/threonine-protein kinase At1g12460	S	828	___1	DLLET(0.002)GS(0.997)AS(0.001)DCFDR	RDLLETGSASDCFDR	0.997492	2	3.91781e-06	167.61	88.296	165.78	1.9655	16108000	17604000	23505000	NA	19211000	13226000	14586000	16618000	14946000	13534000	11741000	11641000
C0LGG6		Probable LRR receptor-like protein kinase At1g51890	S	864	___2	ES(0.001)VEFS(0.999)PS(0.067)S(0.897)AS(0.036)DFSPLAR	IKESVEFSPSSASDF	0.999282	2	3.64568e-10	189.56	133.44	126.84	0.61251	2931300	3587900	3014300	NA	2290600	1947600	4606600	NA	NA	50000	50000	50000
C0LGG6		Probable LRR receptor-like protein kinase At1g51890	S	867	___2	ES(0.048)VEFS(0.952)PS(0.071)S(0.92)AS(0.009)DFSPLAR	SVEFSPSSASDFSPL	0.920133	2	3.64568e-10	189.56	133.44	114.58	0.61251	NA	3587900	3014300	NA	2290600	1947600	4606600	NA	4228800	50000	50000	50000
C0LGG8		Probable LRR receptor-like serine/threonine-protein kinase At1g53430	S	1021	___1	DVSLQQQEEGRS(0.998)S(0.94)S(0.063)S(0.078)S(0.921)R	QQQEEGRSSSSSRKL	0.997976	2	1.5359e-15	210.2	155.78	100.58	1.4129	50000	50000	50000	50000	50000	50000	NA	NA	23790000	8990900	7953700	4454100
C0LGG8		Probable LRR receptor-like serine/threonine-protein kinase At1g53430	S	1021	___3	DVSLQQQEEGRS(0.998)S(0.94)S(0.063)S(0.078)S(0.921)R	QQQEEGRSSSSSRKL	0.997976	2	1.5359e-15	210.2	155.78	100.58	1.4129	12292000	13652000	NA	10510000	10740000	NA	NA	11829000	16125000	8031100	7909900	8448800
C0LGG8		Probable LRR receptor-like serine/threonine-protein kinase At1g53430	S	1022	___1	DVS(0.033)LQQQEEGRS(0.969)S(0.992)S(0.007)S(0.31)S(0.69)R	QQEEGRSSSSSRKLL	0.991541	2	1.86883e-10	197.94	153.38	105	0.17349	NA	34990000	32832000	6281900	10763000	NA	28981000	27030000	NA	50000	50000	50000
C0LGG8		Probable LRR receptor-like serine/threonine-protein kinase At1g53430	S	1022	___2	DVS(0.033)LQQQEEGRS(0.969)S(0.992)S(0.007)S(0.31)S(0.69)R	QQEEGRSSSSSRKLL	0.991541	2	1.86883e-10	197.94	153.38	105	0.17349	11067000	14898000	13843000	14494000	17964000	21564000	NA	11378000	12958000	17545000	13860000	15671000
C0LGG8		Probable LRR receptor-like serine/threonine-protein kinase At1g53430	S	1022	___3	DVS(0.033)LQQQEEGRS(0.969)S(0.992)S(0.007)S(0.31)S(0.69)R	QQEEGRSSSSSRKLL	0.991541	2	1.86883e-10	197.94	153.38	105	0.17349	NA	13652000	24607000	9158600	13141000	11556000	14923000	22640000	13894000	7412900	9785200	14211000
C0LGG8		Probable LRR receptor-like serine/threonine-protein kinase At1g53430	S	1023	___3	DVSLQQQEEGRS(0.103)S(0.898)S(0.993)S(0.899)S(0.107)R	QEEGRSSSSSRKLLD	0.993317	2	0.0027774	135.72	83.988	119	0.64612	12292000	NA	24607000	19669000	23880000	11556000	14923000	10810000	30020000	15444000	17695000	14211000
C0LGG8		Probable LRR receptor-like serine/threonine-protein kinase At1g53430	S	1024	___2	DVS(0.004)LQQQEEGRS(0.867)S(0.132)S(0.012)S(0.99)S(0.995)R	EEGRSSSSSRKLLDD	0.989608	2	0.00275902	130.64	38.376	110.84	0.15265	30096000	30425000	34608000	16365000	20012000	21564000	NA	33784000	34307000	11702000	13860000	15671000
C0LGG8		Probable LRR receptor-like serine/threonine-protein kinase At1g53430	S	1025	___3	DVS(0.004)LQQQEEGRS(0.867)S(0.132)S(0.012)S(0.99)S(0.995)R	EGRSSSSSRKLLDDL	0.995247	2	0.0027774	135.72	83.988	110.84	0.15265	12292000	13652000	24607000	19669000	23880000	11556000	14923000	22640000	30020000	15444000	17695000	8448800
C0LGG8		Probable LRR receptor-like serine/threonine-protein kinase At1g53430;Probable LRR receptor-like serine/threonine-protein kinase At1g53440	S	656	___1	GLDLQTGS(0.921)FT(0.078)LK	GLDLQTGSFTLKQIK	0.921482	2	0.000388542	145.81	87.676	145.81	0.19687	50000	50000	50000	4301700	5083100	4215800	50000	50000	50000	50000	50000	50000
C0LGG8		Probable LRR receptor-like serine/threonine-protein kinase At1g53430	S	828	___1	LNDDENT(0.002)HIS(0.97)T(0.027)R	DDENTHISTRIAGTI	0.970484	2	2.919e-25	224.34	148.43	193.45	0.49161	58609000	73911000	81102000	78278000	104090000	64792000	51384000	39324000	37754000	62571000	72107000	83966000
C0LGG8		Probable LRR receptor-like serine/threonine-protein kinase At1g53430	S	975	___1	ALELLSQDS(0.99)ES(0.009)QVSTYAR	LELLSQDSESQVSTY	0.990445	2	5.20523e-23	216.29	106.25	216.29	-1.6843	10275000	15954000	27998000	50000	50000	50000	8880900	6645500	7853900	5181300	NA	5053400
C0LGG8		Probable LRR receptor-like serine/threonine-protein kinase At1g53430	S	977	___1	ALELLS(0.012)QDS(0.385)ES(0.575)QVS(0.018)T(0.006)Y(0.006)AR	LLSQDSESQVSTYAR	0.575186	2	6.24116e-08	180.88	93.43	180.88	-1.9176	8432600	9845100	17851000	21121000	18489000	8593700	NA	NA	7803300	50000	50000	50000
C0LGG8		Probable LRR receptor-like serine/threonine-protein kinase At1g53430	S	977	___2	ALELLS(0.012)QDS(0.385)ES(0.575)QVS(0.018)T(0.006)Y(0.006)AR	LLSQDSESQVSTYAR	0.575186	2	6.24116e-08	180.88	93.43	180.88	-1.9176	NA	NA	3908300	6548700	NA	NA	2951600	NA	NA	5787900	4951400	NA
C0LGG8		Probable LRR receptor-like serine/threonine-protein kinase At1g53430	S	980	___2	ALELLS(0.378)QDS(0.086)ES(0.538)QVS(0.938)T(0.034)Y(0.025)AR	QDSESQVSTYARNRE	0.93839	2	0.000385534	140.3	81.821	140.3	-0.42402	NA	NA	3908300	6548700	10017000	NA	2951600	NA	NA	5787900	4951400	NA
C0LGG8		Probable LRR receptor-like serine/threonine-protein kinase At1g53430;Probable LRR receptor-like serine/threonine-protein kinase At1g53440	T	654	___1	GLDLQT(0.828)GS(0.157)FT(0.015)LK	LRGLDLQTGSFTLKQ	0.828073	2	0.000717172	151.13	88.829	128.68	-0.73937	50000	50000	50000	50000	50000	50000	50000	50000	50000	2578300	2535300	2109200
C0LGG9		Probable LRR receptor-like serine/threonine-protein kinase At1g53440	S	1018	___1	DVSLLQQEEGNS(1)S(1)S(0.997)S(0.028)S(0.976)RR	LQQEEGNSSSSSRRL	0.999985	2	5.11548e-55	263.07	189.27	109.14	0.64103	50000	50000	50000	6629200	7968400	NA	50000	50000	50000	5317900	NA	NA
C0LGG9		Probable LRR receptor-like serine/threonine-protein kinase At1g53440	S	1018	___2	DVSLLQQEEGNS(1)S(1)S(0.997)S(0.028)S(0.976)RR	LQQEEGNSSSSSRRL	0.999985	2	5.11548e-55	263.07	189.27	109.14	0.64103	7235200	6246700	5954800	9205100	14822000	12078000	4427500	7642000	8496700	6794100	5391200	11843000
C0LGG9		Probable LRR receptor-like serine/threonine-protein kinase At1g53440	S	1018	___3	DVSLLQQEEGNS(1)S(1)S(0.997)S(0.028)S(0.976)RR	LQQEEGNSSSSSRRL	0.999985	2	5.11548e-55	263.07	189.27	109.14	0.64103	9453500	12868000	13926000	12285000	12990000	11802000	13515000	11750000	14698000	11937000	11549000	11549000
C0LGG9		Probable LRR receptor-like serine/threonine-protein kinase At1g53440	S	1019	___2	DVSLLQQEEGNS(1)S(1)S(0.997)S(0.028)S(0.976)RR	QQEEGNSSSSSRRLL	0.999857	2	0.00302901	121.95	52.47	109.14	0.64103	NA	6246700	NA	9205100	14822000	12078000	4427500	NA	NA	6794100	4592200	11843000
C0LGG9		Probable LRR receptor-like serine/threonine-protein kinase At1g53440	S	1019	___3	DVSLLQQEEGNS(1)S(1)S(0.997)S(0.028)S(0.976)RR	QQEEGNSSSSSRRLL	0.999857	2	0.00302901	121.95	52.47	109.14	0.64103	9453500	12868000	13926000	12285000	12990000	11802000	13515000	11750000	14698000	11937000	11549000	11549000
C0LGG9		Probable LRR receptor-like serine/threonine-protein kinase At1g53440	S	1020	___3	DVSLLQQEEGNS(1)S(1)S(0.997)S(0.028)S(0.976)RR	QEEGNSSSSSRRLLD	0.996694	2	0.00909635	109.14	78.002	109.14	0.64103	NA	NA	6961000	5532500	5924100	6083300	4356500	NA	NA	50000	50000	50000
C0LGG9		Probable LRR receptor-like serine/threonine-protein kinase At1g53440	S	1021	___1	DVSLLQQEEGNS(0.828)S(0.12)S(0.057)S(0.959)S(0.036)R	EEGNSSSSSRRLLDD	0.958717	2	5.03095e-101	294.94	230.26	137.91	3.0445	16339000	NA	21523000	50000	50000	50000	14699000	16021000	NA	50000	50000	50000
C0LGG9		Probable LRR receptor-like serine/threonine-protein kinase At1g53440	S	1021	___2	DVSLLQQEEGNS(0.828)S(0.12)S(0.057)S(0.959)S(0.036)R	EEGNSSSSSRRLLDD	0.958717	2	5.03095e-101	294.94	230.26	137.91	3.0445	7235200	NA	5954800	6068200	6230100	5699400	NA	7642000	3608200	NA	NA	5477100
C0LGG9		Probable LRR receptor-like serine/threonine-protein kinase At1g53440	S	1021	___3	DVSLLQQEEGNS(0.828)S(0.12)S(0.057)S(0.959)S(0.036)R	EEGNSSSSSRRLLDD	0.958717	2	5.03095e-101	294.94	230.26	137.91	3.0445	NA	NA	6961000	5532500	5924100	6083300	4356500	NA	NA	50000	50000	50000
C0LGG9		Probable LRR receptor-like serine/threonine-protein kinase At1g53440	S	1022	___1	DVSLLQQEEGNS(1)S(1)S(0.997)S(0.028)S(0.976)RR	EGNSSSSSRRLLDDL	0.975863	2	1.21755e-141	321.93	261.52	109.14	0.64103	NA	20598000	NA	19360000	21445000	18200000	NA	NA	16342000	16979000	12158000	17154000
C0LGG9		Probable LRR receptor-like serine/threonine-protein kinase At1g53440	S	1022	___3	DVSLLQQEEGNS(1)S(1)S(0.997)S(0.028)S(0.976)RR	EGNSSSSSRRLLDDL	0.975863	2	1.21755e-141	321.93	261.52	109.14	0.64103	9453500	12868000	13926000	12285000	12990000	11802000	13515000	11750000	14698000	11937000	11549000	11549000
C0LGG9		Probable LRR receptor-like serine/threonine-protein kinase At1g53440	S	826	___1	LDEEENTHIS(0.999)T(0.001)R	EEENTHISTRIAGTI	0.998957	2	3.34453e-42	241.41	145.04	188.09	-0.51912	16409000	16737000	19079000	25493000	28744000	NA	16794000	8392200	13207000	14929000	14172000	NA
C0LGG9		Probable LRR receptor-like serine/threonine-protein kinase At1g53440	S	826	___2	LDEEENTHIS(0.999)T(0.001)R	EEENTHISTRIAGTI	0.998957	2	3.34453e-42	241.41	145.04	188.09	-0.51912	2896600	2352400	3195700	13783000	11354000	9967900	2584400	NA	3124000	8319300	6632600	14205000
C0LGG9		Probable LRR receptor-like serine/threonine-protein kinase At1g53440	S	991	___1	S(0.002)S(0.002)S(0.037)S(0.959)MDGPWVDSSFSDPSK	KEHKSSSSMDGPWVD	0.959055	2	0.000182634	134.61	72.511	95.264	-1.108	NA	3916300	NA	NA	4556100	NA	NA	1615400	NA	1591000	1913600	NA
C0LGG9		Probable LRR receptor-like serine/threonine-protein kinase At1g53440	T	823	___1	LDEEENT(1)HIS(0.992)T(0.008)R	KLDEEENTHISTRIA	1	2	5.75566e-21	205.62	152.93	132.51	0.68396	2747500	NA	5341700	15324000	14774000	8755200	4330800	NA	NA	13191000	11604000	NA
C0LGG9		Probable LRR receptor-like serine/threonine-protein kinase At1g53440	T	823	___2	LDEEENT(1)HIS(0.992)T(0.008)R	KLDEEENTHISTRIA	1	2	5.75566e-21	205.62	152.93	132.51	0.68396	2896600	2352400	3195700	13783000	11354000	9967900	2584400	NA	3124000	8319300	6632600	14205000
C0LGH3		Probable LRR receptor-like serine/threonine-protein kinase At1g56140	S	1001	___1	NTQAS(0.994)ES(0.006)FTSFVAPR	PLRNTQASESFTSFV	0.994183	2	7.90199e-22	213.99	140.11	114.06	-2.3659	NA	NA	1453300	NA	1597000	NA	50000	50000	50000	6552500	NA	3668500
C0LGH3		Probable LRR receptor-like serine/threonine-protein kinase At1g56140	S	1003	___1	NTQASES(0.91)FT(0.082)S(0.008)FVAPR	RNTQASESFTSFVAP	0.909868	2	2.31525e-30	226.93	134.89	162.29	-1.5514	8368500	12031000	13165000	10660000	10530000	6249300	10307000	6042300	6516200	50000	50000	50000
C0LGH3		Probable LRR receptor-like serine/threonine-protein kinase At1g56140	S	1006	___1	NTQASES(0.002)FT(0.079)S(0.919)FVAPR	QASESFTSFVAPRSE	0.918515	2	1.89149e-10	194.77	101.12	190.18	1.8453	2711400	4050800	NA	3035900	2821300	1893700	2251900	2419800	2209900	3105800	2769700	2502500
C0LGJ9		Probable LRR receptor-like serine/threonine-protein kinase At2g02780	S	394	___1	SRSEDDPFEVNNS(1)NNER	DPFEVNNSNNERHAS	1	2	2.27412e-119	313.32	235.07	300.5	-0.3749	NA	NA	1127100	17822000	17609000	12598000	NA	989130	NA	14791000	12506000	16972000
C0LGK4		Probable LRR receptor-like serine/threonine-protein kinase At2g16250	S	496	___1	PAGEAS(1)QQPPK	PKPAGEASQQPPKGA	1	2	0.000732001	148.13	75.398	94.547	0.16586	50000	50000	50000	NA	NA	2641900	50000	50000	50000	2542500	3727800	2507700
C0LGK4		Probable LRR receptor-like serine/threonine-protein kinase At2g16250	S	898	___2	RQS(1)S(1)EIVPEPAAYGVVEDNL	SSSRRRQSSEIVPEP	1	2	0.000228303	131.86	91.995	91.889	0.43264	13472000	15856000	17540000	10357000	10543000	5942300	18453000	15534000	13440000	8688000	12100000	5630600
C0LGK4		Probable LRR receptor-like serine/threonine-protein kinase At2g16250	S	899	___2	RQS(1)S(1)EIVPEPAAYGVVEDNL	SSRRRQSSEIVPEPA	1	2	0.000228303	131.86	91.995	91.889	0.43264	13472000	15856000	17540000	10357000	10543000	5942300	18453000	15534000	13440000	8688000	12100000	5630600
C0LGN2	LRR-RLK	Probable leucine-rich repeat receptor-like serine/threonine-protein kinase At3g14840	S	659	___1	NLDFQIS(0.031)S(0.938)FS(0.031)LR	NLDFQISSFSLRQIK	0.938464	2	1.06067e-11	191.53	115.79	145.83	0.13063	NA	NA	1110700	3099900	4264100	3134400	955390	NA	NA	547770	940020	1242400
C0LGN2	LRR-RLK	Probable leucine-rich repeat receptor-like serine/threonine-protein kinase At3g14840	S	831	___1	LDEEENTHIS(0.999)T(0.001)R	EEENTHISTRVAGTY	0.998957	2	3.34453e-42	241.41	145.04	188.09	-0.51912	16409000	16737000	19079000	25493000	28744000	NA	16794000	8392200	13207000	14929000	14172000	NA
C0LGN2	LRR-RLK	Probable leucine-rich repeat receptor-like serine/threonine-protein kinase At3g14840	S	831	___2	LDEEENTHIS(0.999)T(0.001)R	EEENTHISTRVAGTY	0.998957	2	3.34453e-42	241.41	145.04	188.09	-0.51912	2896600	2352400	3195700	13783000	11354000	9967900	2584400	NA	3124000	8319300	6632600	14205000
C0LGN2	LRR-RLK	Probable leucine-rich repeat receptor-like serine/threonine-protein kinase At3g14840	S	967	___1	LLEASVNNEKDEES(1)VR	NNEKDEESVRAMKRH	1	2	4.00497e-83	286.84	143.93	286.84	3.385	50000	50000	50000	207540000	266980000	NA	50000	50000	50000	NA	123310000	131360000
C0LGN2	LRR-RLK	Probable leucine-rich repeat receptor-like serine/threonine-protein kinase At3g14840	T	828	___1	LDEEENT(1)HIS(0.992)T(0.008)R	KLDEEENTHISTRVA	1	2	5.75566e-21	205.62	152.93	132.51	0.68396	2747500	NA	5341700	15324000	14774000	8755200	4330800	NA	NA	13191000	11604000	NA
C0LGN2	LRR-RLK	Probable leucine-rich repeat receptor-like serine/threonine-protein kinase At3g14840	T	828	___2	LDEEENT(1)HIS(0.992)T(0.008)R	KLDEEENTHISTRVA	1	2	5.75566e-21	205.62	152.93	132.51	0.68396	2896600	2352400	3195700	13783000	11354000	9967900	2584400	NA	3124000	8319300	6632600	14205000
C0LGQ9	GHR1	LRR receptor-like serine/threonine-protein kinase GHR1	S	680	___1	AQT(0.006)IPS(0.225)GS(0.759)GGGMVVS(0.009)AEDLVAS(0.001)R	AQTIPSGSGGGMVVS	0.759196	3	0.0125505	73.593	42.378	61.526	-1.5636	50000	50000	50000	2752000	2959500	2983500	50000	50000	50000	1832900	2074200	2252000
C0LGQ9	GHR1	LRR receptor-like serine/threonine-protein kinase GHR1	S	694	___1	AQTIPSGSGGGMVVSAEDLVAS(1)R	SAEDLVASRKGSSSE	0.999996	2	9.47518e-08	150.26	91.101	150.26	1.8769	5078700	6052000	7045700	9765100	10884000	6778700	5230400	3434600	NA	6189500	6000500	4948800
C0LGQ9	GHR1	LRR receptor-like serine/threonine-protein kinase GHR1	S	698	___1	KGS(0.995)S(0.005)SEILS(1)PDEK	LVASRKGSSSEILSP	0.994792	2	5.73022e-52	252.47	151.08	208.59	0.53985	4525600	5073700	6212600	4079700	4227000	NA	4397800	4731900	4059800	NA	3000400	NA
C0LGQ9	GHR1	LRR receptor-like serine/threonine-protein kinase GHR1	S	698	___2	KGS(0.995)S(0.005)SEILS(1)PDEK	LVASRKGSSSEILSP	0.994792	2	5.73022e-52	252.47	151.08	208.59	0.53985	6318600	8872800	5514800	7722300	5893200	5058200	6733400	6460300	6309800	6050200	8646600	9727400
C0LGQ9	GHR1	LRR receptor-like serine/threonine-protein kinase GHR1	S	698	___3	KGS(0.995)S(0.005)SEILS(1)PDEK	LVASRKGSSSEILSP	0.994792	2	5.73022e-52	252.47	151.08	208.59	0.53985	3709500	5912300	7249300	6765000	4848500	3157700	8455400	7747800	8832000	NA	NA	4806200
C0LGQ9	GHR1	LRR receptor-like serine/threonine-protein kinase GHR1	S	700	___2	KGS(0.775)S(0.237)S(0.988)EILS(1)PDEK	ASRKGSSSEILSPDE	0.987695	2	2.25208e-16	209.23	130.94	132.5	-0.028707	8211100	NA	9422900	NA	NA	4172300	14608000	9800600	20784000	50000	50000	50000
C0LGQ9	GHR1	LRR receptor-like serine/threonine-protein kinase GHR1	S	700	___3	KGS(0.775)S(0.237)S(0.988)EILS(1)PDEK	ASRKGSSSEILSPDE	0.987695	2	2.25208e-16	209.23	130.94	132.5	-0.028707	3709500	5912300	7249300	6765000	4848500	3157700	8455400	7747800	6725100	NA	NA	4806200
C0LGQ9	GHR1	LRR receptor-like serine/threonine-protein kinase GHR1	S	704	___1	KGS(0.064)S(0.353)S(0.583)EILS(1)PDEK	GSSSEILSPDEKLAV	1	2	3.68832e-52	256.35	160.73	209.23	0.2211	50000	50000	50000	50000	50000	50000	NA	NA	5064600	4126200	4055100	NA
C0LGQ9	GHR1	LRR receptor-like serine/threonine-protein kinase GHR1	S	704	___2	KGS(0.064)S(0.353)S(0.583)EILS(1)PDEK	GSSSEILSPDEKLAV	1	2	3.68832e-52	256.35	160.73	209.23	0.2211	8211100	11003000	9422900	7722300	5893200	5058200	14608000	9800600	20784000	6050200	8646600	9727400
C0LGQ9	GHR1	LRR receptor-like serine/threonine-protein kinase GHR1	S	704	___3	KGS(0.064)S(0.353)S(0.583)EILS(1)PDEK	GSSSEILSPDEKLAV	1	2	3.68832e-52	256.35	160.73	209.23	0.2211	3709500	5912300	7249300	6765000	4848500	3157700	8455400	7747800	8832000	NA	NA	4806200
C0LGQ9	GHR1	LRR receptor-like serine/threonine-protein kinase GHR1	S	716	___1	LAVATGFS(0.96)PS(0.04)K	LAVATGFSPSKTSNL	0.960348	2	0.000276945	151.16	90.473	116.98	-0.075266	4630200	5626600	NA	6015100	7560200	3492400	5906800	5244500	5036100	3521400	4242100	4353000
C0LGQ9	GHR1	LRR receptor-like serine/threonine-protein kinase GHR1	S	721	___2	T(0.572)S(0.572)NLS(0.835)WS(0.019)PGS(0.001)GDSFPADQQLAR	GFSPSKTSNLSWSPG	0.572191	2	0.000706151	118.51	75.531	75.961	1.8933	NA	3218700	2836300	50000	50000	50000	2181500	3073600	3174200	50000	50000	50000
C0LGQ9	GHR1	LRR receptor-like serine/threonine-protein kinase GHR1	S	724	___2	T(0.565)S(0.565)NLS(0.842)WS(0.027)PGSGDSFPADQQLAR	PSKTSNLSWSPGSGD	0.841953	2	8.19111e-06	124.2	78.133	118.51	3.8997	NA	3218700	2836300	50000	50000	50000	2181500	3073600	3174200	50000	50000	50000
C0LGQ9	GHR1	LRR receptor-like serine/threonine-protein kinase GHR1	S	726	___1	TSNLS(0.006)WS(0.994)PGSGDSFPADQQLAR	KTSNLSWSPGSGDSF	0.994336	2	7.55935e-23	209.43	146.84	209.43	0.14684	15238000	18549000	19920000	40992000	34955000	NA	NA	8812300	NA	16434000	19873000	18039000
C0LGQ9	GHR1	LRR receptor-like serine/threonine-protein kinase GHR1	T	720	___2	T(0.572)S(0.572)NLS(0.835)WS(0.019)PGS(0.001)GDSFPADQQLAR	TGFSPSKTSNLSWSP	0.572191	2	0.000706151	118.51	75.531	75.961	1.8933	NA	3218700	2836300	50000	50000	50000	2181500	3073600	3174200	50000	50000	50000
C0LGS3		Probable LRR receptor-like serine/threonine-protein kinase At4g37250	S	408	___1	KDPETT(0.005)PS(0.995)EEEDEDDEDEESGYNANQR	KDPETTPSEEEDEDD	0.994726	3	2.16496e-06	148.09	114.74	148.09	-2.1501	NA	8388700	NA	50000	50000	50000	5543500	6603800	NA	3430600	NA	NA
C0LGS3		Probable LRR receptor-like serine/threonine-protein kinase At4g37250	S	408	___2	KDPETT(0.005)PS(0.995)EEEDEDDEDEESGYNANQR	KDPETTPSEEEDEDD	0.994726	3	2.16496e-06	148.09	114.74	148.09	-2.1501	8822700	NA	2432500	NA	2446100	NA	4092900	2760100	2789100	NA	2910200	NA
C0LGS3		Probable LRR receptor-like serine/threonine-protein kinase At4g37250	T	406	___2	KDPET(0.154)T(0.917)PS(0.929)EEEDEDDEDEESGYNANQR	LRKDPETTPSEEEDE	0.917301	3	0.00036436	109.91	69.444	104.66	1.3129	8822700	NA	2432500	NA	2446100	NA	4092900	2760100	2789100	NA	2910200	NA
C0LGT1		Probable LRR receptor-like serine/threonine-protein kinase At5g10290	S	600	___1	RFDWGEDS(1)MHNQDAIELS(1)GGR	RFDWGEDSMHNQDAI	1	3	0.0022347	91.819	66.461	81.765	-0.12414	50000	50000	50000	2863200	2649100	1359800	50000	50000	50000	50000	50000	50000
C0LGT1		Probable LRR receptor-like serine/threonine-protein kinase At5g10290	S	600	___2	RFDWGEDS(1)MHNQDAIELS(1)GGR	RFDWGEDSMHNQDAI	1	3	0.0022347	91.819	66.461	81.765	-0.12414	836020	NA	NA	14091000	15403000	10282000	50000	50000	50000	5935000	7933300	5861500
C0LGT1		Probable LRR receptor-like serine/threonine-protein kinase At5g10290	S	610	___2	RFDWGEDS(1)MHNQDAIELS(1)GGR	NQDAIELSGGR____	1	3	0.0022347	91.819	66.461	81.765	-0.12414	836020	NA	NA	14091000	15403000	10282000	50000	50000	50000	5935000	7933300	5861500
C0LGT1		Probable LRR receptor-like serine/threonine-protein kinase At5g10290	Y	464	___3	T(0.323)NVT(0.457)T(0.267)QVRGT(0.963)MGHIAPEY(0.797)LS(0.258)T(0.936)GK	MGHIAPEYLSTGKSS	0.796526	3	0.0289584	57.328	8.7966	57.328	-3.7483	6649900	7130000	7182700	9877700	6406700	7865100	5774800	7730200	10915000	7782700	8980400	8439400
C0LU16	MED21	Mediator of RNA polymerase II transcription subunit 21	S	35	___1	DAPPVQLS(0.745)PNY(0.249)PEPPAT(0.004)T(0.002)TVTDDATPFPEQPK	DAPPVQLSPNYPEPP	0.744504	3	4.84614e-06	94.163	51.982	94.163	1.4392	11952000	15848000	NA	50000	50000	50000	50000	50000	50000	50000	50000	50000
C0LU16	MED21	Mediator of RNA polymerase II transcription subunit 21	Y	38	___1	DAPPVQLS(0.195)PNY(0.762)PEPPAT(0.029)T(0.013)T(0.001)VTDDATPFPEQPK	PVQLSPNYPEPPATT	0.762252	3	4.84079e-06	101.27	73.438	101.27	1.3484	NA	NA	15230000	12731000	12585000	7259800	11624000	8343200	NA	8360900	9997000	NA
C0Z252	At3g56720		S	7	___1	MDTELNS(1)PPHDDGGDTTTAFR	_MDTELNSPPHDDGG	1	2	7.06674e-10	184.83	118.9	160.76	-0.010583	19675000	35765000	34250000	25749000	27397000	14742000	37134000	27622000	25220000	16389000	26146000	13690000
C0Z252	At3g56720		T	3	___1	MDT(0.909)ELNS(0.091)PPHDDGGDTTTAFR	_____MDTELNSPPH	0.909148	3	2.01236e-06	146.28	96.429	145.17	0.42114	50000	50000	50000	50000	50000	50000	NA	13603000	11249000	50000	50000	50000
C0Z274	CCZ1B	Vacuolar fusion protein CCZ1 homolog B	S	255	___1	KGS(0.997)GS(0.003)PQISSR	WSYLRKGSGSPQISS	0.997161	2	0.00251531	145.61	92.017	128.57	-0.32437	NA	15973000	NA	NA	19863000	NA	6804900	4507900	3965800	7792700	6713500	NA
C0Z274	CCZ1B	Vacuolar fusion protein CCZ1 homolog B	S	257	___1	GSGS(1)PQISSR	YLRKGSGSPQISSRS	0.999972	2	0.00269581	135.04	85.684	96.334	0.56002	4561700	5073500	5152900	7716300	9407300	5670900	NA	3918800	4302200	7268100	5826400	4110000
C0Z2J1			S	14	___2	KS(1)PTVVTVQPS(0.621)S(0.379)PR	SPRSDRKSPTVVTVQ	1	2	2.89466e-23	225.17	154.01	224.15	-0.51119	56538000	61049000	56754000	132530000	135190000	90123000	49402000	52387000	56930000	86512000	81453000	93238000
C0Z2J1			S	205	___1	DGEDEKS(1)GDS(1)GGENLMDSDK	KDGEDEKSGDSGGEN	1	2	3.43258e-10	164.41	136.69	117.02	-0.32243	46404000	39008000	NA	50000	50000	50000	30880000	NA	31058000	21446000	NA	NA
C0Z2J1			S	205	___2	DGEDEKS(1)GDS(1)GGENLMDSDK	KDGEDEKSGDSGGEN	1	2	3.43258e-10	164.41	136.69	117.02	-0.32243	8239400	8884800	10637000	8491000	11428000	4545300	4273300	7102500	6175900	6975000	5823800	7702300
C0Z2J1			S	208	___1	DGEDEKS(1)GDS(1)GGENLMDSDK	EDEKSGDSGGENLMD	1	2	2.05934e-17	204.05	138.52	140.2	0.067928	6443200	6811400	8974600	7887400	8729800	5791000	5715700	5986600	5534500	5900600	5895400	NA
C0Z2J1			S	208	___2	DGEDEKS(1)GDS(1)GGENLMDSDK	EDEKSGDSGGENLMD	1	2	2.05934e-17	204.05	138.52	140.2	0.067928	8239400	8884800	10637000	8491000	11428000	4545300	4273300	7102500	6175900	6975000	5823800	7702300
C0Z2J1			S	23	___1	S(0.948)PT(0.052)VVTVQPS(0.97)S(0.03)PR	TVVTVQPSSPRFPIS	0.96983	2	4.83847e-52	259.68	194.84	164.7	-1.4402	NA	15541000	19001000	7859700	9350100	NA	12332000	NA	10161000	4040800	4914700	7816700
C0Z2J1			S	23	___2	S(0.948)PT(0.052)VVTVQPS(0.97)S(0.03)PR	TVVTVQPSSPRFPIS	0.96983	2	4.83847e-52	259.68	194.84	164.7	-1.4402	3696500	4170200	3782900	6432700	7970800	5385600	1767600	3324700	NA	5807700	5448900	5447700
C0Z2J1			S	239	___1	LHTVPEVAEEEGDKDEY(0.004)HDAS(0.996)DKQ	KDEYHDASDKQ____	0.996016	3	0.000124568	121.97	91.873	121.97	0.60303	15686000	NA	18142000	15472000	NA	10707000	NA	3861900	3108300	9909500	NA	NA
C0Z2J1			S	24	___1	SPTVVTVQPS(0.078)S(0.922)PR	VVTVQPSSPRFPIST	0.92158	2	8.41804e-66	273.54	210.32	190.86	-0.11684	159690000	237250000	301800000	168530000	175420000	92275000	205200000	124560000	108480000	96954000	NA	105240000
C0Z2J1			S	7	___1	T(0.131)S(0.869)PGKS(1)PR	_MTSPGKSPRSDRKS	0.999933	2	0.0107721	91.469	38.683	83.081	-0.28975	35905000	29288000	NA	26816000	33732000	14337000	13106000	NA	25257000	19195000	NA	19069000
C0Z2J1			S	7	___2	T(0.131)S(0.869)PGKS(1)PR	_MTSPGKSPRSDRKS	0.999933	2	0.0107721	91.469	38.683	83.081	-0.28975	61680000	25924000	67503000	141070000	143030000	72376000	3943900	26761000	42248000	48314000	87480000	83099000
C6KIE6	XLG2	Extra-large guanine nucleotide-binding protein 2	S	148	___2	SPADFRLS(0.999)PS(0.945)S(0.056)PLS(0.989)AS(0.011)AR	SPADFRLSPSSPLSA	0.999281	2	0.000262888	144.27	73.489	144.27	-1.4049	50000	50000	50000	4940200	8567500	6633500	50000	50000	50000	7247300	3939100	7491000
C6KIE6	XLG2	Extra-large guanine nucleotide-binding protein 2	S	148	___3	SPADFRLS(0.999)PS(0.945)S(0.056)PLS(0.989)AS(0.011)AR	SPADFRLSPSSPLSA	0.999281	2	0.000262888	144.27	73.489	144.27	-1.4049	9705200	5994700	5326500	11707000	10683000	11402000	15455000	NA	NA	5840300	10074000	NA
C6KIE6	XLG2	Extra-large guanine nucleotide-binding protein 2	S	150	___2	SPADFRLS(0.999)PS(0.945)S(0.056)PLS(0.989)AS(0.011)AR	ADFRLSPSSPLSASA	0.945087	2	0.000262888	144.27	73.489	144.27	-1.4049	50000	50000	50000	4940200	8567500	6633500	50000	50000	50000	7247300	3939100	7491000
C6KIE6	XLG2	Extra-large guanine nucleotide-binding protein 2	S	150	___3	SPADFRLS(0.999)PS(0.945)S(0.056)PLS(0.989)AS(0.011)AR	ADFRLSPSSPLSASA	0.945087	2	0.000262888	144.27	73.489	144.27	-1.4049	9705200	5994700	5326500	11707000	10683000	11402000	15455000	NA	NA	5840300	NA	NA
C6KIE6	XLG2	Extra-large guanine nucleotide-binding protein 2	S	154	___3	SPADFRLS(0.999)PS(0.945)S(0.056)PLS(0.989)AS(0.011)AR	LSPSSPLSASAREED	0.989269	2	0.000262888	144.27	73.489	144.27	-1.4049	9705200	5994700	5326500	11707000	10683000	11402000	15455000	NA	NA	5840300	10074000	NA
C6KIE6	XLG2	Extra-large guanine nucleotide-binding protein 2	S	184	___3	FVEPFQS(0.649)S(0.705)ECDES(0.261)S(0.323)Y(0.243)VS(0.899)DGES(0.909)IAAT(0.012)HR	RFVEPFQSSECDESS	0.64874	3	0.00972682	62.173	39.994	62.173	0.058286	NA	4234500	NA	6509300	NA	NA	NA	NA	2364300	2629000	5353000	NA
C6KIE6	XLG2	Extra-large guanine nucleotide-binding protein 2	S	185	___3	FVEPFQS(0.649)S(0.705)ECDES(0.261)S(0.323)Y(0.243)VS(0.899)DGES(0.909)IAAT(0.012)HR	FVEPFQSSECDESSY	0.705325	3	0.00972682	62.173	39.994	62.173	0.058286	NA	4234500	NA	6509300	NA	NA	NA	NA	2364300	2629000	5353000	NA
C6KIE6	XLG2	Extra-large guanine nucleotide-binding protein 2	S	194	___3	FVEPFQS(0.649)S(0.705)ECDES(0.261)S(0.323)Y(0.243)VS(0.899)DGES(0.909)IAAT(0.012)HR	CDESSYVSDGESIAA	0.898658	3	0.00972682	62.173	39.994	62.173	0.058286	NA	4234500	NA	6509300	NA	NA	2570600	NA	2364300	2629000	5353000	NA
C6KIE6	XLG2	Extra-large guanine nucleotide-binding protein 2	S	198	___2	FVEPFQS(0.649)S(0.705)ECDES(0.261)S(0.323)Y(0.243)VS(0.899)DGES(0.909)IAAT(0.012)HR	SYVSDGESIAATHRA	0.909459	3	0.00972682	62.173	39.994	62.173	0.058286	50000	50000	50000	6085800	NA	NA	NA	1559100	NA	4517900	5145300	NA
C6KIE6	XLG2	Extra-large guanine nucleotide-binding protein 2	S	198	___3	FVEPFQS(0.649)S(0.705)ECDES(0.261)S(0.323)Y(0.243)VS(0.899)DGES(0.909)IAAT(0.012)HR	SYVSDGESIAATHRA	0.909459	3	0.00972682	62.173	39.994	62.173	0.058286	NA	4234500	NA	6509300	NA	NA	2570600	NA	2364300	2629000	5353000	NA
C6KIE6	XLG2	Extra-large guanine nucleotide-binding protein 2	S	23	___1	RDNRES(1)DDDDET(0.12)S(0.804)S(0.066)GY(0.009)R	PKRDNRESDDDDETS	1	2	3.42645e-54	263.22	179.43	131.86	-0.19307	6394100	4811700	8076700	7040100	5185500	3260400	3326600	3298600	2382000	2541600	3864100	NA
C6KIE6	XLG2	Extra-large guanine nucleotide-binding protein 2	S	23	___2	RDNRES(1)DDDDET(0.12)S(0.804)S(0.066)GY(0.009)R	PKRDNRESDDDDETS	1	2	3.42645e-54	263.22	179.43	131.86	-0.19307	8955800	13335000	7884000	4933900	2976700	1974100	9711600	6489500	8544500	3475000	5321000	NA
C6KIE6	XLG2	Extra-large guanine nucleotide-binding protein 2	S	30	___2	RDNRES(1)DDDDET(0.063)S(0.879)S(0.051)GY(0.007)R	SDDDDETSSGYRIEY	0.878783	2	4.48797e-21	214.94	162.3	172.55	0.49019	8955800	13335000	7884000	4933900	NA	1974100	9711600	NA	NA	NA	5321000	NA
C6KIE6	XLG2	Extra-large guanine nucleotide-binding protein 2	S	75	___1	S(0.999)GIS(0.001)YPVAPLVMTK	VSFSSLRSGISYPVA	0.999173	2	0.00315487	115.91	78.402	86.498	-1.3063	5644900	6908000	6868400	4068500	3427500	1967100	4950600	5023900	5469700	3305700	3849900	2534900
C8KI33	SUV2	Protein SENSITIVE TO UV 2	S	114	___1	PIS(1)PTTSNR	VTAAKPISPTTSNRR	0.99986	2	0.00235263	123.96	71.789	123.96	-0.68158	941650	NA	NA	2476600	3107700	1378700	1568600	1384300	902420	NA	1732000	2215900
C8KI33	SUV2	Protein SENSITIVE TO UV 2	S	458	___1	NS(0.045)S(0.954)DT(0.001)ENDSEGNFFALEAFGK	LHEEKNSSDTENDSE	0.954272	2	7.43963e-07	162.29	130.8	162.29	1.7258	2652900	NA	2980200	3395000	2939600	NA	3511800	3191200	2283600	2585200	NA	3131700
D7SFH9	LRK10L-2.6	Protein SUPPRESSOR OF NPR1-1 CONSTITUTIVE 4;Glycerophosphodiester phosphodiesterase protein kinase domain-containing GDPDL2;LEAF RUST 10 DISEASE-RESISTANCE LOCUS RECEPTOR-LIKE PROTEIN KINASE-like 2.6	S	1035	___1	DLES(0.001)CKS(0.999)GR	RDLESCKSGRHIEDG	0.998799	2	0.00596754	123.96	32.869	112.85	0.18905	3268300	3821000	13065000	15646000	8573700	8386500	2776400	NA	NA	9672200	7423700	5401200
E0X9N4	At3g63550	Putative RING-type E3 ubiquitin transferase C3H69	S	95	___1	DLS(0.878)PVPS(0.089)S(0.008)S(0.024)LKPT(0.001)WNLDSLHQDSVDEVK	GVAERDLSPVPSSSL	0.87779	3	0.000125295	102.31	74.291	102.31	0.19421	50000	50000	50000	18663000	NA	NA	NA	1330600	NA	5805400	4928400	NA
F4HNZ9			S	625	___1	QS(1)PATYTR	AESSGRQSPATYTRM	1	2	0.000100302	152.86	102.48	125.71	1.1382	20246000	11429000	NA	NA	17023000	8402700	10390000	6902500	7235200	5928100	6890400	8014600
F4HP69	At1g19485		S	684	___1	SLLNES(0.116)PS(0.884)R	SLLNESPSRYASNVS	0.88414	2	0.00455147	111.52	48.892	111.52	0.74134	NA	2880700	NA	50000	50000	50000	NA	1223900	1726800	1776700	3781000	1837400
F4HP69	At1g19485		S	708	___1	YASNVSDVQPLAFAHVEDPGLES(0.92)ES(0.079)EGT(0.001)NNK	VEDPGLESESEGTNN	0.919911	3	1.0026e-07	143.54	114.75	143.54	-0.51432	47850000	39477000	34868000	31239000	NA	23556000	44842000	74088000	62989000	23527000	31679000	NA
F4HP69	At1g19485		S	9	___1	DGEECNIS(0.985)LFDY(0.008)S(0.004)AES(0.004)HLK	DGEECNISLFDYSAE	0.985143	2	0.002627	106.36	48.555	89.484	-1.1935	4671100	NA	NA	14505000	16400000	NA	NA	4745600	NA	NA	8878800	4165200
F4HPE4			Y	6	___3	MRNVS(0.888)Y(0.886)IT(0.825)CAEDMRGPIET(0.401)VIR	__MRNVSYITCAEDM	0.885708	3	0.0548586	43.955	13.711	43.955	1.8974	NA	9301300	NA	NA	NA	9175600	5542500	NA	5463200	NA	5061600	NA
F4HPR9	ATMAP4K		S	428	___1	DSYQNDYQEEDDSSGSGTVVIRS(1)PR	SGTVVIRSPRSSQSS	0.999999	2	4.49091e-05	142.54	108.41	142.54	-0.24791	41006000	37125000	47515000	34380000	24808000	NA	29318000	NA	17797000	50000	50000	50000
F4HPR9	ATMAP4K		S	471	___1	GQNDDS(0.037)GS(0.963)PRT(1)PR	GQNDDSGSPRTPRSR	0.963408	2	0.00103121	153.41	77.103	153.41	0.16147	5060200	NA	6993900	5117800	5723000	NA	6776500	NA	3092300	50000	50000	50000
F4HPR9	ATMAP4K		S	471	___2	GQNDDS(0.037)GS(0.963)PRT(1)PR	GQNDDSGSPRTPRSR	0.963408	2	0.00103121	153.41	77.103	153.41	0.16147	33632000	131920000	131180000	100770000	99805000	47041000	109340000	97120000	111530000	49647000	75742000	41265000
F4HPR9	ATMAP4K		S	487	___1	S(0.003)S(0.003)S(0.994)ASEDSISNLAEAK	GLQERSSSASEDSIS	0.994241	2	7.78051e-23	224.59	127.88	224.59	1.7397	9639200	10301000	10538000	6892100	9152300	4569800	8423000	7031900	9326300	5736000	5213600	NA
F4HPR9	ATMAP4K		S	555	___1	SQQVS(1)DDEEDDSK	VMRSQQVSDDEEDDS	1	2	9.56732e-08	177.93	119.61	173.33	0.038258	101110000	NA	97849000	116270000	86275000	94208000	2171900	65146000	14874000	6547000	100560000	84471000
F4HPR9	ATMAP4K		S	662	___1	EFS(0.05)S(0.95)NANFSPLAR	QASKEFSSNANFSPL	0.949881	2	0.000120172	156	78.329	156	-0.60755	NA	87206000	85754000	74427000	89710000	61787000	47376000	60625000	61026000	57780000	55070000	43951000
F4HPR9	ATMAP4K		T	474	___2	GQNDDS(0.037)GS(0.963)PRT(1)PR	DDSGSPRTPRSRLGL	0.999997	2	0.00103121	153.41	77.103	153.41	0.16147	33632000	131920000	131180000	100770000	99805000	47041000	109340000	97120000	111530000	49647000	75742000	41265000
F4HPX2			T	248	___1	HGENEEVDNSGT(1)PSQGK	EEVDNSGTPSQGKQI	0.99964	2	8.48732e-22	216.77	173.97	216.77	2.0297	NA	1388600	2170300	1153800	NA	779360	1411000	1554900	NA	689790	1061800	NA
F4HQ17	LRK10L-1.4	LEAF RUST 10 DISEASE-RESISTANCE LOCUS RECEPTOR-LIKE PROTEIN KINASE-like 1.4	S	277	___2	S(1)LPIT(0.009)S(0.096)Y(0.016)S(0.158)S(0.721)R	DAQYTSKSLPITSYS	0.999999	2	0.00631586	112.84	52.765	99.834	3.225	708540	839730	855360	1107200	NA	1515100	NA	532840	778410	605540	774210	1109600
F4HQ17	LRK10L-1.4	LEAF RUST 10 DISEASE-RESISTANCE LOCUS RECEPTOR-LIKE PROTEIN KINASE-like 1.4	S	282	___2	S(0.012)LPIT(0.04)S(0.618)Y(0.276)S(0.06)S(0.995)R	SKSLPITSYSSRDTS	0.617824	2	0.00631586	112.84	52.765	99.732	0.49711	708540	839730	855360	2022900	2410600	1536100	NA	532840	778410	1737900	1265700	2422900
F4HQ17	LRK10L-1.4	LEAF RUST 10 DISEASE-RESISTANCE LOCUS RECEPTOR-LIKE PROTEIN KINASE-like 1.4	S	285	___2	S(0.012)LPIT(0.04)S(0.618)Y(0.276)S(0.06)S(0.995)R	LPITSYSSRDTSRNP	0.994885	2	0.014721	99.834	48.623	99.732	0.49711	50000	50000	50000	2022900	2410600	1536100	50000	50000	50000	1737900	1265700	2422900
F4HQ17	LRK10L-1.4	LEAF RUST 10 DISEASE-RESISTANCE LOCUS RECEPTOR-LIKE PROTEIN KINASE-like 1.4	S	294	___2	NPT(0.083)S(0.725)T(0.137)T(0.028)IS(0.006)S(0.006)S(0.007)S(0.008)NHS(0.004)LLPS(0.266)IS(0.729)NLANR	DTSRNPTSTTISSSS	0.724686	3	0.000829258	83.917	52.936	83.917	0.85538	16264000	NA	NA	NA	NA	7046900	4728800	4573200	NA	NA	9110400	NA
F4HQ17	LRK10L-1.4	LEAF RUST 10 DISEASE-RESISTANCE LOCUS RECEPTOR-LIKE PROTEIN KINASE-like 1.4	S	301	___1	NPTS(0.001)T(0.001)TISS(0.009)S(0.278)S(0.708)NHS(0.002)LLPSISNLANR	STTISSSSNHSLLPS	0.708345	3	8.21922e-05	124.97	86.405	124.97	-0.18146	1158700	NA	NA	13017000	10464000	NA	1931100	NA	NA	50000	50000	50000
F4HQ17	LRK10L-1.4	LEAF RUST 10 DISEASE-RESISTANCE LOCUS RECEPTOR-LIKE PROTEIN KINASE-like 1.4	S	308	___2	NPTSTTISSSSNHS(0.001)LLPS(0.925)IS(0.074)NLANR	SNHSLLPSISNLANR	0.924761	3	8.82465e-05	118.76	73.747	96.634	-0.7454	16264000	NA	NA	NA	9521700	7046900	4728800	NA	4499000	NA	9110400	NA
F4HQ17	LRK10L-1.4	LEAF RUST 10 DISEASE-RESISTANCE LOCUS RECEPTOR-LIKE PROTEIN KINASE-like 1.4	S	310	___1	NPTSTTISSSSNHSLLPS(0.012)IS(0.988)NLANR	HSLLPSISNLANRSD	0.988347	2	1.30096e-58	247.64	175.79	247.64	-1.0368	108110000	81894000	96271000	43483000	NA	30387000	93431000	49804000	43993000	36574000	NA	22433000
F4HQ87	DYRKP-2B;DYRKP-2A;DYRKP-1		S	1004	___1	VIDLGSS(0.004)CFET(0.072)DHLCS(0.765)Y(0.156)VQS(0.003)R	FETDHLCSYVQSRSY	0.764668	3	5.79403e-05	125.79	88.655	125.79	-0.31479	NA	9041000	NA	NA	5883200	4708500	7014600	3629300	NA	NA	4820600	NA
F4HQ87	DYRKP-2B;DYRKP-2A		S	1151	___1	HPWLSYPYEPIS(1)A	SYPYEPISA______	1	2	8.22742e-05	158.56	107.02	148.28	0.30248	8157400	8372500	12532000	15381000	18952000	7908900	6033100	5457900	4988700	8175100	11135000	4647000
F4HQ87	DYRKP-2B		S	483	___1	DANKDEDDQS(1)Y(1)AEDES(0.386)Y(0.543)LS(0.071)GER	NKDEDDQSYAEDESY	0.999999	2	5.4058e-22	202.21	153.51	202.21	0.12999	7757600	9775700	7006000	9071500	8442600	6135700	6404600	4259900	7288300	6710900	5799000	7629200
F4HQ87	DYRKP-2B		S	483	___2	DANKDEDDQS(1)Y(1)AEDES(0.386)Y(0.543)LS(0.071)GER	NKDEDDQSYAEDESY	0.999999	2	5.4058e-22	202.21	153.51	202.21	0.12999	4581400	5257000	4939300	50000	50000	50000	3985600	6100600	4319000	NA	2051300	2796300
F4HQ87	DYRKP-2B		S	483	___3	DANKDEDDQS(1)Y(1)AEDES(0.386)Y(0.543)LS(0.071)GER	NKDEDDQSYAEDESY	0.999999	2	5.4058e-22	202.21	153.51	202.21	0.12999	5857500	11882000	13038000	NA	NA	5930400	12593000	10924000	12616000	50000	50000	50000
F4HQ87	DYRKP-2B		S	492	___2	DANKDEDDQS(0.997)Y(0.003)AEDESYLS(0.999)GER	AEDESYLSGERYLQS	0.999346	2	5.36313e-12	183.75	129.74	183.75	2.0821	4581400	5257000	4939300	50000	50000	50000	3985600	6100600	4319000	NA	2051300	2796300
F4HQ87	DYRKP-2B		S	492	___3	DANKDEDDQS(0.997)Y(0.003)AEDESYLS(0.999)GER	AEDESYLSGERYLQS	0.999346	2	5.36313e-12	183.75	129.74	183.75	2.0821	5857500	NA	NA	50000	50000	50000	12593000	10924000	NA	50000	50000	50000
F4HQ87	DYRKP-2B;DYRKP-2A		S	599	___2	SIGVGINS(1)DAADFGS(1)EVR	SIGVGINSDAADFGS	0.999914	2	4.62315e-05	123.43	63.7	123.43	0.19581	2496400	2996900	2866500	50000	50000	50000	3874900	2994600	4553600	50000	50000	50000
F4HQ87	DYRKP-2B;DYRKP-2A		S	599	___3	SIGVGINS(1)DAADFGS(1)EVR	SIGVGINSDAADFGS	0.999914	2	4.62315e-05	123.43	63.7	123.43	0.19581	NA	19467000	17026000	4992800	NA	NA	17711000	17898000	13407000	NA	6300900	4662100
F4HQ87	DYRKP-2B;DYRKP-2A		S	606	___2	SIGVGINS(1)DAADFGS(1)EVR	SDAADFGSEVRDSLA	1	2	4.62315e-05	123.43	63.7	123.43	0.19581	2496400	2996900	2866500	50000	50000	50000	3874900	2994600	4553600	50000	50000	50000
F4HQ87	DYRKP-2B;DYRKP-2A		S	606	___3	SIGVGINS(1)DAADFGS(1)EVR	SDAADFGSEVRDSLA	1	2	4.62315e-05	123.43	63.7	123.43	0.19581	NA	19467000	17026000	4992800	NA	NA	17711000	17898000	13407000	NA	6300900	4662100
F4HQ87	DYRKP-2B;DYRKP-2A		S	616	___1	DSLAGGS(1)S(1)EGDFEYSR	RDSLAGGSSEGDFEY	0.999697	2	4.40081e-07	182.57	92.094	96.435	2.6146	5296800	5469100	7376800	5709400	5748100	3939000	8939100	3779300	5683400	4230500	3852500	9868100
F4HQ87	DYRKP-2B;DYRKP-2A		S	616	___2	DSLAGGS(1)S(1)EGDFEYSR	RDSLAGGSSEGDFEY	0.999697	2	4.40081e-07	182.57	92.094	96.435	2.6146	27512000	NA	36970000	NA	NA	19445000	NA	32583000	NA	26037000	NA	NA
F4HQ87	DYRKP-2B;DYRKP-2A		S	616	___3	DSLAGGS(1)S(1)EGDFEYSR	RDSLAGGSSEGDFEY	0.999697	2	4.40081e-07	182.57	92.094	96.435	2.6146	NA	19467000	17026000	4992800	NA	NA	17711000	17898000	13407000	NA	6300900	4662100
F4HQ87	DYRKP-2B;DYRKP-2A		S	617	___1	DSLAGGS(1)S(1)EGDFEYSR	DSLAGGSSEGDFEYS	0.999935	2	5.66539e-51	216	144.49	96.435	2.6146	6549800	10276000	7140600	9043900	13976000	NA	NA	12059000	NA	6606700	13808000	6594000
F4HQ87	DYRKP-2B;DYRKP-2A		S	617	___2	DSLAGGS(1)S(1)EGDFEYSR	DSLAGGSSEGDFEYS	0.999935	2	5.66539e-51	216	144.49	96.435	2.6146	27512000	NA	36970000	NA	NA	19445000	NA	32583000	NA	26037000	NA	NA
F4HQ87	DYRKP-2B;DYRKP-2A		S	617	___3	DSLAGGS(1)S(1)EGDFEYSR	DSLAGGSSEGDFEYS	0.999935	2	5.66539e-51	216	144.49	96.435	2.6146	NA	19467000	17026000	4992800	NA	NA	17711000	17898000	13407000	NA	6300900	4662100
F4HQ87	DYRKP-2B		S	664	___1	NDSGGS(1)FHVK	SKNDSGGSFHVKIQT	0.999977	2	0.000854594	137.01	73.579	98.156	-0.30121	6996500	9688300	5715800	11117000	10976000	6604900	5510100	2878600	NA	5691600	5659400	NA
F4HQ87	DYRKP-2B		S	691	___1	DGQLMHAES(0.996)S(0.004)K	GQLMHAESSKSLWSG	0.995947	2	0.000191133	155.14	80.767	149.57	2.031	8489000	8302000	NA	11980000	9494600	7170200	8181100	NA	7036600	NA	NA	5712000
F4HQ87	DYRKP-2B		S	691	___2	DGQLMHAES(0.996)S(0.004)K	GQLMHAESSKSLWSG	0.995947	2	0.000191133	155.14	80.767	149.57	2.031	NA	3914300	4911400	4010500	4431000	NA	NA	3428100	NA	50000	50000	50000
F4HQ87	DYRKP-2B		S	692	___1	DGQLMHAES(0.001)S(0.999)K	QLMHAESSKSLWSGN	0.999138	2	0.000538319	133.98	47.861	115.37	-2.1445	NA	NA	10823000	NA	NA	11240000	6551400	NA	7036600	6859000	4781600	NA
F4HQ87	DYRKP-2B		S	692	___2	DGQLMHAES(0.001)S(0.999)K	QLMHAESSKSLWSGN	0.999138	2	0.000538319	133.98	47.861	115.37	-2.1445	NA	3914300	4911400	4010500	4431000	NA	NA	3428100	NA	50000	50000	50000
F4HQ87	DYRKP-2B		S	752	___3	S(0.001)VNS(1)S(1)PS(0.061)S(0.798)LS(0.137)NY(0.004)AR	TSIKSVNSSPSSLSN	0.999575	2	0.00737903	103.79	63.076	100.11	-0.2459	50000	50000	50000	2667300	2385700	3295200	NA	NA	511020	1155400	1219200	3253400
F4HQ87	DYRKP-2B		S	753	___3	S(0.001)VNS(1)S(1)PS(0.061)S(0.798)LS(0.137)NY(0.004)AR	SIKSVNSSPSSLSNY	0.99979	2	0.00737903	103.79	63.076	100.11	-0.2459	50000	50000	50000	2667300	2385700	3295200	NA	NA	511020	1155400	1219200	3253400
F4HQ87	DYRKP-2B		S	756	___3	S(0.001)VNS(1)S(1)PS(0.061)S(0.798)LS(0.137)NY(0.004)AR	SVNSSPSSLSNYARG	0.797896	2	0.00737903	103.79	63.076	100.11	-0.2459	50000	50000	50000	2667300	2385700	3295200	NA	NA	511020	1155400	1219200	3253400
F4HQ87	DYRKP-2B		Y	484	___3	DANKDEDDQS(1)Y(1)AEDES(0.386)Y(0.543)LS(0.071)GER	KDEDDQSYAEDESYL	0.999997	2	5.4058e-22	202.21	153.51	202.21	0.12999	5857500	11882000	13038000	NA	NA	5930400	12593000	10924000	12616000	50000	50000	50000
F4HQ87	DYRKP-2B		Y	490	___3	DANKDEDDQS(1)Y(1)AEDES(0.386)Y(0.543)LS(0.071)GER	SYAEDESYLSGERYL	0.543119	2	5.4058e-22	202.21	153.51	202.21	0.12999	NA	11882000	13038000	NA	NA	5930400	50000	50000	50000	50000	50000	50000
F4HQ88	DYRKP-2A		S	153	___1	NIDDS(0.223)S(0.318)S(0.454)S(0.027)S(0.978)LVDLYAFEQSR	IDDSSSSSLVDLYAF	0.977654	2	6.5488e-26	218.14	133.25	151.63	1.5627	50000	50000	50000	3254400	NA	3080700	50000	50000	50000	2333700	NA	3009300
F4HQ88	DYRKP-2A		S	153	___2	NIDDS(0.223)S(0.318)S(0.454)S(0.027)S(0.978)LVDLYAFEQSR	IDDSSSSSLVDLYAF	0.977654	2	6.5488e-26	218.14	133.25	151.63	1.5627	50000	50000	50000	1820400	NA	8284000	8074900	NA	NA	NA	NA	2983900
F4HQ88	DYRKP-2A		S	431	___1	NEYWDS(1)DEYEDDDDIGYVR	YRNEYWDSDEYEDDD	0.999964	2	6.96909e-57	262.82	206.92	227.41	2.2872	27106000	33506000	27911000	44962000	36293000	NA	26166000	17481000	18218000	NA	25510000	12268000
F4HQ88	DYRKP-2A		S	488	___1	DADDQS(0.993)Y(0.007)AEEAS(0.007)Y(0.142)IS(0.851)GEQYLQSK	NKDADDQSYAEEASY	0.992625	2	2.01976e-18	185.17	154.28	110.31	2.1413	20424000	24603000	37885000	23590000	23978000	13773000	20120000	21931000	24864000	18223000	22970000	10276000
F4HQ88	DYRKP-2A		S	488	___2	DADDQS(0.993)Y(0.007)AEEAS(0.007)Y(0.142)IS(0.851)GEQYLQSK	NKDADDQSYAEEASY	0.992625	2	2.01976e-18	185.17	154.28	110.31	2.1413	26510000	24295000	4534300	7606200	NA	1512000	4902200	5468700	26013000	6589500	10041000	7122900
F4HQ88	DYRKP-2A		S	488	___3	DADDQS(0.993)Y(0.007)AEEAS(0.007)Y(0.142)IS(0.851)GEQYLQSK	NKDADDQSYAEEASY	0.992625	2	2.01976e-18	185.17	154.28	110.31	2.1413	50000	50000	50000	NA	8225800	6120900	42967000	41022000	43358000	10795000	14854000	11688000
F4HQ88	DYRKP-2A		S	494	___3	DADDQS(0.984)Y(0.016)AEEAS(0.948)Y(0.463)IS(0.58)GEQY(0.008)LQSK	QSYAEEASYISGEQY	0.948313	2	0.000121084	131.26	102.13	131.26	2.5878	28072000	36942000	31276000	9033300	8225800	6120900	42967000	41022000	NA	10795000	14854000	NA
F4HQ88	DYRKP-2A		S	497	___2	DANKDADDQS(0.736)Y(0.264)AEEASYIS(0.996)GEQY(0.003)LQSK	AEEASYISGEQYLQS	0.996274	3	2.01976e-18	185.17	154.28	185.17	0.86822	26510000	24295000	21455000	7606200	NA	4032300	17718000	23378000	26013000	6589500	10041000	7122900
F4HQ88	DYRKP-2A		S	497	___3	DANKDADDQS(0.736)Y(0.264)AEEASYIS(0.996)GEQY(0.003)LQSK	AEEASYISGEQYLQS	0.996274	3	2.01976e-18	185.17	154.28	185.17	0.86822	28072000	36942000	31276000	9033300	NA	6120900	42967000	41022000	43358000	10795000	14854000	11688000
F4HQ88	DYRKP-2A		S	675	___1	NDGPDYIADNDS(0.99)S(0.007)GS(0.003)FHVK	DYIADNDSSGSFHVK	0.989563	2	1.20506e-55	254.02	190.47	214.24	0.20299	3566300	12978000	16355000	21513000	NA	NA	8741400	NA	2190000	15432000	NA	NA
F4HQ88	DYRKP-2A		S	676	___1	NDGPDYIADNDS(0.223)S(0.734)GS(0.043)FHVK	YIADNDSSGSFHVKI	0.734207	2	2.24716e-43	245.22	166.82	189.84	0.57195	50000	50000	50000	NA	18428000	16259000	3399700	NA	10973000	NA	10691000	21203000
F4HQ88	DYRKP-2A		S	676	___2	NDGPDYIADNDS(0.223)S(0.734)GS(0.043)FHVK	YIADNDSSGSFHVKI	0.734207	2	2.24716e-43	245.22	166.82	189.84	0.57195	28243000	32353000	32202000	12693000	9383600	8504900	NA	23840000	28977000	12823000	15505000	12934000
F4HQ88	DYRKP-2A		S	791	___2	HADKEDDRNDS(1)S(1)EIEDDNAT(1)ALDDEEAVAVQEQVR	KEDDRNDSSEIEDDN	1	3	3.69161e-08	97.916	62.255	82.151	0.19837	50000	50000	50000	5951700	NA	2760200	50000	50000	50000	NA	2507400	3820400
F4HQ88	DYRKP-2A		S	792	___2	HADKEDDRNDS(1)S(1)EIEDDNAT(1)ALDDEEAVAVQEQVR	EDDRNDSSEIEDDNA	1	3	8.03618e-08	97.916	62.255	82.151	0.19837	50000	50000	50000	NA	NA	2760200	50000	50000	50000	NA	2507400	3820400
F4HQ88	DYRKP-2A		Y	489	___2	DANKDADDQS(0.946)Y(0.946)AEEAS(0.589)Y(0.508)IS(0.008)GEQY(0.002)LQSK	KDADDQSYAEEASYI	0.946116	3	0.000361722	140.5	107.25	74.748	2.2383	NA	NA	21455000	NA	NA	4032300	17718000	23378000	NA	50000	50000	50000
F4HQ88	DYRKP-2A		Y	489	___3	DANKDADDQS(0.946)Y(0.946)AEEAS(0.589)Y(0.508)IS(0.008)GEQY(0.002)LQSK	KDADDQSYAEEASYI	0.946116	3	0.000361722	140.5	107.25	74.748	2.2383	28072000	36942000	31276000	9033300	8225800	NA	50000	50000	50000	NA	NA	11688000
F4HQ88	DYRKP-2A		Y	669	___2	NDGPDY(1)IADNDS(0.468)S(0.442)GS(0.091)FHVK	SKNDGPDYIADNDSS	1	2	3.91068e-21	215.64	87.974	173.34	0.065811	NA	32353000	32202000	12693000	9383600	8504900	30736000	23840000	NA	12823000	15505000	12934000
F4HQA1	VIP2	Protein PAF1 homolog	S	580	___2	HEPEQDANQY(0.007)S(0.993)DGNEDDY(0.024)S(0.976)E	EQDANQYSDGNEDDY	0.993182	2	1.30154e-54	248.65	216.52	221.86	0.61313	36451000	34807000	85802000	70598000	58751000	36887000	24522000	61485000	44032000	45692000	33163000	44817000
F4HQA1	VIP2	Protein PAF1 homolog	S	588	___1	HEPEQDANQYSDGNEDDY(0.01)S(0.99)E	DGNEDDYSE______	0.989505	2	1.30154e-54	248.65	216.52	248.01	-1.2666	NA	NA	5678700	9306900	10212000	11798000	2648400	NA	NA	50000	50000	50000
F4HQA1	VIP2	Protein PAF1 homolog	S	588	___2	HEPEQDANQYSDGNEDDY(0.01)S(0.99)E	DGNEDDYSE______	0.989505	2	1.30154e-54	248.65	216.52	248.01	-1.2666	36451000	34807000	85802000	70598000	58751000	36887000	24522000	61485000	44032000	45692000	33163000	44817000
F4HQD4	HSP70-15	Heat shock 70 kDa protein 15	S	526	___1	MDT(0.102)DKAS(0.898)AEAAPASGDSDVNMQDAK	KMDTDKASAEAAPAS	0.897785	3	0.00104983	83.479	42.222	67.675	-1.1275	6857500	9603700	9575900	6686500	7838600	3558400	NA	10432000	7676600	5432200	5797300	7250500
F4HQD4	HSP70-15	Heat shock 70 kDa protein 15	S	533	___1	ASAEAAPAS(1)GDS(1)DVNMQDAK	SAEAAPASGDSDVNM	1	2	3.27094e-06	162.81	119.42	141.3	-0.60835	4501000	NA	3974700	NA	NA	10344000	50000	50000	50000	NA	22561000	10002000
F4HQD4	HSP70-15	Heat shock 70 kDa protein 15	S	533	___2	ASAEAAPAS(1)GDS(1)DVNMQDAK	SAEAAPASGDSDVNM	1	2	3.27094e-06	162.81	119.42	141.3	-0.60835	NA	NA	6707300	7801600	6518400	6659000	NA	3262800	1515700	NA	7074200	8251300
F4HQD4	HSP70-15	Heat shock 70 kDa protein 15	S	536	___1	ASAEAAPAS(1)GDS(1)DVNMQDAK	AAPASGDSDVNMQDA	1	2	3.11451e-06	162.81	119.42	141.3	-0.60835	35581000	NA	45086000	56632000	68445000	51429000	NA	NA	29253000	16864000	55939000	46291000
F4HQD4	HSP70-15	Heat shock 70 kDa protein 15	S	536	___2	ASAEAAPAS(1)GDS(1)DVNMQDAK	AAPASGDSDVNMQDA	1	2	3.11451e-06	162.81	119.42	141.3	-0.60835	NA	NA	6707300	7801600	6518400	6659000	NA	3262800	1515700	NA	7074200	8251300
F4HQD4	HSP70-15	Heat shock 70 kDa protein 15	S	810	___1	GGEQADEGKS(1)EPEQPASAEAMETENPAEGST	EQADEGKSEPEQPAS	0.999998	3	4.92498e-06	102.39	66.854	79.122	3.6444	48673000	33541000	47956000	50478000	58451000	47710000	NA	55462000	54693000	54127000	NA	38749000
F4HQD4	HSP70-15	Heat shock 70 kDa protein 15	S	830	___1	GGEQADEGKSEPEQPASAEAMETENPAEGS(0.781)T(0.219)	TENPAEGST______	0.780795	3	4.46026e-06	118.19	58.893	74.408	1.0628	19280000	15386000	19390000	47972000	NA	51720000	NA	25490000	19329000	46153000	40659000	39430000
F4HQD4	HSP70-15;HSP70-14	Heat shock 70 kDa protein 15;Heat shock 70 kDa protein 14	T	552	___1	DTSDAT(0.057)GT(0.939)DNGVPES(0.003)AEKPVQMETDSK	DTSDATGTDNGVPES	0.938839	3	0.000360065	111.24	77.239	111.24	-2.6311	8113400	NA	10528000	15431000	NA	8635100	NA	NA	10353000	50000	50000	50000
F4HQE2	RTEL1	Regulator of telomere elongation helicase 1 homolog	S	879	___1	LVELS(1)DDEETPVER	KAKLVELSDDEETPV	1	2	2.54528e-09	183.06	98.891	178.67	-0.031193	2824200	3985300	6672900	50000	50000	50000	NA	3431600	4296900	NA	NA	4685000
F4HQI8			S	29	___2	IVMVS(1)VPT(0.053)S(0.944)PES(0.003)DYAR	EERIVMVSVPTSPES	1	2	9.83519e-07	176.42	123.41	171.15	0.27227	NA	9437400	10119000	12977000	11798000	7052300	11458000	7189500	11800000	NA	7376300	8245200
F4HQI8			S	33	___2	IVMVS(1)VPT(0.027)S(0.96)PES(0.012)DYAR	VMVSVPTSPESDYAR	0.960401	2	9.83519e-07	176.42	123.41	159.64	0.73856	NA	9437400	10119000	12977000	11798000	7052300	11458000	7189500	11800000	NA	7376300	8245200
F4HQI8			S	36	___2	IVMVS(1)VPT(0.039)S(0.19)PES(0.77)DY(0.002)AR	SVPTSPESDYARSNQ	0.769784	2	0.0139221	102.36	47.185	102.36	0.71481	NA	1900800	2877700	NA	2989300	1994600	2154600	2864000	2572900	3418500	2651500	2068600
F4HQZ1			S	8	___1	MAEAMNS(1)S(1)EKK	MAEAMNSSEKKDESS	1	2	0.000152513	142.4	93.69	69.65	-1.0426	50000	50000	50000	NA	NA	4649000	50000	50000	50000	1598700	2437500	NA
F4HR02			S	205	___1	EVQKS(1)PSEALSNK	KKKEVQKSPSEALSN	1	2	2.27852e-81	283.05	216.72	252.46	-0.42606	6633900	9427400	7817400	7816500	5130600	4413500	14995000	6250600	5397200	2934700	3183200	2241900
F4HR02			S	230	___2	KNS(1)DDDDS(1)DDDFLASR	TKKRKKNSDDDDSDD	1	2	3.6343e-80	268.49	175.54	268.49	0.08698	108570000	136400000	116300000	108280000	104090000	87667000	202330000	185950000	175180000	127110000	179040000	142620000
F4HR02			S	235	___2	KNS(1)DDDDS(1)DDDFLASR	KNSDDDDSDDDFLAS	1	2	3.6343e-80	268.49	175.54	268.49	0.08698	108570000	136400000	116300000	108280000	104090000	87667000	202330000	185950000	175180000	127110000	179040000	142620000
F4HRB5	At1g45207		S	155	___1	T(0.003)VS(0.997)LDLS(0.002)NVT(0.015)S(0.285)T(0.217)S(0.48)PR	LDYQRTVSLDLSNVT	0.997434	2	2.48357e-40	240.34	172.5	100.58	-1.1118	892510	NA	2008800	NA	NA	702090	NA	1548600	NA	906510	NA	NA
F4HRB5	At1g45207		S	155	___2	T(0.003)VS(0.997)LDLS(0.002)NVT(0.015)S(0.285)T(0.217)S(0.48)PR	LDYQRTVSLDLSNVT	0.997434	2	2.48357e-40	240.34	172.5	100.58	-1.1118	11411000	23437000	11748000	NA	NA	2037300	13861000	10019000	10258000	2302500	5010700	2852900
F4HRB5	At1g45207		S	163	___2	T(0.011)VS(0.989)LDLSNVT(0.011)S(0.722)T(0.152)S(0.115)PR	LDLSNVTSTSPRVVN	0.721907	2	2.48357e-40	240.34	172.5	240.34	0.66255	11411000	NA	NA	3370000	NA	NA	NA	NA	10258000	2302500	NA	2852900
F4HRB5	At1g45207		S	165	___2	T(0.135)VS(0.865)LDLSNVTS(0.019)T(0.043)S(0.938)PR	LSNVTSTSPRVVNVK	0.937746	2	1.99567e-30	233.49	161.17	169.49	2.3182	NA	NA	11748000	NA	NA	2037300	13861000	10019000	NA	50000	50000	50000
F4HRB5	At1g45207		S	214	___1	S(1)PPNAGFLPLYSGR	LRSNGGRSPPNAGFL	1	2	0.00305503	114.31	59.359	107.74	1.7364	1861300	2446300	NA	50000	50000	50000	NA	NA	2695500	50000	50000	50000
F4HRB5	At1g45207		S	364	___1	DAATDAQAVS(1)R	ATDAQAVSRRDMATQ	1	2	0.000111085	158.86	104.08	124.47	0.25458	8807500	9818700	10879000	7949400	7757400	4681200	8459100	8662900	9173500	4909300	5591000	4782300
F4HRB5	At1g45207		S	373	___2	DMAT(0.063)QMS(0.939)PEGS(0.998)IRFS(1)PER	RDMATQMSPEGSIRF	0.938887	2	0.00626166	106.67	72.694	86.179	1.5402	4527600	5484400	4294700	4529400	3052600	2322600	4854500	4953000	4307100	50000	50000	50000
F4HRB5	At1g45207		S	373	___3	DMAT(0.063)QMS(0.939)PEGS(0.998)IRFS(1)PER	RDMATQMSPEGSIRF	0.938887	2	0.00626166	106.67	72.694	86.179	1.5402	3978900	4003200	3965400	3478000	NA	NA	6124100	3842700	5065400	NA	2677300	2310100
F4HRB5	At1g45207		S	377	___3	DMAT(0.063)QMS(0.939)PEGS(0.998)IRFS(1)PER	TQMSPEGSIRFSPER	0.997848	2	0.00626166	100.02	53.872	86.179	1.5402	3978900	4003200	3965400	3478000	NA	NA	6124100	3842700	5065400	NA	2677300	2310100
F4HRB5	At1g45207		S	381	___2	DMAT(0.063)QMS(0.939)PEGS(0.998)IRFS(1)PER	PEGSIRFSPERQCSF	0.999975	2	0.00626166	106.67	72.694	86.179	1.5402	4527600	5484400	4294700	4529400	3052600	2322600	4854500	4953000	4307100	50000	50000	50000
F4HRB5	At1g45207		S	381	___3	DMAT(0.063)QMS(0.939)PEGS(0.998)IRFS(1)PER	PEGSIRFSPERQCSF	0.999975	2	0.00626166	106.67	72.694	86.179	1.5402	3978900	4003200	3965400	3478000	NA	NA	6124100	3842700	5065400	NA	2677300	2310100
F4HRB5	At1g45207		S	387	___1	QCS(0.906)FS(0.053)PS(0.02)S(0.02)PS(0.001)PLPISELLNAHSNR	FSPERQCSFSPSSPS	0.905924	3	0.000245002	97.352	62.694	97.352	-1.4883	50000	50000	50000	NA	7739900	NA	NA	1563200	1162700	50000	50000	50000
F4HRI2	HEI10	E3 ubiquitin-protein ligase CCNB1IP1 homolog	S	238	___2	DEIWPARQNS(0.538)S(0.538)NS(0.922)GPFDISTDS(0.001)PAIPSDLGNRR	IWPARQNSSNSGPFD	0.538097	3	0.00306762	60.951	17.71	60.951	2.3406	NA	2039400	NA	4640200	39604000	30719000	30998000	NA	NA	50000	50000	50000
F4HRI2	HEI10	E3 ubiquitin-protein ligase CCNB1IP1 homolog	S	239	___2	DEIWPARQNS(0.538)S(0.538)NS(0.922)GPFDISTDS(0.001)PAIPSDLGNRR	WPARQNSSNSGPFDI	0.538097	3	0.00306762	60.951	17.71	60.951	2.3406	NA	2039400	NA	4640200	39604000	30719000	30998000	NA	NA	50000	50000	50000
F4HRI2	HEI10	E3 ubiquitin-protein ligase CCNB1IP1 homolog	S	241	___2	DEIWPARQNS(0.538)S(0.538)NS(0.922)GPFDISTDS(0.001)PAIPSDLGNRR	ARQNSSNSGPFDIST	0.921894	3	0.00306762	60.951	17.71	60.951	2.3406	NA	2039400	NA	4640200	39604000	30719000	30998000	NA	NA	50000	50000	50000
F4HRJ4	MAPKKK3	Mitogen-activated protein kinase kinase kinase 3	S	534	___2	AIT(0.002)S(0.998)LPVS(1)PCS(0.317)S(0.683)PLR	ENVRAITSLPVSPCS	0.998304	2	3.42045e-10	193.54	134.72	159.69	0.1372	50000	50000	50000	NA	2906000	3252900	50000	50000	50000	50000	50000	50000
F4HRJ4	MAPKKK3	Mitogen-activated protein kinase kinase kinase 3	S	534	___3	AIT(0.002)S(0.998)LPVS(1)PCS(0.317)S(0.683)PLR	ENVRAITSLPVSPCS	0.998304	2	3.42045e-10	193.54	134.72	159.69	0.1372	18519000	27201000	19885000	7293300	6329100	5355000	16370000	NA	23091000	7417500	9523000	8650300
F4HRJ4	MAPKKK3	Mitogen-activated protein kinase kinase kinase 3	S	538	___2	AIT(0.036)S(0.964)LPVS(1)PCS(0.123)S(0.877)PLR	AITSLPVSPCSSPLR	0.999996	2	3.42045e-10	193.54	134.72	167.18	0.092903	12749000	14487000	14259000	9572000	9539200	6866600	15166000	12218000	12488000	6599300	9096700	6873200
F4HRJ4	MAPKKK3	Mitogen-activated protein kinase kinase kinase 3	S	538	___3	AIT(0.036)S(0.964)LPVS(1)PCS(0.123)S(0.877)PLR	AITSLPVSPCSSPLR	0.999996	2	3.42045e-10	193.54	134.72	167.18	0.092903	18519000	27201000	19885000	7293300	6329100	5355000	16370000	19924000	23091000	7417500	9523000	8650300
F4HRJ4	MAPKKK3	Mitogen-activated protein kinase kinase kinase 3	S	541	___2	AIT(0.001)S(0.001)LPVS(0.999)PCS(0.804)S(0.196)PLR	SLPVSPCSSPLRQLG	0.803811	2	9.26737e-07	179.55	111.14	175.27	0.096316	12749000	14487000	NA	9572000	9539200	6866600	NA	12218000	NA	6599300	NA	6873200
F4HRJ4	MAPKKK3	Mitogen-activated protein kinase kinase kinase 3	S	541	___3	AIT(0.001)S(0.001)LPVS(0.999)PCS(0.804)S(0.196)PLR	SLPVSPCSSPLRQLG	0.803811	2	9.26737e-07	179.55	111.14	175.27	0.096316	50000	50000	50000	50000	50000	50000	NA	19924000	NA	7417500	NA	8650300
F4HRJ4	MAPKKK3	Mitogen-activated protein kinase kinase kinase 3	S	542	___2	AIT(0.036)S(0.964)LPVS(1)PCS(0.123)S(0.877)PLR	LPVSPCSSPLRQLGP	0.876855	2	3.42045e-10	193.54	134.72	167.18	0.092903	NA	NA	14259000	50000	50000	50000	15166000	NA	12488000	NA	9096700	NA
F4HRJ4	MAPKKK3	Mitogen-activated protein kinase kinase kinase 3	S	542	___3	AIT(0.036)S(0.964)LPVS(1)PCS(0.123)S(0.877)PLR	LPVSPCSSPLRQLGP	0.876855	2	3.42045e-10	193.54	134.72	167.18	0.092903	18519000	27201000	19885000	7293300	6329100	5355000	16370000	NA	23091000	NA	9523000	NA
F4HRJ4	MAPKKK3	Mitogen-activated protein kinase kinase kinase 3	S	602	___1	TQTPNS(1)PLR	FRTQTPNSPLRSRLV	0.999964	2	0.00464743	126.39	33.921	106.16	-0.12781	3789000	3500500	5583000	3078800	4082100	NA	2808500	3177600	3013700	2203100	1912000	NA
F4HRJ4	MAPKKK3	Mitogen-activated protein kinase kinase kinase 3	S	64	___1	EFAGASSAFS(0.001)GFDS(0.989)DS(0.007)T(0.002)EK	SAFSGFDSDSTEKKG	0.988868	2	0.000105526	136.85	88.497	136.85	0.36208	NA	3459700	NA	NA	4484000	2171300	NA	2452500	2491800	1951900	2599800	1881100
F4HRJ4	MAPKKK3	Mitogen-activated protein kinase kinase kinase 3	T	533	___2	AIT(0.989)S(0.011)LPVS(0.999)PCS(0.001)SPLR	RENVRAITSLPVSPC	0.988905	2	0.00205761	142.54	96.715	120.54	0.23734	50000	50000	50000	4429700	2906000	3252900	6434800	7768400	8495700	4432800	5175800	4300800
F4HRR0	CSL1		S	446	___1	AHEGEVS(1)GEEK	RAHEGEVSGEEKRSN	1	2	1.61131e-23	216.91	153.31	193.22	0.60042	NA	NA	3858000	NA	NA	3271000	3466800	2243200	2199800	3367900	2877100	NA
F4HRR0	CSL1		S	576	___1	KSGS(1)GEDWFTASGNR	SLVKKSGSGEDWFTA	0.999986	2	4.2876e-06	169.58	139.4	151.11	2.4569	3505000	4042200	3964400	NA	18112000	6854000	1394800	1432900	1123300	2552100	2833600	1981600
F4HRR0	CSL1		S	599	___1	MS(1)FDDSILTSQGSDK	EINYGRMSFDDSILT	1	2	4.73112e-22	219.41	165.91	219.41	0.72778	2535600	3662800	2560900	3913700	4213000	2175600	2453400	4738400	2120000	3640100	NA	1929100
F4HRS2	SWEETIE	Protein SWEETIE	S	2047	___1	TES(1)VAEEEPDLPGR	GSESKTESVAEEEPD	0.999957	2	9.08221e-41	244.71	196.5	244.71	-0.75229	3958100	4726100	4840000	4467900	5560400	2663400	4666200	3078500	3885800	2568300	2991400	2883800
F4HRS2	SWEETIE	Protein SWEETIE	S	2059	___2	S(0.777)S(0.409)IQDDES(0.626)NAEET(0.189)DDQHLASDHATDITR	EPDLPGRSSIQDDES	0.776824	3	1.00018e-12	168.45	135.11	55.919	-0.11435	NA	NA	10528000	NA	NA	10964000	7673300	11876000	NA	NA	NA	7679700
F4HRS2	SWEETIE	Protein SWEETIE	S	2060	___2	S(0.447)S(0.554)IQDDES(0.998)NAEET(0.002)DDQHLASDHATDITR	PDLPGRSSIQDDESN	0.553929	3	1.00018e-12	168.45	135.11	137.89	-0.73083	50000	50000	50000	50000	50000	50000	NA	NA	7817500	NA	10336000	7679700
F4HRS2	SWEETIE	Protein SWEETIE	S	2066	___1	SSIQDDES(1)NAEETDDQHLASDHATDITR	SSIQDDESNAEETDD	0.999958	3	4.13193e-19	185.34	153	159.66	1.0816	70881000	66540000	NA	1725300	74854000	NA	104560000	75436000	50024000	67531000	NA	NA
F4HRS2	SWEETIE	Protein SWEETIE	S	2066	___2	SSIQDDES(1)NAEETDDQHLASDHATDITR	SSIQDDESNAEETDD	0.999958	3	4.13193e-19	185.34	153	159.66	1.0816	NA	NA	10528000	NA	NA	10964000	7673300	11876000	7817500	NA	10336000	7679700
F4HRT5	CRWN1	Protein CROWDED NUCLEI 1	S	1001	___1	VAS(1)EQQGEVVGQR	KRRQKVASEQQGEVV	1	2	2.11231e-16	203.88	166.33	141.85	-0.037776	43552000	45077000	46299000	34455000	28401000	19136000	27067000	21915000	22350000	16947000	24110000	17332000
F4HRT5	CRWN1	Protein CROWDED NUCLEI 1	S	1089	___2	RTDES(1)EAMS(1)EDVNKTPLR	SPKRTDESEAMSEDV	0.999964	2	0.00219234	147.84	93.873	147.84	-0.80625	43452000	54729000	40311000	49836000	44969000	36741000	46358000	33714000	30870000	32101000	39116000	17997000
F4HRT5	CRWN1	Protein CROWDED NUCLEI 1	S	1089	___3	RTDES(1)EAMS(1)EDVNKTPLR	SPKRTDESEAMSEDV	0.999964	2	0.00219234	147.84	93.873	147.84	-0.80625	5926000	7229900	3719600	5009700	7980400	NA	7509800	5965200	10491000	7508000	6782800	4569700
F4HRT5	CRWN1	Protein CROWDED NUCLEI 1	S	1093	___1	TDESEAMS(1)EDVNK	TDESEAMSEDVNKTP	1	2	2.33969e-09	187.63	134.06	187.63	0.14431	24018000	32992000	35771000	49291000	42663000	30848000	30509000	20399000	19691000	27596000	31119000	20156000
F4HRT5	CRWN1	Protein CROWDED NUCLEI 1	S	1093	___2	TDESEAMS(1)EDVNK	TDESEAMSEDVNKTP	1	2	2.33969e-09	187.63	134.06	187.63	0.14431	43452000	54729000	40311000	49836000	44969000	36741000	46358000	33714000	30870000	32101000	39116000	17997000
F4HRT5	CRWN1	Protein CROWDED NUCLEI 1	S	1093	___3	TDESEAMS(1)EDVNK	TDESEAMSEDVNKTP	1	2	2.33969e-09	187.63	134.06	187.63	0.14431	5926000	7229900	3719600	5009700	7980400	NA	7509800	5965200	10491000	7508000	6782800	4569700
F4HRT5	CRWN1	Protein CROWDED NUCLEI 1	S	1105	___1	ADS(1)DGEDDES(1)DAEHPGK	KTPLRADSDGEDDES	1	2	5.82897e-96	276.75	237	93.342	-0.015514	3597700	4186000	NA	3581300	4421300	2470700	3351500	NA	NA	NA	NA	1827600
F4HRT5	CRWN1	Protein CROWDED NUCLEI 1	S	1105	___2	ADS(1)DGEDDES(1)DAEHPGK	KTPLRADSDGEDDES	1	2	5.82897e-96	276.75	237	93.342	-0.015514	68503000	63359000	60682000	NA	51967000	58321000	69399000	68911000	53272000	47413000	44485000	44941000
F4HRT5	CRWN1	Protein CROWDED NUCLEI 1	S	1112	___2	ADS(1)DGEDDES(1)DAEHPGK	SDGEDDESDAEHPGK	1	2	1.10616e-06	153.76	130.12	93.342	-0.015514	68503000	63359000	60682000	73279000	51967000	58321000	69399000	68911000	53272000	47413000	44485000	44941000
F4HRT5	CRWN1	Protein CROWDED NUCLEI 1	S	22	___2	AT(0.006)NPDS(0.95)NGS(0.038)S(0.005)HGTGLDMVTPVSGR	TKATNPDSNGSSHGT	0.950452	3	0.00170232	86.497	54.462	81.329	-1.1932	NA	NA	2941500	3527600	NA	3561700	NA	2783900	4039300	NA	NA	6620800
F4HRT5	CRWN1	Protein CROWDED NUCLEI 1	S	25	___1	AT(0.214)NPDS(0.887)NGS(0.878)S(0.872)HGT(0.112)GLDMVT(0.037)PVSGR	TNPDSNGSSHGTGLD	0.878229	2	2.45036e-08	160.98	120.35	86.497	0.21472	NA	1904400	7068700	7987100	NA	NA	5937500	NA	NA	10904000	NA	NA
F4HRT5	CRWN1	Protein CROWDED NUCLEI 1	S	25	___2	AT(0.214)NPDS(0.887)NGS(0.878)S(0.872)HGT(0.112)GLDMVT(0.037)PVSGR	TNPDSNGSSHGTGLD	0.878229	2	2.45036e-08	160.98	120.35	86.497	0.21472	NA	NA	2941500	3527600	NA	3561700	NA	2783900	4039300	NA	NA	6620800
F4HRT5	CRWN1	Protein CROWDED NUCLEI 1	S	25	___3	AT(0.214)NPDS(0.887)NGS(0.878)S(0.872)HGT(0.112)GLDMVT(0.037)PVSGR	TNPDSNGSSHGTGLD	0.878229	2	2.45036e-08	160.98	120.35	86.497	0.21472	NA	6477000	6316300	4357900	6043300	4316400	NA	6801600	6483900	4478400	4948900	3322700
F4HRT5	CRWN1	Protein CROWDED NUCLEI 1	S	26	___2	AT(0.214)NPDS(0.887)NGS(0.878)S(0.872)HGT(0.112)GLDMVT(0.037)PVSGR	NPDSNGSSHGTGLDM	0.872434	2	0.000114085	129.29	85.964	86.497	0.21472	NA	NA	2941500	3527600	NA	3561700	NA	2783900	4039300	NA	NA	6620800
F4HRT5	CRWN1	Protein CROWDED NUCLEI 1	S	26	___3	AT(0.214)NPDS(0.887)NGS(0.878)S(0.872)HGT(0.112)GLDMVT(0.037)PVSGR	NPDSNGSSHGTGLDM	0.872434	2	0.000114085	129.29	85.964	86.497	0.21472	NA	6477000	6316300	4357900	6043300	4316400	NA	6801600	6483900	4478400	4948900	3322700
F4HRT5	CRWN1	Protein CROWDED NUCLEI 1	S	42	___1	VS(1)EIQFDDPR	TPVSGRVSEIQFDDP	1	2	0.00830426	98.407	64.647	85.522	2.2493	50000	50000	50000	2921300	3239900	2427500	2263200	1587900	2330300	2416100	2986500	NA
F4HRT5	CRWN1	Protein CROWDED NUCLEI 1	S	774	___1	DIS(1)PTAAGLGLPVTGGK	RQEMRDISPTAAGLG	0.999997	2	1.99829e-54	262.24	204.65	262.24	0.40045	21117000	30586000	46926000	43365000	57476000	25007000	34977000	27165000	26232000	25259000	23646000	13866000
F4HRT5	CRWN1	Protein CROWDED NUCLEI 1	S	851	___2	AES(0.997)ET(0.631)GT(0.372)KEVEVTNVNSDGDQSDINSK	FDVQKAESETGTKEV	0.997206	3	4.83971e-29	201.79	161.79	171.23	0.013451	42910000	53674000	55949000	39492000	49831000	36668000	40788000	50748000	44049000	41029000	42757000	47213000
F4HRT5	CRWN1	Protein CROWDED NUCLEI 1	S	851	___3	AES(0.997)ET(0.631)GT(0.372)KEVEVTNVNSDGDQSDINSK	FDVQKAESETGTKEV	0.997206	3	4.83971e-29	201.79	161.79	171.23	0.013451	92059000	72290000	84891000	72521000	82280000	59848000	34413000	95631000	83465000	73252000	86393000	95648000
F4HRT5	CRWN1	Protein CROWDED NUCLEI 1	S	865	___1	EVEVTNVNS(1)DGDQS(1)DINSK	VEVTNVNSDGDQSDI	1	2	0	434.41	335.9	359.69	-0.2133	45262000	47042000	53719000	114550000	121550000	122990000	18752000	47729000	49873000	82229000	82938000	91255000
F4HRT5	CRWN1	Protein CROWDED NUCLEI 1	S	865	___2	EVEVTNVNS(1)DGDQS(1)DINSK	VEVTNVNSDGDQSDI	1	2	0	434.41	335.9	359.69	-0.2133	5805000	6412300	5573700	4114200	7924500	10242000	7274800	10205000	11474000	6899800	7011400	10758000
F4HRT5	CRWN1	Protein CROWDED NUCLEI 1	S	865	___3	EVEVTNVNS(1)DGDQS(1)DINSK	VEVTNVNSDGDQSDI	1	2	0	434.41	335.9	359.69	-0.2133	82842000	62807000	74366000	53652000	69407000	47918000	30609000	84103000	69546000	58610000	69683000	77887000
F4HRT5	CRWN1	Protein CROWDED NUCLEI 1	S	870	___1	EVEVT(0.113)NVNS(0.887)DGDQS(1)DINS(1)K	VNSDGDQSDINSKAQ	0.999999	2	1.59181e-220	359.69	251.22	213.01	-0.19862	50000	50000	50000	23072000	26440000	17857000	50000	50000	50000	50000	50000	50000
F4HRT5	CRWN1	Protein CROWDED NUCLEI 1	S	870	___2	EVEVT(0.113)NVNS(0.887)DGDQS(1)DINS(1)K	VNSDGDQSDINSKAQ	0.999999	2	1.59181e-220	359.69	251.22	213.01	-0.19862	77406000	NA	70654000	176830000	158300000	162690000	NA	65805000	51550000	91042000	101750000	168160000
F4HRT5	CRWN1	Protein CROWDED NUCLEI 1	S	870	___3	EVEVT(0.113)NVNS(0.887)DGDQS(1)DINS(1)K	VNSDGDQSDINSKAQ	0.999999	2	1.59181e-220	359.69	251.22	213.01	-0.19862	9217600	72290000	68883000	72521000	68002000	11930000	3803700	11528000	13919000	73252000	61300000	95648000
F4HRT5	CRWN1	Protein CROWDED NUCLEI 1	S	874	___3	EVEVT(0.113)NVNS(0.887)DGDQS(1)DINS(1)K	GDQSDINSKAQEVAA	1	2	4.01535e-22	220.17	151.76	213.01	-0.19862	27541000	NA	20589000	21208000	18200000	20613000	NA	22448000	NA	NA	27528000	21159000
F4HRT5	CRWN1	Protein CROWDED NUCLEI 1	S	883	___1	AQEVAADS(1)LS(1)NLDVDGQSR	AQEVAADSLSNLDVD	1	2	1.06698e-123	302.9	223.57	204.71	0.016583	87202000	138660000	103530000	113580000	126860000	70067000	106160000	55911000	54285000	53362000	79594000	60100000
F4HRT5	CRWN1	Protein CROWDED NUCLEI 1	S	883	___2	AQEVAADS(1)LS(1)NLDVDGQSR	AQEVAADSLSNLDVD	1	2	1.06698e-123	302.9	223.57	204.71	0.016583	130080000	157010000	129080000	138390000	122130000	121250000	106930000	138790000	150120000	125390000	151790000	109690000
F4HRT5	CRWN1	Protein CROWDED NUCLEI 1	S	885	___1	AQEVAADS(1)LS(1)NLDVDGQSR	EVAADSLSNLDVDGQ	1	2	4.35207e-87	287.54	213.94	204.71	0.016583	5431500	6832800	140430000	2827700	NA	35985000	6328000	100340000	100670000	52321000	2861700	35004000
F4HRT5	CRWN1	Protein CROWDED NUCLEI 1	S	885	___2	AQEVAADS(1)LS(1)NLDVDGQSR	EVAADSLSNLDVDGQ	1	2	4.35207e-87	287.54	213.94	204.71	0.016583	130080000	157010000	129080000	138390000	122130000	121250000	106930000	138790000	150120000	125390000	151790000	109690000
F4HRT5	CRWN1	Protein CROWDED NUCLEI 1	S	908	___1	S(1)VKDVVDDAK	ARTRRTRSVKDVVDD	1	2	0.00372064	129.76	62.841	108.23	-0.12108	139950000	148400000	227730000	210390000	131840000	110560000	130570000	103010000	119770000	120460000	105120000	90666000
F4HRT5	CRWN1	Protein CROWDED NUCLEI 1	S	923	___2	ALY(0.004)GES(0.996)INLYEPNDS(0.916)T(0.082)ENVDDS(0.001)T(0.001)K	AKALYGESINLYEPN	0.995939	2	7.64301e-80	263.61	188.12	229.98	0.41459	25331000	NA	12991000	NA	18590000	NA	11908000	13680000	12476000	50000	50000	50000
F4HRT5	CRWN1	Protein CROWDED NUCLEI 1	S	932	___1	ALY(0.063)GES(0.936)INLY(0.001)EPNDS(0.992)T(0.007)ENVDDSTK	NLYEPNDSTENVDDS	0.992448	2	2.44766e-158	316.88	266.71	156.32	1.3136	73602000	109320000	112900000	82961000	109610000	91118000	77316000	109870000	73759000	63715000	58440000	42838000
F4HRT5	CRWN1	Protein CROWDED NUCLEI 1	S	932	___2	ALY(0.063)GES(0.936)INLY(0.001)EPNDS(0.992)T(0.007)ENVDDSTK	NLYEPNDSTENVDDS	0.992448	2	2.44766e-158	316.88	266.71	156.32	1.3136	9513200	NA	NA	NA	7002000	6299600	6733600	5925000	5659100	NA	NA	7805400
F4HRT5	CRWN1	Protein CROWDED NUCLEI 1	S	932	___3	ALY(0.063)GES(0.936)INLY(0.001)EPNDS(0.992)T(0.007)ENVDDSTK	NLYEPNDSTENVDDS	0.992448	2	2.44766e-158	316.88	266.71	156.32	1.3136	27619000	71621000	NA	NA	NA	51021000	NA	76532000	91144000	54492000	55644000	56341000
F4HRT5	CRWN1	Protein CROWDED NUCLEI 1	S	943	___3	ALY(0.125)GES(0.043)INLY(0.241)EPNDS(0.795)T(0.794)ENVDDS(0.003)T(0.002)KAS(0.711)T(0.273)GET(0.013)GR	VDDSTKASTGETGRS	0.710534	3	8.47763e-07	137.12	102.33	85.02	0.64006	27619000	71621000	NA	NA	NA	51021000	NA	76532000	91144000	54492000	NA	56341000
F4HRT5	CRWN1	Protein CROWDED NUCLEI 1	S	950	___2	ALY(0.001)GES(0.001)INLY(0.028)EPNDS(0.961)T(0.961)ENVDDS(0.421)T(0.421)KAS(0.595)T(0.595)GET(0.147)GRS(0.869)DK	STGETGRSDKAISKN	0.868677	3	0.00037588	69.576	51.919	69.576	0.73672	NA	10748000	NA	50000	50000	50000	10662000	7231500	7826400	NA	10022000	7709700
F4HRT5	CRWN1	Protein CROWDED NUCLEI 1	S	950	___3	ALY(0.001)GES(0.001)INLY(0.028)EPNDS(0.961)T(0.961)ENVDDS(0.421)T(0.421)KAS(0.595)T(0.595)GET(0.147)GRS(0.869)DK	STGETGRSDKAISKN	0.868677	3	0.00037588	69.576	51.919	69.576	0.73672	27619000	71621000	NA	NA	NA	51021000	NA	76532000	91144000	54492000	55644000	56341000
F4HRT5	CRWN1	Protein CROWDED NUCLEI 1	S	979	___1	TCTTEQDGNES(1)DGKSDSVTGGAHQR	TEQDGNESDGKSDSV	0.999991	3	3.39252e-58	247.55	183.84	184.94	-0.10928	142520000	160100000	142800000	158530000	201260000	123930000	174780000	157130000	151850000	162630000	124810000	69325000
F4HRT5	CRWN1	Protein CROWDED NUCLEI 1	S	979	___2	TCTTEQDGNES(1)DGKSDSVTGGAHQR	TEQDGNESDGKSDSV	0.999991	3	3.39252e-58	247.55	183.84	184.94	-0.10928	135580000	NA	NA	NA	NA	62419000	128990000	216400000	NA	NA	108760000	NA
F4HRT5	CRWN1	Protein CROWDED NUCLEI 1	S	979	___3	TCTTEQDGNES(1)DGKSDSVTGGAHQR	TEQDGNESDGKSDSV	0.999991	3	3.39252e-58	247.55	183.84	184.94	-0.10928	5850800	9777800	12836000	13075000	10223000	8358200	14476000	13337000	10260000	9594800	10614000	7507500
F4HRT5	CRWN1	Protein CROWDED NUCLEI 1	S	983	___2	T(0.038)CT(0.082)T(0.881)EQDGNES(0.004)DGKS(0.995)DS(0.001)VTGGAHQR	GNESDGKSDSVTGGA	0.994971	2	3.1258e-57	239.19	178.85	218.95	-0.40631	12437000	20252000	14294000	9436300	14580000	9545900	4783600	NA	4079000	NA	14262000	10287000
F4HRT5	CRWN1	Protein CROWDED NUCLEI 1	S	983	___3	T(0.038)CT(0.082)T(0.881)EQDGNES(0.004)DGKS(0.995)DS(0.001)VTGGAHQR	GNESDGKSDSVTGGA	0.994971	2	3.1258e-57	239.19	178.85	218.95	-0.40631	5850800	NA	12836000	13075000	10223000	8358200	14476000	13337000	10260000	9594800	10614000	7507500
F4HRT5	CRWN1	Protein CROWDED NUCLEI 1	S	985	___1	S(0.014)DS(0.986)VTGGAHQR	ESDGKSDSVTGGAHQ	0.986028	2	1.00662e-10	165.65	128.08	84.188	-1.5193	1860300	2626300	3768900	50000	50000	50000	2172400	NA	NA	50000	50000	50000
F4HRT5	CRWN1	Protein CROWDED NUCLEI 1	S	985	___2	S(0.014)DS(0.986)VTGGAHQR	ESDGKSDSVTGGAHQ	0.986028	2	1.00662e-10	165.65	128.08	84.188	-1.5193	50000	50000	50000	NA	4392100	NA	16445000	4384100	NA	4128400	4682800	2813800
F4HRT5	CRWN1	Protein CROWDED NUCLEI 1	S	985	___3	S(0.014)DS(0.986)VTGGAHQR	ESDGKSDSVTGGAHQ	0.986028	2	1.00662e-10	165.65	128.08	84.188	-1.5193	5850800	9777800	12836000	13075000	10223000	8358200	14476000	13337000	10260000	9594800	10614000	7507500
F4HRT5	CRWN1	Protein CROWDED NUCLEI 1	T	1099	___2	RTDESEAMS(1)EDVNKT(1)PLR	MSEDVNKTPLRADSD	1	2	0.00173466	163.96	75.529	163.96	-1.7516	7765800	10816000	8650600	8966500	NA	6274800	12361000	20922000	NA	6185400	7603000	NA
F4HRT5	CRWN1	Protein CROWDED NUCLEI 1	T	1099	___3	RTDESEAMS(1)EDVNKT(1)PLR	MSEDVNKTPLRADSD	1	2	0.00173466	163.96	75.529	163.96	-1.7516	5926000	7229900	3719600	5009700	7980400	NA	7509800	5965200	10491000	7508000	6782800	4569700
F4HRT5	CRWN1	Protein CROWDED NUCLEI 1	T	18	___2	AT(0.519)NPDS(0.151)NGS(0.588)S(0.579)HGT(0.163)GLDMVTPVSGR	WSTPTKATNPDSNGS	0.518524	2	0.00442841	77.584	40.231	77.584	1.0423	50000	50000	50000	NA	8380100	NA	NA	4846200	NA	3001400	3851200	NA
F4HRT5	CRWN1	Protein CROWDED NUCLEI 1	T	29	___3	AT(0.333)NPDS(0.44)NGS(0.706)S(0.741)HGT(0.72)GLDMVT(0.058)PVS(0.002)GR	SNGSSHGTGLDMVTP	0.720498	2	0.0146834	76.358	41.707	76.358	0.54405	NA	6477000	6316300	4357900	6043300	4316400	NA	NA	6483900	4478400	4948900	3322700
F4HRT5	CRWN1	Protein CROWDED NUCLEI 1	T	853	___3	AES(0.994)ET(0.99)GT(0.991)KEVEVT(0.079)NVNS(0.952)DGDQS(0.988)DINS(0.005)K	VQKAESETGTKEVEV	0.990282	3	2.49346e-12	171.23	118.76	72.822	0.57538	NA	NA	35060000	27370000	10015000	15957000	NA	36574000	22180000	8795100	NA	32541000
F4HRT5	CRWN1	Protein CROWDED NUCLEI 1	T	855	___2	AES(0.994)ET(0.99)GT(0.991)KEVEVT(0.079)NVNS(0.952)DGDQS(0.988)DINS(0.005)K	KAESETGTKEVEVTN	0.991232	3	4.83971e-29	201.79	161.79	72.822	0.57538	42910000	53674000	55949000	39492000	49831000	36668000	40788000	50748000	44049000	41029000	42757000	NA
F4HRT5	CRWN1	Protein CROWDED NUCLEI 1	T	855	___3	AES(0.994)ET(0.99)GT(0.991)KEVEVT(0.079)NVNS(0.952)DGDQS(0.988)DINS(0.005)K	KAESETGTKEVEVTN	0.991232	3	4.83971e-29	201.79	161.79	72.822	0.57538	13779000	9483600	26532000	18870000	27152000	13105000	30609000	95631000	83465000	14641000	25092000	17761000
F4HRT5	CRWN1	Protein CROWDED NUCLEI 1	T	861	___3	EVEVT(1)NVNS(0.997)DGDQS(0.003)DINS(1)K	GTKEVEVTNVNSDGD	1	2	4.01535e-22	220.17	151.76	175.16	0.87531	28180000	NA	NA	NA	18535000	15957000	NA	36574000	22180000	13363000	42321000	32541000
F4HRT5	CRWN1	Protein CROWDED NUCLEI 1	T	933	___2	ALY(0.001)GES(0.001)INLY(0.028)EPNDS(0.961)T(0.961)ENVDDS(0.421)T(0.421)KAS(0.595)T(0.595)GET(0.147)GRS(0.869)DK	LYEPNDSTENVDDST	0.961298	3	1.60748e-06	126.63	76.573	69.576	0.73672	NA	10748000	NA	50000	50000	50000	10662000	7231500	7826400	NA	10022000	7709700
F4HRT5	CRWN1	Protein CROWDED NUCLEI 1	T	933	___3	ALY(0.001)GES(0.001)INLY(0.028)EPNDS(0.961)T(0.961)ENVDDS(0.421)T(0.421)KAS(0.595)T(0.595)GET(0.147)GRS(0.869)DK	LYEPNDSTENVDDST	0.961298	3	1.60748e-06	126.63	76.573	69.576	0.73672	27619000	71621000	NA	NA	NA	51021000	NA	76532000	91144000	54492000	55644000	56341000
F4HRT5	CRWN1	Protein CROWDED NUCLEI 1	T	940	___1	ALY(0.002)GES(0.004)INLY(0.043)EPNDS(0.529)T(0.58)ENVDDS(0.851)T(0.852)KAS(0.169)T(0.883)GET(0.086)GR	TENVDDSTKASTGET	0.852245	3	1.69696e-07	140.17	81.656	73.765	-2.33	7384700	NA	13328000	13387000	15525000	NA	9290700	NA	NA	50000	50000	50000
F4HRT5	CRWN1	Protein CROWDED NUCLEI 1	T	940	___2	ALY(0.002)GES(0.004)INLY(0.043)EPNDS(0.529)T(0.58)ENVDDS(0.851)T(0.852)KAS(0.169)T(0.883)GET(0.086)GR	TENVDDSTKASTGET	0.852245	3	1.69696e-07	140.17	81.656	73.765	-2.33	NA	7296900	NA	NA	NA	6299600	50000	50000	50000	5064000	8466300	NA
F4HRT5	CRWN1	Protein CROWDED NUCLEI 1	T	944	___3	ALY(0.002)GES(0.004)INLY(0.043)EPNDS(0.529)T(0.58)ENVDDS(0.851)T(0.852)KAS(0.169)T(0.883)GET(0.086)GR	DDSTKASTGETGRSD	0.882508	3	5.00586e-06	136.07	91.151	73.765	-2.33	27619000	71621000	NA	NA	NA	51021000	NA	76532000	NA	54492000	NA	56341000
F4HRT5	CRWN1	Protein CROWDED NUCLEI 1	T	969	___3	VGS(0.044)LRT(0.985)CT(0.985)T(0.985)EQDGNES(0.997)DGKS(0.953)DS(0.022)VT(0.028)GGAHQR	GRVGSLRTCTTEQDG	0.985168	3	2.25156e-21	181.85	135.39	77.907	0.28156	6904000	6534900	6177700	4670500	NA	NA	15170000	5615000	6758000	NA	2963400	NA
F4HRT5	CRWN1	Protein CROWDED NUCLEI 1	T	971	___3	VGS(0.044)LRT(0.985)CT(0.985)T(0.985)EQDGNES(0.997)DGKS(0.953)DS(0.022)VT(0.028)GGAHQR	VGSLRTCTTEQDGNE	0.984951	3	0.000321463	107.58	47.201	77.907	0.28156	NA	1940900	1908800	1495800	1391800	NA	1973900	1797200	2697900	1535600	2023400	846900
F4HRT5	CRWN1	Protein CROWDED NUCLEI 1	T	972	___2	VGS(0.044)LRT(0.985)CT(0.985)T(0.985)EQDGNES(0.997)DGKS(0.953)DS(0.022)VT(0.028)GGAHQR	GSLRTCTTEQDGNES	0.984951	3	3.1258e-57	239.19	178.85	77.907	0.28156	12437000	20252000	14294000	9436300	14580000	2790000	16445000	26348000	20319000	11731000	14262000	10287000
F4HRT5	CRWN1	Protein CROWDED NUCLEI 1	T	972	___3	VGS(0.044)LRT(0.985)CT(0.985)T(0.985)EQDGNES(0.997)DGKS(0.953)DS(0.022)VT(0.028)GGAHQR	GSLRTCTTEQDGNES	0.984951	3	3.1258e-57	239.19	178.85	77.907	0.28156	5850800	9777800	12836000	13075000	10223000	8358200	14476000	13337000	10260000	9594800	10614000	7507500
F4HRT5	CRWN1	Protein CROWDED NUCLEI 1	T	987	___3	T(0.056)CT(0.104)T(0.84)EQDGNES(0.881)DGKS(0.197)DS(0.227)VT(0.695)GGAHQR	DGKSDSVTGGAHQRK	0.695369	2	3.28377e-07	158.37	117.57	158.37	-0.18477	NA	NA	10857000	NA	19400000	17324000	11752000	NA	NA	NA	NA	11188000
F4HRT5	CRWN1	Protein CROWDED NUCLEI 1	Y	927	___2	ALY(0.001)GES(0.007)INLY(0.991)EPNDSTENVDDS(0.256)T(0.744)K	YGESINLYEPNDSTE	0.991473	3	8.47763e-07	145.58	90.368	82.151	-2.3452	9513200	7296900	6211000	6900600	7002000	NA	6733600	NA	NA	NA	NA	7805400
F4HRT5	CRWN1	Protein CROWDED NUCLEI 1	Y	927	___3	ALY(0.001)GES(0.007)INLY(0.991)EPNDSTENVDDS(0.256)T(0.744)K	YGESINLYEPNDSTE	0.991473	3	8.47763e-07	145.58	90.368	82.151	-2.3452	87193000	NA	NA	168410000	98983000	NA	50000	50000	50000	NA	78949000	NA
F4HS99	REC1	Protein REDUCED CHLOROPLAST COVERAGE 1	S	1128	___1	GHLS(0.997)VS(0.003)DLLDYINPSHNAK	IASKGHLSVSDLLDY	0.996721	2	0.000581239	112.64	87.055	92.096	-1.1395	2817200	1599900	2103000	9878700	5197300	NA	50000	50000	50000	50000	50000	50000
F4HS99	REC1	Protein REDUCED CHLOROPLAST COVERAGE 1	S	1184	___1	QKEMS(1)EEDTEET(0.001)GS(0.999)EEGK	REKQKEMSEEDTEET	1	2	5.00193e-05	171.04	120.09	171.04	0.86568	NA	7920200	6276200	6128700	9480000	5754900	8879700	3020300	3531300	2955400	3505100	NA
F4HS99	REC1	Protein REDUCED CHLOROPLAST COVERAGE 1	S	1184	___2	QKEMS(1)EEDTEET(0.001)GS(0.999)EEGK	REKQKEMSEEDTEET	1	2	5.00193e-05	171.04	120.09	171.04	0.86568	NA	5999300	5795100	5020600	6627000	5748500	NA	5433800	4160400	4726900	3951200	3926400
F4HS99	REC1	Protein REDUCED CHLOROPLAST COVERAGE 1	S	1193	___1	QKEMSEEDTEETGS(1)EEGK	EDTEETGSEEGKSSE	0.999992	2	8.59945e-55	254.05	190.32	195.17	0.38945	24608000	25812000	29042000	12074000	17702000	11657000	15515000	32603000	15419000	NA	7433400	7779500
F4HS99	REC1	Protein REDUCED CHLOROPLAST COVERAGE 1	S	1193	___2	QKEMSEEDTEETGS(1)EEGK	EDTEETGSEEGKSSE	0.999992	2	8.59945e-55	254.05	190.32	195.17	0.38945	NA	5999300	5795100	5020600	6627000	5748500	NA	5433800	4160400	4726900	3951200	3926400
F4HS99	REC1	Protein REDUCED CHLOROPLAST COVERAGE 1	S	1359	___1	TAGET(1)S(1)EEDGLK	AKTAGETSEEDGLKT	1	2	2.3587e-17	204.32	151.16	101.38	-0.18059	44289000	28152000	48567000	67514000	84025000	69304000	7647800	45526000	41551000	44174000	52297000	46813000
F4HS99	REC1	Protein REDUCED CHLOROPLAST COVERAGE 1	S	1359	___2	TAGET(1)S(1)EEDGLK	AKTAGETSEEDGLKT	1	2	2.3587e-17	204.32	151.16	101.38	-0.18059	23110000	NA	15522000	13026000	10876000	12159000	NA	20633000	10748000	NA	15830000	13065000
F4HS99	REC1	Protein REDUCED CHLOROPLAST COVERAGE 1	S	1369	___3	T(0.406)AGET(0.322)S(0.322)EEDGLKT(0.602)DAS(0.605)S(0.638)VEPPT(0.097)LS(0.006)S(0.001)T(0.001)VQSEAYHTK	DGLKTDASSVEPPTL	0.605269	3	4.22757e-09	107.43	79.207	52.276	-2.619	NA	10118000	NA	50000	50000	50000	NA	11794000	13757000	5284000	NA	NA
F4HS99	REC1	Protein REDUCED CHLOROPLAST COVERAGE 1	S	1370	___3	T(0.406)AGET(0.322)S(0.322)EEDGLKT(0.602)DAS(0.605)S(0.638)VEPPT(0.097)LS(0.006)S(0.001)T(0.001)VQSEAYHTK	GLKTDASSVEPPTLS	0.638196	3	4.22757e-09	107.43	79.207	52.276	-2.619	NA	10118000	NA	50000	50000	50000	NA	11794000	13757000	5284000	NA	NA
F4HS99	REC1	Protein REDUCED CHLOROPLAST COVERAGE 1	S	1397	___1	NSVVS(0.009)LGKS(0.991)PS(0.899)Y(0.101)K	SVVSLGKSPSYKEVA	0.991082	2	0.00594859	120.21	79.125	113.67	-0.75338	1330300	2314400	1707000	1590100	2515000	1197300	1654800	1493200	NA	NA	1869900	NA
F4HS99	REC1	Protein REDUCED CHLOROPLAST COVERAGE 1	S	1399	___1	S(0.02)PS(0.902)Y(0.078)KEVALAPPGSIAK	VSLGKSPSYKEVALA	0.90211	2	0.000857173	162.37	117.81	88.283	-0.8846	NA	2260400	3000700	6340200	2951700	2199700	50000	50000	50000	1886500	1665100	NA
F4HS99	REC1	Protein REDUCED CHLOROPLAST COVERAGE 1	S	146	___3	NSKQS(1)DT(0.391)S(0.61)PPPS(0.989)PAS(0.011)K	GGKNSKQSDTSPPPS	0.999619	2	0.000567723	136.33	81.543	136.33	0.55392	50000	50000	50000	15291000	5475500	NA	50000	50000	50000	6756400	12201000	8839600
F4HS99	REC1	Protein REDUCED CHLOROPLAST COVERAGE 1	S	149	___1	QSDT(0.006)S(0.994)PPPS(0.996)PAS(0.004)K	NSKQSDTSPPPSPAS	0.993663	2	5.10758e-23	219.84	96.331	205.66	0.60034	155030000	100390000	252040000	123450000	107460000	96992000	NA	165540000	133110000	66106000	68551000	71599000
F4HS99	REC1	Protein REDUCED CHLOROPLAST COVERAGE 1	S	149	___2	QSDT(0.006)S(0.994)PPPS(0.996)PAS(0.004)K	NSKQSDTSPPPSPAS	0.993663	2	5.10758e-23	219.84	96.331	205.66	0.60034	NA	1093700	15012000	179310000	117790000	130080000	NA	10845000	NA	15685000	122300000	142750000
F4HS99	REC1	Protein REDUCED CHLOROPLAST COVERAGE 1	S	149	___3	QSDT(0.006)S(0.994)PPPS(0.996)PAS(0.004)K	NSKQSDTSPPPSPAS	0.993663	2	5.10758e-23	219.84	96.331	205.66	0.60034	50000	50000	50000	15291000	5475500	NA	50000	50000	50000	6756400	12201000	8839600
F4HS99	REC1	Protein REDUCED CHLOROPLAST COVERAGE 1	S	153	___2	NS(0.004)KQS(0.843)DT(0.242)S(0.912)PPPS(0.999)PAS(0.001)K	SDTSPPPSPASKDTV	0.998517	2	3.51267e-16	205.66	128.46	105.2	0.39767	NA	1093700	15012000	179310000	117790000	130080000	NA	10845000	NA	15685000	122300000	142750000
F4HS99	REC1	Protein REDUCED CHLOROPLAST COVERAGE 1	S	153	___3	NS(0.004)KQS(0.843)DT(0.242)S(0.912)PPPS(0.999)PAS(0.001)K	SDTSPPPSPASKDTV	0.998517	2	3.51267e-16	205.66	128.46	105.2	0.39767	50000	50000	50000	15291000	5475500	NA	50000	50000	50000	6756400	12201000	8839600
F4HS99	REC1	Protein REDUCED CHLOROPLAST COVERAGE 1	S	1576	___1	LSASAAPFNPS(0.001)S(0.996)PPS(0.003)IIR	AAPFNPSSPPSIIRP	0.996183	2	1.67599e-69	266.39	223.09	266.39	0.66453	19167000	14756000	23099000	38027000	38121000	NA	10768000	11084000	13371000	24927000	24156000	33607000
F4HS99	REC1	Protein REDUCED CHLOROPLAST COVERAGE 1	S	594	___1	PLKS(0.991)LNS(0.008)S(0.001)K	GLGKPLKSLNSSKKK	0.991357	2	0.00153503	147.62	97.59	102.05	-0.13313	1335200	2339300	NA	NA	2571500	992040	NA	831390	NA	50000	50000	50000
F4HS99	REC1	Protein REDUCED CHLOROPLAST COVERAGE 1	S	606	___2	T(0.009)DVS(0.178)S(0.813)PKT(0.82)PQT(0.18)ALSSQVDAVSSEADTAASLQSDAEK	KKKTDVSSPKTPQTA	0.812664	3	9.84111e-26	183.04	157.44	142.65	-0.58157	50000	50000	50000	99664000	93153000	58275000	5562700	NA	NA	65616000	70744000	49199000
F4HS99	REC1	Protein REDUCED CHLOROPLAST COVERAGE 1	S	633	___1	TPQTALSSQVDAVSSEADTAASLQS(1)DAEK	DTAASLQSDAEKNAQ	0.999815	3	6.49794e-19	181.33	145.78	181.33	-0.44818	6368200	7167700	11012000	14687000	14069000	10913000	7584300	7142200	6587400	7216200	7591200	7942700
F4HS99	REC1	Protein REDUCED CHLOROPLAST COVERAGE 1	T	1114	___1	NGT(1)PKPDASIASK	QEAARNGTPKPDASI	0.999995	2	0.00165548	141.59	40.205	120.21	-1.4289	1368300	NA	NA	13805000	16803000	7284000	NA	NA	1103100	13381000	13011000	11712000
F4HS99	REC1	Protein REDUCED CHLOROPLAST COVERAGE 1	T	1358	___2	TAGET(1)S(1)EEDGLK	NAKTAGETSEEDGLK	0.999998	2	2.7118e-09	121.09	81.001	101.38	-0.18059	23110000	NA	15522000	13026000	10876000	12159000	NA	20633000	10748000	NA	15830000	13065000
F4HS99	REC1	Protein REDUCED CHLOROPLAST COVERAGE 1	T	1366	___2	T(0.019)AGET(0.278)S(0.278)EEDGLKT(0.633)DAS(0.396)S(0.396)VEPPTLSSTVQSEAYHTK	SEEDGLKTDASSVEP	0.633029	3	4.22757e-09	107.43	79.207	107.43	0.074392	50000	50000	50000	50000	50000	50000	NA	NA	16907000	9373400	2936800	9596000
F4HS99	REC1	Protein REDUCED CHLOROPLAST COVERAGE 1	T	1366	___3	T(0.019)AGET(0.278)S(0.278)EEDGLKT(0.633)DAS(0.396)S(0.396)VEPPTLSSTVQSEAYHTK	SEEDGLKTDASSVEP	0.633029	3	4.22757e-09	107.43	79.207	107.43	0.074392	NA	10118000	NA	50000	50000	50000	NA	11794000	13757000	5284000	NA	NA
F4HS99	REC1	Protein REDUCED CHLOROPLAST COVERAGE 1	T	602	___2	KT(0.57)DVS(0.319)S(0.243)PKT(0.243)PQT(0.498)ALS(0.063)S(0.063)QVDAVSSEADTAASLQSDAEK	LNSSKKKTDVSSPKT	0.569865	4	2.21124e-06	82.808	45.763	82.808	1.0853	50000	50000	50000	50000	50000	50000	50000	50000	50000	9749700	12666000	15328000
F4HS99	REC1	Protein REDUCED CHLOROPLAST COVERAGE 1	T	609	___2	KT(0.041)DVS(0.356)S(0.602)PKT(0.954)PQT(0.033)ALS(0.007)S(0.007)QVDAVSSEADTAASLQSDAEK	TDVSSPKTPQTALSS	0.954324	3	9.84111e-26	183.04	157.44	183.04	0.35646	50000	50000	50000	99664000	93153000	58275000	5562700	NA	NA	65616000	70744000	49199000
F4HSW8			S	1005	___1	S(0.015)HS(0.973)S(0.012)AGFRPLDFHQQQQR	PGIHRSHSSAGFRPL	0.973439	3	2.62951e-06	153.17	118.35	97.271	0.71037	62025000	31459000	39526000	24725000	9981200	5288000	3688700	3944000	7381500	3609500	5743400	NA
F4HSW8			S	1006	___1	S(0.001)HS(0.14)S(0.858)AGFRPLDFHQQQQR	GIHRSHSSAGFRPLD	0.858345	2	0.00199022	125.67	77.296	119.96	-1.5219	4765800	2722100	NA	50000	50000	50000	50000	50000	50000	50000	50000	50000
F4HSW8			S	1035	___1	NRS(1)YQQQLR	SQLERNRSYQQQLRL	0.999951	2	0.00578994	124.39	51.506	110.08	0.47913	4412000	4544200	4939500	5003000	6052200	4854900	3850200	3313900	2926000	3217900	2326000	NA
F4HSW8			S	1235	___1	SFS(1)DEQVNR	AFGDRSFSDEQVNRV	0.999976	2	3.14047e-05	173.64	116.49	161.51	1.9995	10227000	15311000	14126000	18177000	20425000	18558000	9417200	8437400	7088700	7084100	5657400	5696500
F4HSW8			S	1256	___1	VPGY(0.041)GNNMGS(0.114)LHHNS(0.732)S(0.104)LLS(0.009)GIIDAGR	MGSLHHNSSLLSGII	0.732415	3	0.00658291	64.633	42.902	64.633	0.42762	50000	50000	50000	NA	2998700	2013400	50000	50000	50000	50000	50000	50000
F4HSW8			S	33	___1	ELASDNSIPLS(1)PQWLYTK	SDNSIPLSPQWLYTK	0.999932	2	2.40274e-07	183.6	130.06	183.6	-1.1104	3156300	2723300	3919200	9879500	12991000	5898400	NA	1727100	1028200	4721700	8557000	4399300
F4HSW8			S	400	___1	NNDSGLLGSHNGGLGAAS(0.946)S(0.054)VPR	NGGLGAASSVPRLNS	0.946084	3	9.17224e-05	116.44	53.914	112.28	-0.33279	1802300	1159600	1643800	4235100	4027700	2308900	50000	50000	50000	50000	50000	50000
F4HSW8			S	407	___2	LNS(0.975)VAS(0.017)ES(0.019)Y(0.008)GS(0.026)GGAGY(0.014)QLS(0.281)HGS(0.66)PEAVR	SSVPRLNSVASESYG	0.975374	3	0.00267836	68.377	25.736	68.377	1.2254	50000	50000	50000	5755600	NA	NA	NA	4413800	NA	3553200	2209800	3287700
F4HSW8			S	426	___2	LNSVASESYGSGGAGYQLS(0.056)HGS(0.943)PEAVR	GYQLSHGSPEAVRSV	0.943077	3	0.000137729	109.08	70.821	109.08	-1.2816	50000	50000	50000	5755600	NA	NA	NA	4413800	NA	3553200	2209800	3287700
F4HSW8			S	50	___1	S(0.962)PT(0.038)PVPMGNPSDPNPK	EYKMDVRSPTPVPMG	0.961887	2	0.00316358	112.57	74.395	112.57	-1.2569	7311600	8759200	7808700	16343000	19446000	11472000	NA	9243900	11646000	12966000	12651000	8326900
F4HSW8			S	558	___1	ANS(1)EAGGSVAHVAESNDSSSLTGISR	ETSLKANSEAGGSVA	0.999995	2	5.77387e-72	254.61	197.44	207.16	-0.55552	2650200	2201200	5529200	4360500	4338300	NA	4014000	2100600	NA	3088300	3291400	NA
F4HSW8			S	584	___1	SFS(1)VYNNPSGQDNFQR	TGISRSFSVYNNPSG	0.999954	2	3.89001e-101	299.56	144	271.41	-0.20858	24583000	28979000	37283000	44119000	47830000	26450000	30021000	21184000	27190000	19518000	19166000	21856000
F4HSW8			S	722	___1	RNS(1)QIDPNISLDALSGNR	PINSRRNSQIDPNIS	1	2	3.65166e-42	245.1	182.3	193.42	-0.28963	9762100	6748200	7004300	7408900	12023000	NA	9214000	4513200	3534000	4218500	3650400	NA
F4HSW8			S	863	___1	S(0.667)NS(0.333)VDQMLLEQQMLNELQK	QSHDFPRSNSVDQML	0.666581	2	1.13217e-23	219.66	156.72	119.01	-0.13073	4550500	3431700	4414100	4088500	6327300	5688800	3225500	NA	3507300	4718000	NA	NA
F4HSW8			S	865	___1	S(0.008)NS(0.992)VDQMLLEQQMLNELQK	HDFPRSNSVDQMLLE	0.991975	2	6.10854e-146	324.45	215.68	292.19	0.31303	25181000	29991000	28417000	38980000	33255000	25258000	21699000	23858000	19487000	17777000	16235000	NA
F4HSX9	KLCR3	Protein KINESIN LIGHT CHAIN-RELATED 3	S	33	___3	NLCELQS(0.96)S(0.962)NQS(0.577)PS(0.554)RQS(0.827)FGS(0.114)Y(0.007)GDESK	KNLCELQSSNQSPSR	0.95991	3	0.00109998	88.688	53.501	79.455	0.38727	9591400	27468000	28928000	10885000	5606700	7878200	29968000	25571000	34869000	12572000	12852000	20481000
F4HSX9	KLCR3	Protein KINESIN LIGHT CHAIN-RELATED 3	S	34	___3	NLCELQS(0.96)S(0.962)NQS(0.577)PS(0.554)RQS(0.827)FGS(0.114)Y(0.007)GDESK	NLCELQSSNQSPSRQ	0.961749	3	0.00109998	88.688	53.501	79.455	0.38727	18667000	27468000	28928000	10885000	5606700	7878200	29968000	25571000	34869000	12572000	12852000	20481000
F4HSX9	KLCR3	Protein KINESIN LIGHT CHAIN-RELATED 3	S	37	___1	NLCELQSSNQS(1)PSR	ELQSSNQSPSRQSFG	0.999865	2	1.12942e-82	288.06	184.95	288.06	-0.46196	15637000	11136000	15765000	34000000	30316000	22182000	9984400	12056000	11024000	21414000	21015000	22244000
F4HSX9	KLCR3	Protein KINESIN LIGHT CHAIN-RELATED 3	S	37	___2	NLCELQSSNQS(1)PSR	ELQSSNQSPSRQSFG	0.999865	2	1.12942e-82	288.06	184.95	288.06	-0.46196	8541000	9331000	6876500	12333000	10219000	NA	NA	NA	6269300	14862000	11506000	NA
F4HSX9	KLCR3	Protein KINESIN LIGHT CHAIN-RELATED 3	S	37	___3	NLCELQSSNQS(1)PSR	ELQSSNQSPSRQSFG	0.999865	2	1.12942e-82	288.06	184.95	288.06	-0.46196	18667000	13561000	28928000	5928200	NA	4157700	15871000	25571000	17560000	6484400	12852000	11499000
F4HSX9	KLCR3	Protein KINESIN LIGHT CHAIN-RELATED 3	S	39	___2	NLCELQS(0.696)S(0.743)NQS(0.563)PS(0.958)RQS(0.044)FGS(0.749)Y(0.227)GDES(0.02)K	QSSNQSPSRQSFGSY	0.957979	3	0.000778806	90.384	58.198	86.095	0.49163	8541000	9331000	6876500	12333000	10219000	NA	NA	NA	6269300	14862000	11506000	NA
F4HSX9	KLCR3	Protein KINESIN LIGHT CHAIN-RELATED 3	S	39	___3	NLCELQS(0.696)S(0.743)NQS(0.563)PS(0.958)RQS(0.044)FGS(0.749)Y(0.227)GDES(0.02)K	QSSNQSPSRQSFGSY	0.957979	3	0.000778806	90.384	58.198	86.095	0.49163	9591400	13561000	28928000	5928200	NA	4157700	15871000	12513000	34869000	6484400	6960500	20481000
F4HSX9	KLCR3	Protein KINESIN LIGHT CHAIN-RELATED 3	S	42	___1	QS(1)FGSYGDESK	NQSPSRQSFGSYGDE	0.999881	2	0.00109998	100.02	38.789	100.02	0.15666	NA	1194900	NA	3960000	4585600	2832600	NA	1164200	NA	2722300	NA	2336400
F4HSX9	KLCR3	Protein KINESIN LIGHT CHAIN-RELATED 3	S	42	___3	QS(1)FGSYGDESK	NQSPSRQSFGSYGDE	0.999881	2	0.00109998	100.02	38.789	100.02	0.15666	9075100	13908000	NA	4956500	5606700	3720500	14097000	NA	17560000	6087800	5891400	NA
F4HSX9	KLCR3	Protein KINESIN LIGHT CHAIN-RELATED 3	S	45	___3	NLCELQS(0.817)S(0.612)NQS(0.328)PS(0.293)RQS(0.937)FGS(0.893)Y(0.118)GDES(0.002)K	PSRQSFGSYGDESKI	0.892841	3	0.000778806	90.384	58.198	88.688	0.028271	9591400	27468000	16192000	10885000	5606700	7878200	29968000	25571000	NA	12572000	12852000	20481000
F4HSX9	KLCR3	Protein KINESIN LIGHT CHAIN-RELATED 3	S	89	___2	S(0.995)NS(0.048)S(0.957)NLDLEVMPR	PEEFDVKSNSSNLDL	0.99471	2	0.000291175	122.1	73.115	115.82	0.58251	104070000	143230000	120390000	59001000	83466000	71869000	116160000	69994000	65803000	47186000	68238000	44210000
F4HSX9	KLCR3	Protein KINESIN LIGHT CHAIN-RELATED 3	S	91	___2	S(0.028)NS(0.976)S(0.996)NLDLEVMPR	EFDVKSNSSNLDLEV	0.975585	2	0.000640396	122.1	73.115	98.592	0.21404	104070000	143230000	120390000	59001000	83466000	71869000	116160000	69994000	65803000	47186000	68238000	44210000
F4HSX9	KLCR3	Protein KINESIN LIGHT CHAIN-RELATED 3	S	92	___2	S(0.456)NS(0.544)S(1)NLDLEVMPR	FDVKSNSSNLDLEVM	0.999708	2	0.000291175	115.82	65.01	107.4	-0.27526	6340700	5457200	3705200	3269700	2486100	1079600	3818000	4631500	4855200	2180200	1575600	2713600
F4HSX9	KLCR3	Protein KINESIN LIGHT CHAIN-RELATED 3	Y	46	___3	NLCELQS(0.04)S(0.094)NQS(0.829)PS(0.451)RQS(0.581)FGS(0.295)Y(0.638)GDES(0.071)K	SRQSFGSYGDESKID	0.637869	3	0.0110451	69.521	39.945	57.95	-0.53248	50000	50000	50000	50000	50000	50000	NA	13058000	17309000	50000	50000	50000
F4HSZ1	TANG1		S	356	___1	NNQVISHQNS(1)WDLSK	QVISHQNSWDLSKKR	0.999986	2	1.92259e-30	228.84	150.33	156.29	-0.80411	2543800	1817900	2404300	7383700	9241400	5384400	50000	50000	50000	3811400	2671500	NA
F4HSZ1	TANG1		S	634	___1	EIS(0.225)S(0.773)LDVPLS(0.002)PCR	YPSKEISSLDVPLSP	0.773478	2	3.55338e-12	198.52	131	198.52	0.31343	NA	NA	3282800	50000	50000	50000	NA	5083400	6990700	50000	50000	50000
F4HSZ1	TANG1		S	640	___1	EISSLDVPLS(1)PCRDDEGIR	SSLDVPLSPCRDDEG	0.999943	2	7.13541e-06	171.11	112.99	105.5	-0.013795	3092100	3575500	7317100	5422900	6001000	2457700	4877000	3113000	4109800	3371200	3245800	NA
F4HTH8	KTN80.2	Katanin p80 WD40 repeat-containing subunit B1 homolog KTN80.2	S	336	___2	RS(0.963)S(0.345)S(0.693)PDYETK	IKSTPRRSSSPDYET	0.962522	2	0.00544675	122.46	50.93	122.46	0.0608	7782700	4569900	NA	NA	NA	2894200	5947900	NA	6980600	NA	3533800	NA
F4HTH8	KTN80.2	Katanin p80 WD40 repeat-containing subunit B1 homolog KTN80.2	S	338	___1	SSS(1)PDYETK	STPRRSSSPDYETKE	0.999545	2	1.18336e-13	203.61	72.108	114.89	2.7613	3278400	1694000	4848100	3320900	4539400	2778700	NA	3310500	3587400	2374000	2942800	1519800
F4HTH8	KTN80.2	Katanin p80 WD40 repeat-containing subunit B1 homolog KTN80.2	S	338	___2	SSS(1)PDYETK	STPRRSSSPDYETKE	0.999545	2	1.18336e-13	203.61	72.108	114.89	2.7613	7782700	4569900	NA	NA	NA	2894200	5947900	NA	6980600	4905300	3533800	NA
F4HTI9			Y	290	___3	DRT(0.863)NY(0.695)Y(0.442)QLAET(1)AKVR	TFRDRTNYYQLAETA	0.695121	2	0.0497597	87.824	22.172	87.824	-3.6897	50000	50000	50000	6939200	7364500	3853200	1033100	NA	NA	3960900	2838400	NA
F4HTP2	POLA2	DNA polymerase alpha subunit B	T	113	___1	DVDMLLDGVQEDTEEIVT(0.01)T(0.955)PT(0.034)NK	DTEEIVTTPTNKSQR	0.955143	2	5.00934e-115	296.78	227.52	233.31	-0.048901	3816400	6480800	9488600	7600700	8521300	4529600	8676000	5872500	3633500	2226400	6448400	3980400
F4HTP2	POLA2	DNA polymerase alpha subunit B	T	115	___1	DVDMLLDGVQEDT(0.004)EEIVT(0.055)T(0.158)PT(0.783)NK	EEIVTTPTNKSQRLH	0.782518	2	3.1028e-05	131.2	101.36	96.561	1.7341	50000	50000	50000	50000	50000	50000	13173000	NA	NA	NA	4491400	4882400
F4HTX0			S	515	___1	HAS(1)QGDVPFSGPLQVSK	ASHVKHASQGDVPFS	1	2	0.000600725	133.24	89.94	133.24	-2.7213	2476300	NA	NA	4574800	4690100	3848100	50000	50000	50000	50000	50000	50000
F4HUX0	ISTL1		S	357	___1	NYS(1)PPSIDAVGPIPTK	SFEKKNYSPPSIDAV	0.999961	2	1.08243e-14	204.94	127.35	149.59	-0.069554	4569400	5754000	7722500	6190100	6929600	4023700	5434000	3053700	4193400	4129300	5025900	NA
F4HUX0	ISTL1		S	383	___1	KIS(1)DGDLQDVLMAAQAAADSAER	RDTPRKISDGDLQDV	1	2	2.32009e-16	196.92	154.12	196.92	-0.30633	17673000	28588000	37306000	28690000	45916000	32174000	9511200	7615700	1726900	2218400	4313600	5063900
F4HUX0	ISTL1		S	471	___1	AET(0.231)S(0.672)S(0.094)LFNS(0.002)EQNNQQPQTHSSMEKPQFDR	ELQRAETSSLFNSEQ	0.672013	3	7.97468e-05	92.956	55.902	70.154	-0.79371	NA	8517500	11592000	6193600	NA	NA	50000	50000	50000	50000	50000	50000
F4HUX0	ISTL1		S	499	___1	QNS(1)SFS(0.984)S(0.015)Y(0.001)GDLTPQR	PQFDRQNSSFSSYGD	0.999987	2	1.56587e-30	230.57	131.03	209.22	0.25286	148620000	170530000	8345600	158010000	153530000	107910000	169260000	156090000	159160000	143470000	NA	123850000
F4HUX0	ISTL1		S	499	___2	QNS(1)SFS(0.984)S(0.015)Y(0.001)GDLTPQR	PQFDRQNSSFSSYGD	0.999987	2	1.56587e-30	230.57	131.03	209.22	0.25286	31623000	29045000	27481000	21209000	17981000	13933000	26461000	22059000	25427000	15257000	14644000	15198000
F4HUX0	ISTL1		S	500	___2	QNS(0.999)S(0.995)FS(0.005)SYGDLTPQR	QFDRQNSSFSSYGDL	0.995219	2	1.78116e-14	160.63	93.514	114.86	0.48433	7493700	9239600	7889200	NA	5907500	4776600	6012400	5433800	7322000	4666800	4283100	NA
F4HUX0	ISTL1		S	502	___1	QNS(1)SFS(0.984)S(0.015)Y(0.001)GDLTPQR	DRQNSSFSSYGDLTP	0.984382	2	2.82907e-15	209.22	156.96	209.22	0.25286	50000	50000	50000	11240000	15936000	8242700	50000	50000	50000	50000	50000	50000
F4HUX0	ISTL1		S	502	___2	QNS(1)SFS(0.984)S(0.015)Y(0.001)GDLTPQR	DRQNSSFSSYGDLTP	0.984382	2	2.82907e-15	209.22	156.96	209.22	0.25286	31623000	29045000	27481000	21209000	17981000	13933000	26461000	22059000	25427000	15257000	14644000	15198000
F4HUX0	ISTL1		S	503	___2	QNS(1)SFS(0.048)S(0.849)Y(0.103)GDLTPQR	RQNSSFSSYGDLTPQ	0.848829	2	1.96002e-05	169.98	115.64	168.67	0.94635	6463500	6886000	7510400	13410000	11088000	7683900	NA	975680	NA	1302000	1961500	2137900
F4HUX0	ISTL1		S	514	___1	FHS(1)MEKPQFDHQNS(0.936)S(0.064)GSNYDDLTPQR	LTPQRFHSMEKPQFD	1	3	1.517e-05	141	112.07	141	0.44525	45772000	43307000	33542000	6644600	3997000	3767100	50000	50000	50000	50000	50000	50000
F4HUX0	ISTL1		S	514	___2	FHS(1)MEKPQFDHQNS(0.936)S(0.064)GSNYDDLTPQR	LTPQRFHSMEKPQFD	1	3	1.517e-05	141	112.07	141	0.44525	33350000	NA	21787000	1445700	38722000	18331000	11903000	16041000	9712500	NA	NA	6790800
F4HUX0	ISTL1		S	525	___1	PQFDHQNS(0.995)S(0.004)GSNY(0.001)DDLTPQR	PQFDHQNSSGSNYDD	0.9947	2	7.16693e-36	236.66	176.92	236.66	-2.1535	NA	NA	34784000	22613000	15819000	2942400	NA	NA	12991000	7123700	NA	5441200
F4HUX0	ISTL1		S	525	___2	PQFDHQNS(0.995)S(0.004)GSNY(0.001)DDLTPQR	PQFDHQNSSGSNYDD	0.9947	2	7.16693e-36	236.66	176.92	236.66	-2.1535	8822100	27929000	NA	32931000	38722000	16187000	10837000	NA	1961400	11731000	17077000	6790800
F4HUX0	ISTL1		S	526	___2	FHS(0.031)MEKPQFDHQNS(0.9)S(0.912)GS(0.137)NY(0.019)DDLTPQR	QFDHQNSSGSNYDDL	0.91234	3	0.000147341	111.93	80.745	84.665	-0.085804	33350000	NA	NA	1445700	3322300	NA	11903000	NA	9712500	11731000	17077000	NA
F4HUX0	ISTL1		S	528	___2	FHS(0.038)MEKPQFDHQNS(0.753)S(0.412)GS(0.768)NY(0.029)DDLTPQR	DHQNSSGSNYDDLTP	0.768456	3	0.000488106	89.285	49.918	83.115	0.13832	NA	27929000	NA	32931000	NA	NA	NA	16041000	1961400	NA	NA	14724000
F4HUX0	ISTL1		S	540	___1	FS(0.045)S(0.955)LEKPQFDHQNS(0.259)S(0.131)GS(0.599)NY(0.011)DDLTPHR	LTPQRFSSLEKPQFD	0.954999	3	4.71325e-05	134.28	107.8	134.28	0.7873	NA	24992000	23433000	50000	50000	50000	50000	50000	50000	50000	50000	50000
F4HUX0	ISTL1		S	540	___2	FS(0.045)S(0.955)LEKPQFDHQNS(0.259)S(0.131)GS(0.599)NY(0.011)DDLTPHR	LTPQRFSSLEKPQFD	0.954999	3	4.71325e-05	134.28	107.8	134.28	0.7873	46299000	42996000	29439000	57923000	42041000	34630000	21482000	NA	1592600	31705000	NA	17102000
F4HUX0	ISTL1		S	551	___1	PQFDHQNS(0.909)S(0.079)GS(0.007)NY(0.005)DDLTPHR	PQFDHQNSSGSNYDD	0.90931	3	0.000124084	113.79	77.829	112.06	0.89672	23490000	NA	NA	15456000	32400000	10807000	10001000	8077800	NA	13521000	11507000	10876000
F4HUX0	ISTL1		S	552	___1	PQFDHQNS(0.363)S(0.628)GS(0.009)NYDDLTPHR	QFDHQNSSGSNYDDL	0.627884	3	6.51573e-05	127.3	73.579	127.3	0.73838	10236000	9023400	3952200	50000	50000	50000	50000	50000	50000	50000	50000	50000
F4HUX0	ISTL1		S	554	___2	FS(0.215)S(0.784)LEKPQFDHQNS(0.044)S(0.193)GS(0.751)NY(0.011)DDLT(0.002)PHR	DHQNSSGSNYDDLTP	0.750945	3	4.71325e-05	134.28	107.8	77.119	-0.42335	NA	NA	29439000	10186000	42041000	34630000	21482000	NA	NA	NA	25955000	NA
F4HUX0	ISTL1		S	566	___2	FPS(0.943)MEKPQFDHQNS(0.487)S(0.487)VS(0.059)S(0.022)Y(0.002)GDLPELQRPETSPLDR	LTPHRFPSMEKPQFD	0.942575	4	3.30697e-08	97.469	80.13	97.469	0.26286	11188000	11954000	10623000	50000	50000	50000	50000	50000	50000	50000	50000	50000
F4HUX0	ISTL1		S	577	___1	FPSMEKPQFDHQNS(0.888)S(0.084)VS(0.012)S(0.012)Y(0.004)GDLPELQRPETSPLDR	PQFDHQNSSVSSYGD	0.888275	3	2.53351e-09	112.9	87.629	82.503	-1.1397	70113000	71454000	63327000	11139000	40954000	40957000	38732000	28319000	22673000	19496000	27567000	15160000
F4HUX0	ISTL1		S	577	___2	FPSMEKPQFDHQNS(0.888)S(0.084)VS(0.012)S(0.012)Y(0.004)GDLPELQRPETSPLDR	PQFDHQNSSVSSYGD	0.888275	3	2.53351e-09	112.9	87.629	82.503	-1.1397	11188000	11954000	10623000	33022000	22315000	25031000	28405000	34049000	54375000	NA	20532000	22331000
F4HUX0	ISTL1		S	578	___2	PQFDHQNS(0.124)S(0.809)VS(0.619)S(0.234)Y(0.206)GDLPELQRPET(0.004)S(0.004)PLDR	QFDHQNSSVSSYGDL	0.809171	3	3.30697e-08	97.469	80.13	76.439	0.78623	50000	50000	50000	33022000	22315000	25031000	28405000	34049000	54375000	NA	20532000	22331000
F4HUX0	ISTL1		S	580	___2	FPSMEKPQFDHQNS(0.282)S(0.656)VS(0.656)S(0.303)Y(0.105)GDLPELQRPETSPLDR	DHQNSSVSSYGDLPE	0.655518	4	1.01048e-07	85.745	57.008	74.581	-0.36801	50000	50000	50000	9251400	NA	4967200	14864000	9577800	NA	NA	6411800	6961800
F4HUX0	ISTL1		S	638	___1	HDPSSGSHS(0.996)FS(0.004)DNTRPAHDS	DPSSGSHSFSDNTRP	0.995872	3	6.27996e-59	258.68	210.3	98.135	0.39908	39941000	1060100	39633000	NA	32130000	22542000	24055000	NA	NA	22456000	13760000	13821000
F4HUX0	ISTL1		Y	556	___2	FS(0.006)S(0.022)LEKPQFDHQNS(0.365)S(0.365)GS(0.481)NY(0.738)DDLT(0.023)PHR	QNSSGSNYDDLTPHR	0.737544	4	0.0103032	65.854	45.958	56.681	1.1439	10690000	5531200	6243900	6625500	5415000	4511900	50000	50000	50000	50000	50000	50000
F4HV08			S	42	___1	DHGLENLDDPFY(0.002)GS(1)S(0.998)DEDYSEAR	LDDPFYGSSDEDYSE	0.999513	2	9.10103e-40	228.65	174.35	222.75	0.59058	50000	50000	50000	50000	50000	50000	8833300	5376300	4060300	3628800	4327200	3350300
F4HV08			S	42	___2	DHGLENLDDPFY(0.002)GS(1)S(0.998)DEDYSEAR	LDDPFYGSSDEDYSE	0.999513	2	9.10103e-40	228.65	174.35	222.75	0.59058	22106000	18833000	24576000	34185000	37227000	32235000	26291000	30248000	33820000	33214000	20750000	20761000
F4HV08			S	43	___2	DHGLENLDDPFY(0.002)GS(1)S(0.998)DEDYSEAR	DDPFYGSSDEDYSEA	0.998414	2	9.10103e-40	228.65	174.35	222.75	0.59058	15321000	12411000	16445000	20614000	14425000	12768000	19254000	17246000	16203000	13798000	6592900	16922000
F4HV08			Y	40	___1	DHGLENLDDPFY(0.947)GS(0.989)S(0.063)DEDYSEAR	ENLDDPFYGSSDEDY	0.947393	2	2.60527e-39	233.56	184.95	219.61	0.24207	50000	50000	50000	50000	50000	50000	NA	NA	8752600	7609900	6001200	NA
F4HV08			Y	40	___2	DHGLENLDDPFY(0.947)GS(0.989)S(0.063)DEDYSEAR	ENLDDPFYGSSDEDY	0.947393	2	2.60527e-39	233.56	184.95	219.61	0.24207	50000	50000	50000	50000	50000	50000	50000	50000	50000	33214000	20750000	20761000
F4HV09		Berberine bridge enzyme-like 14	T	354	___3	WIES(0.999)VLFWLS(0.988)IPPGT(0.018)APT(0.998)S(0.998)VMLNR	IPPGTAPTSVMLNRI	0.997925	3	0.016235	66.636	34.349	66.636	1.0957	NA	NA	9411200	7507700	8804100	5798700	50000	50000	50000	50000	50000	50000
F4HVH9	RAF11;RAF10		S	69	___1	TGAAS(1)FR	WRKTGAASFRHASPL	1	2	0.0142832	104.06	37.628	101.9	0.8623	2526100	4154600	3673200	1965900	NA	NA	1950200	1526100	1399200	1092100	1201000	NA
F4HVH9	RAF11		S	756	___1	AAS(1)IDNSSLK	FQAARAASIDNSSLK	0.999994	2	0.00108289	134.3	91.83	134.3	-0.1736	3510700	2998500	NA	2784500	NA	1088200	2099700	4600800	3022200	NA	1245500	NA
F4HVH9	RAF11		T	331	___1	EDAETNDAS(0.028)T(0.972)PR	AETNDASTPRGNLIQ	0.972243	2	3.84118e-11	190.34	142.22	123.68	-2.7556	10214000	6180200	20063000	50000	50000	50000	NA	7395200	NA	NA	13421000	NA
F4HVH9	RAF11		T	642	___1	HETYLT(0.024)T(0.976)NGR	KHETYLTTNGRGTPQ	0.975543	2	0.000412904	162.26	73.213	162.26	-0.055659	NA	952890	NA	3822500	NA	3649300	809690	NA	NA	3919100	2717900	NA
F4HVJ0	BPL2		S	267	___1	KEIITLDPSS(1)PK	IITLDPSSPKVPAVV	0.999806	2	3.19734e-66	269.05	182.17	247.9	0.060922	5971600	7578000	11031000	8882700	12517000	5016700	5969300	3721600	5862300	5559200	5103600	4261300
F4HVJ3	POD1	Protein POLLEN DEFECTIVE IN GUIDANCE 1	S	33	___1	S(0.08)S(0.08)S(0.838)DPIT(0.001)GNVASESPR	TSIRRSSSDPITGNV	0.838149	2	0.00253732	114.87	65.652	77.644	0.72935	3227900	3206900	4156100	5453700	5337900	NA	2801400	4614500	3991700	3166200	2605700	2586200
F4HVS6	MYOB6	Probable myosin-binding protein 6	S	226	___1	NNNSFLAPAPS(1)PR	SFLAPAPSPRVSHNK	0.999999	2	0.00380512	111.64	71.168	88.78	0.86621	599170	650260	616660	NA	NA	826230	655500	NA	NA	1021700	NA	NA
F4HVV6	NOT1		S	1258	___1	QIDLPLDVANS(0.997)PNT(0.003)DVPSK	LPLDVANSPNTDVPS	0.997401	2	5.18244e-56	259.34	188.08	163.11	-1.0193	6245100	6730200	6961400	11443000	10831000	9024100	5943700	5032300	4250000	9403800	10807000	7339000
F4HVV6	NOT1		S	1618	___2	S(1)LPT(0.036)S(0.964)ELNLAESSDAATK	SSLQFTKSLPTSELN	0.999914	2	0.00270584	120.11	68.61	120.11	0.61869	50000	50000	50000	9270400	6867600	3435600	50000	50000	50000	1706900	NA	NA
F4HVV6	NOT1		S	1622	___2	S(1)LPT(0.036)S(0.964)ELNLAESSDAATK	FTKSLPTSELNLAES	0.964091	2	0.00270584	120.11	68.61	120.11	0.61869	50000	50000	50000	9270400	6867600	3435600	50000	50000	50000	1706900	NA	NA
F4HVV6	NOT1		S	1863	___2	NPVTNTAGLS(1)DS(0.324)S(0.662)T(0.013)GNDNNDR	VTNTAGLSDSSTGND	0.999992	2	3.27841e-46	241.98	151.63	241.98	-0.15517	21055000	20933000	NA	NA	29726000	NA	NA	23949000	25612000	27453000	NA	NA
F4HVV6	NOT1		S	1866	___2	NPVT(0.018)NT(0.013)AGLS(0.969)DS(0.006)S(0.985)T(0.009)GNDNNDR	TAGLSDSSTGNDNND	0.985117	2	3.27841e-46	241.98	151.63	227.09	-0.12603	21055000	20933000	23667000	27452000	29726000	28055000	10589000	NA	25612000	27453000	34473000	NA
F4HVV6	NOT1		T	1859	___2	NPVT(0.003)NT(0.997)AGLS(0.001)DS(0.3)S(0.644)T(0.056)GNDNNDR	IRNPVTNTAGLSDSS	0.99691	2	1.57041e-18	209.73	139.17	195.55	0.78617	NA	NA	23667000	27452000	NA	28055000	10589000	NA	25612000	NA	34473000	NA
F4HVW5	VAD1	Protein VASCULAR ASSOCIATED DEATH 1, chloroplastic	S	203	___1	ARS(1)S(1)MDLANELDIPVR	GVVKRARSSMDLANE	1	3	9.31417e-09	179.5	61.642	83.106	-0.64495	10455000	7671200	14464000	7739300	11185000	NA	12638000	9149000	13387000	10251000	7601200	5675700
F4HVW5	VAD1	Protein VASCULAR ASSOCIATED DEATH 1, chloroplastic	S	203	___2	ARS(1)S(1)MDLANELDIPVR	GVVKRARSSMDLANE	1	3	9.31417e-09	179.5	61.642	83.106	-0.64495	29363000	34005000	35117000	39456000	47601000	33916000	20610000	20576000	22548000	26627000	35488000	22405000
F4HVW5	VAD1	Protein VASCULAR ASSOCIATED DEATH 1, chloroplastic	S	204	___1	ARS(1)S(1)MDLANELDIPVR	VVKRARSSMDLANEL	1	3	9.31417e-09	179.5	61.642	83.106	-0.64495	10455000	7671200	14464000	7739300	11185000	11307000	12638000	9149000	13387000	10251000	7601200	5675700
F4HVW5	VAD1	Protein VASCULAR ASSOCIATED DEATH 1, chloroplastic	S	204	___2	ARS(1)S(1)MDLANELDIPVR	VVKRARSSMDLANEL	1	3	9.31417e-09	179.5	61.642	83.106	-0.64495	29363000	34005000	35117000	39456000	47601000	33916000	20610000	20576000	22548000	26627000	35488000	22405000
F4HVW5	VAD1	Protein VASCULAR ASSOCIATED DEATH 1, chloroplastic	S	37	___1	VDSSASPEVVSDLPPS(0.836)S(0.164)PK	VVSDLPPSSPKGSPD	0.835933	2	1.34612e-43	247.44	178.42	190.46	-0.35236	5443900	7690900	11893000	8211300	9890300	NA	7123900	7392100	6033600	7018100	8568000	5317700
F4HVW5	VAD1	Protein VASCULAR ASSOCIATED DEATH 1, chloroplastic	S	37	___2	VDSSASPEVVSDLPPS(0.836)S(0.164)PK	VVSDLPPSSPKGSPD	0.835933	2	1.34612e-43	247.44	178.42	190.46	-0.35236	62066000	NA	NA	57671000	NA	NA	91196000	59814000	NA	51067000	32460000	NA
F4HVW5	VAD1	Protein VASCULAR ASSOCIATED DEATH 1, chloroplastic	S	37	___3	VDSSASPEVVSDLPPS(0.836)S(0.164)PK	VVSDLPPSSPKGSPD	0.835933	2	1.34612e-43	247.44	178.42	190.46	-0.35236	6914800	NA	NA	NA	17222000	NA	16559000	14722000	17580000	14458000	11356000	15156000
F4HVW5	VAD1	Protein VASCULAR ASSOCIATED DEATH 1, chloroplastic	S	38	___1	VDSSASPEVVSDLPPS(0.262)S(0.839)PKGS(0.899)PDR	VSDLPPSSPKGSPDR	0.839399	2	1.34612e-43	247.44	178.42	193.51	-0.39631	5443900	7690900	11893000	8211300	NA	7347500	NA	7392100	6033600	7018100	8568000	NA
F4HVW5	VAD1	Protein VASCULAR ASSOCIATED DEATH 1, chloroplastic	S	38	___2	VDSSASPEVVSDLPPS(0.262)S(0.839)PKGS(0.899)PDR	VSDLPPSSPKGSPDR	0.839399	2	1.34612e-43	247.44	178.42	193.51	-0.39631	10206000	16167000	15971000	14547000	13996000	11526000	12002000	12906000	18242000	12456000	12271000	13114000
F4HVW5	VAD1	Protein VASCULAR ASSOCIATED DEATH 1, chloroplastic	S	38	___3	VDSSASPEVVSDLPPS(0.262)S(0.839)PKGS(0.899)PDR	VSDLPPSSPKGSPDR	0.839399	2	1.34612e-43	247.44	178.42	193.51	-0.39631	23029000	23181000	NA	NA	17222000	NA	16559000	14722000	17580000	14458000	11356000	15156000
F4HVW5	VAD1	Protein VASCULAR ASSOCIATED DEATH 1, chloroplastic	S	42	___1	GS(1)PDRHDPSTSSPSPSR	PPSSPKGSPDRHDPS	0.999999	2	1.54903e-22	201.95	134.74	118.71	-0.081746	2401500	3463100	3781100	3500400	4138100	2866600	2675000	1516700	1744800	2723300	2345700	NA
F4HVW5	VAD1	Protein VASCULAR ASSOCIATED DEATH 1, chloroplastic	S	42	___2	GS(1)PDRHDPSTSSPSPSR	PPSSPKGSPDRHDPS	0.999999	2	1.54903e-22	201.95	134.74	118.71	-0.081746	10206000	16167000	15971000	14547000	13996000	11526000	12002000	12906000	18242000	12456000	12271000	13114000
F4HVW5	VAD1	Protein VASCULAR ASSOCIATED DEATH 1, chloroplastic	S	42	___3	GS(1)PDRHDPSTSSPSPSR	PPSSPKGSPDRHDPS	0.999999	2	1.54903e-22	201.95	134.74	118.71	-0.081746	6914800	23181000	16515000	NA	17222000	12663000	16559000	NA	17580000	NA	NA	15156000
F4HVW5	VAD1	Protein VASCULAR ASSOCIATED DEATH 1, chloroplastic	S	52	___2	HDPS(0.013)T(0.009)S(0.394)S(0.584)PS(0.761)PS(0.239)R	RHDPSTSSPSPSRGG	0.584213	2	2.82931e-08	184.98	151.01	123.28	-0.022221	2661400	3425200	2677500	4279100	2740200	NA	3736100	NA	3557500	NA	1860500	1754100
F4HVW5	VAD1	Protein VASCULAR ASSOCIATED DEATH 1, chloroplastic	S	54	___1	HDPST(0.001)S(0.001)S(0.001)PS(0.993)PS(0.004)R	DPSTSSPSPSRGGDN	0.993222	2	9.4951e-08	178.22	135.5	140.01	2.5284	10468000	11254000	15699000	NA	13027000	7634900	9025700	8050000	NA	50000	50000	50000
F4HVW5	VAD1	Protein VASCULAR ASSOCIATED DEATH 1, chloroplastic	S	54	___2	HDPST(0.001)S(0.001)S(0.001)PS(0.993)PS(0.004)R	DPSTSSPSPSRGGDN	0.993222	2	9.4951e-08	178.22	135.5	140.01	2.5284	2661400	3425200	2677500	4279100	2740200	1864300	3736100	1289100	3557500	1813600	1860500	1754100
F4HVZ5	CSU2	Protein COP1 SUPPRESSOR 2	S	11	___1	KRS(1)FEEEEEDNDVNK	KRNFRKRSFEEEEED	1	3	2.03652e-15	204.78	157.82	137.99	1.8059	9078200	9585600	18541000	21553000	16423000	12788000	6659200	8538600	6570200	8284200	5940800	10382000
F4HVZ5	CSU2	Protein COP1 SUPPRESSOR 2	T	242	___1	GGPQADGEAAKPS(0.065)T(0.586)S(0.32)S(0.02)S(0.007)T(0.001)NNNADSGK	GEAAKPSTSSSTNNN	0.586319	2	1.43693e-05	148.36	91.311	148.36	-0.16946	50000	50000	50000	50000	50000	50000	50000	50000	50000	5698000	NA	2691100
F4HW51	ATRX	Protein CHROMATIN REMODELING 20	S	1065	___2	GSIVDIPDDCS(1)S(1)DENIDYNMVTGEK	VDIPDDCSSDENIDY	0.999825	2	0.000766355	93.181	64.83	93.181	2.4699	9385000	10697000	7979200	11173000	7288100	7136600	14194000	10150000	11151000	7463600	7563400	8361400
F4HW51	ATRX	Protein CHROMATIN REMODELING 20	S	1066	___2	GSIVDIPDDCS(1)S(1)DENIDYNMVTGEK	DIPDDCSSDENIDYN	0.999825	2	0.000766355	93.181	64.83	93.181	2.4699	9385000	10697000	7979200	11173000	7288100	7136600	14194000	10150000	11151000	7463600	7563400	8361400
F4HW51	ATRX	Protein CHROMATIN REMODELING 20	Y	1072	___3	GS(0.014)IVDIPDDCS(0.495)S(0.495)DENIDY(0.999)NMVT(0.998)GEKQRT(0.999)MNDLQDK	SSDENIDYNMVTGEK	0.99863	4	0.0360411	42.393	26.795	42.393	2.5301	1350000000	1730400000	1502400000	1345600000	1313200000	659170000	1465200000	7239400	23713000	7020400	10026000	NA
F4HW65		Protein STICHEL-like 1	S	1046	___1	MEHCPVS(0.978)PS(0.021)LLHNSNFTNNK	RMEHCPVSPSLLHNS	0.97846	3	0.0140324	75.564	39.35	75.564	-1.7776	2914400	1980200	2071800	4257500	NA	2819500	2845200	2600400	NA	1947500	NA	1561700
F4HW65		Protein STICHEL-like 1	S	1066	___1	DNLGY(0.003)ES(0.989)ES(0.008)GR	KDNLGYESESGRGVC	0.988981	2	0.000513139	143.55	97.657	104.41	0.83235	NA	1848400	2271900	2492600	NA	NA	1708100	2204300	2007100	1940800	1972200	2169000
F4HW65	STI	Protein STICHEL-like 1;Protein STICHEL	S	304	___2	S(1)CCSPS(0.064)FS(0.936)DTLR	KHRGGCRSCCSPSFS	0.999951	2	0.000395802	153	106.2	153	-0.0902	1855800	1756100	2246900	2766900	1076600	1649200	1837800	NA	2052800	1205300	NA	1131800
F4HW65	STI	Protein STICHEL-like 1;Protein STICHEL	S	311	___2	S(0.749)CCS(0.252)PS(0.048)FS(0.938)DT(0.013)LR	SCCSPSFSDTLRRKG	0.938092	2	0.000395802	153	106.2	88.706	-0.93329	1855800	1756100	2246900	2766900	1076600	1649200	1837800	NA	2052800	1205300	1324700	1131800
F4HWB0			S	465	___1	S(1)PNQHIR	WGPPPSRSPNQHIRH	1	2	0.0114796	109.71	65.945	106.68	0.15955	50000	50000	50000	2063400	4185500	6007400	9714600	1151400	18814000	53587000	38664000	18370000
F4HWC3			S	124	___1	SELES(0.997)T(0.003)DDGPEEVVEIPK	LEKSELESTDDGPEE	0.996517	2	4.42978e-104	298.1	234.21	298.1	-0.20568	22962000	NA	43649000	30010000	33111000	20114000	24476000	NA	27851000	24930000	22354000	19524000
F4HWC3			S	199	___1	NNVEEPEVEIES(1)DS(1)ET(1)DVEGHQGDKIEAQEK	EPEVEIESDSETDVE	1	3	1.29222e-104	284.98	225.74	75.018	0.25199	10035000	8188500	12595000	7779700	9850800	9039600	13766000	9762300	13469000	7141300	7060600	NA
F4HWC3			S	199	___2	NNVEEPEVEIES(1)DS(1)ET(1)DVEGHQGDKIEAQEK	EPEVEIESDSETDVE	1	3	1.29222e-104	284.98	225.74	75.018	0.25199	116500000	138610000	124010000	123850000	127290000	114920000	129570000	142770000	176600000	147360000	121130000	204620000
F4HWC3			S	199	___3	NNVEEPEVEIES(1)DS(1)ET(1)DVEGHQGDKIEAQEK	EPEVEIESDSETDVE	1	3	1.29222e-104	284.98	225.74	75.018	0.25199	11005000	18243000	25197000	36721000	42587000	30172000	21926000	27544000	34314000	32471000	33592000	49909000
F4HWC3			S	201	___2	NNVEEPEVEIES(1)DS(1)ET(1)DVEGHQGDKIEAQEK	EVEIESDSETDVEGH	1	3	8.42985e-58	240.94	195.58	75.018	0.25199	26299000	26090000	25754000	26312000	27377000	21211000	24945000	28820000	37034000	28732000	21954000	33072000
F4HWC3			S	201	___3	NNVEEPEVEIES(1)DS(1)ET(1)DVEGHQGDKIEAQEK	EVEIESDSETDVEGH	1	3	8.42985e-58	240.94	195.58	75.018	0.25199	11005000	18243000	25197000	36721000	42587000	30172000	21926000	27544000	34314000	32471000	33592000	49909000
F4HWC3			S	383	___1	DSVVENGNS(0.01)KS(0.642)ES(0.063)EDS(0.286)K	VENGNSKSESEDSKM	0.641689	2	1.29247e-05	148.33	80.154	148.33	-0.086757	1604300	3146800	1847000	NA	NA	2715700	2917600	2167500	NA	50000	50000	50000
F4HWC3			S	392	___2	MQS(0.935)EIGAVDDGS(0.557)VS(0.277)DGS(0.112)INT(0.112)HPES(0.005)QDAS(0.001)DPTCDQGGK	SEDSKMQSEIGAVDD	0.935227	3	1.57965e-08	85.242	54.387	59.093	0.56588	4129000	4272300	40602000	9481500	11539000	10649000	NA	NA	8494300	50000	50000	50000
F4HWC3			S	401	___2	MQS(0.187)EIGAVDDGS(0.964)VS(0.916)DGS(0.844)INT(0.086)HPES(0.003)QDAS(0.001)DPTCDQGGK	IGAVDDGSVSDGSIN	0.963506	3	1.19687e-10	135.72	102.23	87.566	0.66679	38910000	42588000	40602000	39284000	11539000	10649000	47259000	37792000	53186000	31250000	26577000	NA
F4HWC3			S	401	___3	MQS(0.187)EIGAVDDGS(0.964)VS(0.916)DGS(0.844)INT(0.086)HPES(0.003)QDAS(0.001)DPTCDQGGK	IGAVDDGSVSDGSIN	0.963506	3	1.19687e-10	135.72	102.23	87.566	0.66679	NA	NA	8772100	NA	5431400	NA	18877000	13533000	21536000	5878600	10252000	15644000
F4HWC3			S	403	___2	MQS(0.187)EIGAVDDGS(0.964)VS(0.916)DGS(0.844)INT(0.086)HPES(0.003)QDAS(0.001)DPTCDQGGK	AVDDGSVSDGSINTH	0.91614	3	6.74766e-10	119.41	86.126	87.566	0.66679	NA	42588000	NA	39284000	40711000	NA	47259000	37792000	53186000	31250000	26577000	NA
F4HWC3			S	403	___3	MQS(0.187)EIGAVDDGS(0.964)VS(0.916)DGS(0.844)INT(0.086)HPES(0.003)QDAS(0.001)DPTCDQGGK	AVDDGSVSDGSINTH	0.91614	3	6.74766e-10	119.41	86.126	87.566	0.66679	NA	NA	8772100	NA	5431400	5100300	18877000	13533000	21536000	5878600	10252000	15644000
F4HWC3			S	406	___1	MQSEIGAVDDGS(0.736)VS(0.736)DGS(0.979)INT(0.548)HPES(0.001)QDASDPTCDQGGK	DGSVSDGSINTHPES	0.978537	3	6.74766e-10	119.41	86.126	102.4	0.38106	NA	47703000	62787000	NA	128950000	NA	NA	42188000	51804000	NA	70152000	NA
F4HWC3			S	406	___2	MQSEIGAVDDGS(0.736)VS(0.736)DGS(0.979)INT(0.548)HPES(0.001)QDASDPTCDQGGK	DGSVSDGSINTHPES	0.978537	3	6.74766e-10	119.41	86.126	102.4	0.38106	NA	42588000	NA	39284000	40711000	NA	47259000	37792000	53186000	31250000	26577000	NA
F4HWC3			S	406	___3	MQSEIGAVDDGS(0.736)VS(0.736)DGS(0.979)INT(0.548)HPES(0.001)QDASDPTCDQGGK	DGSVSDGSINTHPES	0.978537	3	6.74766e-10	119.41	86.126	102.4	0.38106	NA	NA	8772100	NA	5431400	5100300	18877000	13533000	21536000	5878600	10252000	15644000
F4HWC3			S	870	___1	VKS(0.999)AAS(0.001)VDDIDSR	SMISRVKSAASVDDI	0.998922	2	0.0131301	108.66	53.573	108.66	-0.177	50000	50000	50000	2719300	2692500	NA	50000	50000	50000	931590	NA	NA
F4HWC3			T	203	___2	NNVEEPEVEIES(1)DS(1)ET(1)DVEGHQGDKIEAQEK	EIESDSETDVEGHQG	1	3	1.62935e-16	180.03	125.84	75.018	0.25199	23973000	18723000	20726000	16960000	14861000	12093000	16536000	18086000	23651000	15155000	12762000	NA
F4HWC3			T	203	___3	NNVEEPEVEIES(1)DS(1)ET(1)DVEGHQGDKIEAQEK	EIESDSETDVEGHQG	1	3	1.62935e-16	180.03	125.84	75.018	0.25199	11005000	18243000	25197000	36721000	42587000	30172000	21926000	27544000	34314000	32471000	33592000	49909000
F4HWC3			T	409	___3	MQS(0.062)EIGAVDDGS(0.366)VS(0.749)DGS(0.885)INT(0.888)HPES(0.039)QDAS(0.01)DPT(0.001)CDQGGK	VSDGSINTHPESQDA	0.88812	3	1.1655e-09	116.13	95.842	77.464	1.2161	50000	50000	50000	NA	5431400	5100300	NA	13533000	16289000	4417400	5051000	15644000
F4HWD0		DUF547 domain-containing protein	S	233	___1	INSCLQASPS(0.008)S(0.928)PS(0.046)S(0.015)VS(0.003)SK	CLQASPSSPSSVSSK	0.92793	2	1.25182e-10	192.72	139.32	155.94	1.116	6291700	6434900	NA	NA	7748800	4724500	4859800	5901100	5288000	4011600	7026300	NA
F4HWD5			S	343	___1	LNGNGQEHDHSSTS(1)PK	EHDHSSTSPKSDEAS	0.999999	2	6.14131e-53	252.01	207.88	244	0.079411	NA	NA	14402000	20935000	23985000	17880000	11236000	9415400	6798100	20641000	21341000	NA
F4HWD5			S	346	___2	LNGNGQEHDHS(0.013)S(0.037)T(0.035)S(0.93)PKS(0.973)DEAS(0.012)R	HSSTSPKSDEASRST	0.972926	3	0.0134198	70.704	33.273	63.936	-0.91783	NA	3904000	3485300	3885100	3378000	NA	NA	NA	5339500	50000	50000	50000
F4HWE6	SEC5B	Exocyst complex component SEC5B	S	179	___1	VVLTSLQS(1)FPR	VVLTSLQSFPRGMEC	0.999999	2	1.75716e-11	196.02	144.41	187.78	0.022699	4813400	5945900	8017300	3055100	5941700	2960500	4823100	4725300	3668200	2799500	4055300	NA
F4HWE6	SEC5B	Exocyst complex component SEC5B	S	75	___3	KPS(0.009)MDEDDES(0.998)EVELLS(0.996)IS(0.998)S(0.999)GDEDEGNDR	SMDEDDESEVELLSI	0.997781	3	9.1935e-05	127.02	92.373	60.627	1.0154	NA	33498000	36616000	32474000	33990000	18874000	37900000	42478000	41739000	27689000	31186000	28312000
F4HWE6	SEC5B	Exocyst complex component SEC5B	S	81	___3	KPS(0.01)MDEDDES(0.99)EVELLS(1)IS(1)S(1)GDEDEGNDR	ESEVELLSISSGDED	1	3	9.1935e-05	127.02	92.373	127.02	0.71947	NA	33498000	36616000	32474000	33990000	18874000	37900000	NA	41739000	27689000	31186000	28312000
F4HWE6	SEC5B	Exocyst complex component SEC5B	S	83	___3	KPS(0.01)MDEDDES(0.99)EVELLS(1)IS(1)S(1)GDEDEGNDR	EVELLSISSGDEDEG	1	3	9.1935e-05	127.02	92.373	127.02	0.71947	NA	33498000	36616000	32474000	33990000	18874000	37900000	42478000	41739000	27689000	31186000	28312000
F4HWE6	SEC5B	Exocyst complex component SEC5B	S	84	___3	KPS(0.01)MDEDDES(0.99)EVELLS(1)IS(1)S(1)GDEDEGNDR	VELLSISSGDEDEGN	1	3	9.1935e-05	127.02	92.373	127.02	0.71947	NA	33498000	36616000	32474000	33990000	18874000	37900000	42478000	41739000	27689000	31186000	28312000
F4HWL3	RLP4	Receptor-like protein 4	S	604	___1	THVSHDIQMS(1)R	VSHDIQMSRHGHNNH	1	2	0.0062383	106.79	72.284	106.79	0.19247	NA	NA	4768300	6792600	NA	NA	NA	4576800	NA	8790200	6949600	2807200
F4HWL3	RLP4	Receptor-like protein 4	Y	18	___3	MLRFILAS(0.26)LLLS(0.247)S(0.765)FS(0.905)LY(0.93)S(0.947)S(0.947)LAR	LLSSFSLYSSLARPA	0.930395	3	0.0562324	50.883	19.133	50.883	0.93002	12119000	7048100	9891500	8757000	12518000	11615000	7336000	8956100	11037000	9369100	11321000	NA
F4HX15	PLA1	Phospholipase A I	S	1003	___2	TVMS(1)PPS(0.053)S(0.947)PPR	HVGKTVMSPPSSPPR	1	2	0.00120722	129.76	88.644	129.76	-0.27997	20483000	21704000	18294000	27875000	32418000	15894000	8659700	19361000	17520000	18983000	18095000	20959000
F4HX15	PLA1	Phospholipase A I	S	1006	___2	T(0.012)VMS(0.988)PPS(0.883)S(0.117)PPR	KTVMSPPSSPPRQRQ	0.882679	2	0.0039347	111.31	78.746	110.15	-0.17507	3990900	1209100	4836400	NA	NA	4413100	3987500	NA	3763300	4973700	4875600	4981700
F4HX15	PLA1	Phospholipase A I	S	1007	___2	TVMS(1)PPS(0.053)S(0.947)PPR	TVMSPPSSPPRQRQL	0.946677	2	0.00120722	129.76	88.644	129.76	-0.27997	20483000	NA	18294000	27875000	NA	15894000	8659700	19361000	17520000	18983000	18095000	20959000
F4HX15	PLA1	Phospholipase A I	S	1201	___1	AVIGPSNEPQETPLITSQGS(0.911)S(0.087)EY(0.002)NIGDQNGK	PLITSQGSSEYNIGD	0.910724	3	1.00015e-14	162.68	128.77	144.39	-0.42043	NA	7696500	10729000	12919000	15780000	8306400	8177600	9190600	9503800	NA	8989400	6472500
F4HXK4			S	197	___2	Y(0.126)QILES(0.696)EEDT(0.133)LS(0.222)S(0.823)EEEDHGLEEEEQQQHIA	LRYQILESEEDTLSS	0.696232	3	0.00330538	61.109	48.214	61.109	1.5619	10810000	12323000	13324000	13392000	13129000	NA	NA	12707000	10406000	NA	9754400	11624000
F4HXK4			S	204	___2	Y(0.126)QILES(0.696)EEDT(0.133)LS(0.222)S(0.823)EEEDHGLEEEEQQQHIA	SEEDTLSSEEEDHGL	0.823302	3	0.00330538	61.109	48.214	61.109	1.5619	10810000	12323000	13324000	13392000	13129000	15101000	NA	12707000	10406000	10803000	9754400	11624000
F4HXQ7	MYOB1	Myosin-binding protein 1	S	1007	___1	VTEMDS(0.945)PS(0.052)EGMS(0.002)NK	EKVTEMDSPSEGMSN	0.945455	2	0.000656274	134.37	66.341	97.223	0.71854	NA	NA	2856900	3928100	4878300	3347600	NA	1139800	1019900	1301400	2649100	1630800
F4HXQ7	MYOB1	Myosin-binding protein 1	S	190	___1	KS(1)VS(1)FNHLPDVGYTELK	SAPKKSVSFNHLPDV	1	2	2.86007e-31	236.68	165.36	100.27	-0.46164	24213000	44052000	61829000	42264000	55937000	35354000	34039000	22413000	NA	20688000	25949000	23106000
F4HXQ7	MYOB1	Myosin-binding protein 1	S	190	___2	KS(1)VS(1)FNHLPDVGYTELK	SAPKKSVSFNHLPDV	1	2	2.86007e-31	236.68	165.36	100.27	-0.46164	2383500	NA	NA	NA	10030000	7074300	50000	50000	50000	NA	3796300	NA
F4HXQ7	MYOB1	Myosin-binding protein 1	S	206	___2	IHS(1)DT(1)ES(1)EAVFS(0.903)DT(0.097)EPK	YTELKIHSDTESEAV	1	2	6.30014e-41	238.88	182.17	142.55	0.31533	7561600	13195000	12191000	7368200	7900100	6463500	14447000	9282600	9357500	9104600	6961400	11408000
F4HXQ7	MYOB1	Myosin-binding protein 1	S	206	___3	IHS(1)DT(1)ES(1)EAVFS(0.903)DT(0.097)EPK	YTELKIHSDTESEAV	1	2	6.30014e-41	238.88	182.17	142.55	0.31533	26879000	32730000	32998000	32345000	35027000	25037000	40598000	30707000	29508000	26159000	25271000	45402000
F4HXQ7	MYOB1	Myosin-binding protein 1	S	210	___2	IHS(1)DT(1)ES(1)EAVFS(0.903)DT(0.097)EPK	KIHSDTESEAVFSDT	1	2	3.64319e-10	192.72	155.29	142.55	0.31533	7561600	13195000	12191000	7368200	7245700	6463500	NA	7823200	1571300	9104600	6961400	NA
F4HXQ7	MYOB1	Myosin-binding protein 1	S	210	___3	IHS(1)DT(1)ES(1)EAVFS(0.903)DT(0.097)EPK	KIHSDTESEAVFSDT	1	2	3.64319e-10	192.72	155.29	142.55	0.31533	9224600	11289000	12954000	26198000	26997000	16971000	11402000	11623000	8664900	23508000	21829000	22118000
F4HXQ7	MYOB1	Myosin-binding protein 1	S	215	___2	IHS(0.998)DT(0.046)ES(0.956)EAVFS(0.988)DT(0.012)EPK	TESEAVFSDTEPKQE	0.988271	2	6.30014e-41	238.88	182.17	123.58	0.88132	4528100	2328600	NA	NA	7900100	6402500	NA	9282600	9357500	8536300	6202300	NA
F4HXQ7	MYOB1	Myosin-binding protein 1	S	215	___3	IHS(0.998)DT(0.046)ES(0.956)EAVFS(0.988)DT(0.012)EPK	TESEAVFSDTEPKQE	0.988271	2	6.30014e-41	238.88	182.17	123.58	0.88132	9224600	11289000	12954000	26198000	26997000	16971000	11402000	11623000	8664900	23508000	21829000	22118000
F4HXQ7	MYOB1	Myosin-binding protein 1	S	273	___3	IHS(1)DT(1)ES(1)EAVFS(1)EDECVVLKDEDHK	YTELKIHSDTESEAV	1	3	5.52261e-05	136.8	111.19	134.74	0.4228	12046000	10891000	10180000	15584000	11977000	8916000	8593900	6770900	7997800	10117000	12194000	10420000
F4HXQ7	MYOB1	Myosin-binding protein 1	S	277	___3	IHS(1)DT(1)ES(1)EAVFS(1)EDECVVLKDEDHK	KIHSDTESEAVFSED	1	3	5.52261e-05	136.8	111.19	134.74	0.4228	12046000	10891000	10180000	15584000	11977000	8916000	8593900	6770900	7997800	10117000	12194000	10420000
F4HXQ7	MYOB1	Myosin-binding protein 1	S	282	___3	IHS(1)DT(1)ES(1)EAVFS(1)EDECVVLKDEDHK	TESEAVFSEDECVVL	1	3	5.52261e-05	136.8	111.19	134.74	0.4228	12046000	10891000	10180000	15584000	11977000	8916000	8593900	6770900	7997800	10117000	12194000	10420000
F4HXQ7	MYOB1	Myosin-binding protein 1	S	825	___1	ALLTQIS(0.999)AS(0.001)R	KALLTQISASRGIEF	0.99887	2	8.37231e-05	166.29	94.195	139.31	0.63941	5141900	NA	6415900	4142900	NA	2438300	4645800	3883700	3537200	2899300	NA	NA
F4HXQ7	MYOB1	Myosin-binding protein 1	S	872	___1	NES(1)NLS(1)LEGVSVTEIEGESEGDR	RMLERNESNLSLEGV	1	2	1.38879e-207	342.02	257.59	205.25	-0.67077	40335000	41901000	48609000	26385000	30886000	19269000	33719000	31675000	33120000	23632000	23318000	14492000
F4HXQ7	MYOB1	Myosin-binding protein 1	S	872	___2	NES(1)NLS(1)LEGVSVTEIEGESEGDR	RMLERNESNLSLEGV	1	2	1.38879e-207	342.02	257.59	205.25	-0.67077	25890000	NA	NA	NA	NA	26294000	NA	13353000	20719000	23604000	36115000	22905000
F4HXQ7	MYOB1	Myosin-binding protein 1	S	875	___2	NES(1)NLS(1)LEGVSVTEIEGESEGDR	ERNESNLSLEGVSVT	1	2	1.97298e-22	205.25	144.9	205.25	-0.67077	25890000	NA	NA	NA	NA	26294000	NA	13353000	20719000	23604000	36115000	22905000
F4HXQ7	MYOB1	Myosin-binding protein 1	T	208	___2	IHS(1)DT(1)ES(1)EAVFS(0.903)DT(0.097)EPK	ELKIHSDTESEAVFS	1	2	0.000839447	169.06	124.96	142.55	0.31533	50000	50000	50000	2761200	3916800	3105100	50000	50000	50000	2954900	1983500	4371500
F4HXQ7	MYOB1	Myosin-binding protein 1	T	208	___3	IHS(1)DT(1)ES(1)EAVFS(0.903)DT(0.097)EPK	ELKIHSDTESEAVFS	1	2	0.000839447	169.06	124.96	142.55	0.31533	7158900	7372100	6380800	14895000	15628000	9306000	5215200	4712300	6792000	9406300	7195800	45402000
F4HXQ7	MYOB1	Myosin-binding protein 1	T	217	___3	IHS(1)DT(1)ES(0.001)EAVFS(0.066)DT(0.934)EPK	SEAVFSDTEPKQESS	0.933953	2	0.000105053	169.06	124.96	147.84	0.91122	26879000	7372100	32998000	14895000	15628000	9306000	40598000	4712300	22716000	NA	18075000	13272000
F4HXQ7	MYOB1	Myosin-binding protein 1	T	275	___3	IHS(1)DT(1)ES(1)EAVFS(1)EDECVVLKDEDHK	ELKIHSDTESEAVFS	1	3	5.52261e-05	136.8	111.19	134.74	0.4228	12046000	10891000	10180000	15584000	11977000	8916000	8593900	6770900	7997800	10117000	12194000	10420000
F4HXV6	NUP155	Nuclear pore complex protein NUP155	S	457	___1	DSSVHSQAGSSSGPS(0.005)S(0.995)R	GSSSGPSSRSSRALR	0.99515	2	0.000200058	145.82	55.827	94.61	0.17299	NA	1978700	NA	8066000	8435400	6662600	NA	1954500	972550	6185000	4480000	6995100
F4HXV6	NUP155	Nuclear pore complex protein NUP155	S	765	___1	NLFGAYSNGGES(1)ANK	AYSNGGESANKRQRL	0.999999	2	1.92698e-10	194.67	114.2	152.68	0.49335	3519900	3046000	3410300	2213500	2879600	2445500	3990500	2341700	4088700	1939700	1770900	NA
F4HXZ1	BRO1	Vacuolar-sorting protein BRO1	S	336	___1	VPS(0.996)PS(0.004)SLSPLPAFSMVK	VYLMRVPSPSSLSPL	0.995713	2	0.0100705	97.291	61.795	97.291	0.74296	4555300	10114000	9159600	7982500	7830900	8666400	5594600	4761200	5117800	4428300	4698400	3141100
F4HXZ8			S	18	___1	S(1)GDFDLESGGTIR	AFHAYSRSGDFDLES	1	2	3.60943e-08	184.11	104.36	184.11	0.11293	2751000	3497300	3535900	4532900	4548500	3152500	2181600	2663200	2842100	3156400	3354400	4229000
F4HY32	ATEH2		S	1075	___2	S(0.024)Y(0.02)FDDS(0.955)VPS(0.494)T(0.494)PAY(0.012)S(0.001)T(0.001)SDFGGKPFASETPR	KKSYFDDSVPSTPAY	0.954803	3	3.58066e-05	132.33	98.206	101.58	4.0433	13089000	21520000	21428000	14045000	16809000	14093000	20124000	19086000	11622000	15636000	10143000	NA
F4HY32	ATEH2		S	1078	___2	S(0.074)Y(0.06)FDDS(0.854)VPS(0.506)T(0.506)PAYSTSDFGGKPFASETPR	YFDDSVPSTPAYSTS	0.505621	3	3.58066e-05	132.33	98.206	132.24	1.1867	50000	50000	50000	NA	16809000	14093000	50000	50000	50000	15636000	NA	NA
F4HY32	ATEH2		S	1094	___2	S(0.007)Y(0.007)FDDS(0.85)VPS(0.063)T(0.073)PAYSTS(0.002)DFGGKPFAS(0.647)ET(0.35)PR	FGGKPFASETPRSDN	0.646996	3	0.000133613	117.8	89.392	117.8	2.0242	NA	21520000	21428000	50000	50000	50000	20124000	19086000	NA	50000	50000	50000
F4HY32	ATEH2		S	1113	___1	SPFMFDS(1)VPS(0.5)T(0.5)PAAHDDFSNNSFSR	RSPFMFDSVPSTPAA	0.999732	3	5.10347e-18	186.13	147.61	129.2	0.71419	NA	2819100	NA	6285800	6504500	2600700	NA	1712600	NA	NA	2808700	NA
F4HY32	ATEH2		S	1113	___2	SPFMFDS(1)VPS(0.5)T(0.5)PAAHDDFSNNSFSR	RSPFMFDSVPSTPAA	0.999732	3	5.10347e-18	186.13	147.61	129.2	0.71419	12655000	18807000	16558000	27001000	22916000	17213000	21057000	16334000	17244000	18468000	20423000	20176000
F4HY32	ATEH2		S	1116	___2	S(0.006)PFMFDS(0.994)VPS(0.948)T(0.052)PAAHDDFSNNSFSR	FMFDSVPSTPAAHDD	0.948492	3	5.10347e-18	186.13	147.61	123.38	0.13794	50000	50000	50000	50000	50000	50000	NA	16334000	NA	18468000	NA	20176000
F4HY32	ATEH2		S	1128	___1	SPFMFDSVPSTPAAHDDFS(0.001)NNS(0.835)FS(0.163)R	HDDFSNNSFSRFDSF	0.835492	3	9.87017e-12	164.99	131.83	164.99	0.2856	NA	859710	NA	50000	50000	50000	50000	50000	50000	7350100	10060000	NA
F4HY32	ATEH2		S	1134	___1	FDS(1)FNS(1)NNNDAFSLSR	NSFSRFDSFNSNNND	1	2	2.38474e-243	366.63	213.63	221.34	0.12838	355120000	393700000	434660000	690120000	523930000	532180000	448300000	391430000	501850000	503870000	409020000	566250000
F4HY32	ATEH2		S	1134	___2	FDS(1)FNS(1)NNNDAFSLSR	NSFSRFDSFNSNNND	1	2	2.38474e-243	366.63	213.63	221.34	0.12838	29977000	36664000	35059000	59612000	67952000	54781000	60836000	40085000	51022000	70051000	46417000	60546000
F4HY32	ATEH2		S	1137	___2	FDS(1)FNS(1)NNNDAFSLSR	SRFDSFNSNNNDAFS	1	2	1.22909e-52	252.37	179.94	221.34	0.12838	29977000	36664000	35059000	59612000	67952000	54781000	60836000	40085000	51022000	70051000	46417000	60546000
F4HY32	ATEH2		S	1146	___2	FDS(1)FNSNNNDAFS(0.004)LS(0.996)R	NNDAFSLSRTDSMRS	0.995869	2	2.92758e-22	216.32	128.65	124.2	0.99299	50000	50000	50000	NA	3049700	1737000	883880	1650500	1189200	3031100	2144900	3202000
F4HY32	ATEH2		S	1150	___2	T(0.027)DS(0.971)MRS(0.782)T(0.178)S(0.041)EPDPFASR	FSLSRTDSMRSTSEP	0.971362	2	0.000641385	125.96	50.197	125.96	-1.2621	NA	105030000	108160000	164500000	171730000	131430000	131300000	128750000	152250000	154670000	135180000	175040000
F4HY32	ATEH2		S	1153	___1	T(0.162)DS(0.838)MRS(0.885)T(0.079)S(0.036)EPDPFASR	SRTDSMRSTSEPDPF	0.885158	2	0.000625001	140.11	69.384	105.01	-1.5488	50000	50000	50000	NA	NA	5479600	NA	2979900	3111300	50000	50000	50000
F4HY32	ATEH2		S	1153	___2	T(0.162)DS(0.838)MRS(0.885)T(0.079)S(0.036)EPDPFASR	SRTDSMRSTSEPDPF	0.885158	2	0.000625001	140.11	69.384	105.01	-1.5488	92358000	105030000	108160000	164500000	171730000	NA	131300000	128750000	152250000	154670000	135180000	175040000
F4HY32	ATEH2		S	1166	___1	FDS(1)FNYQR	PFASRFDSFNYQRYD	0.999999	2	0.00529335	126.24	74.991	120.31	-0.5785	16475000	17702000	24978000	24859000	34399000	22492000	19867000	21327000	17656000	22567000	21736000	19984000
F4HY32	ATEH2		S	1174	___1	Y(0.035)DS(0.965)FNAQSYDSSSNNNASETPK	FNYQRYDSFNAQSYD	0.964775	3	8.87973e-182	332.96	287.04	161.51	0.44209	36866000	37482000	40557000	62560000	37188000	44216000	47778000	33045000	38260000	48333000	53329000	106360000
F4HY32	ATEH2		S	1174	___2	Y(0.035)DS(0.965)FNAQSYDSSSNNNASETPK	FNYQRYDSFNAQSYD	0.964775	3	8.87973e-182	332.96	287.04	161.51	0.44209	13546000	19963000	22849000	NA	17886000	13996000	16775000	23997000	28187000	16343000	14849000	13999000
F4HY32	ATEH2		S	1179	___1	YDSFNAQS(0.995)Y(0.001)DSS(0.001)S(0.002)NNNASETPK	YDSFNAQSYDSSSNN	0.995258	2	1.69303e-40	236.05	146.55	236.05	-0.64277	50000	50000	50000	28003000	36834000	NA	50000	50000	50000	18179000	14908000	NA
F4HY32	ATEH2		S	1201	___1	FDS(1)IGSTR	ASLTRFDSIGSTRDS	0.999999	2	0.00180011	154.01	83.755	154.01	0.1005	16218000	19262000	24844000	16682000	26574000	19124000	18658000	18052000	17006000	14971000	14117000	20795000
F4HY32	ATEH2		S	846	___1	EGEDVSFS(1)DADSK	EGEDVSFSDADSKTG	0.999778	2	4.98247e-53	258.02	195.49	229.97	0.45397	6856000	6985300	11619000	15715000	18708000	10116000	4082000	8765800	5573000	11899000	11427000	7995900
F4HY32	ATEH2		S	850	___1	EGEDVSFSDADS(1)K	VSFSDADSKTGKKQS	0.999998	2	6.34664e-23	218.45	168.41	218.45	0.48332	3527400	4924200	3687100	4015900	5178000	4627400	NA	3941700	4013900	3462700	3506300	4390900
F4HY32	ATEH2		S	858	___1	QS(0.084)S(0.568)GEEDS(0.026)EQS(0.041)EGKT(0.268)S(0.013)DVDAR	KTGKKQSSGEEDSEQ	0.568399	2	1.03226e-06	161.95	112.48	161.95	-1.3872	3935100	NA	4728700	7860900	10073000	6114100	5286600	NA	5698600	6208800	NA	NA
F4HY32	ATEH2		S	858	___2	QS(0.084)S(0.568)GEEDS(0.026)EQS(0.041)EGKT(0.268)S(0.013)DVDAR	KTGKKQSSGEEDSEQ	0.568399	2	1.03226e-06	161.95	112.48	161.95	-1.3872	1110300	NA	NA	50000	50000	50000	NA	1049900	1248700	1949600	NA	NA
F4HY32	ATEH2		S	866	___2	KQS(0.412)S(0.524)GEEDS(0.056)EQS(0.999)EGKT(0.006)S(0.002)DVDAR	GEEDSEQSEGKTSDV	0.998852	2	1.25967e-06	166.34	93.412	99.93	-0.48251	1110300	NA	NA	50000	50000	50000	989900	1049900	1248700	1949600	3051000	NA
F4HY32	ATEH2		S	895	___1	KGIEADS(0.992)S(0.008)PR	RKGIEADSSPRTKDT	0.992095	2	2.4211e-09	193.62	122.89	176.87	-0.13822	67671000	68213000	NA	NA	166900000	NA	50000	50000	50000	61428000	NA	20161000
F4HY32	ATEH2		S	896	___1	GIEADS(0.077)S(0.923)PR	KGIEADSSPRTKDTR	0.923317	2	1.13579e-19	216.91	96.283	145.46	0.12221	16927000	20422000	37273000	27107000	30167000	NA	21106000	18861000	19811000	18310000	18012000	13463000
F4HY32	ATEH2		S	904	___1	S(1)ENGHDDGESTASAGK	PRTKDTRSENGHDDG	1	2	5.60515e-41	243.37	159.5	243.37	-0.25016	1306000	1278100	2800300	4670100	4385100	2747700	2567600	1979300	1895000	3291100	2234500	1226800
F4HY32	ATEH2		S	925	___1	TVNY(0.005)DS(0.995)HDETDSVSSVNPDNGK	GKTVNYDSHDETDSV	0.995184	2	9.18985e-136	309.61	229.44	277.25	-0.47512	12324000	20319000	16387000	23748000	19580000	12438000	NA	14338000	NA	50000	50000	50000
F4HY32	ATEH2		T	1079	___2	S(0.074)Y(0.06)FDDS(0.854)VPS(0.506)T(0.506)PAYSTSDFGGKPFASETPR	FDDSVPSTPAYSTSD	0.505621	3	3.58066e-05	132.33	98.206	132.24	1.1867	50000	50000	50000	NA	16809000	14093000	NA	NA	24245000	15636000	NA	NA
F4HY32	ATEH2		T	1117	___2	SPFMFDSVPS(0.058)T(0.942)PAAHDDFSNNSFSR	MFDSVPSTPAAHDDF	0.94151	3	5.10347e-18	186.13	147.61	105.16	0.54927	12655000	18807000	16558000	27001000	22916000	17213000	21057000	16334000	17244000	18468000	20423000	20176000
F4HY32	ATEH2		T	1154	___1	T(0.074)DS(0.85)MRS(0.082)T(0.809)S(0.185)EPDPFASR	RTDSMRSTSEPDPFA	0.809265	2	0.000625001	140.11	69.384	114.06	0.069286	50000	50000	50000	NA	NA	5479600	NA	2979900	3111300	50000	50000	50000
F4HY32	ATEH2		T	1154	___2	T(0.074)DS(0.85)MRS(0.082)T(0.809)S(0.185)EPDPFASR	RTDSMRSTSEPDPFA	0.809265	2	0.000625001	140.11	69.384	114.06	0.069286	1051900	NA	NA	1091000	1337600	909800	50000	50000	50000	NA	NA	4342600
F4HY32	ATEH2		T	1191	___1	Y(0.048)DS(0.952)FNAQSYDSSSNNNAS(0.002)ET(0.997)PK	SNNNASETPKASLTR	0.997147	2	4.77879e-115	299.12	227.19	299.12	-0.033506	NA	3318200	NA	5433300	NA	NA	3749000	6798900	3236800	4486100	9178500	4403600
F4HY32	ATEH2		T	1191	___2	Y(0.048)DS(0.952)FNAQSYDSSSNNNAS(0.002)ET(0.997)PK	SNNNASETPKASLTR	0.997147	2	4.77879e-115	299.12	227.19	299.12	-0.033506	13546000	19963000	22849000	17314000	17886000	13996000	16775000	23997000	28187000	16343000	14849000	13999000
F4HY32	ATEH2		Y	1172	___1	Y(0.916)DS(0.084)FNAQSYDSSSNNNASETPK	DSFNYQRYDSFNAQS	0.916336	2	2.81952e-136	313.59	273.77	310.97	0.25416	6791900	NA	NA	459330000	471140000	413220000	NA	4252200	340760000	395300000	3533200	376240000
F4HY32	ATEH2		Y	923	___1	T(0.007)VNY(0.827)DS(0.166)HDET(0.001)DSVSSVNPDNGK	SAGKTVNYDSHDETD	0.826848	2	2.13257e-180	327.23	263.54	230.99	-0.16721	25093000	NA	NA	NA	35927000	NA	38116000	34155000	NA	NA	28617000	NA
F4HY56	RLT1	Homeobox-DDT domain protein RLT1	S	1201	___2	S(0.061)VVNHS(0.844)PT(0.076)DS(0.008)VS(0.008)PS(0.001)S(0.001)S(0.001)AISGSNSDSMETSTSIR	EKSVVNHSPTDSVSP	0.843559	3	8.01608e-08	109.08	79.147	55.059	0.37332	NA	16645000	13043000	34241000	NA	31032000	NA	9346600	10945000	23361000	NA	36729000
F4HY56	RLT1	Homeobox-DDT domain protein RLT1	S	1201	___3	S(0.061)VVNHS(0.844)PT(0.076)DS(0.008)VS(0.008)PS(0.001)S(0.001)S(0.001)AISGSNSDSMETSTSIR	EKSVVNHSPTDSVSP	0.843559	3	8.01608e-08	109.08	79.147	55.059	0.37332	NA	59363000	NA	50000	50000	50000	69901000	57887000	54552000	27052000	NA	NA
F4HY56	RLT1	Homeobox-DDT domain protein RLT1	S	1205	___3	S(0.001)VVNHS(0.066)PT(0.9)DS(0.85)VS(0.299)PS(0.148)S(0.666)S(0.07)AISGSNSDSMETSTSIR	VNHSPTDSVSPSSSA	0.849865	3	1.67835e-06	128.68	88.592	106.23	1.7393	NA	14257000	16499000	NA	8533800	7548300	18054000	NA	14923000	7395500	NA	8426700
F4HY56	RLT1	Homeobox-DDT domain protein RLT1	S	1207	___2	S(0.019)VVNHS(0.4)PT(0.568)DS(0.298)VS(0.681)PS(0.681)S(0.178)S(0.178)AISGSNSDSMETSTSIR	HSPTDSVSPSSSAIS	0.680586	3	8.01608e-08	128.68	88.592	103.99	1.4309	NA	16645000	NA	34241000	NA	NA	NA	9346600	10945000	NA	NA	36729000
F4HY56	RLT1	Homeobox-DDT domain protein RLT1	S	1207	___3	S(0.019)VVNHS(0.4)PT(0.568)DS(0.298)VS(0.681)PS(0.681)S(0.178)S(0.178)AISGSNSDSMETSTSIR	HSPTDSVSPSSSAIS	0.680586	3	8.01608e-08	128.68	88.592	103.99	1.4309	NA	NA	16499000	50000	50000	50000	NA	11469000	14923000	NA	7104500	NA
F4HY56	RLT1	Homeobox-DDT domain protein RLT1	S	1209	___3	S(0.019)VVNHS(0.4)PT(0.568)DS(0.298)VS(0.681)PS(0.681)S(0.178)S(0.178)AISGSNSDSMETSTSIR	PTDSVSPSSSAISGS	0.680586	3	1.67835e-06	128.68	88.592	103.99	1.4309	NA	NA	16499000	50000	50000	50000	NA	11469000	14923000	NA	7104500	NA
F4HY56	RLT1	Homeobox-DDT domain protein RLT1	S	153	___3	NFAS(0.554)GS(0.412)S(0.426)S(0.45)S(0.168)RAELDEY(0.823)ET(0.166)MGKPSYESR	NSRRNFASGSSSSRA	0.553837	3	0.000744479	76.471	50.668	76.471	2.745	NA	3252600	NA	NA	4167700	3355400	NA	NA	5306900	3435300	4944200	4875100
F4HY56	RLT1	Homeobox-DDT domain protein RLT1	S	321	___1	NCSTSQQDMPS(0.999)PIESAHHGDR	TSQQDMPSPIESAHH	0.999031	3	5.13747e-07	167.05	128.24	103.71	0.49978	38332000	43791000	44319000	26892000	24530000	14652000	41757000	32663000	32558000	18640000	19138000	NA
F4HY56	RLT1	Homeobox-DDT domain protein RLT1	T	1203	___3	S(0.002)VVNHS(0.067)PT(0.93)DS(0.8)VS(0.54)PS(0.537)S(0.082)S(0.041)AISGSNSDSMETSTSIR	SVVNHSPTDSVSPSS	0.930237	3	1.68119e-06	128.68	88.592	108.99	0.87974	NA	14257000	16499000	12006000	8533800	7548300	18054000	11469000	14923000	7395500	7104500	8426700
F4HY56	RLT1	Homeobox-DDT domain protein RLT1	T	1589	___2	DINEDWAAGET(1)PREMEEDWANET(1)PNR	EDWAAGETPREMEED	1	3	0.0121711	62.401	38.661	62.401	0.70053	2568300	NA	NA	NA	7357300	NA	50000	50000	50000	6680800	6287600	NA
F4HY56	RLT1	Homeobox-DDT domain protein RLT1	T	1601	___2	DINEDWAAGET(1)PREMEEDWANET(1)PNR	EEDWANETPNRMMTP	1	3	0.0121711	62.401	38.661	62.401	0.70053	2568300	NA	NA	NA	7357300	NA	50000	50000	50000	6680800	6287600	NA
F4HY56	RLT1	Homeobox-DDT domain protein RLT1	Y	165	___3	NFAS(0.554)GS(0.412)S(0.426)S(0.45)S(0.168)RAELDEY(0.823)ET(0.166)MGKPSYESR	SRAELDEYETMGKPS	0.823107	3	0.000744479	76.471	50.668	76.471	2.745	NA	3252600	NA	NA	4167700	3355400	NA	NA	5306900	3435300	4944200	4875100
F4HYA7			S	327	___1	AILS(1)DDEDASR	GSPRAILSDDEDASR	1	2	5.29098e-06	173.04	136.28	173.04	0.033216	26634000	30251000	49844000	28095000	31350000	19135000	31820000	26928000	24131000	16395000	16577000	14477000
F4HYA7			S	362	___1	SADGEEAQHGDNLGTESSGS(1)R	LGTESSGSRSSHVRV	0.999983	2	2.19148e-47	249.56	188.94	216.75	0.58657	2503100	NA	3591600	9685400	7326900	7013900	2457300	NA	1763400	6829100	NA	7438700
F4HYA7			S	880	___1	LMNY(0.002)AS(0.998)GR	NKLMNYASGRWNPLV	0.997606	2	0.00939994	109.83	64.849	82.831	-0.52326	10702000	9957000	12857000	5640700	5316100	2718700	9926600	8199300	8476500	3943400	3973100	4857500
F4HYG2	IRE3	Probable serine/threonine protein kinase IRE3	S	214	___1	VSPTISGPEGSAEVCTPENSY(0.001)DLDDPKES(0.81)DS(0.188)PR	DLDDPKESDSPRYQA	0.81043	3	4.09323e-06	86.47	66.59	86.47	0.19932	50000	50000	50000	11197000	NA	NA	50000	50000	50000	5416800	8523700	NA
F4HYG2	IRE3	Probable serine/threonine protein kinase IRE3	S	216	___1	VSPTISGPEGSAEVCTPENSYDLDDPKES(0.068)DS(0.932)PR	DDPKESDSPRYQALL	0.931563	3	1.84472e-05	82.051	44.128	82.051	-0.52989	NA	NA	19970000	50000	50000	50000	15180000	11156000	NA	50000	50000	50000
F4HYG2	IRE3	Probable serine/threonine protein kinase IRE3	S	613	___1	DSLAAVES(1)PEGMK	DSLAAVESPEGMKIS	1	2	0.00107153	133.16	91.995	128.76	0.98939	2521100	3233800	5017100	2809900	2791800	1892600	3195600	3564900	2797400	1652800	NA	2783800
F4HYJ7		DExH-box ATP-dependent RNA helicase DExH3	S	110	___3	IAY(0.48)NDY(0.435)ES(0.522)S(0.446)DES(0.446)DRDVGS(0.223)S(0.226)QS(0.161)QQMAGS(0.034)T(0.027)LDNIDQWR	IAYNDYESSDESDRD	0.52213	3	0.000200142	69.873	43.398	69.873	3.7687	NA	NA	10261000	50000	50000	50000	50000	50000	50000	54169000	NA	33302000
F4HYL8			S	326	___1	LETT(0.001)NS(0.998)FQS(0.001)S(0.001)VEK	SKLETTNSFQSSVEK	0.998063	2	3.68079e-31	231.58	121.27	158.31	3.4191	10401000	10402000	12941000	50000	50000	50000	12409000	9758200	10418000	5954400	5650400	NA
F4HYL8			S	423	___1	APS(1)PTVSISDLISR	REKTKAPSPTVSISD	0.999742	2	0.00724365	104.7	70.003	104.7	-0.056735	1174000	781190	1577700	1813100	2248200	928550	50000	50000	50000	1063100	879250	NA
F4HYR4	OFUT15	O-fucosyltransferase 15	S	30	___1	VQDLIHGGGGAS(1)PVQS(0.911)PT(0.089)R	IHGGGGASPVQSPTR	1	3	1.23843e-05	166.93	102.34	157.38	0.37864	1205900	1120700	1836900	3547400	2482100	2288900	NA	523510	NA	2994400	NA	4070200
F4HYR4	OFUT15	O-fucosyltransferase 15	S	30	___2	VQDLIHGGGGAS(1)PVQS(0.911)PT(0.089)R	IHGGGGASPVQSPTR	1	3	1.23843e-05	166.93	102.34	157.38	0.37864	40231000	44865000	52721000	186900000	173530000	138970000	36987000	36829000	41128000	126840000	120620000	142580000
F4HYR4	OFUT15	O-fucosyltransferase 15	S	34	___1	VQDLIHGGGGAS(1)PVQS(0.995)PT(0.005)R	GGASPVQSPTRLGPT	0.994874	2	1.23843e-05	166.93	102.34	165.88	-0.21704	1452300	NA	NA	NA	NA	4043500	744910	NA	NA	6607400	NA	13001000
F4HYR4	OFUT15	O-fucosyltransferase 15	S	34	___2	VQDLIHGGGGAS(1)PVQS(0.995)PT(0.005)R	GGASPVQSPTRLGPT	0.994874	2	1.23843e-05	166.93	102.34	165.88	-0.21704	40231000	44865000	52721000	186900000	173530000	138970000	36987000	36829000	41128000	126840000	120620000	142580000
F4HZ99		CW-type domain-containing protein	S	750	___1	DSASHLPS(0.069)T(0.109)LS(0.591)S(0.23)PS(0.001)LCK	SHLPSTLSSPSLCKD	0.591214	2	8.8162e-05	156.2	71.846	156.2	-3.1385	3182300	3321100	5066300	50000	50000	50000	50000	50000	50000	NA	1676900	NA
F4HZB2	SPI	Protein SPIRRIG	S	1528	___2	Y(0.037)DS(0.111)S(0.802)S(0.051)VGS(0.999)HGDMDDFSVPK	SRFRYDSSSVGSHGD	0.802069	2	0.00122776	114.28	33.266	114.28	0.25769	NA	NA	31650000	16263000	18670000	9990800	NA	1581500	NA	50000	50000	50000
F4HZB2	SPI	Protein SPIRRIG	S	1529	___2	Y(0.002)DS(0.026)S(0.125)S(0.847)VGS(1)HGDMDDFSVPK	RFRYDSSSVGSHGDM	0.846997	2	0.00228763	108.25	67.146	101.53	-0.65939	6005100	6718800	7552800	7448800	5114000	4175600	8117000	8101600	11855000	4860000	4115100	5530300
F4HZB2	SPI	Protein SPIRRIG	S	1532	___1	Y(0.002)DS(0.026)S(0.125)S(0.847)VGS(1)HGDMDDFSVPK	YDSSSVGSHGDMDDF	0.999932	2	0.00122776	114.28	33.266	101.53	-0.65939	NA	6711900	NA	NA	4423800	NA	NA	3617200	3953500	NA	2874400	NA
F4HZB2	SPI	Protein SPIRRIG	S	1532	___2	Y(0.002)DS(0.026)S(0.125)S(0.847)VGS(1)HGDMDDFSVPK	YDSSSVGSHGDMDDF	0.999932	2	0.00122776	114.28	33.266	101.53	-0.65939	6005100	6718800	7552800	7448800	5114000	4175600	8117000	8101600	11855000	4860000	4115100	5530300
F4HZB2	SPI	Protein SPIRRIG	S	1961	___2	HINDADDS(1)GS(1)QGS(0.998)LPHDQDQS(0.002)TK	HINDADDSGSQGSLP	0.999998	2	3.48973e-30	209.25	133.64	146.19	2.4048	13630000	14014000	15530000	9814400	NA	NA	50000	50000	50000	50000	50000	50000
F4HZB2	SPI	Protein SPIRRIG	S	1961	___3	HINDADDS(1)GS(1)QGS(0.998)LPHDQDQS(0.002)TK	HINDADDSGSQGSLP	0.999998	2	3.48973e-30	209.25	133.64	146.19	2.4048	8883200	11942000	10767000	10184000	11992000	6071700	8626600	11070000	7961700	8926100	6769900	12593000
F4HZB2	SPI	Protein SPIRRIG	S	1963	___1	HINDADDS(1)GS(1)QGS(0.999)LPHDQDQS(0.001)TK	NDADDSGSQGSLPHD	0.999942	2	1.33105e-96	279.86	214.68	126.26	2.1641	14534000	15433000	12300000	14926000	16758000	16861000	9294400	8658600	NA	NA	NA	8817300
F4HZB2	SPI	Protein SPIRRIG	S	1963	___2	HINDADDS(1)GS(1)QGS(0.999)LPHDQDQS(0.001)TK	NDADDSGSQGSLPHD	0.999942	2	1.33105e-96	279.86	214.68	126.26	2.1641	58290000	53919000	46777000	35537000	NA	18226000	52697000	45008000	41143000	28570000	NA	37303000
F4HZB2	SPI	Protein SPIRRIG	S	1963	___3	HINDADDS(1)GS(1)QGS(0.999)LPHDQDQS(0.001)TK	NDADDSGSQGSLPHD	0.999942	2	1.33105e-96	279.86	214.68	126.26	2.1641	8883200	11942000	10767000	10184000	11992000	6071700	8626600	11070000	7961700	8926100	6769900	12593000
F4HZB2	SPI	Protein SPIRRIG	S	1966	___2	HINDADDS(1)GS(0.999)QGS(1)LPHDQDQS(0.001)TK	DDSGSQGSLPHDQDQ	0.999765	3	3.48973e-30	209.25	133.64	98.225	0.78012	13630000	NA	15530000	9814400	8865400	7929900	17178000	10979000	15493000	7266900	8748500	7541900
F4HZB2	SPI	Protein SPIRRIG	S	1966	___3	HINDADDS(1)GS(0.999)QGS(1)LPHDQDQS(0.001)TK	DDSGSQGSLPHDQDQ	0.999765	3	3.48973e-30	209.25	133.64	98.225	0.78012	8883200	11942000	10767000	10184000	11992000	6071700	8626600	11070000	7961700	8926100	6769900	12593000
F4HZB2	SPI	Protein SPIRRIG	S	2677	___1	ESDDFKDVAS(1)AR	DDFKDVASARNGWND	1	2	1.83658e-05	171.11	117.08	169.04	0.28016	5854000	7916700	9551900	5231700	8836900	6087800	8519300	10658000	8136800	8715100	7490500	NA
F4HZB2	SPI	Protein SPIRRIG	S	2706	___2	S(0.185)S(0.815)IAS(1)VPITDTTHVK	LDFGGKSSIASVPIT	0.815233	2	6.37285e-30	221.51	162.76	116.86	-0.4746	27870000	37069000	35535000	44322000	43244000	28965000	16776000	15434000	19434000	25986000	22726000	25169000
F4HZB2	SPI	Protein SPIRRIG	S	2709	___2	S(0.185)S(0.815)IAS(1)VPITDTTHVK	GGKSSIASVPITDTT	0.999912	2	0.000758988	120.32	75.859	116.86	-0.4746	NA	3441100	2596800	1589200	NA	NA	3341600	2134900	2316600	NA	1610800	NA
F4HZB2	SPI	Protein SPIRRIG	S	2709	___3	S(0.185)S(0.815)IAS(1)VPITDTTHVK	GGKSSIASVPITDTT	0.999912	2	0.000758988	120.32	75.859	116.86	-0.4746	20283000	23303000	24737000	NA	31740000	NA	50000	50000	50000	50000	50000	50000
F4HZB2	SPI	Protein SPIRRIG	S	2720	___2	S(0.396)S(0.586)IAS(0.018)VPITDTTHVKS(0.982)ET(0.016)GS(0.001)PR	TDTTHVKSETGSPRH	0.98225	2	6.37285e-30	219.99	172.3	181.49	0.29777	NA	52320000	44729000	56137000	48999000	NA	25377000	NA	NA	31581000	NA	NA
F4HZB2	SPI	Protein SPIRRIG	S	2724	___2	SSIAS(0.002)VPIT(0.084)DT(0.744)T(0.07)HVKS(0.102)ET(0.19)GS(0.808)PR	HVKSETGSPRHSSSA	0.808358	3	0.000130759	123.62	80.414	84.683	-1.0592	50096000	52320000	44729000	NA	48999000	44790000	25377000	19607000	21105000	31581000	NA	49483000
F4HZB2	SPI	Protein SPIRRIG	S	474	___2	S(0.129)RT(0.715)S(0.669)S(0.376)VDS(0.109)IY(0.002)DETWEQGSGK	GHSRSRTSSVDSIYD	0.668773	2	0.00382443	117.23	78.088	117.23	0.99013	50000	50000	50000	50000	50000	50000	1939500	1898600	NA	1931300	2333500	NA
F4HZB2	SPI	Protein SPIRRIG	S	475	___2	T(0.53)S(0.532)S(0.883)VDS(0.054)IY(0.001)DETWEQGSGK	HSRSRTSSVDSIYDE	0.882602	2	0.0028612	134.83	102.2	86.288	0.2959	50000	50000	50000	50000	50000	50000	1939500	1898600	NA	1931300	2333500	NA
F4HZB2	SPI	Protein SPIRRIG	T	2713	___3	SSIAS(0.002)VPIT(0.996)DT(0.002)T(0.063)HVKS(0.297)ET(0.31)GS(0.329)PR	SIASVPITDTTHVKS	0.99575	3	0.000130759	123.62	80.414	110.7	-1.0285	20283000	23303000	24737000	NA	31740000	NA	50000	50000	50000	50000	50000	50000
F4HZB2	SPI	Protein SPIRRIG	T	2722	___2	S(0.391)S(0.568)IAS(0.04)VPIT(0.001)DTTHVKS(0.001)ET(0.948)GS(0.05)PR	TTHVKSETGSPRHSS	0.948286	2	8.31379e-30	221.51	162.76	188.26	-0.30972	27870000	37069000	NA	NA	43244000	NA	16776000	NA	19434000	NA	22726000	25169000
F4HZB2	SPI	Protein SPIRRIG	T	473	___2	S(0.02)RT(0.939)S(0.167)S(0.873)VDSIYDETWEQGSGK	TGHSRSRTSSVDSIY	0.938715	2	0.0028612	134.83	102.2	134.83	2.4591	50000	50000	50000	50000	50000	50000	1939500	1898600	NA	1931300	2333500	NA
F4HZB5	NET1D	Protein NETWORKED 1D	S	1529	___2	GKS(1)LS(1)EES(1)LVVDK	QNPPKGKSLSEESLV	1	2	7.45416e-12	199.33	131.38	103.6	1.0336	4568700	5203500	5566700	5922400	5732700	4357700	NA	4829000	NA	5529100	NA	5401000
F4HZB5	NET1D	Protein NETWORKED 1D	S	1529	___3	GKS(1)LS(1)EES(1)LVVDK	QNPPKGKSLSEESLV	1	2	7.45416e-12	199.33	131.38	103.6	1.0336	3048500	2749000	3016100	1787000	1855800	1415200	3538800	3560700	5054300	2292000	1918500	NA
F4HZB5	NET1D	Protein NETWORKED 1D	S	1531	___2	GKS(1)LS(1)EES(1)LVVDK	PPKGKSLSEESLVVD	1	2	7.45416e-12	199.33	131.38	103.6	1.0336	4258500	2236000	3022100	2469100	2179800	1357700	2835600	2692500	4523200	1856400	2247900	NA
F4HZB5	NET1D	Protein NETWORKED 1D	S	1531	___3	GKS(1)LS(1)EES(1)LVVDK	PPKGKSLSEESLVVD	1	2	7.45416e-12	199.33	131.38	103.6	1.0336	3048500	2749000	3016100	1787000	1855800	1415200	3538800	3560700	5054300	2292000	1918500	NA
F4HZB5	NET1D	Protein NETWORKED 1D	S	1534	___2	GKS(1)LS(1)EES(1)LVVDK	GKSLSEESLVVDKLE	1	2	9.16027e-10	191.93	124.41	103.6	1.0336	4258500	2236000	3022100	2469100	2179800	1357700	2835600	2692500	4523200	1856400	2247900	NA
F4HZB5	NET1D	Protein NETWORKED 1D	S	1534	___3	GKS(1)LS(1)EES(1)LVVDK	GKSLSEESLVVDKLE	1	2	9.16027e-10	191.93	124.41	103.6	1.0336	3048500	2749000	3016100	1787000	1855800	1415200	3538800	3560700	5054300	2292000	1918500	NA
F4HZB5	NET1D	Protein NETWORKED 1D	S	1543	___3	S(0.017)LS(0.983)EES(1)LVVDKLEIS(1)DR	VVDKLEISDRFTDPN	1	2	0.00786441	123.54	74.147	123.54	-1.3306	NA	NA	3635600	5287000	6944300	4839700	5157800	4397200	NA	6202600	5581400	NA
F4HZB5	NET1D	Protein NETWORKED 1D	S	1564	___1	LNS(1)DLQK	KVLERLNSDLQKLSN	1	2	0.00245741	144.65	51.052	139.43	0.29283	19747000	22394000	23478000	20983000	37196000	16519000	14802000	16602000	15156000	15600000	NA	12039000
F4HZC9			S	403	___2	VVS(0.974)EPELLENET(0.972)GGVAAELS(0.028)S(0.01)DKS(0.015)DEES(0.001)VPSDSLR	DILTKVVSEPELLEN	0.973632	3	0.000410631	68.9	43.819	68.9	-0.19447	NA	NA	12176000	NA	NA	11166000	10690000	NA	NA	NA	18663000	8458200
F4HZC9			T	412	___2	VVS(0.974)EPELLENET(0.972)GGVAAELS(0.028)S(0.01)DKS(0.015)DEES(0.001)VPSDSLR	PELLENETGGVAAEL	0.971609	3	0.000410631	68.9	43.819	68.9	-0.19447	NA	NA	12176000	NA	10969000	11166000	10690000	NA	8215600	NA	18663000	8458200
F4HZD1	JMJ24	E3 ubiquitin-protein ligase JMJ24	S	709	___1	MSENESLLS(1)PEQK	SENESLLSPEQKLRD	0.999999	2	3.03883e-16	201.3	155.71	201.3	-0.0083783	11208000	19010000	17147000	9266600	11720000	5573400	11643000	14972000	14919000	7952500	7234800	NA
F4HZF0	KIN14H	Kinesin-like protein KIN-14H	S	808	___2	S(1)LGVS(0.202)S(0.447)S(0.305)FS(0.046)K	DKLLRKKSLGVSSSF	1	2	0.0145864	95.273	42.15	95.273	-0.72071	50000	50000	50000	50000	50000	50000	NA	962020	1312100	NA	NA	1421800
F4HZJ6	SNX3		S	473	___2	VVNT(0.001)DS(0.003)HLS(0.004)S(0.064)Y(0.06)S(0.904)S(0.962)AEEDEEQT(0.002)K	DSHLSSYSSAEEDEE	0.90435	2	0.00111188	106.42	68.164	106.42	1.4866	50000	50000	50000	3916500	NA	3069100	9221700	5756300	NA	4209000	NA	4609400
F4HZJ6	SNX3		S	474	___2	VVNT(0.001)DS(0.003)HLS(0.004)S(0.064)Y(0.06)S(0.904)S(0.962)AEEDEEQT(0.002)K	SHLSSYSSAEEDEEQ	0.962072	2	0.00111188	106.42	68.164	106.42	1.4866	50000	50000	50000	3916500	NA	3069100	9221700	5756300	NA	4209000	NA	4609400
F4HZJ6	SNX3		S	490	___2	S(0.038)S(0.052)HS(0.1)Y(0.614)T(0.197)S(1)EDEETVTGLNSPGTR	KSSHSYTSEDEETVT	0.999509	2	5.64382e-11	172.66	117.56	172.66	1.8846	50000	50000	50000	50000	50000	50000	5617600	5214400	NA	50000	50000	50000
F4HZJ6	SNX3		S	557	___2	IS(1)GHIIDDDDS(0.127)DDS(0.873)EDGS(0.001)LTR	GRKRSRISGHIIDDD	0.999999	2	7.12704e-13	194.7	145.31	194.7	-3.494	48038000	55678000	55668000	36793000	32521000	23323000	NA	53348000	51001000	27521000	26906000	26140000
F4HZJ6	SNX3		S	557	___3	IS(1)GHIIDDDDS(0.127)DDS(0.873)EDGS(0.001)LTR	GRKRSRISGHIIDDD	0.999999	2	7.12704e-13	194.7	145.31	194.7	-3.494	50000	50000	50000	50000	50000	50000	50000	50000	50000	NA	7998400	11596000
F4HZJ6	SNX3		S	566	___3	IS(0.006)GHIIDDDDS(0.996)DDS(0.997)EDGS(0.905)LT(0.096)R	HIIDDDDSDDSEDGS	0.996234	2	1.1954e-05	144.75	91.028	89.663	1.7958	50000	50000	50000	50000	50000	50000	50000	50000	50000	9904600	7998400	NA
F4HZJ6	SNX3		S	569	___2	IS(0.006)GHIIDDDDS(0.996)DDS(0.997)EDGS(0.905)LT(0.096)R	DDDDSDDSEDGSLTR	0.996606	2	7.12704e-13	194.7	145.31	89.663	1.7958	48038000	55678000	55668000	36793000	32521000	23323000	NA	NA	51001000	27521000	26906000	26140000
F4HZJ6	SNX3		S	569	___3	IS(0.006)GHIIDDDDS(0.996)DDS(0.997)EDGS(0.905)LT(0.096)R	DDDDSDDSEDGSLTR	0.996606	2	7.12704e-13	194.7	145.31	89.663	1.7958	50000	50000	50000	50000	50000	50000	50000	50000	50000	9904600	NA	11596000
F4HZJ6	SNX3		S	573	___3	IS(0.927)GHIIDDDDS(0.693)DDS(0.38)EDGS(0.979)LT(0.021)R	SDDSEDGSLTRSYSG	0.978622	2	0.00271754	100.39	59.911	100.39	-0.038338	50000	50000	50000	50000	50000	50000	50000	50000	50000	9904600	7998400	11596000
F4HZK4	REC3	Protein REDUCED CHLOROPLAST COVERAGE 3	S	1105	___2	GHLSVSDLLDY(0.003)IS(0.997)S(0.995)DPDT(0.005)K	SDLLDYISSDPDTKG	0.997076	2	3.6257e-23	216.77	150.82	216.77	0.39855	10440000	8413300	9207900	50000	50000	50000	7529900	6707200	4664700	50000	50000	50000
F4HZK4	REC3	Protein REDUCED CHLOROPLAST COVERAGE 3	S	1106	___1	GHLSVSDLLDY(0.003)IS(0.997)S(0.995)DPDT(0.005)K	DLLDYISSDPDTKGN	0.995391	2	6.78474e-221	360.21	300.48	216.77	0.39855	4567400	5260700	5067400	50000	50000	50000	5058700	2186700	NA	50000	50000	50000
F4HZK4	REC3	Protein REDUCED CHLOROPLAST COVERAGE 3	S	1106	___2	GHLSVSDLLDY(0.003)IS(0.997)S(0.995)DPDT(0.005)K	DLLDYISSDPDTKGN	0.995391	2	6.78474e-221	360.21	300.48	216.77	0.39855	10440000	NA	9207900	50000	50000	50000	7529900	6707200	4664700	50000	50000	50000
F4HZK4	REC3	Protein REDUCED CHLOROPLAST COVERAGE 3	S	1251	___1	NQDVQQQNIY(0.186)S(0.814)PLQK	VQQQNIYSPLQKTSK	0.813845	2	0.00365934	111.07	58.972	111.07	0.44482	1613500	NA	1808800	NA	2230000	NA	50000	50000	50000	50000	50000	50000
F4HZK4	REC3	Protein REDUCED CHLOROPLAST COVERAGE 3	S	1345	___3	T(0.288)S(0.339)S(0.397)AS(0.983)S(0.989)GEES(0.002)KS(0.001)DTVMLDLPIEGTELHCEK	YRTSSASSGEESKSD	0.989081	3	0.000112709	85.331	60.717	85.331	2.3753	50000	50000	50000	NA	5122800	5214900	NA	1875200	NA	50000	50000	50000
F4HZK4	REC3	Protein REDUCED CHLOROPLAST COVERAGE 3	S	1384	___1	QESQESAESVENLT(0.24)S(0.736)ES(0.023)EGDLGSYR	ESVENLTSESEGDLG	0.736304	2	5.28664e-47	235.85	176.69	159.67	0.051859	6076400	NA	NA	4965200	6976700	NA	50000	50000	50000	50000	50000	50000
F4HZK4	REC3	Protein REDUCED CHLOROPLAST COVERAGE 3	T	1353	___3	T(0.31)S(0.312)S(0.292)AS(0.239)S(0.239)GEES(0.533)KS(0.533)DT(0.539)VMLDLPIEGT(0.003)ELHCEK	GEESKSDTVMLDLPI	0.53888	3	0.000129552	85.157	49.585	55.413	3.2996	50000	50000	50000	9191900	NA	NA	50000	50000	50000	3328000	NA	4433800
F4HZK4	REC3	Protein REDUCED CHLOROPLAST COVERAGE 3	T	145	___3	FFS(0.44)KS(0.44)PNKS(0.125)IVAGNANPT(0.994)PAPDGLDMVAIHT(1)T(1)PK	VAGNANPTPAPDGLD	0.994371	3	0.00365051	69.439	30.055	69.439	2.6371	50000	50000	50000	NA	NA	8857100	7444700	7501400	NA	50000	50000	50000
F4HZK4	REC3	Protein REDUCED CHLOROPLAST COVERAGE 3	T	158	___3	FFS(0.44)KS(0.44)PNKS(0.125)IVAGNANPT(0.994)PAPDGLDMVAIHT(1)T(1)PK	LDMVAIHTTPKLSQF	0.999895	3	0.00365051	69.439	30.055	69.439	2.6371	50000	50000	50000	NA	NA	8857100	7444700	7501400	NA	50000	50000	50000
F4HZK4	REC3	Protein REDUCED CHLOROPLAST COVERAGE 3	T	159	___3	FFS(0.44)KS(0.44)PNKS(0.125)IVAGNANPT(0.994)PAPDGLDMVAIHT(1)T(1)PK	DMVAIHTTPKLSQFY	0.999892	3	0.00365051	69.439	30.055	69.439	2.6371	50000	50000	50000	NA	NA	8857100	7444700	7501400	NA	50000	50000	50000
F4HZS8			S	168	___2	GPST(0.001)T(0.012)PDHS(0.243)S(0.742)PDESS(0.001)R	STTPDHSSPDESSRC	0.741676	2	2.78813e-06	162.7	88.969	94.007	-2.3329	2370400	1790200	2417900	1386900	NA	NA	NA	NA	2681100	50000	50000	50000
F4HZS8			S	1993	___1	SSS(0.998)AT(0.002)LGEH	MLLNRSSSATLGEH_	0.998446	2	0.000665833	146.23	52.565	146.23	-1.116	7436700	6759800	7733200	7406200	7708600	5340700	1617300	4937500	6244000	3454800	3606600	3539200
F4HZS8			S	252	___1	SVVS(1)GDLSGLAQSPQK	DSLKSVVSGDLSGLA	1	2	3.55368e-31	236.31	165.04	236.31	-0.15104	7155500	NA	NA	15542000	15188000	10062000	6741700	6737000	8886000	10339000	8593600	4724900
F4HZS8			S	252	___2	SVVS(1)GDLSGLAQSPQK	DSLKSVVSGDLSGLA	1	2	3.55368e-31	236.31	165.04	236.31	-0.15104	50000	50000	50000	8842900	9759000	4345600	50000	50000	50000	50000	50000	50000
F4HZS8			S	261	___1	SVVSGDLSGLAQS(1)PQK	DLSGLAQSPQKEKDS	1	2	8.9288e-101	297.55	218.26	255.72	-0.2828	15867000	16659000	19984000	33640000	38795000	27205000	16011000	16045000	15950000	21850000	30415000	30917000
F4HZS8			S	261	___2	SVVSGDLSGLAQS(1)PQK	DLSGLAQSPQKEKDS	1	2	8.9288e-101	297.55	218.26	255.72	-0.2828	50000	50000	50000	8842900	9759000	4345600	50000	50000	50000	50000	50000	50000
F4HZV5	At1g29041		S	74	___1	S(0.047)S(0.047)GDS(0.16)DT(0.16)DKDS(0.584)VIGS(0.001)GNDAVESQAIR	DSDTDKDSVIGSGND	0.583762	3	0.00122327	77.894	29.869	77.894	1.5133	NA	NA	5677900	NA	NA	3216500	NA	3563300	NA	2282200	2340800	NA
F4HZY1			S	81	___2	LLDGVGAS(0.992)S(0.582)S(0.425)AHGT(0.001)PR	LLDGVGASSSAHGTP	0.991504	2	0.000186261	161.1	81.817	94.45	1.1605	109470000	136980000	135990000	102890000	6082200	75574000	116620000	134610000	162010000	125390000	121160000	140910000
F4HZY1			S	83	___1	LLDGVGAS(0.006)S(0.045)S(0.962)AHGT(0.986)PR	DGVGASSSAHGTPRS	0.962038	3	3.19167e-10	189.52	109.35	70.114	0.35255	50000	50000	50000	50000	50000	50000	50000	50000	50000	3916600	4356600	5432100
F4HZY1			S	83	___2	LLDGVGAS(0.006)S(0.045)S(0.962)AHGT(0.986)PR	DGVGASSSAHGTPRS	0.962038	3	3.19167e-10	189.52	109.35	70.114	0.35255	6368500	4509700	5097800	5942200	2135200	NA	3402900	4421400	6807400	NA	NA	12433000
F4HZY1			S	83	___3	LLDGVGAS(0.006)S(0.045)S(0.962)AHGT(0.986)PR	DGVGASSSAHGTPRS	0.962038	3	3.19167e-10	189.52	109.35	70.114	0.35255	21339000	NA	19545000	50000	50000	50000	50000	50000	50000	50000	50000	50000
F4HZY1			S	90	___1	S(0.987)LDNDES(0.006)S(0.006)RPDWSNR	SAHGTPRSLDNDESS	0.987106	2	8.81099e-05	161.49	60.144	161.49	1.0223	NA	45676000	59641000	46052000	53909000	38555000	52861000	37491000	NA	40975000	NA	41951000
F4HZY1			T	87	___2	LLDGVGAS(0.758)S(0.234)S(0.007)AHGT(1)PR	ASSSAHGTPRSLDND	0.99994	2	0.000186261	161.1	81.817	161.1	-1.7629	109470000	136980000	135990000	102890000	82250000	75574000	116620000	134610000	162010000	125390000	121160000	140910000
F4I037	TBL7	Protein trichome berefringence-like 7	S	41	___1	NSSSSVFTSPIGSAFAS(1)PR	PIGSAFASPRSQNFG	0.999694	2	2.2453e-23	214.3	146.89	164.56	-0.033445	50000	50000	50000	NA	12460000	4228400	NA	NA	3976700	6093500	NA	NA
F4I037	TBL7	Protein trichome berefringence-like 7	S	50	___1	SQNFGGS(1)PR	RSQNFGGSPRPSTNR	0.999997	2	0.0146658	92.611	36.177	73.9	-0.22469	2074500	2126900	2699100	4151900	4885000	1944900	1639800	1597400	1916000	2953000	3390700	1839400
F4I045	MEM1		S	388	___1	GGTLQHQPS(0.99)S(0.01)LK	GTLQHQPSSLKFTIA	0.990153	2	1.03441e-07	177.36	73.289	177.36	-0.31434	12411000	10210000	12323000	10443000	12793000	10043000	6511400	5497600	5678900	NA	NA	8655500
F4I045	MEM1		S	580	___2	NLFKS(1)PS(1)PK	SVRNLFKSPSPKKRK	1	2	0.0150221	113.07	36.743	113.07	-0.022107	2080800	3448000	NA	50000	50000	50000	7015200	3168600	NA	1600000	NA	NA
F4I045	MEM1		S	582	___2	NLFKS(1)PS(1)PK	RNLFKSPSPKKRKLN	1	2	0.0150221	113.07	36.743	113.07	-0.022107	2080800	3448000	NA	50000	50000	50000	7015200	3168600	NA	1600000	NA	NA
F4I048		Translation initiation factor eIF2B subunit delta	S	266	___2	LPVTSS(0.004)VS(0.996)EKT(1)AVAVEK	LPVTSSVSEKTAVAV	0.996215	2	0.00824933	123.59	74.861	123.59	0.0036612	50000	50000	50000	3471100	NA	NA	50000	50000	50000	1601900	NA	2891100
F4I048		Translation initiation factor eIF2B subunit delta	S	38	___1	S(0.071)QS(0.644)GPVDAT(0.11)T(0.06)S(0.06)S(0.025)S(0.025)PLS(0.005)DSPSGNLISPVLIPPSR	QRPNRSQSGPVDATT	0.644064	3	1.38204e-06	103.06	71.637	87.16	-0.19712	3294400	NA	NA	50000	50000	50000	4257000	4595000	NA	50000	50000	50000
F4I048		Translation initiation factor eIF2B subunit delta	S	55	___2	SQS(0.001)GPVDAT(0.014)T(0.093)S(0.093)S(0.093)S(0.093)PLS(0.31)DS(0.31)PS(0.93)GNLIS(0.064)PVLIPPSR	SPLSDSPSGNLISPV	0.930269	3	1.74795e-06	89.652	59.517	76.711	0.19032	50000	50000	50000	50000	50000	50000	50000	50000	50000	3176700	7570000	NA
F4I048		Translation initiation factor eIF2B subunit delta	S	60	___2	S(0.001)QS(0.005)GPVDAT(0.025)T(0.091)S(0.106)S(0.17)S(0.276)PLS(0.325)DS(0.002)PS(0.002)GNLIS(0.996)PVLIPPS(0.001)R	SPSGNLISPVLIPPS	0.996325	3	1.6382e-06	112.18	78.171	112.18	-1.208	1585100	NA	NA	NA	7260600	2901800	NA	2123300	2277400	50000	50000	50000
F4I048		Translation initiation factor eIF2B subunit delta	S	71	___1	HHS(1)DNLTSR	IPPSRHHSDNLTSRV	0.999889	2	0.0139482	82.489	36.61	82.489	0.028507	50000	50000	50000	NA	1175200	NA	50000	50000	50000	1798600	870450	NA
F4I096	MED13	Mediator of RNA polymerase II transcription subunit 13	S	870	___2	PAS(0.176)S(0.823)PNIEAGS(0.001)SLPHS(0.036)S(0.02)FS(0.839)EDS(0.105)LLS(0.001)YGQR	KTAKPASSPNIEAGS	0.823345	3	6.47137e-05	123.55	90.354	123.55	1.2402	18687000	24901000	20573000	37692000	32254000	23618000	16817000	NA	NA	17483000	22929000	20873000
F4I096	MED13	Mediator of RNA polymerase II transcription subunit 13	S	877	___1	PAS(0.05)S(0.05)PNIEAGS(0.698)S(0.202)LPHSSFSEDSLLSYGQR	SPNIEAGSSLPHSSF	0.697998	3	0.000561462	72.769	9.6114	72.769	0.59201	4017100	6684300	7001800	50000	50000	50000	NA	NA	3195000	50000	50000	50000
F4I096	MED13	Mediator of RNA polymerase II transcription subunit 13	S	885	___1	PASSPNIEAGSSLPHSS(0.005)FS(0.957)EDS(0.017)LLS(0.017)Y(0.005)GQR	SLPHSSFSEDSLLSY	0.957189	3	3.60501e-06	142.27	112.84	108.3	-0.4013	2886300	5789000	NA	14454000	15153000	8551100	NA	5709000	NA	50000	50000	50000
F4I096	MED13	Mediator of RNA polymerase II transcription subunit 13	S	885	___2	PASSPNIEAGSSLPHSS(0.005)FS(0.957)EDS(0.017)LLS(0.017)Y(0.005)GQR	SLPHSSFSEDSLLSY	0.957189	3	3.60501e-06	142.27	112.84	108.3	-0.4013	18687000	24901000	20573000	37692000	32254000	23618000	16817000	NA	NA	NA	22929000	20873000
F4I0I6			S	304	___1	IGNS(1)DVEEEKESNAAK	DFDKIGNSDVEEEKE	1	2	2.73233e-140	313.76	246.67	313.76	0.19252	34799000	36409000	53831000	51923000	64501000	32193000	49415000	42138000	37778000	34419000	36327000	21242000
F4I0K2	FLN2	Fructokinase-like 2, chloroplastic	S	131	___1	AAAAS(0.001)S(0.999)DVEEVKTEK	KKAAAASSDVEEVKT	0.9993	2	5.35857e-30	227.91	166.89	227.91	0.28491	6081700	7568600	10407000	39341000	34403000	23484000	8638300	5508500	7072100	22654000	24460000	18671000
F4I0Z0		non-specific serine/threonine protein kinase	S	52	___2	TLS(0.005)LPIIQT(0.995)PVVS(1)KEIK	IIQTPVVSKEIKEVR	0.999994	2	0.0110306	111.09	64.936	98.077	-2.7512	NA	2820600	7498700	50000	50000	50000	NA	NA	2520000	NA	NA	1429100
F4I171	MED15A	Mediator of RNA polymerase II transcription subunit 15a	S	1134	___2	HTTAMPLS(0.001)VAS(0.998)LGGS(0.899)VGDNY(0.101)K	AMPLSVASLGGSVGD	0.998376	2	0.000134625	125.79	80.362	125.79	-1.5938	4104500	3937700	NA	NA	5855000	NA	50000	50000	50000	50000	50000	50000
F4I171	MED15A	Mediator of RNA polymerase II transcription subunit 15a	S	1138	___1	HTTAMPLSVASLGGS(1)VGDNYK	SVASLGGSVGDNYKQ	0.999991	2	1.59355e-46	242.9	198.51	242.9	0.42209	8485000	9717500	10994000	11545000	9410000	9180200	7525600	6616600	6510400	5347700	4906700	5128900
F4I171	MED15A	Mediator of RNA polymerase II transcription subunit 15a	S	1138	___2	HTTAMPLSVASLGGS(1)VGDNYK	SVASLGGSVGDNYKQ	0.999991	2	1.59355e-46	242.9	198.51	242.9	0.42209	4104500	3937700	NA	6806000	5855000	NA	50000	50000	50000	50000	50000	50000
F4I171	MED15A	Mediator of RNA polymerase II transcription subunit 15a	S	919	___3	PGAVS(0.548)S(0.548)PQLLQGAS(0.882)PQMS(0.019)QHLS(0.003)PQVDQK	QLKPGAVSSPQLLQG	0.548362	3	0.00603931	47.854	23.395	47.854	-1.2105	8484300	8320400	7977600	6458200	NA	3440500	7074900	NA	NA	50000	50000	50000
F4I171	MED15A	Mediator of RNA polymerase II transcription subunit 15a	S	920	___3	PGAVS(0.548)S(0.548)PQLLQGAS(0.882)PQMS(0.019)QHLS(0.003)PQVDQK	LKPGAVSSPQLLQGA	0.548362	3	0.00603931	47.854	23.395	47.854	-1.2105	8484300	8320400	7977600	6458200	NA	3440500	7074900	NA	NA	50000	50000	50000
F4I171	MED15A	Mediator of RNA polymerase II transcription subunit 15a	S	928	___3	ANY(0.001)PLQQLKPGAVS(0.522)S(0.522)PQLLQGAS(0.937)PQMS(0.759)QHLS(0.259)PQVDQK	PQLLQGASPQMSQHL	0.937378	3	0.00603931	47.854	23.395	47.191	1.6708	8484300	8320400	7977600	6458200	NA	3440500	7074900	NA	NA	50000	50000	50000
F4I171	MED15A	Mediator of RNA polymerase II transcription subunit 15a	S	932	___3	ANY(0.001)PLQQLKPGAVS(0.522)S(0.522)PQLLQGAS(0.937)PQMS(0.759)QHLS(0.259)PQVDQK	QGASPQMSQHLSPQV	0.758549	3	0.00603931	47.191	27.524	47.191	1.6708	8484300	8320400	7977600	6458200	NA	3440500	7074900	NA	NA	50000	50000	50000
F4I181		Defective in cullin neddylation protein	S	13	___1	S(0.001)GQS(0.983)T(0.016)ESVTTDLFR	SKKKSGQSTESVTTD	0.983241	2	0.000756082	133.48	94.732	133.48	0.63625	NA	2517700	3505400	3024800	3425800	1488300	NA	1720900	2342600	1323500	1604900	1006400
F4I1G1			S	178	___1	S(0.082)AS(0.918)GHQTAWFGAPGQR	ISSSKSASGHQTAWF	0.917856	2	0.000226474	147.75	102.89	147.75	-0.66718	50000	50000	50000	NA	7780000	NA	50000	50000	50000	2103700	2605000	NA
F4I1G1			S	248	___2	PLAPS(0.07)T(0.926)S(0.085)S(0.918)LSVAPAESEVR	PLAPSTSSLSVAPAE	0.918422	2	2.0481e-10	191.36	139.38	191.36	1.2633	NA	NA	15888000	NA	NA	13045000	6163800	6038400	8239800	5876300	5662800	NA
F4I1G1			S	250	___2	PLAPS(0.115)T(0.674)S(0.117)S(0.102)LS(0.992)VAPAESEVR	APSTSSLSVAPAESE	0.991773	2	0.000192361	143.39	70.222	124.98	0.0029825	11229000	13806000	NA	NA	16347000	NA	50000	50000	50000	NA	NA	4208400
F4I1G1			S	301	___3	GVDHVQADS(0.979)VQEDES(0.89)VVS(0.89)S(0.89)EIDDNPY(0.181)QT(0.128)QS(0.043)HPVEHHK	VDHVQADSVQEDESV	0.978897	3	0.00017339	71.207	54.268	71.207	-0.44709	50000	50000	50000	50000	50000	50000	NA	4248600	5337700	NA	2261000	NA
F4I1G1			S	307	___3	GVDHVQADS(0.073)VQEDES(0.899)VVS(0.899)S(0.9)EIDDNPY(0.092)QT(0.069)QS(0.069)HPVEHHK	DSVQEDESVVSSEID	0.898894	4	0.00017339	71.207	54.268	54.505	0.9647	50000	50000	50000	50000	50000	50000	NA	4248600	5337700	NA	2261000	NA
F4I1G1			S	310	___3	GVDHVQADS(0.191)VQEDES(0.896)VVS(0.946)S(0.946)EIDDNPY(0.016)QT(0.002)QS(0.003)HPVEHHK	QEDESVVSSEIDDNP	0.946037	3	0.00017339	71.207	54.268	64.058	0.67891	50000	50000	50000	50000	50000	50000	NA	4248600	5337700	NA	2261000	NA
F4I1G1			S	311	___3	GVDHVQADS(0.191)VQEDES(0.896)VVS(0.946)S(0.946)EIDDNPY(0.016)QT(0.002)QS(0.003)HPVEHHK	EDESVVSSEIDDNPY	0.946037	3	0.00017339	71.207	54.268	64.058	0.67891	50000	50000	50000	50000	50000	50000	NA	4248600	5337700	NA	2261000	NA
F4I1G1			T	246	___2	PLAPS(0.07)T(0.926)S(0.085)S(0.918)LSVAPAESEVR	EKPLAPSTSSLSVAP	0.925734	2	2.0481e-10	191.36	139.38	191.36	1.2633	11229000	13806000	NA	19349000	NA	13045000	6163800	6038400	NA	5876300	5662800	4208400
F4I1N3			T	33	___2	DKKDMT(1)T(1)EMK	EKDKKDMTTEMKISD	1	2	0.0151575	95.909	18.982	95.909	3.0824	2874100	NA	2733300	4548000	2380800	2025400	2413900	2704900	2061800	2273800	NA	2182800
F4I1N3			T	34	___2	DKKDMT(1)T(1)EMK	KDKKDMTTEMKISDA	1	2	0.0151575	95.909	18.982	95.909	3.0824	2874100	NA	2733300	4548000	2380800	2025400	2413900	2704900	2061800	2273800	NA	2182800
F4I1T7	NUP214	Nuclear pore complex protein NUP214	Y	198	___3	HVMDAVDAVEWS(0.991)S(0.989)KGS(0.045)Y(0.719)IAVAQDNS(0.257)LR	EWSSKGSYIAVAQDN	0.718641	4	0.050727	44.278	23.671	44.278	2.5161	30114000	24038000	NA	19617000	18128000	NA	19231000	NA	NA	50000	50000	50000
F4I1Z0			S	240	___1	SVENEES(0.057)S(0.671)T(0.196)S(0.057)T(0.017)VS(0.001)K	SVENEESSTSTVSKQ	0.670918	2	2.37694e-81	278.62	190.53	278.62	0.2627	50000	50000	50000	11343000	11198000	9395500	50000	50000	50000	5319600	NA	8463000
F4I2H7	TPX2	Protein TPX2	Y	21	___3	EAT(0.179)AEES(0.503)VS(0.519)T(0.53)LVT(0.677)T(0.555)MVDET(0.123)Y(0.915)EFLAPR	TTMVDETYEFLAPRW	0.914552	3	0.0463217	41.174	15.638	41.174	2.1394	50000	50000	50000	50000	50000	50000	NA	3918700	3258600	1918600	1891900	NA
F4I2J8	CTN	Splicing factor Cactin	S	450	___1	LEQLS(1)EGEDDVEVNPGLTR	LHRLEQLSEGEDDVE	1	2	3.64528e-145	314.02	209.86	264.1	0.13083	89681000	127500000	176600000	143110000	168310000	97012000	109830000	83028000	96111000	60683000	67495000	57278000
F4I2N7	RLK7	Receptor-like protein kinase 7	S	646	___2	HES(0.995)WS(0.005)IKS(1)FR	GRSLKHESWSIKSFR	0.994843	2	0.00855891	120.03	85.349	107.09	-0.3636	4134900	3456600	3842800	13938000	14139000	5770400	1640800	1938500	789430	6241500	7154300	NA
F4I2N7	RLK7	Receptor-like protein kinase 7	S	651	___2	HES(0.676)WS(0.324)IKS(1)FR	HESWSIKSFRKMSFT	0.999999	2	0.00855891	120.03	85.349	120.03	-0.5373	4134900	3456600	3842800	13938000	14139000	5770400	1640800	1938500	789430	6241500	7154300	NA
F4I2S4	CCZ1A	Vacuolar fusion protein CCZ1 homolog A	S	282	___2	SNLAPVGS(1)IDS(0.997)LHS(0.003)R	SNLAPVGSIDSLHSR	0.999987	2	0.00252781	127.32	69.907	127.32	-0.61322	50000	50000	50000	NA	2554900	1988800	50000	50000	50000	NA	NA	2841800
F4I2S4	CCZ1A	Vacuolar fusion protein CCZ1 homolog A	S	285	___1	SNLAPVGS(0.001)IDS(0.999)LHS(1)R	APVGSIDSLHSRNGN	0.998789	2	4.52846e-06	172.95	111.42	128.99	0.38313	50000	50000	50000	6651400	9082500	5889900	50000	50000	50000	4899900	5161600	NA
F4I2S4	CCZ1A	Vacuolar fusion protein CCZ1 homolog A	S	285	___2	SNLAPVGS(0.001)IDS(0.999)LHS(1)R	APVGSIDSLHSRNGN	0.998789	2	4.52846e-06	172.95	111.42	128.99	0.38313	50000	50000	50000	3977900	5534800	3252400	50000	50000	50000	3483300	3217400	7807400
F4I2S4	CCZ1A	Vacuolar fusion protein CCZ1 homolog A	S	288	___2	SNLAPVGS(0.007)IDS(0.993)LHS(1)R	GSIDSLHSRNGNNMH	0.999963	2	0.00055923	145.8	88.528	145.8	-0.16838	50000	50000	50000	3977900	5534800	3252400	50000	50000	50000	3483300	3217400	7807400
F4I340	SEI2	Seipin-2	S	147	___2	NRVDPFQEES(0.003)T(0.006)VT(0.033)T(0.089)VS(0.934)S(0.934)DDQGDDDYAGSVPQFR	ESTVTTVSSDDQGDD	0.934032	3	1.95605e-06	117.51	82.291	101.29	0.87926	32928000	37276000	NA	NA	NA	27204000	26828000	20432000	NA	27498000	20863000	NA
F4I340	SEI2	Seipin-2	S	148	___2	NRVDPFQEES(0.001)T(0.003)VT(0.02)T(0.076)VS(0.932)S(0.966)DDQGDDDY(0.002)AGSVPQFR	STVTTVSSDDQGDDD	0.965759	3	1.95605e-06	102.03	73.495	83.559	1.3318	32928000	37276000	NA	NA	28341000	NA	26828000	NA	NA	27498000	20863000	20499000
F4I340	SEI2	Seipin-2	T	145	___2	VDPFQEESTVT(0.305)T(0.784)VS(0.784)S(0.127)DDQGDDDYAGSVPQFR	QEESTVTTVSSDDQG	0.783598	3	5.60328e-06	117.51	82.291	117.51	-0.036046	32928000	37276000	NA	NA	NA	27204000	26828000	20432000	NA	27498000	20863000	NA
F4I397			Y	84	___3	S(0.701)NKIT(0.281)GFPT(0.082)T(0.171)T(0.408)T(0.408)T(0.494)S(0.494)T(0.382)S(0.382)IT(0.202)PVAQHRY(0.997)FK	TPVAQHRYFKLKRLF	0.996835	3	0.0564287	52.91	26.488	52.91	1.6699	4972100	7700300	NA	14787000	14368000	NA	4748200	11150000	NA	50000	50000	50000
F4I3B3	RBP47A	Polyadenylate-binding protein RBP47A	S	408	___1	S(0.001)DS(0.999)GNQWNGGYSR	NKQWRSDSGNQWNGG	0.999098	2	0.00604862	106.76	50.552	106.76	-1.6927	50000	50000	50000	6635900	7251500	5142700	2800100	NA	2986200	4754200	7233500	NA
F4I3K4	At1g56145	non-specific serine/threonine protein kinase	S	1030	___1	DSSKS(1)QVEEHGR	TPKDSSKSQVEEHGR	0.999909	2	0.0084789	113.54	37.65	113.54	-0.1474	538380	NA	1430000	3069700	NA	667320	NA	398240	NA	940720	782770	NA
F4I3P9	MURE	UDP-N-acetylmuramoyl-L-alanyl-D-glutamate--2,6-diaminopimelate ligase MurE homolog, chloroplastic	S	117	___1	NTYLS(0.003)AIADVEDAAET(0.021)GRDDEES(0.964)GGDLFS(0.011)DIDR	TGRDDEESGGDLFSD	0.964317	3	0.000513892	67.235	38.33	67.235	-0.81045	50000	50000	50000	6510900	NA	4187100	50000	50000	50000	50000	50000	50000
F4I3P9	MURE	UDP-N-acetylmuramoyl-L-alanyl-D-glutamate--2,6-diaminopimelate ligase MurE homolog, chloroplastic	S	194	___1	LTGLTEIS(1)DEEDWVDEEGNTR	LTGLTEISDEEDWVD	0.999844	2	1.98962e-46	239.75	176.31	239.75	-1.0033	NA	NA	14081000	35342000	35483000	19563000	NA	9196200	NA	19025000	17953000	8681200
F4I3P9	MURE	UDP-N-acetylmuramoyl-L-alanyl-D-glutamate--2,6-diaminopimelate ligase MurE homolog, chloroplastic	T	167	___1	KIGEEGNEEEGDVT(1)DDVDELDEEEVVDLDEIDK	NEEEGDVTDDVDELD	1	3	3.70834e-06	112.05	76.387	112.05	1.9409	50000	50000	50000	6722800	NA	5033600	50000	50000	50000	3667600	NA	NA
F4I3V6	SHW1	Protein SHORT HYPOCOTYL IN WHITE LIGHT 1	S	84	___1	FFGGGDNYDVVPDDDGFS(1)DDDDEEDER	VPDDDGFSDDDDEED	1	3	3.61032e-15	161.56	132.6	136.24	1.4774	6414500	7527700	8117600	7236600	8658800	4364800	6675200	5061200	4773900	3531500	5157300	3030800
F4I3X3			S	388	___1	SFDQMKS(0.96)T(0.04)DDGQDTAPK	KSFDQMKSTDDGQDT	0.960004	2	0.000154376	170.48	111.79	163.44	0.83658	9807600	12709000	15255000	50000	50000	50000	11275000	11352000	10938000	1055800	1300100	NA
F4I3X3			S	48	___1	FSSFS(1)PNK	WEKFSSFSPNKYLEE	1	2	0.000315642	179.42	113.79	179.42	-0.25001	3303600	3231800	NA	3057100	3006300	1291800	5399400	3053100	2603600	2376700	5321700	2541900
F4I3X3			S	99	___1	NAS(1)FRPNIQNR	KLLERNASFRPNIQN	1	2	0.0135573	107.34	29.751	102.05	0.7224	174780000	145840000	173300000	120440000	111940000	92356000	144140000	168930000	178740000	108450000	106160000	117500000
F4I420	EIF5B1	Eukaryotic translation initiation factor 5B	S	131	___1	GGGSVSFALLDDEDEKEDNES(1)DGDKDDEPVISFTGK	DEKEDNESDGDKDDE	0.999993	3	2.51309e-09	104.84	56.302	91.555	0.28187	351340000	283520000	34516000	322280000	460010000	210210000	326970000	NA	13958000	64314000	35978000	132240000
F4I420	EIF5B1	Eukaryotic translation initiation factor 5B	S	163	___2	GGNS(0.014)FAAS(0.98)AFDALGS(0.006)DDDDTEEVHEDEEEES(0.775)PIT(0.195)FS(0.029)GK	GGNSFAASAFDALGS	0.980041	3	7.10705e-09	91.532	73.036	80.301	-0.062507	NA	51276000	NA	34661000	29771000	NA	NA	10004000	43676000	17855000	NA	17214000
F4I420	EIF5B1	Eukaryotic translation initiation factor 5B	S	170	___1	GGNSFAAS(0.004)AFDALGS(0.997)DDDDT(0.999)EEVHEDEEEESPITFSGK	SAFDALGSDDDDTEE	0.996549	3	5.92476e-21	162.22	144.71	89.135	-1.2364	88135000	NA	155350000	143290000	49883000	47085000	54279000	NA	NA	23837000	43175000	59277000
F4I420	EIF5B1	Eukaryotic translation initiation factor 5B	S	170	___2	GGNSFAAS(0.004)AFDALGS(0.997)DDDDT(0.999)EEVHEDEEEESPITFSGK	SAFDALGSDDDDTEE	0.996549	3	5.92476e-21	162.22	144.71	89.135	-1.2364	50229000	63155000	38281000	18705000	NA	27420000	39386000	37318000	36916000	18638000	18743000	17404000
F4I420	EIF5B1	Eukaryotic translation initiation factor 5B	S	186	___2	KGGNSFAAS(0.002)AFDALGS(0.984)DDDDT(0.048)EEVHEDEEEES(0.935)PIT(0.027)FS(0.004)GK	HEDEEEESPITFSGK	0.934953	3	2.27259e-13	101.84	95.891	101.84	-1.7624	50000	50000	50000	50000	50000	50000	NA	17467000	11753000	18638000	31765000	17404000
F4I420	EIF5B1	Eukaryotic translation initiation factor 5B	S	222	___2	NTNS(0.021)FT(0.971)ADLLDEEEGT(0.008)DAS(0.992)NS(0.008)R	EEEGTDASNSRDDEN	0.991542	2	3.59139e-06	148.33	75.45	121	1	50000	50000	50000	50000	50000	50000	NA	5779000	6900800	50000	50000	50000
F4I420	EIF5B1	Eukaryotic translation initiation factor 5B	S	41	___2	GAQIDDDEY(0.003)S(0.993)IGT(0.035)ELS(0.958)EES(0.011)KVEEEK	QIDDDEYSIGTELSE	0.992879	2	3.93877e-07	154.65	106.25	127.96	1.8533	13460000	14500000	NA	9660100	7495100	10054000	8956400	NA	8605000	7591000	7620100	NA
F4I420	EIF5B1	Eukaryotic translation initiation factor 5B	S	41	___3	GAQIDDDEY(0.003)S(0.993)IGT(0.035)ELS(0.958)EES(0.011)KVEEEK	QIDDDEYSIGTELSE	0.992879	2	3.93877e-07	154.65	106.25	127.96	1.8533	13549000	21762000	13779000	16416000	14954000	9078600	10916000	19048000	16982000	11260000	13535000	11605000
F4I420	EIF5B1	Eukaryotic translation initiation factor 5B	S	47	___2	KGAQIDDDEYSIGT(0.015)ELS(0.988)EES(0.997)KVEEEK	YSIGTELSEESKVEE	0.988463	3	3.93877e-07	154.65	106.25	94.276	1.999	2311400	4775400	3022900	3876400	NA	NA	2506900	NA	NA	NA	5410200	NA
F4I420	EIF5B1	Eukaryotic translation initiation factor 5B	S	47	___3	KGAQIDDDEYSIGT(0.015)ELS(0.988)EES(0.997)KVEEEK	YSIGTELSEESKVEE	0.988463	3	3.93877e-07	154.65	106.25	94.276	1.999	NA	30586000	27781000	21085000	22688000	17106000	20162000	17197000	25289000	NA	21218000	NA
F4I420	EIF5B1	Eukaryotic translation initiation factor 5B	S	50	___3	GAQIDDDEY(0.349)S(0.531)IGT(0.002)ELS(0.118)EES(1)KVEEEK	GTELSEESKVEEEKV	0.999607	2	0.000421141	121.9	68.99	96.54	0.266	13549000	NA	13779000	16416000	14954000	9078600	10916000	19048000	16982000	11260000	NA	11605000
F4I420	EIF5B1	Eukaryotic translation initiation factor 5B	S	537	___1	GIDT(0.081)S(0.919)VQGEDEVEPK	RQKGIDTSVQGEDEV	0.919198	2	1.19712e-05	168.5	111.62	168.5	0.36111	8688400	15925000	NA	20577000	21064000	13568000	NA	NA	10052000	18276000	NA	13471000
F4I420	EIF5B1	Eukaryotic translation initiation factor 5B	S	604	___1	S(1)WGT(1)VDLNLK	EDEWDAKSWGTVDLN	1	1	5.52747e-07	182.92	117.67	92.781	3.0575	1674700	2117100	2257700	3760500	5447100	2453000	NA	780390	1464700	2850100	2893300	2246600
F4I420	EIF5B1	Eukaryotic translation initiation factor 5B	S	604	___2	S(1)WGT(1)VDLNLK	EDEWDAKSWGTVDLN	1	1	5.52747e-07	182.92	117.67	92.781	3.0575	16011000	16356000	NA	25966000	24252000	15971000	20993000	18603000	16279000	15541000	23897000	13847000
F4I420	EIF5B1	Eukaryotic translation initiation factor 5B	S	641	___1	AHDS(1)EPEAEKPTAK	AISKAHDSEPEAEKP	1	3	4.98095e-52	254.94	213.55	179.97	0.10221	107290000	103320000	149590000	50219000	36692000	31117000	63127000	38787000	31830000	23676000	37301000	9074700
F4I420	EIF5B1	Eukaryotic translation initiation factor 5B	S	696	___1	GLAPSES(1)IEGEENLR	KGLAPSESIEGEENL	0.999783	2	0.00135828	125.47	56.49	121.92	0.96125	50000	50000	50000	3036200	3684000	2339900	50000	50000	50000	1301100	1718600	2248100
F4I420	EIF5B1	Eukaryotic translation initiation factor 5B	S	83	___1	KGTQQDDDDDFS(1)DK	QDDDDDFSDKVSAAG	1	2	4.84854e-160	329.21	232.35	306.37	0.35051	18804000	23179000	32409000	30006000	39399000	26243000	25478000	12046000	20405000	22402000	24956000	23712000
F4I420	EIF5B1	Eukaryotic translation initiation factor 5B	T	175	___1	GGNSFAAS(0.004)AFDALGS(0.997)DDDDT(0.999)EEVHEDEEEESPITFSGK	LGSDDDDTEEVHEDE	0.999448	3	1.86883e-19	157.93	140.14	89.135	-1.2364	273670000	NA	NA	NA	NA	369880000	NA	254570000	242160000	NA	248760000	NA
F4I420	EIF5B1	Eukaryotic translation initiation factor 5B	T	175	___2	GGNSFAAS(0.004)AFDALGS(0.997)DDDDT(0.999)EEVHEDEEEESPITFSGK	LGSDDDDTEEVHEDE	0.999448	3	1.86883e-19	157.93	140.14	89.135	-1.2364	49199000	51276000	36343000	21479000	25751000	12944000	51811000	46460000	NA	12363000	21348000	17214000
F4I420	EIF5B1	Eukaryotic translation initiation factor 5B	T	209	___2	NT(0.001)NS(0.007)FT(0.992)ADLLDEEEGTDAS(0.945)NS(0.055)R	KKNTNSFTADLLDEE	0.992193	2	3.59139e-06	148.33	75.45	148.33	1.2078	50000	50000	50000	50000	50000	50000	NA	5779000	6900800	50000	50000	50000
F4I420	EIF5B1	Eukaryotic translation initiation factor 5B	T	44	___2	KGAQIDDDEY(0.392)S(0.609)IGT(0.998)ELS(0.035)EES(0.966)KVEEEK	DDEYSIGTELSEESK	0.998209	3	0.000438232	121.9	68.99	121.9	0.46019	NA	14500000	NA	9660100	7495100	10054000	8956400	NA	8605000	7591000	7620100	NA
F4I420	EIF5B1	Eukaryotic translation initiation factor 5B	T	44	___3	KGAQIDDDEY(0.392)S(0.609)IGT(0.998)ELS(0.035)EES(0.966)KVEEEK	DDEYSIGTELSEESK	0.998209	3	0.000438232	121.9	68.99	121.9	0.46019	13549000	21762000	13779000	16416000	14954000	9078600	NA	19048000	16982000	11260000	13535000	11605000
F4I420	EIF5B1	Eukaryotic translation initiation factor 5B	T	607	___2	S(1)WGT(1)VDLNLK	WDAKSWGTVDLNLKG	1	1	0.00863539	121.21	64.487	92.781	3.0575	16011000	16356000	NA	25966000	24252000	15971000	20993000	18603000	16279000	15541000	23897000	13847000
F4I420	EIF5B1	Eukaryotic translation initiation factor 5B	Y	40	___3	GAQIDDDEY(0.956)S(0.926)IGT(0.116)ELS(0.002)EESKVEEEK	AQIDDDEYSIGTELS	0.956013	2	0.000493501	135.72	93.673	135.72	0.70412	NA	30586000	27781000	21085000	22688000	17106000	20162000	17197000	25289000	17298000	21218000	NA
F4I458			S	12	___1	TESIWLNDQS(0.009)S(0.991)PR	IWLNDQSSPRSMIPS	0.990546	2	1.99723e-16	203.27	111.31	171.11	1.0627	2168100	NA	NA	5276000	9104900	2215200	NA	NA	2461100	NA	5294900	NA
F4I4N4			S	118	___1	SNGYGDEGY(0.003)DFDDS(0.985)DS(0.012)EIAVGK	EGYDFDDSDSEIAVG	0.984665	2	3.73539e-09	161.51	126.49	136.02	0.38483	23203000	27484000	32924000	26304000	28396000	20481000	29346000	NA	34085000	25205000	22559000	21571000
F4I4N4			S	96	___1	ASDTADVS(1)DGGR	ASDTADVSDGGRSKW	1	2	0.000251741	149.82	68.2	140.33	0.10564	4417300	NA	2859200	1861400	1978800	1278300	NA	2852100	NA	1155600	1510600	1701100
F4I4Q1		Protein MAK16 homolog	S	247	___1	ESY(0.008)LEGDDHDS(0.991)DDEDDDDAEEQVVIHK	LEGDDHDSDDEDDDD	0.99134	3	9.01504e-06	140.66	96.389	133.15	-0.47246	NA	256020000	309480000	5616800	NA	NA	204050000	NA	155620000	5473800	5289400	192470000
F4I4Q1		Protein MAK16 homolog	Y	239	___1	ES(0.026)Y(0.898)LEGDDHDS(0.076)DDEDDDDAEEQVVIHK	GLPSKESYLEGDDHD	0.897897	4	1.19967e-05	129.29	61.59	75.764	0.43341	183960000	NA	NA	329190000	5443500	201690000	NA	126720000	NA	NA	170330000	NA
F4I4Y6			T	293	___1	IEGT(1)DDEER	SETKIEGTDDEERYL	1	2	0.00191651	147.74	89.114	111.86	0.48763	2834100	NA	NA	3972400	2960900	2052300	NA	2302400	2144700	1858300	1722600	NA
F4I507	VIII-A	Myosin-3	S	1021	___3	S(0.101)LEVEDS(0.894)ARNS(0.808)DAS(0.576)VNAS(0.576)DAT(0.042)DLDS(0.001)GGS(0.001)HY(0.001)QMGHGR	KSLEVEDSARNSDAS	0.893608	3	3.69449e-08	91.603	63.65	63.412	0.89502	12989000	10794000	NA	50000	50000	50000	11234000	9991300	7573400	NA	5636500	NA
F4I507	VIII-A	Myosin-3	S	1025	___3	S(0.101)LEVEDS(0.894)ARNS(0.808)DAS(0.576)VNAS(0.576)DAT(0.042)DLDS(0.001)GGS(0.001)HY(0.001)QMGHGR	VEDSARNSDASVNAS	0.807972	3	1.26674e-05	77.439	60.294	63.412	0.89502	NA	10794000	9254900	50000	50000	50000	NA	9991300	7573400	NA	5636500	NA
F4I507	VIII-A	Myosin-3	S	1028	___3	S(0.05)LEVEDS(0.509)ARNS(0.748)DAS(0.85)VNAS(0.747)DAT(0.062)DLDS(0.012)GGS(0.011)HY(0.011)QMGHGR	SARNSDASVNASDAT	0.850407	3	3.69449e-08	91.603	63.65	64.594	1.632	12989000	10794000	9254900	50000	50000	50000	11234000	9991300	7573400	NA	5636500	NA
F4I507	VIII-A	Myosin-3	S	1032	___3	S(0.181)LEVEDS(0.758)ARNS(0.36)DAS(0.67)VNAS(0.847)DAT(0.161)DLDS(0.008)GGS(0.007)HY(0.007)QMGHGR	SDASVNASDATDLDS	0.847415	3	3.69449e-08	91.603	63.65	91.603	0.05787	12989000	10794000	9254900	50000	50000	50000	11234000	9991300	7573400	50000	50000	50000
F4I5A3	DAA1		S	221	___1	NS(0.106)S(0.894)AAANISNLASSSNQVSAPLK	PKLRRNSSAAANISN	0.894283	2	1.00341e-51	245.12	181.75	245.12	0.14186	9607500	13665000	12230000	16296000	18812000	13427000	NA	10456000	10779000	12394000	10941000	14741000
F4I5B1			S	132	___2	AAVADNNGIELT(0.002)DHQPES(0.998)AGS(1)IR	LTDHQPESAGSIRRQ	0.998482	2	0.0026482	95.624	32.444	95.624	-0.87247	2285200	NA	6395500	50000	50000	50000	3338400	1907000	NA	NA	NA	2132300
F4I5B1			S	135	___2	AAVADNNGIELT(0.002)DHQPES(0.998)AGS(1)IR	HQPESAGSIRRQIGQ	0.999994	2	0.0026482	95.624	32.444	95.624	-0.87247	2285200	NA	6395500	50000	50000	50000	3338400	1907000	NA	NA	NA	2132300
F4I5B1			S	472	___1	SQS(1)PSSLQVK	RPQRRSQSPSSLQVK	0.99995	2	0.000169344	160.91	93.743	160.91	0.57669	6791600	6557100	7995900	NA	6941900	4192100	4303400	5042500	5788400	NA	8449000	3989700
F4I5D7			S	498	___1	SHS(1)VSYPYGYYPNT	NLHYRSHSVSYPYGY	0.999797	2	2.73971e-22	215.02	153.84	215.02	-0.12646	4870900	6366400	7905300	6661200	5215400	3582300	4738800	6359400	5043400	3689200	NA	NA
F4I5J7			S	246	___1	DGT(0.088)S(0.912)PANELESHIQTNK	RLKKDGTSPANELES	0.912476	2	0.000155537	160.38	105.19	135.57	0.12228	50000	50000	50000	9275300	9706300	6020300	50000	50000	50000	NA	8189800	NA
F4I5J7			T	245	___1	DGT(0.834)S(0.166)PANELESHIQTNK	RRLKKDGTSPANELE	0.834083	2	0.000109288	147.73	85.644	147.73	-0.72289	7537300	9733100	8048200	50000	50000	50000	9331000	8500000	NA	5431500	NA	NA
F4I5S3	CTF18		S	62	___1	QSES(0.5)S(0.5)DIKGCK	PHVRQSESSDIKGCK	0.5	2	0.00529875	120.86	26.493	120.86	1.8748	50000	50000	50000	2809300	4754800	NA	50000	50000	50000	NA	2983000	1118300
F4I5S3	CTF18		S	63	___1	QSES(0.5)S(0.5)DIKGCK	HVRQSESSDIKGCKR	0.5	2	0.00529875	120.86	26.493	120.86	1.8748	50000	50000	50000	2809300	4754800	NA	50000	50000	50000	NA	2983000	1118300
F4I5T4			S	64	___1	LNSAPPPSSNT(0.001)S(0.001)VPS(0.936)PS(0.062)HRPR	SSNTSVPSPSHRPRN	0.936209	3	0.00143902	96.805	67.58	96.805	0.36742	NA	1610200	2646800	8368400	11068000	5447100	50000	50000	50000	NA	NA	5247300
F4I6B2			S	509	___1	SRDS(1)DDDDYHDR	LHDRSRDSDDDDYHD	0.999985	2	1.14697e-12	198.61	149.43	153.48	-0.064977	NA	2739900	4664400	15841000	77656000	32187000	45296000	30163000	28601000	24858000	29774000	6308700
F4I6B2			S	509	___2	SRDS(1)DDDDYHDR	LHDRSRDSDDDDYHD	0.999985	2	1.14697e-12	198.61	149.43	153.48	-0.064977	50000	50000	50000	33629000	23692000	16699000	50000	50000	50000	50000	50000	50000
F4I6B2			S	739	___1	TPGVPGDETTEKLPDESGVEPTENS(1)PK	GVEPTENSPKASGIE	0.999909	2	1.22449e-81	276.14	211.77	200.57	-0.64462	69652000	59309000	83752000	148030000	173200000	99006000	60535000	42507000	40136000	107130000	94867000	120280000
F4I6B2			S	751	___1	ASGIEPTES(0.225)S(0.775)PK	GIEPTESSPKASGAE	0.775165	2	2.00146e-32	226.42	163.2	187.62	0.5242	NA	7868200	15006000	26989000	37157000	NA	NA	6619300	8325300	15887000	NA	NA
F4I6B2			S	782	___1	SSEPES(1)PHGTK	AKSSEPESPHGTKET	0.999977	2	2.26265e-32	234.24	96.341	234.24	0.53163	1563400	4017000	6411500	58226000	61879000	42139000	2814600	NA	4098100	30182000	25137000	21798000
F4I6B2			Y	514	___1	SRDS(0.005)DDDDY(0.995)HDRDYDVAALANNLSQAFR	RDSDDDDYHDRDYDV	0.995025	3	1.3203e-07	180.85	98.335	135.63	0.81686	609390	NA	NA	52584000	239040000	NA	50000	50000	50000	NA	131310000	NA
F4I6B2			Y	514	___2	SRDS(0.005)DDDDY(0.995)HDRDYDVAALANNLSQAFR	RDSDDDDYHDRDYDV	0.995025	3	1.3203e-07	180.85	98.335	135.63	0.81686	30997000	NA	NA	33629000	23692000	16699000	50000	50000	50000	50000	50000	50000
F4I6G4	JMJ18	Lysine-specific demethylase JMJ18	S	157	___1	S(0.004)GS(0.186)S(0.81)PAESTSSPEAEEK	SKRRSGSSPAESTSS	0.809981	2	0.00192032	116.96	73.162	116.96	-1.1335	NA	NA	2397500	2773200	2804600	NA	NA	2310500	1271700	NA	NA	1546000
F4I6G4	JMJ18	Lysine-specific demethylase JMJ18	S	36	___1	DKDTIMEQPS(0.002)S(0.998)PR	TIMEQPSSPRHRKVV	0.997923	2	1.3863e-52	261.61	146.24	261.61	-0.23373	1470400	1610900	2460100	1579900	2239700	1756300	2539900	1690800	1825200	2226500	1874600	NA
F4I6G4	JMJ18	Lysine-specific demethylase JMJ18	T	29	___1	DT(0.994)IMEQPS(0.001)S(0.005)PR	DKDKDKDTIMEQPSS	0.993728	2	0.0150491	108.98	9.0431	108.98	1.8846	5841800	13547000	20207000	414830	16137000	NA	8404400	8616100	10250000	8631200	6913100	2530600
F4I6P0	At1g64255		Y	25	___2	MSEVNVPVFCCWNGCIKDGT(0.187)NGIY(0.254)Y(0.544)EGS(0.399)NY(0.615)R	DGTNGIYYEGSNYRM	0.54446	3	0.0373347	44.586	13.265	44.586	-3.1651	23034000	20813000	37393000	NA	20862000	NA	33115000	27740000	NA	NA	22067000	NA
F4I6P0	At1g64255		Y	30	___2	MSEVNVPVFCCWNGCIKDGT(0.187)NGIY(0.254)Y(0.544)EGS(0.399)NY(0.615)R	IYYEGSNYRMTTVKG	0.615361	3	0.0373347	44.586	13.265	44.586	-3.1651	23034000	20813000	37393000	NA	20862000	NA	33115000	27740000	NA	NA	22067000	NA
F4I6S6	DUO3		S	16	___2	SLDQVETLIS(0.007)GPPS(0.976)EPS(0.561)S(0.456)PNR	TLISGPPSEPSSPNR	0.976232	2	0.000112707	133.21	73.054	86.136	-0.20674	9758000	10176000	NA	NA	14878000	NA	NA	17046000	NA	NA	11621000	NA
F4I6U7			S	440	___3	S(0.028)FS(0.969)PS(0.046)NS(0.999)S(0.959)DEEEEDEMDAAR	QPDKKSFSPSNSSDE	0.968593	2	0.00536394	118.24	98.916	97.621	-0.63458	NA	1855400	8355000	7108400	9311700	6732400	NA	7773800	10633000	6938700	11761000	7915500
F4I6U7			S	442	___3	S(0.038)FS(0.967)PS(0.99)NS(0.502)S(0.502)DEEEEDEMDAAR	DKKSFSPSNSSDEEE	0.99037	2	0.00536394	118.24	98.916	118.24	-0.047863	NA	1855400	8355000	7108400	9311700	NA	NA	7773800	10633000	NA	NA	7915500
F4I6U7			S	444	___3	S(0.028)FS(0.969)PS(0.046)NS(0.999)S(0.959)DEEEEDEMDAAR	KSFSPSNSSDEEEED	0.999212	2	0.00536394	118.24	98.916	97.621	-0.63458	NA	1855400	8355000	7108400	9311700	6732400	NA	7773800	10633000	6938700	11761000	NA
F4I6U7			S	445	___3	S(0.021)FS(0.961)PS(0.049)NS(0.979)S(0.99)DEEEEDEMDAAR	SFSPSNSSDEEEEDE	0.990346	2	0.00536394	118.24	98.916	109.5	-0.74719	NA	1855400	NA	7108400	NA	6732400	NA	7773800	NA	6938700	11761000	7915500
F4I6U7			S	646	___2	IS(0.001)DVS(0.997)AS(0.099)S(0.796)GLDDDT(0.004)S(0.001)GS(0.102)R	STKISDVSASSGLDD	0.997153	2	0.00245626	121.27	68.744	121.27	2.6115	2085200	1083300	1682600	NA	1184600	1510100	NA	2197700	NA	1193200	1459500	NA
F4I6U7			S	649	___2	IS(0.009)DVS(0.965)AS(0.138)S(0.886)GLDDDT(0.001)SGS(0.001)R	ISDVSASSGLDDDTS	0.886023	2	0.00245626	121.27	68.744	84.653	-0.81171	2085200	1083300	1682600	NA	1184600	1510100	NA	2197700	NA	1193200	1459500	NA
F4I6V2	UEV1B	Ubiquitin-conjugating enzyme E2 variant 1B	S	513	___1	DYPES(0.998)PPT(0.002)VR	CGKDYPESPPTVRFQ	0.997851	2	0.0149527	95.477	40.365	90.614	-0.79068	50000	50000	50000	NA	NA	3056400	1235500	1605400	NA	1472700	2412700	NA
F4I700	UBN2	Ubinuclein-2	S	295	___1	SVHEQS(0.06)NS(0.94)PPGK	SVHEQSNSPPGKSRP	0.94032	2	0.00259001	118.52	70.602	118.52	-0.55056	NA	1994900	3401300	3241000	2654600	NA	2437500	NA	NA	NA	NA	277490
F4I7C7	WAPL1	Wings apart-like protein 1	S	926	___1	AVMGVIES(0.871)CKS(0.129)P	AVMGVIESCKSP___	0.871064	2	0.00605209	115.06	76.619	115.06	3.1974	2361400	1848500	4853600	4055000	4173500	3955300	2523000	2179600	2587500	2212700	NA	3343800
F4I7C7	WAPL1	Wings apart-like protein 1	S	929	___1	AVMGVIES(0.009)CKS(0.991)P	GVIESCKSP______	0.990826	2	0.00920888	132.06	73.383	115.12	-0.70292	6900500	8068800	7484100	5920800	9041200	6719400	4727600	5956600	6162600	4998900	3934000	4847600
F4I7C7	WAPL1	Wings apart-like protein 1	Y	515	___3	VT(0.296)NEVVT(0.311)IS(0.562)S(0.566)DT(0.535)Y(0.582)S(0.346)T(0.444)VGS(0.45)IS(0.46)T(0.447)R	VTISSDTYSTVGSIS	0.582068	3	0.0495746	54.141	18.926	54.141	-0.55596	NA	22589000	10511000	24733000	30396000	28685000	32803000	21448000	19388000	33620000	33524000	35941000
F4I7D8	At1g11125		S	6	___2	GCCLS(0.982)S(0.706)AT(0.312)ADKK	__MGCCLSSATADKK	0.981835	2	0.0154423	94.82	22.942	94.82	-1.1094	4592100	5891900	5590800	4392500	4284700	3733900	11100000	6331700	6024900	5878100	4646400	5600600
F4I7D8	At1g11125		S	7	___2	GCCLS(0.682)S(0.778)AT(0.54)ADKK	_MGCCLSSATADKKD	0.778188	2	0.0154423	94.82	22.942	94.465	-1.0046	4592100	5891900	5590800	4392500	4284700	3733900	11100000	6331700	6024900	5878100	4646400	5600600
F4I7P0	At1g23935		S	874	___1	AGHFPAS(0.016)AS(0.013)T(0.034)MAQFS(0.937)VS(0.001)LPNGVEK	ASTMAQFSVSLPNGV	0.936945	2	0.000395045	104.68	30.351	92.897	0.97417	15821000	15609000	20782000	13663000	20249000	11348000	15369000	11897000	9895700	10331000	1619800	6379900
F4I854			S	35	___2	KQS(1)DS(1)EET(0.312)S(0.688)VNGNEATLR	PKASKKQSDSEETSV	1	2	3.20403e-103	292.65	211	145.17	0.97078	2859900	NA	NA	15200000	14473000	9488200	6293800	3250000	2996800	8881000	8049500	8708800
F4I854			S	37	___2	KQS(1)DS(1)EET(0.312)S(0.688)VNGNEATLR	ASKKQSDSEETSVNG	1	2	3.84758e-23	222.93	140.06	145.17	0.97078	50000	50000	50000	NA	NA	2985600	1162600	NA	NA	2642200	NA	4387800
F4I854			S	41	___1	KQS(0.282)DS(0.718)EET(0.124)S(0.876)VNGNEATLR	QSDSEETSVNGNEAT	0.875613	2	3.20403e-103	292.65	211	222.93	-0.70218	2491800	2871000	NA	3495300	NA	4392800	1517800	NA	2165400	50000	50000	50000
F4I854			S	41	___2	KQS(0.282)DS(0.718)EET(0.124)S(0.876)VNGNEATLR	QSDSEETSVNGNEAT	0.875613	2	3.20403e-103	292.65	211	222.93	-0.70218	2859900	NA	NA	15200000	14473000	9488200	1162600	3250000	NA	8881000	8049500	8708800
F4I854			S	605	___1	WLEDGS(0.002)ENFNLS(0.998)QR	GSENFNLSQRLLEKP	0.998332	2	0.00016176	150.34	96.242	150.34	1.8656	3071400	4767600	5655800	NA	6029900	3267000	2313500	2641200	2572600	1984400	3367300	2601800
F4I854			S	642	___1	IQY(0.259)S(0.741)GPLIPGEGNLDEMLK	KRGRIQYSGPLIPGE	0.741487	2	0.0105902	90.755	44.241	90.755	-2.1384	15274000	NA	NA	18432000	12620000	NA	13748000	NA	NA	50000	50000	50000
F4I854			T	40	___1	KQS(0.987)DS(0.013)EET(0.973)S(0.027)VNGNEATLR	KQSDSEETSVNGNEA	0.973364	2	1.79138e-54	263.04	185.67	207.05	0.87216	50000	50000	50000	3495300	5412200	NA	1517800	NA	2165400	2278100	NA	NA
F4I854			T	40	___2	KQS(0.987)DS(0.013)EET(0.973)S(0.027)VNGNEATLR	KQSDSEETSVNGNEA	0.973364	2	1.79138e-54	263.04	185.67	207.05	0.87216	50000	50000	50000	NA	3041700	NA	6293800	NA	2996800	2642200	NA	NA
F4I893	ILA	Protein ILITYHIA	S	1887	___1	ALLEGGS(1)DDEGASTEAQGR	KALLEGGSDDEGAST	1	2	1.75745e-203	336.71	261.69	336.71	-0.5895	1221900000	21501000	18370000	NA	32757000	NA	12664000	1224400000	18892000	50000	50000	50000
F4I8B9		Putative WEB family protein At1g65010, chloroplastic	S	1172	___1	MEEPS(1)KHGNSELNSIGK	LEKMEEPSKHGNSEL	0.999964	3	0.00134059	148.33	90.39	83.065	0.074988	529240	NA	NA	14631000	13724000	12592000	50000	50000	50000	9108000	8112000	9679700
F4I8B9		Putative WEB family protein At1g65010, chloroplastic	S	1267	___2	S(0.854)EVS(0.141)PERET(0.005)ELDS(0.999)VEEEVDS(0.001)K	DSYKIEKSEVSPERE	0.854312	2	0.000199827	133.17	88.556	114.76	-0.61376	3015600	170170000	3486300	50000	50000	50000	NA	210150000	NA	4228500	NA	NA
F4I8B9		Putative WEB family protein At1g65010, chloroplastic	S	1267	___3	S(0.854)EVS(0.141)PERET(0.005)ELDS(0.999)VEEEVDS(0.001)K	DSYKIEKSEVSPERE	0.854312	2	0.000199827	133.17	88.556	114.76	-0.61376	13828000	8343000	16671000	8072100	6455400	5188400	13519000	NA	11973000	NA	5765900	NA
F4I8B9		Putative WEB family protein At1g65010, chloroplastic	S	1270	___1	S(0.006)EVS(0.99)PERET(0.004)ELDS(1)VEEEVDSK	KIEKSEVSPERETEL	0.989809	3	1.51949e-08	178.77	152.9	129.8	0.50327	7437000	9458400	11618000	11634000	12496000	9768100	6095400	5967900	8271900	6188300	8852700	10757000
F4I8B9		Putative WEB family protein At1g65010, chloroplastic	S	1270	___2	S(0.006)EVS(0.99)PERET(0.004)ELDS(1)VEEEVDSK	KIEKSEVSPERETEL	0.989809	3	1.51949e-08	178.77	152.9	129.8	0.50327	94252000	112790000	96990000	59615000	41867000	49064000	87619000	90168000	97189000	35059000	41073000	78451000
[truncated: 19,973 more rows]
