# Supplementary material for: Nitric Oxide-mediated S-nitrosylation of the Energy Sensor KIN10 Regulates RNA Splicing and Gene Expression in Arabidopsis
Source: Mol Cell Proteomics. 2025 Nov 25;25(1):101459. doi: 10.1016/j.mcpro.2025.101459 (PMC12799962; doi:10.1016/j.mcpro.2025.101459)
Supplement: Table S7 [file mmc7.xlsx]

## Sheet: List
		Table S7. Clustering and enrichment analysis of phosphosites identified in both KIN10-GFP/kin10 kin11 and C177S-GFP/kin10 kin11 and significantly upregulated upon NO treatment in KIN10-GFP/kin10 kin11, related to Figure 5D
		Sheet 1. Clustering analysis of phosphosites identified in both KIN10-GFP/kin10 kin11 and C177S-GFP/kin10 kin11 and significantly upregulated upon NO treatment in KIN10-GFP/kin10 kin11
		Sheet 2. KEGG pathways enriched among the differentially phosphorylated peptides
		Sheet 3. GO_BP terms enriched among the differentially phosphorylated peptides
		Sheet 4. GO_CC terms enriched among the differentially phosphorylated peptides
		Sheet 5. GO_MF terms enriched among the differentially phosphorylated peptides
		Sheet 6. Protein domains enriched among the differentially phosphorylated peptides

## Sheet: Sheet 1
Sheet 1. Clustering analysis of phosphosites identified in both KIN10-GFP/kin10 kin11 and C177S-GFP/kin10 kin11 and significantly upregulated upon NO treatment in KIN10-GFP/kin10 kin11
Protein accession	Protein description	Gene name	Position	Amino acid	Phospho (STY) probabilities	Sequence window	Localization probabilities	KIN10-GFP_Control_1	KIN10-GFP_Control_2	KIN10-GFP_Control_3	KIN10-GFP_SNP_1	KIN10-GFP_SNP_2	KIN10-GFP_SNP_3	C177S-GFP_Control_1	C177S-GFP_Control_2	C177S-GFP_Control_3	C177S-GFP_SNP_1	C177S-GFP_SNP_2	C177S-GFP_SNP_3	KIN10-GFP_SNP/KIN10-GFP_Control Ratio	KIN10-GFP_SNP/KIN10-GFP_Control p value	C177S-GFP_SNP/C177S-GFP_Control Ratio	C177S-GFP_SNP/C177S-GFP_Contro p value	Cluster	Membership
Q8LBB2	SNF1-related protein kinase regulatory subunit gamma-1	KING1	44	S	VEDLWDEQKPQLS(1)PNEK	DEQKPQLSPNEKLNA	1	23145000	21575000	37755000	119060000	146360000	53184000	18715000	17094000	19434000	52665000	76973000	31536000	3.86304	0.048913	2.91755	0.0548784	Cluster3	0.503062
A0A1P8B9R0	Transcription regulator NOT2/NOT3/NOT5 family protein	NOT3	416	S	VGIPNQPQPS(1)QPPS(0.999)PIPANGS(0.001)R	IPNQPQPSQPPSPIP	1	3936300	3455800	3278600	17294000	15595000	8380000	5187400	1960300	2504400	11464000	11584000	21962000	3.86751	0.0204216	4.66323	0.0311953	Cluster2	0.458221
F4IG73	BEACH domain-containing protein C2	BCHC2	1044	S	SPYNES(0.077)GS(0.923)VK	SPYNESGSVKQLDSN	0.922557	2128100	2551900	3699400	11346000	13386000	7933100	1601100	1297100	1855800	5810300	4290400	5516900	3.89826	0.00815374	3.28515	0.00182538	Cluster3	0.663677
Q03250	Glycine-rich RNA-binding protein 7	RBG7	105	S	S(1)GGGGGYSGGGGSYGGGGGR	GGGGGYRSGGGGGYS	1	49465000	57597000	74233000	260760000	250350000	197970000	52516000	68735000	73593000	201590000	122480000	139080000	3.91119	0.00106103	2.37703	0.0229654	Cluster3	0.463855
Q9LI74	Protein CHUP1, chloroplastic	CHUP1	420	S	GQGDT(0.676)DLES(0.185)NY(0.131)S(0.135)QPS(0.936)S(0.936)PGS(0.984)DDFDNAS(0.01)MDS(0.003)S(0.002)T(0.002)SR	SQPSSPGSDDFDNAS	0.984364	5249200	5960700	5409400	14409000	20871000	31001000	4783300	6309200	11740000	18342000	7516300	20471000	3.98819	0.0266594	2.02909	0.159044	Cluster2	0.315303
P92966	Serine/arginine-rich splicing factor RS41	RS41	342	S	GYDGADS(1)PIRESPS(1)R	RGYDGADSPIRESPS	0.99997	30308000	43059000	27432000	141240000	164730000	100430000	33718000	26410000	39234000	114440000	74536000	78404000	4.03179	0.00628068	2.69097	0.0133609	Cluster3	0.457483
F4I0K2	Fructokinase-like 2, chloroplastic	FLN2	131	S	AAAAS(0.001)S(0.999)DVEEVKTEK	KKAAAASSDVEEVKT	0.9993	6081700	7568600	10407000	39341000	34403000	23484000	8638300	5508500	7072100	22654000	24460000	18671000	4.04152	0.00735825	3.1003	0.00154513	Cluster3	0.574544
Q9LQ55;Q9SE83	Dynamin-2B	DRP2B;DRP2A	712	S	QSLS(1)EGS(1)LDK	ASMRQSLSEGSLDKM	0.999787	192000000	173610000	799720	574280000	551930000	364860000	54692000	52938000	55406000	204870000	138190000	215960000	4.06941	0.014134	3.42881	0.00557127	Cluster2	0.272748
F4JHA2	Putative GTP diphosphokinase RSH1, chloroplastic	RSH1	682	S	EQAAQCAAEITQDQVNDFVADS(1)DS(0.999)DVEDLT(0.001)EDSR	VNDFVADSDSDVEDL	0.999749	9519200	17886000	16020000	62824000	69804000	44632000	11738000	15891000	9250200	50000	50000	50000	4.08196	0.00488746	0.00406733	0.00320566	Cluster4	0.452878
Q9FH46	Signal recognition particle subunit SRP68	NA	515	S	APENLS(1)NR	ERAPENLSNRMSTIS	1	4383000	4642900	6188100	19932000	24011000	18481000	4477500	3682400	3620100	14771000	11254000	15327000	4.10306	0.000844021	3.51036	0.00164447	Cluster3	0.619605
Q9MB58	6-phosphofructo-2-kinase/fructose-2,6-bisphosphatase	FKFBP	214	S	S(0.94)LS(0.06)AS(0.121)GS(0.879)FR	DNAENPRSLSASGSF	0.940235	10104000	12227000	10916000	47662000	45956000	43969000	12031000	8952500	8534300	40042000	27882000	56926000	4.13833	9.40995e-06	4.22965	0.0200934	Cluster2	0.598546
Q9MB58	6-phosphofructo-2-kinase/fructose-2,6-bisphosphatase	FKFBP	220	S	SLSASGS(1)FR	RSLSASGSFRNDSTP	0.999999	10104000	12227000	10916000	47662000	45956000	43969000	12031000	8952500	8534300	40042000	27882000	56926000	4.13833	9.40995e-06	4.22965	0.0200934	Cluster2	0.598546
Q9FFV8	At5g38640	MBB18.19	88	S	VAVAGAAAS(0.001)AVS(0.999)PS(0.962)S(0.881)FS(0.095)Y(0.006)S(0.002)S(0.055)R	GAAASAVSPSSFSYS	0.999178	9263000	14676000	18348000	71027000	60973000	44114000	8294400	7221900	6823400	5626900	47919000	36843000	4.16473	0.00574702	4.04611	0.147883	Cluster3	0.358523
P82280	AP2/ERF and B3 domain-containing transcription repressor RAV2	RAV2	40	S	MGS(1)GGSSVVLDPENGLETESR	LRLYRMGSGGSSVVL	1	2696400	4149900	3329500	14040000	17053000	11482000	50000	50000	50000	10473000	6720500	10924000	4.18395	0.00290662	187.45	0.00219577	Cluster3	0.450723
Q6NLQ6	Calcium-dependent protein kinase 32	CPK32	379	S	EGFQIMDT(0.003)S(0.997)QR	GFQIMDTSQRGKINI	0.997196	16708000	20339000	24784000	87239000	114450000	67232000	22625000	16838000	15567000	51660000	48372000	50333000	4.34929	0.00763583	2.73242	0.000179743	Cluster3	0.617587
Q8LPK2	ABC transporter B family member 2	ABCB2	662	Y	T(0.054)LS(0.778)RPHS(0.169)IKY(0.999)S(1)R	SRPHSIKYSRELSRT	0.999289	53872000	55128000	67500000	348190000	257860000	163260000	71382000	57227000	74496000	50000	50000	50000	4.3587	0.021038	0.000738534	0.000219302	Cluster4	0.435695
F4JKH6	Protein REDUCED CHLOROPLAST COVERAGE 2	REC2	162	S	DAGDSNS(1)GLSPKPK	KDAGDSNSGLSPKPK	0.999987	536230000	702110000	971010000	3486400000	3424400000	2737000000	667760000	590810000	663530000	2412700000	1867200000	2011700000	4.3668	0.000797709	3.27329	0.000910545	Cluster3	0.606533
F4JKH6	Protein REDUCED CHLOROPLAST COVERAGE 2	REC2	165	S	DAGDSNSGLS(1)PK	GDSNSGLSPKPKESE	0.999981	12121000	10733000	19373000	70645000	73802000	40423000	7543200	15429000	13281000	38266000	33801000	40009000	4.378	0.0123127	3.09148	0.00107713	Cluster3	0.544379
Q84WV5	Alpha/beta-Hydrolases superfamily protein	NA	108	S	S(0.222)T(0.319)S(0.459)GVDGNSPVSVCIS(1)PGER	SPVSVCISPGERFST	1	2592300	2823100	2314400	10948000	13321000	9656700	2124100	3752500	2870200	6942500	7004400	7635700	4.38895	0.00128546	2.46749	0.00119065	Cluster2	0.453332
Q8H112	PGR5-like protein 1A, chloroplastic	PGRL1A	62	T	AT(0.858)T(0.141)EQS(0.001)GPVGGDNVDSNVLPYCSINK	FLLPAKATTEQSGPV	0.858062	109920000	123630000	164980000	566270000	581070000	612440000	170620000	176860000	168420000	682130000	451260000	447590000	4.41568	2.93975e-05	3.06451	0.010229	Cluster2	0.588109
P43298	Receptor protein kinase TMK1	TMK1	518	S	FS(0.942)GS(0.058)ES(1)S(1)NAVVVHPR	KRFSGSESSNAVVVH	0.999956	7028300	12561000	10719000	51052000	46666000	36403000	13323000	8377700	11985000	35272000	38860000	53123000	4.42522	0.00172099	3.77772	0.0052514	Cluster2	0.572093
P43298	Receptor protein kinase TMK1	TMK1	519	S	FS(0.942)GS(0.058)ES(1)S(1)NAVVVHPR	RFSGSESSNAVVVHP	0.99998	7028300	12561000	10719000	51052000	46666000	36403000	13323000	8377700	11985000	35272000	38860000	53123000	4.42522	0.00172099	3.77772	0.0052514	Cluster2	0.572093
Q9FDZ5	UDP-rhamnose/UDP-galactose transporter 6	URGT6	328	S	LGAAS(1)DS(1)DDNEDKA	KLGAASDSDDNEDKA	1	26046000	16391000	42830000	121980000	128000000	129010000	4884400	37995000	32836000	101330000	91008000	63698000	4.44474	0.000259713	3.38156	0.01685	Cluster3	0.378705
F4IHS2	Chromatin structure-remodeling complex protein SYD	SYD	2070	S	NIS(1)FQDEVK	DKLEKNISFQDEVKT	1	1309500	1555000	1012200	5101400	6950700	5184800	914600	726850	760180	3483800	2804700	4818200	4.44628	0.00202749	4.62465	0.00814285	Cluster3	0.510487
Q8S8R1	Expressed protein	NA	67	T	AYGAEGHQEPTPGLGGGSTDAPT(0.997)PS(0.002)GDAPAATTTDAK	GGSTDAPTPSGDAPA	0.996647	19582000	25222000	29726000	131880000	114570000	86362000	22584000	13278000	17955000	61527000	74652000	68868000	4.46548	0.00317473	3.81008	0.000411457	Cluster3	0.652895
P41376;P41377	Eukaryotic initiation factor 4A-1	EIF4A1;TIF4A-2	146	S	VHACVGGT(1)S(1)VREDQR	HACVGGTSVREDQRI	1	14152000	12654000	11418000	56323000	53805000	61075000	13147000	8259000	8868300	43773000	30808000	38612000	4.47894	4.07892e-05	3.73891	0.00245574	Cluster2	0.468517
P41376;P41377	Eukaryotic initiation factor 4A-1	EIF4A1;TIF4A-2	145	T	VHACVGGT(1)S(1)VREDQR	VHACVGGTSVREDQR	1	14152000	12654000	11418000	56323000	53805000	61075000	13147000	8259000	8868300	43773000	30808000	38612000	4.47894	4.07892e-05	3.73891	0.00245574	Cluster2	0.468517
Q0WV90;Q94AI7	Topless-related protein 1	TPR1;TPL	728	S	NMVDVKPVITEES(1)NDK	KPVITEESNDKSKIW	0.999999	6268000	9328900	9044200	15223000	13651000	11246000	7922200	5487500	5537000	13461000	11206000	15282000	1.62817	0.0270472	2.10849	0.00800221	Cluster3	0.463293
Q9LEX1	Calcium-dependent lipid-binding protein	CLB	494	S	RSGS(0.999)S(0.126)T(0.874)PVNTVPENDGAK	QSSKRSGSSTPVNTV	0.999351	2136000	27067000	32363000	97892000	110360000	72837000	22668000	22030000	17917000	71938000	68127000	71626000	4.56565	0.00714712	3.38084	1.34016e-05	Cluster3	0.313196
Q06738	Low-temperature-induced 78 kDa protein	RD29A	688	S	S(1)PHSVEESPQSLGSTVVPVQK	TEEVKPKSPHSVEES	0.999996	42672000	40292000	55935000	192810000	271720000	178880000	28813000	31616000	38686000	230600000	167460000	143030000	4.63221	0.00457266	5.45921	0.0049554	Cluster2	0.470654
Q9FT53	Protein IQ-DOMAIN 3	IQD3	65	S	LKEIEEQQS(1)R	KEIEEQQSRHAYSVA	1	3755800	5684900	7021200	28716000	27393000	21165000	3705100	2140700	3209000	18897000	16343000	11497000	4.69411	0.00128408	5.16157	0.00479838	Cluster3	0.643164
Q9C8M9	Protein STRUBBELIG-RECEPTOR FAMILY 6	SRF6	377	S	NKS(1)FDDEDSTR	PPIDRNKSFDDEDST	1	15752000	17964000	12259000	80275000	83922000	52322000	9985900	5314200	6779800	53198000	64230000	32510000	4.70949	0.00493354	6.7907	0.0105411	Cluster3	0.523176
Q9C8M9	Protein STRUBBELIG-RECEPTOR FAMILY 6	SRF6	383	S	NKS(1)FDDEDS(0.939)T(0.061)R	KSFDDEDSTRKPIAV	0.938673	15752000	17964000	12259000	80275000	83922000	52322000	9985900	5314200	6779800	53198000	64230000	32510000	4.70949	0.00493354	6.7907	0.0105411	Cluster3	0.523176
A0A1P8B9R0	Transcription regulator NOT2/NOT3/NOT5 family protein	NOT3	454	S	NIMGVESNVQPLT(0.001)S(0.997)PLS(0.002)K	SNVQPLTSPLSKMVL	0.996761	7693000	10787000	17837000	63828000	73427000	36923000	7287800	6150800	9658200	37266000	39396000	33741000	4.79605	0.0154014	4.78001	0.000116432	Cluster3	0.697632
C0LGE0	Probable LRR receptor-like serine/threonine-protein kinase At1g07650	NA	987	S	S(1)LS(0.999)FS(0.001)TSGPR	WQNELSRSLSFSTSG	0.999999	1475200	1674700	1527900	8225000	9385100	5498400	1218000	1251200	1642200	5748500	5415800	6949800	4.94004	0.00598153	4.40582	0.000653852	Cluster2	0.593509
Q9FKP4	Kinesin-like protein KIN-14B	KIN14B	22	S	KS(0.999)PS(0.001)SEEGVHR	TGFESKKSPSSEEGV	0.999471	2777600	4541000	7320600	28705000	31148000	13191000	5770000	2058100	3184800	23906000	15882000	3603900	4.98962	0.0280341	3.9401	0.146684	Cluster3	0.403086
F4KG14	Guanylate-binding family protein	GBPL3	12	S	GGKDS(1)PADS(1)AS(1)PS(1)PR	FGRGGKDSPADSASP	1	4254600	5993500	5323000	32109000	30827000	19191000	4716100	5722900	3264300	20924000	20405000	19386000	5.27432	0.00585172	4.43068	4.96573e-05	Cluster2	0.512052
F4KG14	Guanylate-binding family protein	GBPL3	20	S	GGKDS(1)PADS(1)AS(1)PS(1)PR	PADSASPSPRSYPST	1	4254600	5993500	5323000	32109000	30827000	19191000	4716100	5722900	3264300	20924000	20405000	19386000	5.27432	0.00585172	4.43068	4.96573e-05	Cluster2	0.512052
Q9FMG4	Serine/arginine-rich splicing factor SC35	SC35	274	S	S(1)NERS(1)PS(1)PGS(1)PAPLR	EMSPERRSNERSPSP	1	1966900	3001700	1968600	11220000	11050000	14331000	3793400	3356400	1730700	9917200	7356700	9499100	5.27605	0.00091093	3.01481	0.00413535	Cluster2	0.491823
Q9SY56	At1g10140	NA	136	S	IEEEEETEEGS(1)VNPK	EEETEEGSVNPKVKK	1	62961000	56578000	66973000	341540000	409100000	245560000	8416200	28903000	31707000	195920000	259200000	195340000	5.34121	0.00475149	9.42338	0.000985949	Cluster3	0.509259
Q9FFJ2	Rubredoxin family protein	ENH1	85	T	T(1)IEVEVDKPLGLTLGQK	ARAAASKTIEVEVDK	1	26115000	14117000	24318000	34339000	39403000	31599000	18826000	9105100	6986700	7554000	22822000	20100000	1.63193	0.0360654	1.44557	0.432557	Cluster4	0.374395
C0LGE0	Probable LRR receptor-like serine/threonine-protein kinase At1g07650	NA	991	S	S(0.961)LS(0.04)FS(0.828)T(0.165)S(0.007)GPR	LSRSLSFSTSGPRTA	0.827874	1475200	1356200	1365100	8225000	9385100	5498400	1128300	1209800	1465100	5748500	5415800	6949800	5.50661	0.00543661	4.76286	0.000560991	Cluster2	0.685424
Q9FNM7	DEAD-box ATP-dependent RNA helicase 26	RH26	110	S	GKFT(1)S(1)DEDNADPEVVR	SLRGKFTSDEDNADP	1	54150000	74637000	55337000	426000000	301190000	300680000	82135000	69042000	84441000	283380000	235600000	408450000	5.58249	0.00263665	3.93616	0.0111983	Cluster2	0.639305
Q9FNM7	DEAD-box ATP-dependent RNA helicase 26	RH26	109	T	GKFT(1)S(1)DEDNADPEVVR	SSLRGKFTSDEDNAD	1	54150000	74637000	55337000	426000000	301190000	300680000	82135000	69042000	84441000	283380000	235600000	408450000	5.58249	0.00263665	3.93616	0.0111983	Cluster2	0.639305
Q9FHH2	Protein SUPPRESSOR OF MAX2 1	SMAX1	548	S	KKS(1)PPGS(1)PVQTDLVLGR	AEQAKKKSPPGSPVQ	1	2746200	2990600	2272100	18741000	16356000	11396000	2599300	4955900	2914500	11667000	7893500	17934000	5.80517	0.00412423	3.58124	0.0406158	Cluster2	0.500905
Q9FHH2	Protein SUPPRESSOR OF MAX2 1	SMAX1	552	S	KKS(1)PPGS(1)PVQTDLVLGR	KKKSPPGSPVQTDLV	1	2746200	2990600	2272100	18741000	16356000	11396000	2599300	4955900	2914500	11667000	7893500	17934000	5.80517	0.00412423	3.58124	0.0406158	Cluster2	0.500905
O23207	Probable NAD(P)H dehydrogenase (quinone) FQR1-like 2	NA	31	T	KPATTGDGPGIDDDNDAT(1)NAPIQIDDDQTTIDGDR	IDDDNDATNAPIQID	0.999999	4852400	6298800	6320500	47403000	31478000	24423000	50000	50000	50000	15254000	15525000	17058000	5.91265	0.0137076	318.913	9.27402e-06	Cluster3	0.454121
A0A1P8APD7	Ankyrin repeat protein	NA	144	S	ISTPS(0.006)S(0.992)PS(0.002)LSPPVR	PKISTPSSPSLSPPV	0.992085	2862000	3229500	3053200	18842000	18544000	16892000	3803500	3433000	4378500	17928000	2125200	16405000	5.93546	1.66431e-05	3.13889	0.175748	Cluster3	0.307421
Q9SH87	Chaperone protein dnaJ-like protein	NA	35	S	NPS(1)FAGAGVVTVEEIR	SSSARNPSFAGAGVV	1	4056200	2806000	3430900	5900600	6558500	4433600	2014300	1248500	1168800	2314400	2453000	2532000	1.64117	0.0385164	1.64713	0.0260109	Cluster4	0.405122
Q9LHP2	Serine/arginine-rich SC35-like splicing factor SCL30A	SCL30A	245	S	QS(1)RS(1)PT(1)PVPR	PVPRQSRSPTPVPRG	1	6336100	10642000	7629600	42474000	53790000	52529000	14540000	7407800	8845500	33636000	26361000	49647000	6.0466	0.000403502	3.56064	0.0219033	Cluster2	0.499841
Q8LF20	Putative clathrin assembly protein At2g25430	NA	168	S	KS(0.005)GVS(0.007)VNS(0.971)GGNS(0.995)S(0.995)HHS(0.026)NNDDR	SVNSGGNSSHHSNND	0.995101	4655800	3456500	5448100	27686000	30326000	24077000	2263200	2671000	2629000	22501000	20606000	30071000	6.05358	0.000275207	9.67553	0.00164332	Cluster2	0.53651
Q9MA55	Acyl-CoA-binding domain-containing protein 4	ACBP4	501	S	TLEAPLPGS(1)LS(1)AVNNATTR	LEAPLPGSLSAVNNA	1	126560000	168300000	188980000	269610000	281310000	243890000	120120000	109130000	119400000	245720000	208210000	280340000	1.64271	0.0084156	2.10604	0.00368972	Cluster3	0.556603
Q0WPK4	Protein PAT1 homolog	PAT1	113	S	S(0.874)S(0.126)QNSLAAEWTHGEELPNWYGR	GPITDRRSSQNSLAA	0.874005	1425400	688340	1895800	9332800	10009000	5007900	50000	50000	50000	50000	50000	50000	6.07294	0.0134441	1	NA	Cluster4	0.553274
Q9LUS8	Probable protein phosphatase 2C 40	NA	92	S	KVPS(1)S(1)PALSK	KSFRKVPSSPALSKL	1	1607600	1558200	1193600	9651500	9406200	8242900	2466500	1323000	1521400	6457200	5766000	7471800	6.26247	7.25993e-05	3.70841	0.00139936	Cluster2	0.609223
Q9LUS8	Probable protein phosphatase 2C 40	NA	93	S	KVPS(1)S(1)PALSK	SFRKVPSSPALSKLD	0.999999	1607600	1558200	1193600	9651500	9406200	8242900	2466500	1323000	1521400	6457200	5766000	7471800	6.26247	7.25993e-05	3.70841	0.00139936	Cluster2	0.609223
F4IMJ8	Pyridoxal phosphate (PLP)-dependent transferases superfamily protein	NA	76	S	SQDVENENQDES(1)LGR	ENENQDESLGRSRSL	1	10450000	11692000	14346000	88346000	82562000	66932000	6998400	8690300	7806600	61177000	60935000	64973000	6.51831	0.000495813	7.96266	2.56478e-06	Cluster2	0.56201
P10896	Ribulose bisphosphate carboxylase/oxygenase activase, chloroplastic	RCA	78	T	GLAY(0.003)DT(0.995)S(0.001)DDQQDITR	WRGLAYDTSDDQQDI	0.995497	330760000	354750000	474550000	2653100000	3438700000	2008800000	354770000	252510000	254730000	1477600000	1412800000	1451700000	6.98291	0.00511147	5.03718	7.32007e-06	Cluster3	0.672749
F4JKH6	Protein REDUCED CHLOROPLAST COVERAGE 2	REC2	1174	S	GKPGQS(1)PGPVSEENQK	VKGKPGQSPGPVSEE	1	5811600	5270300	10363000	52647000	65438000	32544000	6059400	4536500	6215000	34361000	43436000	21945000	7.024	0.0113754	5.93317	0.0114957	Cluster3	0.526656
Q9LHP2	Serine/arginine-rich SC35-like splicing factor SCL30A	SCL30A	243	S	QS(1)RS(1)PT(1)PVPR	QSPVPRQSRSPTPVP	1	5047700	10642000	4657200	42474000	53790000	52529000	14540000	6527400	5793900	33636000	26361000	49647000	7.31281	0.000461282	4.08186	0.0205524	Cluster2	0.471692
Q8RXX9	E3 ubiquitin-protein ligase ATL6	ATL6	343	S	ASAVPNSTGS(0.011)DS(0.989)VR	PNSTGSDSVRAGDRW	0.988504	3902900	4198200	9185700	40920000	53201000	32420000	2265000	3856500	3644600	45421000	51072000	34813000	7.32009	0.00437362	13.4451	0.00107224	Cluster2	0.50676
Q8LF20	Putative clathrin assembly protein At2g25430	NA	169	S	KS(0.005)GVS(0.007)VNS(0.971)GGNS(0.995)S(0.995)HHS(0.026)NNDDR	VNSGGNSSHHSNNDD	0.995101	5602200	4700500	5731600	46245000	41940000	33247000	1858800	1701500	3485900	35866000	51284000	48149000	7.57326	0.00078942	19.2017	0.000836377	Cluster2	0.506136
O65655	SAP domain-containing protein	NA	439	S	S(0.009)DS(0.991)SVS(1)EDGPKER	SRSDSSVSEDGPKER	0.999999	24496000	17197000	15609000	160780000	147210000	137780000	12851000	11601000	24474000	144630000	112160000	123230000	7.77931	5.66334e-05	7.76724	0.000442045	Cluster2	0.663674
Q8LF20	Putative clathrin assembly protein At2g25430	NA	172	S	S(0.002)GVS(0.024)VNS(0.011)GGNS(0.398)S(0.564)HHS(1)NNDDR	GGNSSHHSNNDDRYG	0.999955	4655800	3456500	5448100	52618000	30326000	24077000	2263200	2671000	2629000	22501000	20606000	30071000	7.89217	0.0229919	9.67553	0.00164332	Cluster3	0.496189
Q9FKA5	Uncharacterized protein At5g39570	NA	320	S	KQPS(0.932)Y(0.068)GR	GSYRKQPSYGRGNDD	0.932306	4791900	15065000	27112000	63562000	176000000	132680000	129920000	122810000	126970000	115330000	114280000	29281000	7.92529	0.0314033	0.68183	0.231674	Cluster1	0.548521
Q42344	High mobility group B protein 4	HMGB4	118	S	EEDDS(1)DKSKSEVDEAVS(1)EEEAEDDD	TNREEDDSDKSKSEV	0.999876	5830700	7199900	6067700	35633000	44493000	71840000	6943900	9129200	14073000	32103000	22364000	29925000	7.95704	0.0153311	2.79943	0.00756892	Cluster2	0.412827
Q39026	Mitogen-activated protein kinase 6	MPK6	221	T	VTSESDFMT(1)EY(0.997)VVT(0.003)R	TSESDFMTEYVVTRW	0.999994	27831000	31058000	27274000	277590000	253540000	176290000	20088000	19365000	21099000	219390000	166740000	193910000	8.21025	0.00248128	9.5792	0.000339469	Cluster2	0.724535
Q8GY65	Protein SOSEKI 4	SOK4	305	S	SS(0.965)S(0.035)YNIDR	VPALKRSSSYNIDRS	0.964792	2186000	2081200	3698600	24401000	24208000	18983000	1372900	2588400	3072700	11495000	13404000	15343000	8.48527	0.000425532	5.72107	0.000819199	Cluster3	0.455854
Q9LUL4	Protein STRUBBELIG-RECEPTOR FAMILY 7	SRF7	349	S	S(1)VQNPPLVETK	DFHQENKSVQNPPLV	1	3157200	3267100	5111900	36180000	41763000	20961000	2969300	2221000	2221300	21549000	19498000	22736000	8.57336	0.00958335	8.60583	4.32615e-05	Cluster3	0.59429
Q9CAW4	Transport protein particle (TRAPP) component	TRAPPC6	121	T	VSIDPSSENETQDPS(0.009)T(0.99)PGES(0.001)K	NETQDPSTPGESKAA	0.990344	11900000	16427000	18747000	130150000	162890000	112940000	14002000	12564000	10822000	85288000	134210000	82528000	8.62429	0.00126841	8.07815	0.00630926	Cluster2	0.592767
Q9FGF3	At5g64430	NA	200	S	SVTAPPNNADFLFGS(1)EK	NADFLFGSEKVAAPP	1	6883900	10054000	8573400	12173000	17474000	12607000	6545500	6762400	5369500	11331000	9363100	5627100	1.65629	0.0445124	1.40925	0.21432	Cluster4	0.362518
Q9XI36	Methyl-CpG-binding domain-containing protein 10	MBD10	320	T	TTEAEANKENDT(1)QESDEK	EANKENDTQESDEKK	1	5939600	5558800	8566200	57350000	62131000	54853000	7006000	7259300	10926000	83174000	49321000	36382000	8.68864	2.51659e-05	6.70378	0.0267988	Cluster2	0.624552
Q940X9	La-related protein 1A	LARP1A	493	S	LVIVT(0.021)QNS(0.986)GKS(0.993)DGAGIGGTEAK	VTQNSGKSDGAGIGG	0.993235	1827100	1663200	2670600	18720000	18905000	18018000	2048100	1423100	1901000	17359000	13081000	15003000	9.03163	2.34378e-06	8.45892	0.00043639	Cluster2	0.762813
Q9LXC6	NA	NA	193	S	SVTAPPNNADFLFGS(1)EK	NADFLFGSEKVAPIP	1	6883900	10054000	8573400	12173000	17474000	12607000	6545500	6762400	5369500	11331000	9363100	5627100	1.65629	0.0445124	1.40925	0.21432	Cluster4	0.362518
O81016	ABC transporter G family member 32	ABCG32	796	S	EYLQHS(1)GS(1)IHGK	LREYLQHSGSIHGKY	0.999927	5620400	9311600	5703300	74897000	64302000	48815000	5363000	3635000	4890300	46732000	40376000	56107000	9.11128	0.00189788	10.3119	0.000720937	Cluster2	0.611232
O81016	ABC transporter G family member 32	ABCG32	798	S	EYLQHSGS(1)IHGK	EYLQHSGSIHGKYFK	1	5620400	9311600	5703300	74897000	64302000	48815000	5363000	3635000	4890300	46732000	40376000	56107000	9.11128	0.00189788	10.3119	0.000720937	Cluster2	0.611232
Q8L466	At1g24050/T23E23_11	NA	71	S	MVNAS(0.999)FIT(0.001)GLSYLGK	NTRMVNASFITGLSY	0.998828	50000	50000	50000	298620	750630	355640	50000	50000	50000	50000	50000	50000	9.36593	0.0422543	1	NA	Cluster4	0.856959
Q9LI74	Protein CHUP1, chloroplastic	CHUP1	624	S	VVVPSVITATGDQSNESNES(1)NEGK	QSNESNESNEGKASE	0.999997	3481300	3230300	3857000	24981000	41895000	32625000	50000	50000	50000	18375000	13721000	16808000	9.41478	0.0037484	326.027	0.000286858	Cluster3	0.471339
Q8L7S8	DEAD-box ATP-dependent RNA helicase 3, chloroplastic	RH3	80	S	S(0.013)LGLS(0.981)DHDEY(0.006)DLDGDNNNVEADDGEELAISK	AFKSLGLSDHDEYDL	0.980715	146760000	198240000	116570000	1694800000	1621900000	1174200000	132970000	118290000	78304000	701830000	799760000	1007700000	9.72962	0.00122463	7.61397	0.00137027	Cluster2	0.484617
F4JKH6	Protein REDUCED CHLOROPLAST COVERAGE 2	REC2	1311	S	TSSNELSISVAGST(0.001)S(0.078)S(0.919)PAS(0.002)K	SVAGSTSSPASKMFV	0.918569	10965000	8089100	9471700	120650000	119600000	48326000	50000	50000	50000	70058000	84234000	70676000	10.1163	0.0223681	1499.79	8.49372e-05	Cluster3	0.462544
F4JKH6	Protein REDUCED CHLOROPLAST COVERAGE 2	REC2	1320	S	MFVKS(1)PLNK	ASKMFVKSPLNKKQN	1	6115500	6489900	9481500	72118000	100230000	68401000	5719100	6218600	7078900	58359000	59045000	49569000	10.9001	0.00195801	8.78038	8.85419e-05	Cluster2	0.703458
O80780	Expressed protein	NA	52	S	DSDGNLS(1)S(1)PGSQGNEEFGTR	DSDGNLSSPGSQGNE	0.999991	3410800	3746500	3796800	40731000	48923000	38001000	2222700	1798800	3155300	27176000	21294000	38774000	11.6536	0.000290777	12.1564	0.00659929	Cluster2	0.559027
Q8RXT5	ASI1-immunoprecipitated protein 3	AIPP3	30	S	NSAS(1)PEESLGK	SKGRNSASPEESLGK	0.999999	3650200	4054700	4874700	7355700	7045800	6550600	958570	4065700	3823300	5712900	5201300	5463100	1.66556	0.00290065	1.85105	0.0675993	Cluster3	0.364422
Q9FKA5	Uncharacterized protein At5g39570	NA	180	S	RPES(0.018)GLGS(0.982)GYGGR	RPESGLGSGYGGRSE	0.981935	4427300	5542600	6321800	61966000	84229000	51013000	4173500	8075500	4186800	40726000	29729000	31521000	12.1048	0.00352185	6.2045	0.0014425	Cluster2	0.478688
Q9MB58	6-phosphofructo-2-kinase/fructose-2,6-bisphosphatase	FKFBP	16	S	NTEEDDDGS(1)NGGGGQLYVSLK	TEEDDDGSNGGGGQL	1	13568000	13460000	10839000	147300000	174160000	160890000	9882600	10407000	9191600	93472000	74047000	111750000	12.738	4.53681e-05	9.47278	0.00157284	Cluster2	0.661646
O81015	At2g26920	NA	462	S	S(1)PS(1)PNHLNPNQVYQQLQYQNQK	HNIPSARSPSPNHLN	1	31888000	34393000	34194000	68727000	53091000	45666000	21275000	22038000	20548000	49805000	61613000	55990000	1.66692	0.0309705	2.62144	0.000552868	Cluster3	0.485508
Q8VZ80	Polyol transporter 5	PLT5	527	S	TVPNPEVEIGS(1)NK	NPEVEIGSNKQWKEG	1	5398400	6120700	5740500	82911000	88395000	66084000	6020000	8262500	7822400	78087000	70909000	86113000	13.7541	0.000398459	10.6361	8.9771e-05	Cluster2	0.86619
Q8W4N1	PLAC8 family protein	F9F8.20	555	S	EKEEVKS(0.999)DVALT(0.001)PPS(1)PLSIHR	DVALTPPSPLSIHRE	0.999822	1825500	2638800	3046200	53317000	27487000	31360000	8644100	9195400	13003000	11826000	8153700	47313000	14.9343	0.012319	2.18182	0.388181	Cluster1	0.508651
O81015	At2g26920	NA	464	S	S(1)PS(1)PNHLNPNQVYQQLQYQNQK	IPSARSPSPNHLNPN	1	31888000	34393000	34194000	68727000	53091000	45666000	21275000	22038000	20548000	49805000	61613000	55990000	1.66692	0.0309705	2.62144	0.000552868	Cluster3	0.485508
Q8GXX7	Zinc finger CCCH domain-containing protein 33	ZFN1	357	S	VFTYDNTAS(0.999)ET(0.001)DEVVETSTGK	FTYDNTASETDEVVE	0.999144	30274000	28196000	26852000	468180000	499390000	409220000	25029000	25116000	29355000	428050000	282600000	391130000	16.1364	8.34755e-05	13.8589	0.00145593	Cluster2	0.928454
Q9SAD7	Eukaryotic translation initiation factor 4B2	EIF4B2	126	S	DREDS(1)DGS(1)WGGGGGGR	DREDSDGSWGGGGGG	1	4704100	4508000	5747100	98932000	87637000	55308000	50000	50000	50000	50126000	45043000	40062000	16.1691	0.00443953	901.54	0.00010117	Cluster3	0.487885
Q9SGS5	Uncharacterized protein At1g76070	NA	144	S	IKS(1)IFS(0.02)FS(0.966)PAS(0.014)GR	IKSIFSFSPASGRNT	0.965968	50000	50000	50000	1222800	680330	534850	50000	50000	50000	844400	843850	659700	16.2532	0.0218986	15.653	0.000283956	Cluster2	0.812538
Q9XII1	Plastid division protein PDV2	PDV2	50	S	KS(1)EIIGNQDK	SPGEGRKSEIIGNQD	1	50000	50000	50000	1287100	841380	492170	50000	50000	50000	50000	50000	50000	17.471	0.0231669	1	NA	Cluster4	0.924801
Q8RWJ7	Protein SAWADEE HOMEODOMAIN HOMOLOG 2	SHH2	138	S	S(0.269)GS(0.683)DNS(0.045)Y(0.003)LEFEAK	PGVMRSGSDNSYLEF	0.683497	50000	50000	50000	888740	872810	860550	50000	50000	50000	50000	50000	50000	17.4807	5.76766e-08	1	NA	Cluster4	0.961591
Q9FKA5	Uncharacterized protein At5g39570	NA	346	S	SGSGDDEEGS(0.969)Y(0.03)GR	SGDDEEGSYGRKKYG	0.969399	3341900	4244700	3352500	71725000	57594000	62081000	3350600	3931200	3587000	70192000	46247000	46653000	17.4969	0.000135449	15.0055	0.00304436	Cluster2	0.877929
Q9FFA5	Remorin 1.4	REM1.4	78	S	KEGS(1)VNR	EEEKKEGSVNRDAVL	1	4569300	4832000	4637100	91775000	85844000	76891000	3259500	1960400	2278800	68638000	52371000	16735000	18.1296	4.99632e-05	18.3691	0.0472643	Cluster3	0.482549
F4IIU4	187-kDa microtubule-associated protein AIR9	AIR9	1699	S	FNS(0.004)T(0.082)S(0.875)LNS(0.039)LLK	AQRFNSTSLNSLLKI	0.875221	50000	50000	50000	1280100	1236000	637260	50000	50000	50000	50000	50000	50000	21.0224	0.00846845	1	NA	Cluster4	0.961801
Q8GUP3	Sister chromatid cohesion protein PDS5 homolog C	PDS5C	554	S	AIDEES(1)LHT(1)S(1)S(1)GDNEKPAVSSGK	GKAIDEESLHTSSGD	1	17168000	36709000	33485000	47346000	51405000	47333000	48960000	56950000	53541000	39520000	57633000	68859000	1.67217	0.0342514	1.04115	0.817078	Cluster1	0.5071
Q96282	Chloride channel protein CLC-c	CLC-C	27	S	KIS(1)GILDDGS(1)VGFR	HGFERKISGILDDGS	1	4323000	5491900	3673500	156370000	103870000	76466000	2666100	3009200	3247200	82377000	75847000	82987000	24.9626	0.0100709	27.034	4.57462e-06	Cluster2	0.786171
Q96282	Chloride channel protein CLC-c	CLC-C	34	S	KIS(1)GILDDGS(1)VGFR	SGILDDGSVGFRQPL	1	4323000	5491900	3673500	156370000	103870000	76466000	2666100	3009200	3247200	82377000	75847000	82987000	24.9626	0.0100709	27.034	4.57462e-06	Cluster2	0.786171
P10795	Ribulose bisphosphate carboxylase small subunit 1A, chloroplastic	RBCS-1A	113	S	EHGNS(1)PGYYDGR	VYREHGNSPGYYDGR	0.999998	3646700	6453800	5539500	160530000	121520000	108510000	145880000	79060000	101550000	89343000	81627000	50090000	24.9719	0.00133352	0.67708	0.201407	Cluster1	0.762359
O48646	Probable phospholipid hydroperoxide glutathione peroxidase 6, mitochondrial	GPX6	60	S	S(0.94)EHS(0.059)MAASSEPK	TGAKLSRSEHSMAAS	0.94045	50000	50000	50000	1128400	1909500	981370	50000	50000	50000	1139600	925380	864920	26.7951	0.0110062	19.5327	0.000372133	Cluster2	0.886174
Q9LVB9	Protein OXIDATIVE STRESS 3	OXS3	133	S	S(0.961)T(0.039)GGILDQSYK	AKRKSSRSTGGILDQ	0.960983	50000	50000	50000	1175000	1860600	1107300	50000	50000	50000	50000	50000	50000	27.6193	0.00521906	1	NA	Cluster4	0.964498
Q9LYG2	Classical AGP protein	NA	193	S	IYLQQPS(0.237)GES(0.763)QLR	LQQPSGESQLRRRAY	0.76262	50000	50000	50000	2170100	1262100	760110	50000	50000	50000	50000	50000	50000	27.9487	0.0309172	1	NA	Cluster4	0.928587
Q8GSA7	Calmodulin-binding transcription activator 3	CAMTA3	848	S	AHS(1)DDSVQAAAIR	HKSGRAHSDDSVQAA	0.999819	50000	50000	50000	1557200	1542300	1145600	50000	50000	50000	50000	50000	50000	28.3007	0.000535099	1	NA	Cluster4	0.975114
Q9ZUN8	Protein HEAT STRESS TOLERANT DWD 1	HTD1	22	S	KAEASS(0.076)S(0.786)EIPS(0.118)IPT(0.019)R	KKAEASSSEIPSIPT	0.785936	50000	50000	50000	1879500	1628400	911140	50000	50000	50000	824930	761360	1188500	29.4603	0.00801734	18.4986	0.00276849	Cluster2	0.85384
Q7XZU0	Probable phosphoinositide phosphatase SAC9	SAC9	1144	S	DTANGGGS(0.999)LADVS(0.001)ATSIGSDHYICK	DTANGGGSLADVSAT	0.999261	50000	50000	50000	2113600	1351400	1122500	50000	50000	50000	50000	50000	50000	30.5833	0.00783226	1	NA	Cluster4	0.954721
F4JPR7	Plant UBX domain-containing protein 8	PUX8	313	S	AAS(1)GSLAPPNADRS(1)R	HRPRRAASGSLAPPN	0.999994	113120000	180260000	201240000	287920000	302850000	238250000	96684000	100000000	115450000	127940000	105690000	193530000	1.67607	0.0277855	1.36851	0.228505	Cluster4	0.430377
O80734	Expressed protein	NA	97	S	NKES(0.773)GS(0.227)NVPK	KKKKNKESGSNVPKA	0.772769	50000	50000	50000	2008000	1898100	912050	1289500	1005700	1471600	1319600	1187000	328980	32.121	0.0111117	0.752782	0.411377	Cluster1	0.702522
F4JKH6	Protein REDUCED CHLOROPLAST COVERAGE 2	REC2	543	S	S(1)PNADSEQIR	PSSLAQRSPNADSEQ	1	8007300	7158100	8896900	261030000	293010000	241500000	5897500	10522000	10107000	186150000	139560000	228820000	33.0617	6.8305e-05	20.9048	0.00242043	Cluster2	0.850128
Q93ZY3	Dolichyl-diphosphooligosaccharide--protein glycosyltransferase subunit STT3A	STT3A	470	S	DDVS(1)AGKTDKGEEIVK	NAPKDDVSAGKTDKG	0.999982	50000	50000	50000	1352600	2090400	1562400	50000	50000	50000	50000	50000	50000	33.3693	0.00180269	1	NA	Cluster4	0.95742
Q84WV0	Serine hydroxymethyltransferase 7	SHM7	110	S	DCPLLLTQS(1)K	CPLLLTQSKHPKRSS	0.999771	50000	50000	50000	2394500	1641800	974050	50000	50000	50000	1147800	756300	1041000	33.4023	0.0168366	19.634	0.00134033	Cluster2	0.814474
Q84WV4	Protein transport protein SEC23 A	SEC23A	35	S	T(0.001)PVPHS(0.999)PPVVAS(1)PIPPR	DRTPVPHSPPVVASP	0.999328	50000	50000	50000	1789900	1891600	1418700	50000	50000	50000	1130100	1950100	3275400	34.0013	0.000328467	42.3707	0.0296633	Cluster2	0.805998
A8MQE1	Phospholipase-like protein (PEARLI 4) family protein	PEARLI	151	S	KPSQTIPLS(0.764)S(0.236)NNLVDQSK	PSQTIPLSSNNLVDQ	0.764182	50000	50000	50000	1558000	2060100	1543200	50000	50000	50000	50000	50000	50000	34.4087	0.000599939	1	NA	Cluster4	0.967547
Q94JX5	LIM domain-containing protein WLIM1	WLIM1	173	S	GNLS(1)QLEGGGENAAK	IKEKGNLSQLEGGGE	1	50000	50000	50000	1180200	2038700	2004400	50000	50000	50000	50000	50000	50000	34.822	0.00382101	1	NA	Cluster4	0.922836
Q5HZ03	At5g55530	MTE17.25	374	T	MKLPLDIDS(0.305)PT(0.695)K	PLDIDSPTKSENSSS	0.695085	50000	50000	50000	1858300	1952300	1422500	50000	50000	50000	50000	50000	50000	34.8873	0.000486026	1	NA	Cluster4	0.975129
Q9SRE6	Calcium-binding protein CML38	CML38	60	S	DGRIS(1)PEELQK	ANRDGRISPEELQKS	1	50000	50000	50000	1627400	2800400	889820	50000	50000	50000	50000	50000	50000	35.4508	0.0363452	1	NA	Cluster4	0.941969
Q9LNC4	Transcription factor GTE4	GTE4	586	T	QPT(0.247)T(0.325)T(0.428)PGRT(0.864)PT(0.117)S(0.071)AT(0.923)PS(0.024)GR	GRTPTSATPSGRTPA	0.923423	50000	50000	50000	1764200	2710200	1011600	50000	50000	50000	1166900	2386900	1133400	36.5733	0.0223656	31.248	0.0214356	Cluster2	0.763377
Q8L850	Phosphatidylinositol 4-phosphate 5-kinase 9	PIP5K9	296	S	GSLINLEQS(1)R	SLINLEQSRNGRVSL	1	50000	50000	50000	2184900	2004200	1329700	50000	50000	50000	1704200	1136500	1390900	36.792	0.0023426	28.2107	0.00115748	Cluster2	0.958968
O65570	Villin-4	VLN4	888	S	KENDKEEGS(0.999)MS(0.001)SR	ENDKEEGSMSSRIES	0.999249	50000	50000	50000	1777500	2474500	1315600	50000	50000	50000	1092800	960790	184090	37.1173	0.00584115	14.9179	0.0700771	Cluster3	0.423745
Q9ZVI9	Ethanolamine-phosphate cytidylyltransferase	PECT1	225	S	FEDGAS(0.976)S(0.024)AGTR	PKFEDGASSAGTRVS	0.975782	50000	50000	50000	2027400	2122900	1438000	50000	50000	50000	986530	523080	771240	37.2553	0.0010676	15.2057	0.00606814	Cluster2	0.606015
O49839	Probable serine/threonine-protein kinase PBL2	PBL2	14	S	VDNS(1)NHSPHANSASSGSK	SSAKVDNSNHSPHAN	0.999995	50000	50000	50000	2071500	2139600	1448900	50000	50000	50000	1327200	1720900	2477300	37.7333	0.00112074	36.836	0.0060478	Cluster2	0.90871
F4I983	GYF domain-containing protein	NA	1239	S	AFS(1)DEQINR	TFGARAFSDEQINRS	1	34739000	31081000	37187000	58416000	64630000	50027000	15837000	12617000	14743000	17548000	11182000	13000000	1.68021	0.00702882	0.966039	0.828586	Cluster4	0.547745
O80397	Mitogen-activated protein kinase kinase 4	MKK4	344	S	S(1)PQNLHQLLPPPR	ASPSQNRSPQNLHQL	1	50000	50000	50000	1844100	2369500	1465000	50000	50000	50000	1876100	1624800	1738500	37.8573	0.00216034	34.9293	1.99389e-05	Cluster2	0.95357
O82645	IQ domain-containing protein IQM1	IQM1	45	S	SLS(1)FNSWEVPK	STMERSLSFNSWEVP	0.999954	50000	50000	50000	2790200	1667300	1452600	50000	50000	50000	1516300	2042500	1134900	39.4007	0.00981103	31.2913	0.00451713	Cluster2	0.849722
O82645	IQ domain-containing protein IQM1	IQM1	48	S	SLS(1)FNS(1)WEVPK	ERSLSFNSWEVPKET	1	50000	50000	50000	2790200	1667300	1452600	50000	50000	50000	1516300	2042500	1134900	39.4007	0.00981103	31.2913	0.00451713	Cluster2	0.849722
F4HQ17	LEAF RUST 10 DISEASE-RESISTANCE LOCUS RECEPTOR-LIKE PROTEIN KINASE-like 1.4	LRK10L-1.4	285	S	S(0.012)LPIT(0.04)S(0.618)Y(0.276)S(0.06)S(0.995)R	LPITSYSSRDTSRNP	0.994885	50000	50000	50000	2022900	2410600	1536100	50000	50000	50000	1737900	1265700	2422900	39.7973	0.00155505	36.1767	0.00635899	Cluster2	0.930168
Q9LHP2	Serine/arginine-rich SC35-like splicing factor SCL30A	SCL30A	245	S	QS(1)RS(1)PT(1)PVPR	PVPRQSRSPTPVPRG	1	50000	50000	50000	2131600	1813900	2034400	50000	50000	50000	50000	50000	50000	39.866	3.23226e-05	1	NA	Cluster4	0.953604
Q9LXN4	Protein HIRA	HIRA	531	S	GDSGDFPVEIS(1)NR	GDFPVEISNRDLSGK	1	50000	50000	50000	2519300	1861200	1625400	50000	50000	50000	1119900	993360	1280100	40.0393	0.0018745	22.6224	0.000200155	Cluster2	0.893021
O64851;O82645	IQ domain-containing protein IQM4	IQM4;IQM1	525	S	LAYMGIPS(1)PR	LAYMGIPSPRAVKC_	1	50000	50000	50000	2383300	2516700	1148400	50000	50000	50000	1253100	1612600	1348500	40.3227	0.010708	28.0947	0.000228388	Cluster2	0.893085
Q9SZT7	Cytochrome P450, family 81, subfamily D, polypeptide 8	CYP81D8	165	S	NFS(1)QEFVK	FRLSRNFSQEFVKVD	1	50000	50000	50000	2028300	2474500	1817500	50000	50000	50000	1069200	789960	1476100	42.1353	0.000445102	22.2351	0.0059661	Cluster2	0.813758
Q6SZ87	Nucleobase-ascorbate transporter 11	NAT11	95	S	DQVVT(0.192)GS(0.845)S(0.934)HKT(0.03)EIDPILGR	RDQVVTGSSHKTEID	0.844731	50000	50000	50000	1805000	2386700	2135700	50000	50000	50000	2117100	1476300	772150	42.1827	0.000257119	29.1037	0.0223988	Cluster2	0.760037
Q8L9W8	Protein OXIDATIVE STRESS 3 LIKE 4	O3L4	97	S	GLAS(1)MSSLEDSLPSK	LGLRGLASMSSLEDS	0.999932	50000	50000	50000	2076200	3056900	1212100	50000	50000	50000	50000	50000	50000	42.3013	0.0179152	1	NA	Cluster4	0.96384
Q8L9W8	Protein OXIDATIVE STRESS 3 LIKE 4	O3L4	100	S	GLAS(0.997)MS(0.096)S(0.895)LEDS(0.012)LPSK	RGLASMSSLEDSLPS	0.895463	50000	50000	50000	2076200	3056900	1212100	50000	50000	50000	50000	50000	50000	42.3013	0.0179152	1	NA	Cluster4	0.96384
Q9LI74	Protein CHUP1, chloroplastic	CHUP1	549	S	S(1)VDNVLDEK	SFHVMSKSVDNVLDE	1	50000	50000	50000	2350400	2820800	1268700	50000	50000	50000	1166500	1381200	1640000	42.9327	0.0103157	27.918	0.000600005	Cluster2	0.899135
Q96299	14-3-3-like protein GF14 mu	GRF9	239	S	DNLTLWT(0.376)S(0.624)DIS(1)EEGGDDAHK	TLWTSDISEEGGDDA	1	130520000	133530000	160390000	271530000	250900000	192220000	81169000	68594000	63848000	136140000	152080000	79525000	1.68375	0.0194167	1.72156	0.085533	Cluster4	0.378412
F4IA48	N-lysine methyltransferase	NA	244	S	FAELS(1)GNDIFK	DKKFAELSGNDIFKG	1	50000	50000	50000	2824200	2050200	1621200	50000	50000	50000	50000	50000	50000	43.304	0.00386122	1	NA	Cluster4	0.96541
Q9FT72	ATP-dependent DNA helicase Q-like 3	RECQL3	678	S	LPQVPS(0.94)FS(0.06)EFVNR	IRLPQVPSFSEFVNR	0.940116	50000	50000	50000	2119300	3032000	1419300	50000	50000	50000	50000	50000	50000	43.804	0.0101534	1	NA	Cluster4	0.970998
Q8W4A0	Eukaryotic translation initiation factor 3 subunit M	F14P3.15	407	S	VT(0.022)EEGS(0.055)QAS(0.054)S(0.92)S(0.968)S(0.981)AAAIQGLSVR	GSQASSSSAAAIQGL	0.980525	50000	50000	50000	2584700	2643400	1396000	50000	50000	50000	50000	50000	50000	44.1607	0.00604411	1	NA	Cluster4	0.973621
Q940P1	At3g09760/F8A24.19	At3g09760	148	S	AADLGFVS(0.996)S(0.005)PS(0.311)S(0.688)GNGR	AADLGFVSSPSSGNG	0.996319	50000	50000	50000	2873400	2213800	1636000	50000	50000	50000	2042900	1543100	2236500	44.8213	0.00358992	38.8167	0.000790719	Cluster2	0.955208
C0LGT1	Probable LRR receptor-like serine/threonine-protein kinase At5g10290	NA	600	S	RFDWGEDS(1)MHNQDAIELS(1)GGR	RFDWGEDSMHNQDAI	1	50000	50000	50000	2863200	2649100	1359800	50000	50000	50000	50000	50000	50000	45.814	0.00882607	1	NA	Cluster4	0.96928
O22892	Ribosome biogenesis protein NOP53	NA	20	S	ANIS(0.972)S(0.028)EDIEDFFEK	KAWRANISSEDIEDF	0.971781	50000	50000	50000	2473600	2529400	1892400	50000	50000	50000	50000	50000	50000	45.9693	0.000382767	1	NA	Cluster4	0.973972
Q9LF98	Fructose-bisphosphate aldolase 8, cytosolic	FBA8	50	T	LASINVENVET(1)NR	INVENVETNRRNLRE	1	50000	50000	50000	2720600	2134900	2158700	1608400	1203700	1447500	2319200	1006000	1515100	46.7613	0.000280519	1.13633	0.65371	Cluster1	0.857587
Q9ZNT0	Protein SUPPRESSOR OF K(+) TRANSPORT GROWTH DEFECT 1	SKD1	78	S	AVLDEGGS(0.998)GPGS(0.002)NGDAAVATRPK	AVLDEGGSGPGSNGD	0.998254	50000	50000	50000	2668800	2698200	1662200	50000	50000	50000	50000	50000	50000	46.8613	0.00253426	1	NA	Cluster4	0.976273
Q9XI36	Methyl-CpG-binding domain-containing protein 10	MBD10	323	S	T(0.001)T(0.001)EAEANKENDT(0.998)QES(1)DEKK	KENDTQESDEKKTEA	1	50000	50000	50000	2151200	3369500	1652700	1522500	1402700	1162600	2269400	1902700	1592100	47.8227	0.0100972	1.4101	0.0659636	Cluster1	0.868599
Q9LPR8	Scarecrow-like protein 3	SCL3	282	S	FQNNPS(1)GVDLQR	LRFQNNPSGVDLQRV	1	50000	50000	50000	2660600	2559100	1959400	50000	50000	50000	50000	50000	50000	47.8607	0.000430819	1	NA	Cluster4	0.973273
Q9C5S1	Protein-tyrosine-phosphatase MKP1	MKP1	600	S	LPGLADS(1)NR	KLPGLADSNRGTPAF	1	50000	50000	50000	2308900	2913400	1992700	50000	50000	50000	1559500	1267100	1566600	48.1	0.000952966	29.288	0.000137615	Cluster2	0.943509
Q7PC86	ABC transporter G family member 35	ABCG35	816	S	AGS(1)NKETEMES(0.959)VS(0.041)AK	EAKGKAGSNKETEME	1	50000	50000	50000	2354100	2819800	2118900	50000	50000	50000	4393300	2656600	3328400	48.6187	0.000319763	69.1887	0.00252077	Cluster2	0.850474
Q9C9H8	SCY1-like protein 2 B	SCYL2B	681	S	DSAVGNPAS(0.049)S(0.951)R	AVGNPASSRHNTNDQ	0.950763	50000	50000	50000	2498800	2596900	2271400	50000	50000	50000	2299700	1155300	1564500	49.114	1.5308e-05	33.4633	0.00835032	Cluster2	0.902381
Q42472	Glutamate decarboxylase 2	GAD2	8	T	T(0.001)AT(0.999)NDESVCTMFGSR	MVLTKTATNDESVCT	0.999114	50000	50000	50000	2128800	3189000	2097000	50000	50000	50000	1374700	861480	1112600	49.432	0.00251304	22.3252	0.00197582	Cluster2	0.746553
O80739	Putative potassium transporter 12	POT12	8	S	MEEIEEGS(1)S(1)NNS(1)IRR	MEEIEEGSSNNSIRR	1	50000	50000	50000	2771400	2949200	1709900	50000	50000	50000	1705600	1994400	3040800	49.5367	0.00329689	44.9387	0.00562978	Cluster2	0.923806
O80739	Putative potassium transporter 12	POT12	9	S	MEEIEEGS(1)S(1)NNS(1)IRR	EEIEEGSSNNSIRRV	1	50000	50000	50000	2771400	2949200	1709900	50000	50000	50000	1705600	1994400	3040800	49.5367	0.00329689	44.9387	0.00562978	Cluster2	0.923806
Q9LX99	Kinesin-like protein KIN-14A	KIN14A	1050	S	SDAALLNLEEGS(0.001)S(0.999)PIPNPSTAAEDSR	LNLEEGSSPIPNPST	0.999102	105570000	144610000	138430000	232790000	256940000	170790000	84366000	65672000	55566000	116960000	139590000	100360000	1.6997	0.0330771	1.73591	0.0235331	Cluster3	0.365494
O64843	Polyadenylate-binding protein-interacting protein 7	CID7	362	S	NDSADS(0.08)S(0.895)IGS(0.001)S(0.024)R	RNDSADSSIGSSRNS	0.895192	50000	50000	50000	3339900	2343700	1890800	50000	50000	50000	1394500	824550	1939600	50.496	0.0044443	27.7243	0.0142504	Cluster2	0.795018
Q9MAB4	AT3g05050/T12H1_1	NA	555	T	EPFQT(0.991)WS(0.009)GPLAPIGAPDSTTR	YSKEPFQTWSGPLAP	0.991345	50000	50000	50000	2028700	1956700	3636900	1711600	3855900	1198300	50000	50000	50000	50.8153	0.0104861	0.0221703	0.0535681	Cluster1	0.338755
F4K8S5	Protein ECERIFERUM 16	CER16	298	S	SHS(0.148)S(0.85)T(0.002)EQFNKPGNPSDQK	SLLKSHSSTEQFNKP	0.849644	50000	50000	50000	2820100	2817000	2016500	50000	50000	50000	50000	50000	50000	51.024	0.000726962	1	NA	Cluster4	0.974866
F4K0E2	RING/U-box superfamily protein	MUF9.21	199	S	S(1)VPLNDKELS(1)LK	VHIARSRSVPLNDKE	1	50000	50000	50000	3407000	2634300	1681100	50000	50000	50000	2683700	2601600	3055200	51.4827	0.00719542	55.6033	4.02451e-05	Cluster2	0.907022
F4K0E2	RING/U-box superfamily protein	MUF9.21	208	S	S(1)VPLNDKELS(1)LK	PLNDKELSLKGMDSF	1	50000	50000	50000	3407000	2634300	1681100	50000	50000	50000	2683700	2601600	3055200	51.4827	0.00719542	55.6033	4.02451e-05	Cluster2	0.907022
P82280	AP2/ERF and B3 domain-containing transcription repressor RAV2	RAV2	218	S	HFPLPS(1)PS(0.999)PAVT(0.001)K	EKHFPLPSPSPAVTK	0.999985	50000	50000	50000	2692200	2919200	2249200	50000	50000	50000	1777300	1800600	2020100	52.404	0.000198165	37.32	1.95047e-05	Cluster2	0.979656
P82280	AP2/ERF and B3 domain-containing transcription repressor RAV2	RAV2	220	S	HFPLPS(1)PS(0.999)PAVT(0.001)K	HFPLPSPSPAVTKGV	0.999091	50000	50000	50000	2692200	2919200	2249200	50000	50000	50000	1777300	1800600	2020100	52.404	0.000198165	37.32	1.95047e-05	Cluster2	0.979656
Q9ZU48	Expressed protein	PDE331	218	S	GFS(1)DSDTNVNR	GLLNRGFSDSDTNVN	0.999998	39907000	44965000	37757000	65761000	73887000	69020000	22277000	24125000	23378000	65108000	49089000	48111000	1.70162	0.00084134	2.326	0.00508583	Cluster3	0.494797
O65782	Cytochrome P450 83B1	CYP83B1	436	S	GQDFELLPFGS(1)GR	FELLPFGSGRRMCPA	1	50000	50000	50000	2448100	3108700	2619500	50000	50000	50000	1724200	1309200	1741700	54.5087	0.000173314	31.834	0.000401111	Cluster2	0.91387
Q8RXN5	S-adenosyl-L-methionine-dependent tRNA 4-demethylwyosine synthase	TYW1	42	S	NLSLNPS(0.983)S(0.009)T(0.009)LK	KNLSLNPSSTLKASR	0.982822	50000	50000	50000	2706800	3210900	2402800	50000	50000	50000	2005800	1676800	2376200	55.47	0.000320142	40.392	0.000619915	Cluster2	0.973872
Q8H184	Probable sugar phosphate/phosphate translocator At1g06470	NA	396	S	QLQAPS(0.97)QT(0.03)GK	EKQLQAPSQTGKYVI	0.969564	50000	50000	50000	3419600	2503800	2698400	50000	50000	50000	1946200	1313000	3908100	57.4787	0.000533001	47.782	0.0401675	Cluster2	0.850324
C0LGQ9	LRR receptor-like serine/threonine-protein kinase GHR1	GHR1	680	S	AQT(0.006)IPS(0.225)GS(0.759)GGGMVVS(0.009)AEDLVAS(0.001)R	AQTIPSGSGGGMVVS	0.759196	50000	50000	50000	2752000	2959500	2983500	50000	50000	50000	1832900	2074200	2252000	57.9667	2.6477e-06	41.0607	7.91332e-05	Cluster2	0.944545
O80925	ADP-ribosylation factor GTPase-activating protein AGD7	AGD7	173	S	RNQS(1)AGDFR	TDMRRNQSAGDFRSS	1	245590000	282270000	292130000	513540000	525790000	368920000	50329000	50104000	66247000	125800000	94416000	145260000	1.7174	0.0199905	2.19268	0.0136034	Cluster4	0.409203
Q8RXN8	DCD domain-containing protein NRP	NRP	98	S	S(0.991)T(0.009)VDLNPIDK	FGPVGSKSTVDLNPI	0.990781	50000	50000	50000	3298300	3986000	1729900	50000	50000	50000	50000	50000	50000	60.0947	0.0114593	1	NA	Cluster4	0.971524
F4I420	Eukaryotic translation initiation factor 5B	EIF5B1	696	S	GLAPSES(1)IEGEENLR	KGLAPSESIEGEENL	0.999783	50000	50000	50000	3036200	3684000	2339900	50000	50000	50000	1301100	1718600	2248100	60.4007	0.00156661	35.1187	0.00338957	Cluster2	0.890849
Q940A7	Transcription initiation factor TFIID subunit 12b	TAF12B	332	S	QQLSQQNALT(0.029)S(0.971)PQVQNLQR	SQQNALTSPQVQNLQ	0.971012	50000	50000	50000	3715200	2972300	2506600	50000	50000	50000	1627500	1991800	1336000	61.294	0.00101995	33.0353	0.00107766	Cluster2	0.857873
Q944H0;Q9FR44	Phosphoethanolamine N-methyltransferase 2	NMT2;NMT1	167	S	ESCFHQSGDS(1)K	CFHQSGDSKRKSNPT	0.999997	50000	50000	50000	2942900	3135700	3167500	50000	50000	50000	50000	50000	50000	61.6407	1.71501e-06	1	NA	Cluster4	0.957462
Q9LW19	Hydroxyproline-rich glycoprotein family protein	At3g26910	329	S	YLS(0.026)S(0.026)HS(0.947)APLFPEK	DKYLSSHSAPLFPEK	0.947217	50000	50000	50000	2925300	5011800	1334300	50000	50000	50000	50000	50000	50000	61.8093	0.046143	1	NA	Cluster4	0.942633
Q9LIC6	PRA1 family protein F3	PRA1F3	14	S	T(0.022)NY(0.033)GAIPT(0.388)S(0.425)S(0.263)HAS(0.824)PLVDVES(0.012)LS(0.033)R	IPTSSHASPLVDVES	0.824184	50000	50000	50000	3088800	3841300	2390200	50000	50000	50000	50000	50000	50000	62.1353	0.00187671	1	NA	Cluster4	0.975182
Q9FKV2	Berberine bridge enzyme-like 23	NA	60	Y	VY(0.947)T(0.075)DFS(0.921)QS(0.762)LIS(0.299)QNY(0.996)R	HKPDSRVYTDFSQSL	0.946875	50000	50000	50000	2658100	4385800	2335800	50000	50000	50000	1738600	2013900	1972200	62.5313	0.00843723	38.1647	2.6722e-05	Cluster2	0.915508
Q9FKV2	Berberine bridge enzyme-like 23	NA	72	Y	VY(0.947)T(0.075)DFS(0.921)QS(0.762)LIS(0.299)QNY(0.996)R	QSLISQNYRFLTLNF	0.995917	50000	50000	50000	2658100	4385800	2335800	50000	50000	50000	1738600	2013900	1972200	62.5313	0.00843723	38.1647	2.6722e-05	Cluster2	0.915508
Q9LX99	Kinesin-like protein KIN-14A	KIN14A	236	S	TYT(0.001)MEGS(0.999)NHDR	KTYTMEGSNHDRGLY	0.999233	50000	50000	50000	2999600	3001300	3494800	50000	50000	50000	3879400	2315000	1643500	63.3047	4.61096e-05	52.2527	0.0180117	Cluster2	0.850222
Q940P1	At3g09760/F8A24.19	At3g09760	240	S	VIPT(0.216)PNMS(0.77)PT(0.014)R	VIPTPNMSPTRNTIK	0.769804	50000	50000	50000	3881900	3022100	2619300	50000	50000	50000	3661700	2998800	3280100	63.4887	0.0011037	66.2707	7.03829e-05	Cluster2	0.930776
Q940P1	At3g09760/F8A24.19	At3g09760	236	T	VIPT(1)PNMS(0.683)PT(0.317)R	GVFRVIPTPNMSPTR	0.999999	50000	50000	50000	3881900	3022100	2619300	50000	50000	50000	3661700	2998800	3280100	63.4887	0.0011037	66.2707	7.03829e-05	Cluster2	0.930776
P25819;Q96528	Catalase-2	CAT2;CAT1	112	S	GS(1)PETLR	TVIHERGSPETLRDP	1	50000	50000	50000	3283800	3838000	2661200	50000	50000	50000	2752500	4013800	1325400	65.22	0.000700244	53.9447	0.0270548	Cluster2	0.795592
F4HXQ7	Myosin-binding protein 1	MYOB1	208	T	IHS(1)DT(1)ES(1)EAVFS(0.903)DT(0.097)EPK	ELKIHSDTESEAVFS	1	50000	50000	50000	2761200	3916800	3105100	50000	50000	50000	2954900	1983500	4371500	65.2207	0.000721734	62.066	0.011657	Cluster2	0.901322
Q9LL84	DNA ligase 4	LIG4	997	S	IS(0.008)GDET(0.992)EES(0.002)DAS(0.999)EEKVSTR	ETEESDASEEKVSTR	0.999285	12664000	8299300	6501400	17800000	16289000	13409000	8039000	6232500	7935900	15001000	11536000	15677000	1.72942	0.0405614	1.9009	0.00910657	Cluster2	0.373681
Q8RXE7	Probable ADP-ribosylation factor GTPase-activating protein AGD14	AGD14	151	Y	ANS(0.097)Y(0.907)HS(0.978)Y(0.016)S(0.014)QS(0.98)PPY(0.007)DYQYEER	MTRRANSYHSYSQSP	0.906741	50000	50000	50000	2931000	4873000	2245500	50000	50000	50000	50000	50000	50000	66.9967	0.0137665	1	NA	Cluster4	0.968682
Q9C5H4	Protein MODIFIED TRANSPORT TO THE VACUOLE 1	MTV1	457	S	KTDDDPFADVS(1)FHPNEEK	DDPFADVSFHPNEEK	1	50000	50000	50000	3432500	4530400	2177200	50000	50000	50000	50000	50000	50000	67.6007	0.00805308	1	NA	Cluster4	0.974766
Q9SGT7	At1g56110/T6H22_9	NOP56	444	S	EVIENLKQEEEGKEPVDAS(1)VK	GKEPVDASVKKSKKK	1	50000	50000	50000	4221400	3420100	2622300	50000	50000	50000	50000	50000	50000	68.4253	0.00186937	1	NA	Cluster4	0.970454
Q940T9	Zinc finger protein CONSTANS-LIKE 4	COL4	103	S	VPVTPFYDS(0.002)VS(0.025)S(0.098)DGS(0.874)VK	DSVSSDGSVKHTAVN	0.873694	50000	50000	50000	3947600	3507700	2873100	50000	50000	50000	50000	50000	50000	68.856	0.000405284	1	NA	Cluster4	0.970254
Q6ICY4	Metal tolerance protein C2	MTPC2	46	T	T(1)PAVTEAAKPFLDR	QQSHGPRTPAVTEAA	0.999993	50000	50000	50000	4055600	4231700	2140800	50000	50000	50000	3904200	3009900	2610600	69.5207	0.00690086	63.498	0.00122143	Cluster2	0.921953
Q0WVU7	DNAJ heat shock N-terminal domain-containing protein	NA	579	S	FS(0.994)S(0.006)GNFQR	EGLASKFSSGNFQRS	0.994325	50000	50000	50000	3467800	3699500	3318800	50000	50000	50000	50000	50000	50000	69.9073	6.36427e-06	1	NA	Cluster4	0.964818
F4HRJ4	Mitogen-activated protein kinase kinase kinase 3	MAPKKK3	533	T	AIT(0.989)S(0.011)LPVS(0.999)PCS(0.001)SPLR	RENVRAITSLPVSPC	0.988905	50000	50000	50000	4429700	2906000	3252900	6434800	7768400	8495700	4432800	5175800	4300800	70.5907	0.00165197	0.612779	0.0114635	Cluster1	0.725918
Q94C98	Protein PAT1 homolog 2	PAT1H2	192	S	S(1)QQS(0.006)S(0.404)PS(0.59)HIHR	FPSPGKRSQQSSPSH	1	16943000	24259000	21563000	37853000	39168000	32317000	17854000	11307000	16547000	26193000	25712000	15403000	1.74202	0.00659	1.47256	0.149922	Cluster3	0.345736
Q84WV5	Alpha/beta-Hydrolases superfamily protein	NA	108	S	S(0.222)T(0.319)S(0.459)GVDGNSPVSVCIS(1)PGER	SPVSVCISPGERFST	1	50000	50000	50000	3421600	5091800	2322500	50000	50000	50000	2876600	3686500	2379400	72.2393	0.0114717	59.6167	0.00153492	Cluster2	0.900673
Q8H0U4	Transportin-1	TRN1	352	S	LHGS(1)EDFDDDDDDS(1)FNVWNLR	HTSRLHGSEDFDDDD	1	50000	50000	50000	4720200	4182000	2007000	50000	50000	50000	50000	50000	50000	72.728	0.0124064	1	NA	Cluster4	0.96835
Q8H0U4	Transportin-1	TRN1	362	S	LHGS(1)EDFDDDDDDS(1)FNVWNLR	FDDDDDDSFNVWNLR	1	50000	50000	50000	4720200	4182000	2007000	50000	50000	50000	50000	50000	50000	72.728	0.0124064	1	NA	Cluster4	0.96835
O49545	Leucine-rich repeat receptor-like serine/threonine-protein kinase BAM1	BAM1	731	S	GS(1)S(1)HDHGFNAEIQTLGR	LAAMSRGSSHDHGFN	1	50000	50000	50000	4641700	2886100	3492500	50000	50000	50000	1949500	1068400	3826900	73.4687	0.00214763	45.632	0.0517235	Cluster2	0.769631
O49545	Leucine-rich repeat receptor-like serine/threonine-protein kinase BAM1	BAM1	732	S	GS(1)S(1)HDHGFNAEIQTLGR	AAMSRGSSHDHGFNA	1	50000	50000	50000	4641700	2886100	3492500	50000	50000	50000	1949500	1068400	3826900	73.4687	0.00214763	45.632	0.0517235	Cluster2	0.769631
Q9LHG9	Nascent polypeptide-associated complex subunit alpha-like protein 1	NA	139	S	APDLS(1)NVISK	QFKAPDLSNVISKGE	0.999982	50000	50000	50000	4108700	4048800	2894700	50000	50000	50000	2443800	1432200	2429400	73.6813	0.000775846	42.036	0.00359308	Cluster2	0.913429
A8R7E6	Chitin elicitor receptor kinase 1	CERK1	269	S	S(0.001)KGDS(0.177)FS(0.488)S(0.823)S(0.511)IPLS(0.956)T(0.044)K	SKGDSFSSSIPLSTK	0.82286	50000	50000	50000	3438100	4321300	3414400	50000	50000	50000	3024100	2801600	4276200	74.492	0.000249927	67.346	0.0019438	Cluster2	0.946196
A8R7E6	Chitin elicitor receptor kinase 1	CERK1	270	S	SKGDS(0.015)FS(0.433)S(0.585)S(0.965)IPLS(0.001)T(0.001)K	KGDSFSSSIPLSTKA	0.965081	50000	50000	50000	3438100	4321300	3414400	50000	50000	50000	3024100	2801600	4276200	74.492	0.000249927	67.346	0.0019438	Cluster2	0.946196
A8R7E6	Chitin elicitor receptor kinase 1	CERK1	274	S	S(0.001)KGDS(0.177)FS(0.488)S(0.823)S(0.511)IPLS(0.956)T(0.044)K	FSSSIPLSTKADHAS	0.956147	50000	50000	50000	3438100	4321300	3414400	50000	50000	50000	3024100	2801600	4276200	74.492	0.000249927	67.346	0.0019438	Cluster2	0.946196
Q8GWB3	Protein YIP	NA	50	S	IS(0.997)GGS(0.003)NPPR	SATQGKISGGSNPPR	0.996917	50000	50000	50000	5990000	3571200	1626800	50000	50000	50000	3644200	2731900	2923900	74.5867	0.0434421	62	0.000390437	Cluster2	0.85107
Q8VYS8	Probable protein S-acyltransferase 9	PAT09	345	S	LNDEEGS(1)DT(1)AHHK	RLNDEEGSDTAHHKI	1	50000	50000	50000	5012600	3527700	2824600	50000	50000	50000	3010000	1669900	1132600	75.766	0.00440428	38.75	0.0277542	Cluster2	0.740085
Q8VYS8	Probable protein S-acyltransferase 9	PAT09	347	T	LNDEEGS(1)DT(1)AHHK	NDEEGSDTAHHKIDI	1	50000	50000	50000	5012600	3527700	2824600	50000	50000	50000	3010000	1669900	1132600	75.766	0.00440428	38.75	0.0277542	Cluster2	0.740085
Q9M328	AT3G53990 protein	ATUSP	91	S	TDIACLDMLDT(0.001)GS(0.999)R	LDMLDTGSRQKEVHV	0.998939	50000	50000	50000	4538500	3510300	3583400	50000	50000	50000	2237000	1705400	2067300	77.548	0.000320361	40.0647	0.000238635	Cluster2	0.894068
Q6NPR6	TORTIFOLIA1-like protein 3	TOR1L3	566	S	NAETTEIQNS(1)R	ETTEIQNSRHRFNGS	1	50000	50000	50000	4974100	3651100	3028000	50000	50000	50000	3144600	2191000	4208500	77.688	0.00260689	63.6273	0.00579195	Cluster2	0.943522
Q9MA55	Acyl-CoA-binding domain-containing protein 4	ACBP4	667	S	RQGSGGVWGWLAGSPQEKDDDS(1)P	PQEKDDDSP______	1	36202000	25352000	45239000	71056000	67157000	50084000	16290000	16122000	15778000	35845000	35086000	21536000	1.7632	0.0346093	1.9188	0.0337461	Cluster4	0.353299
Q9LTT8	Enhancer of mRNA-decapping protein 4	VCS	610	S	PSIIVNRS(1)ES(1)ANK	PSIIVNRSESANKLS	0.999998	50000	50000	50000	5436300	3610400	3054600	50000	50000	50000	3057800	1764200	2964600	80.6753	0.00519822	51.9107	0.00362947	Cluster2	0.925407
Q9LTT8	Enhancer of mRNA-decapping protein 4	VCS	612	S	PSIIVNRS(1)ES(1)ANK	IIVNRSESANKLSFP	1	50000	50000	50000	5436300	3610400	3054600	50000	50000	50000	3057800	1764200	2964600	80.6753	0.00519822	51.9107	0.00362947	Cluster2	0.925407
Q9SAH7	Probable WRKY transcription factor 40	WRKY40	107	S	EDAFS(0.164)CAVIGGVS(0.097)ES(0.774)S(0.758)S(0.758)T(0.44)DQDEY(0.009)LCK	IGGVSESSSTDQDEY	0.757906	50000	50000	50000	4630300	4475300	3091900	50000	50000	50000	9435500	3783600	6770200	81.3167	0.00119837	133.262	0.0154623	Cluster2	0.820761
F4HWB0	Hydroxyproline-rich glycoprotein family protein	NA	465	S	S(1)PNQHIR	WGPPPSRSPNQHIRH	1	50000	50000	50000	2063400	4185500	6007400	9714600	1151400	18814000	53587000	38664000	18370000	81.7087	0.023992	3.72712	0.0772508	Cluster1	0.593492
Q9LSS5	Interactor of constitutive active ROPs 3	ICR3	531	T	FAENY(0.003)NQT(0.971)NS(0.026)PYSEDIDDELTK	FAENYNQTNSPYSED	0.971199	50000	50000	50000	3388700	5011500	3856500	50000	50000	50000	50000	50000	50000	81.7113	0.00111533	1	NA	Cluster4	0.960926
Q9SZD6	Polyprotein of EF-Ts, chloroplastic	PETs	75	T	AT(0.541)GT(0.459)DVVAAVEEQDSTPVVAEDKETVASEK	LHPHRRATGTDVVAA	0.541431	50000	50000	50000	4686100	4148900	3466600	50000	50000	50000	3238300	3818100	1714300	82.0107	0.000328773	58.4713	0.010181	Cluster2	0.856603
O04379	Protein argonaute 1	AGO1	19	S	RTDAPS(0.016)EGGEGS(0.319)GS(0.665)R	EGGEGSGSREAGPVS	0.664657	50000	50000	50000	4022200	5623200	2705600	50000	50000	50000	50000	50000	50000	82.34	0.00851577	1	NA	Cluster4	0.974496
Q06738	Low-temperature-induced 78 kDa protein	RD29A	378	S	NDS(0.998)GRNEY(0.001)S(0.001)PESDGGLGAPLGGNFPVR	EFDQKNDSGRNEYSP	0.998039	20003000	18708000	17239000	29162000	39749000	30241000	13234000	16366000	20771000	39089000	23843000	50352000	1.77215	0.0140817	2.24899	0.0584374	Cluster2	0.403462
Q9M086	DDB1- and CUL4-associated factor homolog 1	DCAF1	1340	T	NSTFADGSGLQT(0.996)PAS(0.004)ALDANQSGSSR	ADGSGLQTPASALDA	0.995523	50000	50000	50000	4168900	5312000	3281300	50000	50000	50000	3084500	3872600	2278400	85.0813	0.00202158	61.57	0.0027607	Cluster2	0.913265
F4I2S4	Vacuolar fusion protein CCZ1 homolog A	CCZ1A	285	S	SNLAPVGS(0.001)IDS(0.999)LHS(1)R	APVGSIDSLHSRNGN	0.998789	50000	50000	50000	3977900	5534800	3252400	50000	50000	50000	3483300	3217400	7807400	85.1007	0.00335015	96.7207	0.0323682	Cluster2	0.871929
F4I2S4	Vacuolar fusion protein CCZ1 homolog A	CCZ1A	288	S	SNLAPVGS(0.007)IDS(0.993)LHS(1)R	GSIDSLHSRNGNNMH	0.999963	50000	50000	50000	3977900	5534800	3252400	50000	50000	50000	3483300	3217400	7807400	85.1007	0.00335015	96.7207	0.0323682	Cluster2	0.871929
O81629	Protein KINESIN LIGHT CHAIN-RELATED 1	KLCR1	581	S	S(1)LQNLIDPNARPPK	SRNYKAKSLQNLIDP	1	6332200	7278500	9157300	12376000	16038000	11935000	5028600	4034500	3282100	4011000	4301400	5309900	1.77218	0.0191295	1.10345	0.542869	Cluster4	0.566249
A0A1P8BB88	DNA topoisomerase 2	GYRB3	3	S	Y(1)S(1)GT(1)VKRVS(1)PLQDIK	_____MYSGTVKRVS	1	50000	50000	50000	4470100	4337800	3997700	50000	50000	50000	2679200	2362500	3728500	85.3707	7.36985e-06	58.468	0.00223881	Cluster2	0.957617
A0A1P8BB88	DNA topoisomerase 2	GYRB3	10	S	Y(1)S(1)GT(1)VKRVS(1)PLQDIK	SGTVKRVSPLQDIKL	1	50000	50000	50000	4470100	4337800	3997700	50000	50000	50000	2679200	2362500	3728500	85.3707	7.36985e-06	58.468	0.00223881	Cluster2	0.957617
A0A1P8BB88	DNA topoisomerase 2	GYRB3	5	T	Y(1)S(1)GT(1)VKRVS(1)PLQDIK	___MYSGTVKRVSPL	1	50000	50000	50000	4470100	4337800	3997700	50000	50000	50000	2679200	2362500	3728500	85.3707	7.36985e-06	58.468	0.00223881	Cluster2	0.957617
A0A1P8BB88	DNA topoisomerase 2	GYRB3	2	Y	Y(1)S(1)GT(1)VKRVS(1)PLQDIK	______MYSGTVKRV	1	50000	50000	50000	4470100	4337800	3997700	50000	50000	50000	2679200	2362500	3728500	85.3707	7.36985e-06	58.468	0.00223881	Cluster2	0.957617
Q9SA26	F3O9.7 protein	B4	734	Y	ALS(0.002)DDMPS(0.306)GANPY(0.668)QHDGAGVS(0.024)LNVENHDPK	MPSGANPYQHDGAGV	0.668298	50000	50000	50000	4220400	5537600	3103200	50000	50000	50000	50000	50000	50000	85.7413	0.00382965	1	NA	Cluster4	0.975378
Q9ZVR7	Phytosulfokine receptor 1	PSKR1	696	S	SGEVDPEIEES(1)ES(1)MNRK	VDPEIEESESMNRKE	0.999997	50000	50000	50000	4362600	3993000	4752800	50000	50000	50000	4031800	4315300	5576500	87.3893	3.92327e-05	92.824	0.000639721	Cluster2	0.90639
Q9ZVR7	Phytosulfokine receptor 1	PSKR1	698	S	SGEVDPEIEES(1)ES(1)MNRK	PEIEESESMNRKELG	0.999999	50000	50000	50000	4362600	3993000	4752800	50000	50000	50000	4031800	4315300	5576500	87.3893	3.92327e-05	92.824	0.000639721	Cluster2	0.90639
Q0WQ57;Q9SU08	Auxilin-related protein 2	AUXI1	441	S	NQTAANGY(0.008)PDPS(0.949)S(0.984)GEDS(0.058)DVFS(0.001)TAAASAAAMK	NGYPDPSSGEDSDVF	0.984289	5578800	9538800	13258000	18440000	16900000	15016000	7660500	10537000	9702300	18708000	17645000	21971000	1.77462	0.0392633	2.09048	0.00286734	Cluster2	0.377749
Q9FFH1	Homeobox-DDT domain protein RLT2	RLT2	1657	S	MDVNVVDDEDEDYINEDS(0.561)Y(0.439)GR	EDYINEDSYGRKQHG	0.560832	50000	50000	50000	3718600	6072200	3435100	50000	50000	50000	50000	50000	50000	88.1727	0.00644983	1	NA	Cluster4	0.968209
Q94BV7	External alternative NAD(P)H-ubiquinone oxidoreductase B2, mitochondrial	NDB2	88	S	NLNNSQYEVQIIS(1)PR	QYEVQIISPRNYFAF	1	50000	50000	50000	4935900	5308100	3073200	50000	50000	50000	2952600	2648400	3040300	88.7813	0.00315348	57.6087	1.83717e-05	Cluster2	0.980668
Q94II5	Adenine nucleotide alpha hydrolases-like superfamily protein	RD2	181	S	EAGDES(1)IVDWTR	GKEAGDESIVDWTRS	0.999977	50000	50000	50000	4277800	5909700	3333800	50000	50000	50000	3174800	2445800	1512900	90.142	0.00406813	47.5567	0.00839971	Cluster2	0.815788
C0LGG8;C0LGG9	Probable LRR receptor-like serine/threonine-protein kinase At1g53430	NA	656	S	GLDLQTGS(0.921)FT(0.078)LK	GLDLQTGSFTLKQIK	0.921482	50000	50000	50000	4301700	5083100	4215800	50000	50000	50000	50000	50000	50000	90.6707	8.39057e-05	1	NA	Cluster4	0.965994
Q42521	Glutamate decarboxylase 1	GAD1	8	S	VLS(1)HAVS(1)ES(0.002)DVS(0.998)VHSTFASR	MVLSHAVSESDVSVH	0.99999	1754300	2847800	1868900	255200000	189000000	151270000	2328500	4598900	2815900	105110000	83273000	140380000	92.0213	0.00295145	33.7425	0.00308516	Cluster2	0.78593
Q8RXX9	E3 ubiquitin-protein ligase ATL6	ATL6	389	S	S(0.421)T(0.579)GASGS(0.896)T(0.111)S(0.134)GS(0.858)VRLPV	KSTGASGSTSGSVRL	0.895996	50000	50000	50000	4682700	5088800	4061100	50000	50000	50000	4736500	7177700	3540300	92.2173	0.000107492	103.03	0.00886428	Cluster2	0.867767
Q8RXX9	E3 ubiquitin-protein ligase ATL6	ATL6	390	T	S(0.413)T(0.587)GASGS(0.41)T(0.582)S(0.005)GS(0.003)VR	STGASGSTSGSVRLP	0.581797	50000	50000	50000	4682700	5088800	4061100	50000	50000	50000	4736500	7177700	3540300	92.2173	0.000107492	103.03	0.00886428	Cluster2	0.867767
F4JNM2	Regulator of Vps4 activity in the MVB pathway protein	ISTL4	900	S	QQGS(0.998)AS(0.999)S(0.996)LS(0.008)YLPK	PLTKQQGSASSLSYL	0.997589	50000	50000	50000	4903400	6472200	2601100	50000	50000	50000	50000	50000	50000	93.178	0.0148546	1	NA	Cluster4	0.972228
Q9FN93	Probable LRR receptor-like serine/threonine-protein kinase At5g59680	NA	558	S	PTMNVPY(0.004)ANS(0.997)PEPS(0.999)IEMK	MNVPYANSPEPSIEM	0.996852	50000	50000	50000	4232000	6028800	3830300	50000	50000	50000	2101200	1859900	5357200	93.9407	0.00234474	62.122	0.0535361	Cluster2	0.835587
Q9FN93	Probable LRR receptor-like serine/threonine-protein kinase At5g59680	NA	562	S	PTMNVPY(0.006)ANS(0.994)PEPS(1)IEMK	YANSPEPSIEMKKRK	0.999989	50000	50000	50000	4232000	6028800	3830300	50000	50000	50000	2101200	1859900	5357200	93.9407	0.00234474	62.122	0.0535361	Cluster2	0.835587
Q944G9	Fructose-bisphosphate aldolase 2, chloroplastic	FBA2	78	T	GILAMDESNAT(1)CGK	AMDESNATCGKRLDS	0.999848	50000	50000	50000	6042300	4911100	3157200	7889400	6925400	3379100	3202600	3446700	7065900	94.0707	0.00517512	0.753835	0.466027	Cluster1	0.765964
Q9FDX6	Calcium-binding protein CP1	CP1	35	S	PAFEIIDTDHDGKIS(0.882)S(0.118)DDLR	TDHDGKISSDDLRAF	0.882167	50000	50000	50000	5451900	4808000	3992300	50000	50000	50000	50000	50000	50000	95.0147	0.000370722	1	NA	Cluster4	0.96936
Q95749	Small ribosomal subunit protein uS3m	RPS3	112	S	AGPIECLHS(0.958)S(0.041)DDTEEER	GPIECLHSSDDTEEE	0.958458	50000	50000	50000	5843400	3277600	5386200	50000	50000	50000	50000	50000	50000	96.7147	0.00375108	1	NA	Cluster4	0.927008
Q9ZUM1	At2g02170/F5O4.6	NA	357	S	EDEDKDAS(0.993)T(0.007)SLK	EDEDKDASTSLKTKA	0.993101	50000	50000	50000	7528500	3826200	3576200	50000	50000	50000	4852200	4593500	5282600	99.5393	0.0182123	98.1887	1.73552e-05	Cluster2	0.90301
Q9ZUM1	At2g02170/F5O4.6	NA	359	S	EDEDKDAS(0.945)T(0.111)S(0.945)LK	EDKDASTSLKTKASL	0.944528	50000	50000	50000	7528500	3826200	3576200	50000	50000	50000	4852200	4593500	5282600	99.5393	0.0182123	98.1887	1.73552e-05	Cluster2	0.90301
Q570N6	Avr9/Cf-9 rapidly elicited protein	At5g54165	50	S	NAGKT(1)PIS(0.787)S(0.213)DDEK	NAGKTPISSDDEKSN	0.786647	50000	50000	50000	6063300	5107200	3761600	50000	50000	50000	6592500	5071400	3082800	99.5473	0.00179643	98.3113	0.00872294	Cluster2	0.886263
Q570N6	Avr9/Cf-9 rapidly elicited protein	At5g54165	47	T	NAGKT(1)PIS(0.787)S(0.213)DDEK	QQKNAGKTPISSDDE	1	50000	50000	50000	6063300	5107200	3761600	50000	50000	50000	6592500	5071400	3082800	99.5473	0.00179643	98.3113	0.00872294	Cluster2	0.886263
Q8VZ94	At1g70180	NA	99	S	AQS(1)DEGCTMDLR	NAQRRAQSDEGCTMD	1	50000	50000	50000	4725800	7174300	3050300	5578300	5638900	5518200	3871800	4724700	2727100	99.6693	0.0146126	0.676626	0.0358179	Cluster1	0.775363
Q8GYL3	Ubiquitin-like-specific protease 1A	ULP1A	125	S	NALDS(0.024)S(0.976)LR	KRNALDSSLRYRTDR	0.975752	50000	50000	50000	4072900	6588000	4323700	50000	50000	50000	3611400	3196100	3596400	99.8973	0.00347834	69.3593	1.48831e-05	Cluster2	0.952391
Q94KE2	Protein TIME FOR COFFEE	TIC	467	S	VES(1)SS(0.009)GFRS(0.991)DGEGAK	TILPKVESSSGFRSD	0.999558	50000	50000	50000	5661500	6450700	3190800	50000	50000	50000	50000	50000	50000	102.02	0.00677189	1	NA	Cluster4	0.976333
Q94A18	ABC transporter G family member 29	ABCG29	18	S	SLGELLAS(0.87)NS(0.13)NNHFSR	SLGELLASNSNNHFS	0.869652	50000	50000	50000	7262900	6710600	1527500	50000	50000	50000	50000	50000	50000	103.34	0.0487522	1	NA	Cluster4	0.919744
Q8L7V7	AT4g02010/T10M13_2	NA	354	S	NLDAGS(1)FGGS(1)LPHPASTR	PRNLDAGSFGGSLPH	1	50000	50000	50000	7017100	3945500	4607200	50000	50000	50000	3889800	4081200	5507100	103.799	0.00530359	89.854	0.000957803	Cluster2	0.922509
Q8L7V7	AT4g02010/T10M13_2	NA	358	S	NLDAGS(1)FGGS(1)LPHPAS(0.786)T(0.214)R	DAGSFGGSLPHPAST	1	50000	50000	50000	7017100	3945500	4607200	50000	50000	50000	3889800	4081200	5507100	103.799	0.00530359	89.854	0.000957803	Cluster2	0.922509
Q8L7V7	AT4g02010/T10M13_2	NA	364	S	NLDAGS(1)FGGS(1)LPHPAS(0.786)T(0.214)R	GSLPHPASTRFLSYE	0.786242	50000	50000	50000	7017100	3945500	4607200	50000	50000	50000	3889800	4081200	5507100	103.799	0.00530359	89.854	0.000957803	Cluster2	0.922509
Q9FYB7	Serine/arginine-rich splicing factor RS2Z32	RS2Z32	274	S	S(0.001)PIDDEAELS(0.975)RPS(0.023)PKGS(0.004)ES(0.997)P	IDDEAELSRPSPKGS	0.975424	50000	50000	50000	3612400	5273900	6690900	50000	50000	50000	3692100	2716900	5817800	103.848	0.00444907	81.512	0.0117153	Cluster2	0.861805
Q9FYB7	Serine/arginine-rich splicing factor RS2Z32	RS2Z32	283	S	SPIDDEAELS(0.001)RPS(0.999)PKGS(1)ES(1)P	PSPKGSESP______	1	50000	50000	50000	3612400	5273900	6690900	50000	50000	50000	3692100	2716900	5817800	103.848	0.00444907	81.512	0.0117153	Cluster2	0.861805
Q05728	Phosphoribosylformylglycinamidine cyclo-ligase, chloroplastic	PUR5	63	T	DGRT(0.236)DKDDDT(0.728)DS(0.036)LNYK	RTDKDDDTDSLNYKD	0.727593	50000	50000	50000	7446500	5625800	2643800	50000	50000	50000	50000	50000	50000	104.774	0.020716	1	NA	Cluster4	0.962868
Q9XEE6	Zinc finger CCCH domain-containing protein 29	NA	485	S	S(0.034)LS(0.966)FKPAPVASNVSDWGSPNGK	AFAKRSLSFKPAPVA	0.965901	50000	50000	50000	7583300	5646800	2586600	50000	50000	50000	2647900	4737600	3329900	105.445	0.0229552	71.436	0.00461028	Cluster2	0.862423
Q8RXN8	DCD domain-containing protein NRP	NRP	99	T	SSGS(0.002)NNDMGLGFGPVGS(0.017)KS(0.424)T(0.556)VDLNPIDK	GPVGSKSTVDLNPID	0.555897	50000	50000	50000	6816500	4195000	4948500	50000	50000	50000	50000	50000	50000	106.4	0.00249328	1	NA	Cluster4	0.949951
Q9ZVD0	Serrate RNA effector molecule	SE	678	S	DPSGPNPPFEGS(1)GR	PNPPFEGSGRGGPAP	1	50000	50000	50000	5300200	5946700	4769100	50000	50000	50000	3097500	3545500	4058400	106.773	0.000100292	71.3427	0.000223481	Cluster2	0.964992
Q8L748	Nuclear pore complex protein NUP107	NUP107	11	Y	MDMDMDT(0.221)S(0.76)PS(0.123)Y(0.867)FDPEALS(0.029)VR	DMDTSPSYFDPEALS	0.867082	50000	50000	50000	5808000	5112600	5135100	50000	50000	50000	4539300	2866000	7652500	107.038	2.03193e-05	100.385	0.0239417	Cluster2	0.902837
Q9M9H4	Protein PIGMENT DEFECTIVE 338, chloroplastic	PDE338	139	S	FFKPEEEGEGIES(1)EVSDETDR	EEGEGIESEVSDETD	0.999907	50000	50000	50000	4520000	8232600	3322000	50000	50000	50000	50000	50000	50000	107.164	0.0229427	1	NA	Cluster4	0.967154
O49715	Uncharacterized protein AT4g21920	T8O5.130	22	S	TTTSWSGDDNGS(0.917)Y(0.083)NK	WSGDDNGSYNKRRRR	0.916852	50000	50000	50000	3397100	7223200	5551700	50000	50000	50000	1334400	1640100	1770800	107.813	0.00850708	31.6353	0.000290773	Cluster2	0.615197
Q8L9S7	RAB6-interacting golgin	At3g52920	169	S	SIDTESES(0.999)IS(0.001)QDK	SIDTESESISQDKTI	0.99924	50000	50000	50000	4871300	6124700	5282100	50000	50000	50000	2639500	3834200	4251600	108.521	0.00012897	71.502	0.00187498	Cluster2	0.922749
Q8L9S7	RAB6-interacting golgin	At3g52920	171	S	SIDTES(0.134)ES(0.866)IS(1)QDK	DTESESISQDKTIPI	0.999744	50000	50000	50000	4871300	6124700	5282100	50000	50000	50000	2639500	3834200	4251600	108.521	0.00012897	71.502	0.00187498	Cluster2	0.922749
Q9SX98	Lysine histidine transporter-like 8	AATL1	31	S	VS(0.038)T(0.961)PEILT(0.001)PS(0.001)GQRS(0.999)PR	LTPSGQRSPRPATKP	0.998989	6306000	8549600	9201200	13489000	17926000	12235000	8345200	5088700	5611800	6591600	5554300	7302500	1.81446	0.0279675	1.02114	0.911174	Cluster4	0.57876
Q9FYB5	Chaperone protein dnaJ 11, chloroplastic	ATJ11	21	S	MLS(0.034)S(0.091)S(0.103)PT(0.133)S(0.152)FT(0.231)HPFLS(0.187)S(0.072)S(0.076)PPLS(0.952)PIS(0.93)PPS(0.039)R	LSSSPPLSPISPPSR	0.951521	50000	50000	50000	8083500	5202000	3251700	50000	50000	50000	3331100	2183300	3048100	110.248	0.0176579	57.0833	0.00124955	Cluster2	0.890687
Q9FYB5	Chaperone protein dnaJ 11, chloroplastic	ATJ11	24	S	MLS(0.007)S(0.019)S(0.021)PT(0.078)S(0.089)FT(0.047)HPFLS(0.211)S(0.245)S(0.284)PPLS(0.018)PIS(0.967)PPS(0.014)R	SPPLSPISPPSRTAR	0.967022	50000	50000	50000	8083500	5202000	3251700	50000	50000	50000	3331100	2183300	3048100	110.248	0.0176579	57.0833	0.00124955	Cluster2	0.890687
O48526	Expressed protein	NA	72	S	MEVEDEDEEIDDGS(0.912)VT(0.08)S(0.009)K	DEEIDDGSVTSKDLK	0.911627	50000	50000	50000	6676500	5348500	4527600	50000	50000	50000	50000	50000	50000	110.351	0.000947161	1	NA	Cluster4	0.967774
Q9SM23	Acyl-CoA-binding domain-containing protein 1	ACBP1	193	S	NRS(1)GEAAGPMGPVFSSLVYEEES(1)DNELK	GSKRRNRSGEAAGPM	1	64006000	50899000	71732000	145560000	99180000	94146000	38245000	39892000	33832000	87965000	72391000	110090000	1.81575	0.0438029	2.41536	0.00887206	Cluster3	0.492153
Q9ZUS1	WAT1-related protein At2g37460	NA	344	S	YNSTLQLDDES(1)AQPK	TLQLDDESAQPKLEL	0.999997	50000	50000	50000	5321400	6238900	5192700	50000	50000	50000	6088400	4569300	8085100	111.687	7.35394e-05	124.952	0.00368105	Cluster2	0.915608
Q9SM23	Acyl-CoA-binding domain-containing protein 1	ACBP1	213	S	SGEAAGPMGPVFSSLVYEEES(1)DNELK	SLVYEEESDNELKID	1	64006000	50899000	71732000	145560000	99180000	94146000	38245000	39892000	33832000	87965000	72391000	110090000	1.81575	0.0438029	2.41536	0.00887206	Cluster3	0.492153
Q8GXR1	Transcription initiation factor TFIID subunit	NA	161	S	S(0.273)LS(0.413)KPS(0.02)FT(0.03)S(0.265)GT(0.297)RGS(0.074)ES(0.624)DFS(0.004)NLSQR	SGTRGSESDFSNLSQ	0.623978	50000	50000	50000	6041200	5705300	5339300	50000	50000	50000	50000	50000	50000	113.905	9.88465e-06	1	NA	Cluster4	0.964095
Q8LEB6	Probable receptor-like protein kinase At5g18500	NA	77	S	VDEVS(0.667)S(0.667)S(0.667)NGGNGYPSISEK	EIRVDEVSSSNGGNG	0.666665	50000	50000	50000	5843700	6240900	5237000	50000	50000	50000	5718600	5941800	5854900	115.477	3.98858e-05	116.769	9.5066e-08	Cluster2	0.937595
Q8LEB6	Probable receptor-like protein kinase At5g18500	NA	78	S	VDEVS(0.667)S(0.667)S(0.667)NGGNGYPSISEK	IRVDEVSSSNGGNGY	0.666665	50000	50000	50000	5843700	6240900	5237000	50000	50000	50000	5718600	5941800	5854900	115.477	3.98858e-05	116.769	9.5066e-08	Cluster2	0.937595
Q8LEB6	Probable receptor-like protein kinase At5g18500	NA	79	S	VDEVSS(0.029)S(0.97)NGGNGYPSISEK	RVDEVSSSNGGNGYP	0.970494	50000	50000	50000	5843700	6240900	5237000	50000	50000	50000	5718600	5941800	5854900	115.477	3.98858e-05	116.769	9.5066e-08	Cluster2	0.937595
O23176	Pyridoxal phosphate (PLP)-dependent transferases superfamily protein	C7A10.260	30	S	DGS(0.996)DS(0.004)S(0.001)LNVK	SRRRRDGSDSSLNVK	0.995617	50000	50000	50000	6296300	6110200	4945600	50000	50000	50000	5830000	5480000	5508100	115.681	0.000170862	112.121	9.9786e-07	Cluster2	0.949792
O23176	Pyridoxal phosphate (PLP)-dependent transferases superfamily protein	C7A10.260	32	S	RDGS(0.533)DS(0.798)S(0.668)LNVK	RRRDGSDSSLNVKKK	0.798316	50000	50000	50000	6296300	6110200	4945600	50000	50000	50000	5830000	5480000	5508100	115.681	0.000170862	112.121	9.9786e-07	Cluster2	0.949792
Q8GXR1	Transcription initiation factor TFIID subunit	NA	185	S	FEELPDTWYTQFIS(0.999)R	TWYTQFISRYGFKYG	0.999007	50000	50000	50000	7057700	7152400	3239300	50000	50000	50000	5118100	4929400	6715100	116.329	0.0110403	111.751	0.000613346	Cluster2	0.928048
B3H642	Transmembrane protein	At2g35658	24	S	S(0.017)AS(0.116)AS(0.867)IVS(0.001)DQLSANSPS(0.929)PS(0.071)PS(1)PPR	NSPSPSPSPPRIKTS	0.99992	4692600	3796200	6548000	9461500	9757500	8122900	5440300	6807200	6928700	7383500	8746600	15016000	1.81833	0.0126348	1.62421	0.171486	Cluster1	0.320357
O82487	Phosphoenolpyruvate carboxylase family protein	T12H20.10	338	S	MGLVNES(1)DS(0.999)EDS(0.001)SEHDK	KMGLVNESDSEDSSE	1	83683000	85580000	82903000	166920000	160510000	131250000	82993000	71772000	87401000	143750000	11515000	129400000	1.81896	0.00333395	1.1755	0.753689	Cluster4	0.330059
O49840	Probable serine/threonine-protein kinase PBL3	PBL3	22	S	VDS(0.016)S(0.02)S(0.038)HS(0.913)PHANS(0.991)AS(0.817)LS(0.05)S(0.156)R	SHSPHANSASLSSRV	0.990594	50000	50000	50000	6441600	6248600	5044000	50000	50000	50000	3935700	3767900	6152700	118.228	0.000179134	92.3753	0.00401551	Cluster2	0.963706
O82487	Phosphoenolpyruvate carboxylase family protein	T12H20.10	340	S	MGLVNES(1)DS(1)EDSSEHDK	GLVNESDSEDSSEHD	0.999762	83683000	85580000	82903000	166920000	160510000	131250000	10726000	71772000	87401000	143750000	152220000	142490000	1.81896	0.00333395	2.58071	0.0191923	Cluster3	0.360736
O48814	Serine/threonine-protein kinase BIK1	BIK1	32	S	KS(0.987)S(0.788)S(0.182)T(0.044)VAAAQK	LSLSSRKSSSTVAAA	0.986691	50000	50000	50000	7074100	7211100	3513500	50000	50000	50000	3686200	4079500	1085200	118.658	0.00827624	59.006	0.0366712	Cluster2	0.650436
O48814	Serine/threonine-protein kinase BIK1	BIK1	33	S	KS(0.986)S(0.906)S(0.103)T(0.005)VAAAQK	SLSSRKSSSTVAAAQ	0.90602	50000	50000	50000	7074100	7211100	3513500	50000	50000	50000	3686200	4079500	1085200	118.658	0.00827624	59.006	0.0366712	Cluster2	0.650436
Q9FN91	Exocyst subunit Exo70 family protein	EXO70H7	123	S	EYLDPECVS(1)VR	YLDPECVSVRSYRSS	1	50000	50000	50000	7027300	6569100	4221500	1951500	1024700	1984400	3330100	4002900	3972100	118.786	0.00247442	2.27898	0.00527586	Cluster1	0.896333
Q9M651	RAN GTPase-activating protein 2	RANGAP2	117	S	ELIS(0.01)EDS(0.99)VS(1)PR	RELISEDSVSPRETF	0.989992	50000	50000	50000	5287500	7471100	5081200	50000	50000	50000	3461600	3109000	3579100	118.932	0.00152141	67.6647	1.91187e-05	Cluster2	0.947854
O48802	Protein CLMP1	CLMP1	246	S	VERPQVVNPVTENGGS(0.987)VS(0.013)K	PVTENGGSVSKGQAS	0.987008	50000	50000	50000	7440300	6170000	4405200	50000	50000	50000	4080100	2205800	4369100	120.103	0.00248791	71.0333	0.00667932	Cluster2	0.925071
F4HS99	Protein REDUCED CHLOROPLAST COVERAGE 1	REC1	1359	S	TAGET(1)S(1)EEDGLK	AKTAGETSEEDGLKT	1	44289000	28152000	48567000	67514000	84025000	69304000	7647800	45526000	41551000	44174000	52297000	46813000	1.82503	0.0148983	1.51263	0.25704	Cluster3	0.326765
Q9M647	IAA-alanine resistance protein 1	IAR1	281	S	VSGGS(0.003)T(0.027)DKS(0.97)LR	SGGSTDKSLRKRKTS	0.970246	50000	50000	50000	6071400	7135300	5011600	50000	50000	50000	50000	50000	50000	121.455	0.000601949	1	NA	Cluster4	0.97228
Q9LVN2	Probably inactive leucine-rich repeat receptor-like protein kinase At5g58150	NA	481	S	LAINNT(1)EPNS(1)PDQHDS(0.778)T(0.18)T(0.042)DIK	INNTEPNSPDQHDST	1	50000	50000	50000	6104600	8254500	3860500	50000	50000	50000	4995200	5710800	5477000	121.464	0.00898311	107.887	1.43386e-05	Cluster2	0.941911
Q9LVN2	Probably inactive leucine-rich repeat receptor-like protein kinase At5g58150	NA	487	S	LAINNT(1)EPNS(1)PDQHDS(0.778)T(0.18)T(0.042)DIK	NSPDQHDSTTDIKQA	0.778334	50000	50000	50000	6104600	8254500	3860500	50000	50000	50000	4995200	5710800	5477000	121.464	0.00898311	107.887	1.43386e-05	Cluster2	0.941911
Q9LVN2	Probably inactive leucine-rich repeat receptor-like protein kinase At5g58150	NA	477	T	LAINNT(1)EPNS(1)PDQHDS(0.778)T(0.18)T(0.042)DIK	TKLAINNTEPNSPDQ	1	50000	50000	50000	6104600	8254500	3860500	50000	50000	50000	4995200	5710800	5477000	121.464	0.00898311	107.887	1.43386e-05	Cluster2	0.941911
Q8LGA5	E3 ubiquitin-protein ligase ATL31	ATL31	324	S	NPS(1)FLWR	WAFLRNPSFLWRNTT	1	50000	50000	50000	7402100	6319200	4568400	50000	50000	50000	4761800	5394100	5035400	121.931	0.00184915	101.275	1.05731e-05	Cluster2	0.964228
Q9FHZ3	VQ motif-containing protein 33	VQ33	197	S	SNDDPFNKS(0.45)S(0.553)PLS(0.995)LGNS(0.002)SEEDKAIADK	FNKSSPLSLGNSSEE	0.995253	50000	50000	50000	7264200	5327800	5776700	50000	50000	50000	6651200	5597300	5143000	122.458	0.000486749	115.943	0.000210433	Cluster2	0.929414
O80450	Trihelix transcription factor GT-3b	GT-3B	155	S	EY(0.943)S(0.873)S(0.184)DEEEENVNEELVDVSNDPK	AARKREYSSDEEEEN	0.873492	50000	50000	50000	5207300	8911700	4791200	50000	50000	50000	6685300	7591200	3911000	126.068	0.00880908	121.25	0.00557635	Cluster2	0.872222
O80450	Trihelix transcription factor GT-3b	GT-3B	154	Y	EY(0.943)S(0.873)S(0.184)DEEEENVNEELVDVSNDPK	GAARKREYSSDEEEE	0.942797	50000	50000	50000	5207300	8911700	4791200	50000	50000	50000	6685300	7591200	3911000	126.068	0.00880908	121.25	0.00557635	Cluster2	0.872222
Q9LTT8	Enhancer of mRNA-decapping protein 4	VCS	840	S	DCY(0.001)PS(0.995)T(0.004)EGTFIPGESK	MARDCYPSTEGTFIP	0.995445	33354000	40616000	35520000	69167000	78006000	54334000	23855000	27013000	24416000	35977000	26868000	33104000	1.84041	0.0132622	1.27449	0.0736183	Cluster4	0.587123
A8R7E6	Chitin elicitor receptor kinase 1	CERK1	270	S	SKGDS(0.015)FS(0.433)S(0.585)S(0.965)IPLS(0.001)T(0.001)K	KGDSFSSSIPLSTKA	0.965081	50000	50000	50000	7492400	6767400	4788200	50000	50000	50000	17032000	3741700	4633800	126.987	0.00146118	169.383	0.121152	Cluster2	0.788088
A8R7E6	Chitin elicitor receptor kinase 1	CERK1	274	S	S(0.001)KGDS(0.177)FS(0.488)S(0.823)S(0.511)IPLS(0.956)T(0.044)K	FSSSIPLSTKADHAS	0.956147	50000	50000	50000	7492400	6767400	4788200	50000	50000	50000	4597700	3741700	4633800	126.987	0.00146118	86.488	0.000125913	Cluster2	0.986886
Q9ZQ89	Ureide permease 2	UPS2	183	S	QEAS(0.999)GPSTEIGTNSSK	ETAKQEASGPSTEIG	0.999148	50000	50000	50000	3907600	8356500	6831300	50000	50000	50000	3292500	4390400	6506200	127.303	0.00841109	94.594	0.00769491	Cluster2	0.860957
Q9LDA7	Probable protein phosphatase 2C 39	NA	29	S	VGLGASASSADS(1)GK	ASASSADSGKGKSKM	0.999963	50000	50000	50000	5671400	6816000	6654400	50000	50000	50000	4559200	3058000	4482900	127.612	5.98474e-05	80.6673	0.00122798	Cluster2	0.93761
Q9FHI7	Probable disease resistance protein At5g45490	NA	336	S	DPVFVDDEVGPVGS(0.987)T(0.013)HGQTDSSNR	DEVGPVGSTHGQTDS	0.986842	50000	50000	50000	7314900	6182100	5693100	50000	50000	50000	4912800	5772500	9737700	127.934	0.000189518	136.153	0.0104343	Cluster2	0.91079
Q9FHI7	Probable disease resistance protein At5g45490	NA	343	S	DPVFVDDEVGPVGS(0.675)T(0.325)HGQT(0.018)DS(0.63)S(0.353)NR	STHGQTDSSNRQPAN	0.629941	50000	50000	50000	7314900	6182100	5693100	50000	50000	50000	4912800	5772500	9737700	127.934	0.000189518	136.153	0.0104343	Cluster2	0.91079
O48720	AR781	AR781	25	S	QLS(0.932)GCFLS(0.068)APT(0.023)S(0.977)PR	CFLSAPTSPRRFNEF	0.97713	9127600	9000800	8998000	20125000	17991000	11853000	9062900	7927200	8451200	21193000	22760000	15657000	1.84208	0.0372744	2.34304	0.00640082	Cluster2	0.461142
Q0WV25;B9DGT7	Tubulin alpha-4 chain	TUBA4;TUBA2	218	S	S(0.001)LS(0.999)IERPTYTNLNR	DICRRSLSIERPTYT	0.99852	50000	50000	50000	7308100	6354300	5708500	50000	50000	50000	50000	50000	50000	129.139	0.000160258	1	NA	Cluster4	0.966145
Q9XII1	Plastid division protein PDV2	PDV2	199	S	S(1)PNGGSGGSSHGVIR	RNEAEAKSPNGGSGG	1	16312000	21980000	18045000	34647000	38852000	30492000	16679000	15178000	16282000	30026000	27440000	14730000	1.84587	0.00567216	1.49974	0.166522	Cluster3	0.358025
O81291	L-type lectin-domain containing receptor kinase IV.4	LECRK44	509	T	LGDFGLAQLCDHGSDPQT(0.043)T(0.957)R	HGSDPQTTRVVGTWG	0.957379	50000	50000	50000	7580500	6463500	5631900	50000	50000	50000	50000	50000	50000	131.173	0.000323174	1	NA	Cluster4	0.96723
B6IDH3	Protein root UVB sensitive 5	RUS5	433	S	DT(0.84)EFS(0.057)VS(0.102)FKVNAT(0.006)S(0.994)R	SFKVNATSRDVLRCL	0.993803	50000	50000	50000	7526600	6630500	5618800	50000	50000	50000	5797800	6290500	6755900	131.839	0.000288323	125.628	2.29954e-05	Cluster2	0.949644
Q8GXE2;Q8W108	Acireductone dioxygenase 2	ARD2;ARD3	59	T	LDADNYET(1)DEDLKK	LDADNYETDEDLKKI	1	50000	50000	50000	6937400	7979200	5065900	2028200	2645500	2410900	4056400	4225800	3793600	133.217	0.00148875	1.70451	0.00162421	Cluster1	0.90922
C6KIE6	Extra-large guanine nucleotide-binding protein 2	XLG2	148	S	SPADFRLS(0.999)PS(0.945)S(0.056)PLS(0.989)AS(0.011)AR	SPADFRLSPSSPLSA	0.999281	50000	50000	50000	4940200	8567500	6633500	50000	50000	50000	7247300	3939100	7491000	134.275	0.00313415	124.516	0.0057253	Cluster2	0.901981
C6KIE6	Extra-large guanine nucleotide-binding protein 2	XLG2	150	S	SPADFRLS(0.999)PS(0.945)S(0.056)PLS(0.989)AS(0.011)AR	ADFRLSPSSPLSASA	0.945087	50000	50000	50000	4940200	8567500	6633500	50000	50000	50000	7247300	3939100	7491000	134.275	0.00313415	124.516	0.0057253	Cluster2	0.901981
Q9LF45	Adenine nucleotide alpha hydrolases-like superfamily protein	NA	50	S	IEFLGENGDDAGS(0.997)GEEDT(0.003)KEANNESEEVEDKEEER	ENGDDAGSGEEDTKE	0.996835	50000	50000	50000	6683500	9257300	4210800	50000	50000	50000	5424700	5981500	3922400	134.344	0.010212	102.191	0.00118973	Cluster2	0.924836
Q9S7I0	tRNA(adenine(34)) deaminase, chloroplastic	TADA	925	S	HEGVVS(0.03)S(0.97)PSSTILEGGSVSNR	RHEGVVSSPSSTILE	0.969501	50000	50000	50000	8146100	7176600	4882400	7522600	4623700	6330900	4786200	4680400	5912500	134.701	0.00230301	0.832328	0.328627	Cluster1	0.819858
Q8LGB4	Protein kinase superfamily protein	NA	505	S	GEEGVEPET(0.026)HS(0.977)S(0.997)R	GVEPETHSSRKTTNI	0.97706	50000	50000	50000	6567000	7579600	6140200	50000	50000	50000	6367200	5274200	6014100	135.245	9.55207e-05	117.703	5.45522e-05	Cluster2	0.961203
Q8LGB4	Protein kinase superfamily protein	NA	506	S	GEEGVEPET(0.033)HS(0.969)S(0.998)R	VEPETHSSRKTTNIS	0.99833	50000	50000	50000	6567000	7579600	6140200	50000	50000	50000	6367200	5274200	6014100	135.245	9.55207e-05	117.703	5.45522e-05	Cluster2	0.961203
Q0WLC7;P0DH79	CBS domain-containing protein CBSCBSPB4	CBSCBSPB4;CBSCBSPB5	45	T	S(0.009)LT(0.686)S(0.214)S(0.05)RS(0.247)S(0.686)IS(0.107)LS(0.001)GER	LLPRRSLTSSRSSIS	0.685756	50000	50000	50000	6560900	6520800	7295000	50000	50000	50000	6003600	4535400	8203200	135.845	1.15372e-05	124.948	0.00435401	Cluster2	0.927073
Q9FFQ4	Probable flavonol synthase 5	FLS5	10	S	DHNAS(1)ES(0.578)S(0.42)LPS(0.001)LSK	EERDHNASESSLPSL	0.999924	50000	50000	50000	7804300	5541700	7292000	50000	50000	50000	1781600	2031700	3377800	137.587	0.000568526	47.9407	0.00907006	Cluster2	0.714839
Q9FFQ4	Probable flavonol synthase 5	FLS5	12	S	DHNAS(0.999)ES(0.609)S(0.392)LPSLSK	RDHNASESSLPSLSK	0.608557	50000	50000	50000	7804300	5541700	7292000	50000	50000	50000	1781600	2031700	3377800	137.587	0.000568526	47.9407	0.00907006	Cluster2	0.714839
Q9ZSA4	Calcium-dependent protein kinase 27	CPK27	443	S	EDGAGDEGS(1)IK	DGAGDEGSIKQIIAD	1	50000	50000	50000	10211000	6217300	4330900	50000	50000	50000	3626800	3481400	3103400	138.395	0.0166334	68.0773	2.76745e-05	Cluster2	0.892837
O82256	Zinc finger protein CONSTANS-LIKE 13	COL13	236	S	NLS(1)ES(1)DEKPENVDR	CSLLKNLSESDEKPE	1	50000	50000	50000	7815200	8706800	4893000	50000	50000	50000	10555000	9486700	5059700	142.767	0.0035371	167.343	0.0077938	Cluster2	0.865478
Q9M815	Protein PLANT CADMIUM RESISTANCE 8	PCR8	8	S	VT(0.072)T(0.867)PS(0.815)EEDS(0.246)NNGLPVQQPGT(1)PNQR	MGRVTTPSEEDSNNG	0.815329	50000	50000	50000	6994700	7833900	6787400	50000	50000	50000	6869900	4359600	13005000	144.107	2.36638e-05	161.563	0.0353048	Cluster2	0.884723
Q9M815	Protein PLANT CADMIUM RESISTANCE 8	PCR8	23	T	VTTPSEEDSNNGLPVQQPGT(1)PNQR	LPVQQPGTPNQRTRV	1	50000	50000	50000	6994700	7833900	6787400	50000	50000	50000	6869900	4359600	13005000	144.107	2.36638e-05	161.563	0.0353048	Cluster2	0.884723
O04379	Protein argonaute 1	AGO1	1003	S	FY(0.001)MEPET(0.465)S(0.581)DS(0.917)GS(0.025)MAS(0.007)GS(0.004)MAR	MEPETSDSGSMASGS	0.917484	50000	50000	50000	9506500	7740900	4465900	50000	50000	50000	5815200	5593000	4775900	144.755	0.00823447	107.894	7.16207e-05	Cluster2	0.956876
O04379	Protein argonaute 1	AGO1	1005	S	FYMEPET(0.493)S(0.493)DS(0.018)GS(0.96)MAS(0.032)GS(0.004)MAR	PETSDSGSMASGSMA	0.960285	50000	50000	50000	9506500	7740900	4465900	50000	50000	50000	8724700	5593000	4775900	144.755	0.00823447	127.291	0.00630952	Cluster2	0.919795
O04379	Protein argonaute 1	AGO1	1008	S	FY(0.009)MEPET(0.251)S(0.287)DS(0.529)GS(0.938)MAS(0.959)GS(0.028)MAR	SDSGSMASGSMARGG	0.958763	50000	50000	50000	9506500	7740900	4465900	50000	50000	50000	8724700	5593000	4775900	144.755	0.00823447	127.291	0.00630952	Cluster2	0.919795
P0CB21	Uncharacterized protein At4g26450	NA	297	S	SGGNGGEDENQT(0.007)AIEDGS(0.993)IHQR	QTAIEDGSIHQRCED	0.992618	50000	50000	50000	7592900	7511700	6619500	50000	50000	50000	5641900	3179100	6086500	144.827	2.09447e-05	99.3833	0.00554149	Cluster2	0.949202
Q94BN1	Signal transducer, putative (DUF3550/UPF0682)	NA	351	S	ENVAQPENS(0.014)VGS(0.995)S(0.991)R	QPENSVGSSRTSKSK	0.995184	50000	50000	50000	6835400	7379200	7613900	50000	50000	50000	4683900	4189100	7890900	145.523	6.17638e-06	111.759	0.00882125	Cluster2	0.931885
Q94BN1	Signal transducer, putative (DUF3550/UPF0682)	NA	352	S	ENVAQPENS(0.014)VGS(0.995)S(0.991)R	PENSVGSSRTSKSKL	0.990975	50000	50000	50000	6835400	7379200	7613900	50000	50000	50000	4683900	4189100	7890900	145.523	6.17638e-06	111.759	0.00882125	Cluster2	0.931885
Q9ZW74	Plant UBX domain-containing protein 11	PUX11	473	S	NNLGQVGTSFQDPS(1)EGR	GTSFQDPSEGRSNVR	1	50000	50000	50000	7714700	8761100	5722900	50000	50000	50000	6338500	4968400	9352200	147.991	0.00117867	137.727	0.00617077	Cluster2	0.949247
Q93W28	Uncharacterized protein At4g15545	NA	240	S	RHS(1)VSFATTR	PISPRRHSVSFATTR	0.999976	50000	50000	50000	8326800	6107800	7988200	50000	50000	50000	50000	50000	50000	149.485	0.000423442	1	NA	Cluster4	0.947182
Q93W28	Uncharacterized protein At4g15545	NA	246	T	RHS(0.999)VS(0.001)FAT(0.025)T(0.975)R	HSVSFATTRGMFDDT	0.975361	50000	50000	50000	8326800	6107800	7988200	50000	50000	50000	50000	50000	50000	149.485	0.000423442	1	NA	Cluster4	0.947182
C0LGG9	Probable LRR receptor-like serine/threonine-protein kinase At1g53440	NA	1018	S	DVSLLQQEEGNS(1)S(1)S(0.997)S(0.028)S(0.976)RR	LQQEEGNSSSSSRRL	0.999985	7235200	6246700	5954800	9205100	14822000	12078000	4427500	7642000	8496700	6794100	5391200	11843000	1.85757	0.029037	1.16834	0.644697	Cluster4	0.310379
Q93VR3	GDP-mannose 3,5-epimerase	NA	348	S	AKGS(0.999)DVSLYGSSK	EKEKAKGSDVSLYGS	0.999378	50000	50000	50000	8534000	8807800	5494900	50000	50000	50000	50000	50000	50000	152.245	0.00205309	1	NA	Cluster4	0.975563
F4HZS8	Sporulation-specific protein	NA	252	S	SVVS(1)GDLSGLAQSPQK	DSLKSVVSGDLSGLA	1	50000	50000	50000	8842900	9759000	4345600	50000	50000	50000	50000	50000	50000	152.983	0.0104753	1	NA	Cluster4	0.975407
F4HZS8	Sporulation-specific protein	NA	261	S	SVVSGDLSGLAQS(1)PQK	DLSGLAQSPQKEKDS	1	50000	50000	50000	8842900	9759000	4345600	50000	50000	50000	50000	50000	50000	152.983	0.0104753	1	NA	Cluster4	0.975407
Q93ZT6	Eukaryotic translation initiation factor isoform 4G-1	EIF(ISO)4G1	150	S	STQPPPS(0.002)GEERS(0.998)WDNLR	PPSGEERSWDNLREA	0.997824	50000	50000	50000	10060000	7836200	5460800	50000	50000	50000	50000	50000	50000	155.713	0.00432515	1	NA	Cluster4	0.971022
O23141	Arginine decarboxylase 2	ADC2	648	S	GGS(1)EGENEEEEEDDEFNNVAASLDR	MMHTKGGSEGENEEE	1	50000	50000	50000	8432200	9547200	5404000	50000	50000	50000	50000	50000	50000	155.889	0.00332843	1	NA	Cluster4	0.976472
B9DHT4	ARM REPEAT PROTEIN INTERACTING WITH ABF2	ARIA	515	S	S(0.001)MALS(0.999)PVDAAPPS(0.985)PT(0.015)QR	ANKSMALSPVDAAPP	0.998973	50000	50000	50000	8737400	8611200	6053000	50000	50000	50000	5032400	4743800	6761500	156.011	0.000895209	110.251	0.000973562	Cluster2	0.982049
Q9LW19	Hydroxyproline-rich glycoprotein family protein	At3g26910	241	S	QHIDCDLS(1)VHGNEMEAS(1)EDDDDDGR	QHIDCDLSVHGNEME	1	50000	50000	50000	8131100	6579500	8758400	50000	50000	50000	9625300	6812300	4309800	156.46	0.000276152	138.316	0.0110586	Cluster2	0.874082
Q9LW19	Hydroxyproline-rich glycoprotein family protein	At3g26910	250	S	QHIDCDLS(1)VHGNEMEAS(1)EDDDDDGR	HGNEMEASEDDDDDG	1	50000	50000	50000	8131100	6579500	8758400	50000	50000	50000	9625300	6812300	4309800	156.46	0.000276152	138.316	0.0110586	Cluster2	0.874082
Q9ZT42	E3 ubiquitin-protein ligase RHF2A	RHF2A	358	S	AAAGDEHS(1)VNER	AAAGDEHSVNERGVK	1	50000	50000	50000	9488000	8942600	5111700	50000	50000	50000	3714000	3661700	1890600	156.949	0.00479362	61.7753	0.00712667	Cluster2	0.745281
Q9FGT3	AT5g58110/k21l19_90	NA	35	S	EAT(0.008)S(0.004)DAAPPPLPQKLS(0.984)NNDVS(0.002)LNT(0.001)APASLGSLWNR	PPLPQKLSNNDVSLN	0.983817	50000	50000	50000	9168600	8185500	6301000	50000	50000	50000	50000	50000	50000	157.701	0.00073991	1	NA	Cluster4	0.971004
Q38861	General transcription and DNA repair factor IIH helicase subunit XPB1	XPB1	40	S	NIQNAEDYYDDADEDS(1)RDGEGEEK	YDDADEDSRDGEGEE	1	50000	50000	50000	7674000	8635900	7529000	2662000	2234600	1912400	7468100	5789000	8015400	158.926	2.21744e-05	3.12417	0.00238104	Cluster1	0.894911
Q940T9	Zinc finger protein CONSTANS-LIKE 4	COL4	201	S	VES(0.013)LEQNS(0.997)S(0.997)GT(0.992)DGVVPVENR	VESLEQNSSGTDGVV	0.99737	50000	50000	50000	9894900	9818500	4356800	50000	50000	50000	4619800	6171700	4336500	160.468	0.0121677	100.853	0.000939055	Cluster2	0.923761
Q940T9	Zinc finger protein CONSTANS-LIKE 4	COL4	202	S	VES(0.013)LEQNS(0.997)S(0.997)GT(0.992)DGVVPVENR	ESLEQNSSGTDGVVP	0.99737	50000	50000	50000	9894900	9818500	4356800	50000	50000	50000	4619800	6171700	4336500	160.468	0.0121677	100.853	0.000939055	Cluster2	0.923761
Q940T9	Zinc finger protein CONSTANS-LIKE 4	COL4	204	T	VES(0.013)LEQNS(0.997)S(0.997)GT(0.992)DGVVPVENR	LEQNSSGTDGVVPVE	0.991957	50000	50000	50000	9894900	9818500	4356800	50000	50000	50000	4619800	6171700	4336500	160.468	0.0121677	100.853	0.000939055	Cluster2	0.923761
Q70II3	Ethylene-responsive transcription factor ERF110	ERF110	13	S	MSAMVS(0.008)ALT(0.992)QVVS(1)AR	SALTQVVSARSQTEA	1	50000	50000	50000	9032800	9314500	6186000	50000	50000	50000	4760100	5537700	6767800	163.555	0.00124261	113.771	0.000645682	Cluster2	0.975597
P61837;Q06611	Aquaporin PIP1-1	PIP1-1;PIP1-2	27	S	QPIGTSAQS(1)DKDYK	PIGTSAQSDKDYKEP	0.999994	2876400	2238400	2636300	4920500	6048700	3458400	1644800	1784600	1489000	3611400	3781000	3180900	1.86136	0.044982	2.14974	0.000679201	Cluster3	0.528267
Q9FGK9	Protein transport protein SEC16A homolog	MAG5	509	S	SFQNNQLFS(0.991)PS(0.009)VGR	FQNNQLFSPSVGRSS	0.990536	50000	50000	50000	7634000	10822000	6182900	50000	50000	50000	4814600	7669600	4290900	164.259	0.00398415	111.834	0.00617703	Cluster2	0.907024
Q9SQT6	AT3g06330/F24P17_21	NA	144	S	LS(1)PVVSTQLSAGVPGDPPNK	SRQAAKLSPVVSTQL	0.999996	50000	50000	50000	7349300	11695000	5613900	50000	50000	50000	4000200	5741700	5614600	164.388	0.0106823	102.377	0.000828476	Cluster2	0.933493
Q9C509	Sphingosine-1-phosphate lyase	DPL1	95	S	VVDQLQS(0.039)GS(0.958)S(0.954)S(0.049)K	VDQLQSGSSSKKKNK	0.957712	50000	50000	50000	7625100	10259000	6841300	50000	50000	50000	5504400	4199000	9969500	164.836	0.00137217	131.153	0.0203871	Cluster2	0.931144
Q9C509	Sphingosine-1-phosphate lyase	DPL1	96	S	VVDQLQS(0.029)GS(0.952)S(0.963)S(0.056)K	DQLQSGSSSKKKNKT	0.962817	50000	50000	50000	7625100	10259000	6841300	50000	50000	50000	5504400	4199000	9969500	164.836	0.00137217	131.153	0.0203871	Cluster2	0.931144
B9DF92	AT5G19900 protein	NA	270	S	LRADGNELEPYEEDDEDEGGS(1)S(1)ES(1)DVEEHVEVER	DDEDEGGSSESDVEE	0.999951	27052000	67430000	68621000	109370000	110630000	83690000	80715000	72777000	74633000	72337000	61156000	81245000	1.86195	0.0447505	0.941317	0.517006	Cluster1	0.361305
Q8GZ99	Leucine-rich repeat receptor protein kinase HPCA1	HPCA1	919	S	EIENIMQLAGLNPNS(0.252)DS(0.48)AT(0.48)S(0.718)S(0.733)RT(0.212)Y(0.126)EDAIK	PNSDSATSSRTYEDA	0.7184	50000	50000	50000	5935300	12016000	7076300	7087900	11809000	12553000	9203000	6825400	14176000	166.851	0.0112995	0.960397	0.887715	Cluster1	0.789722
Q9C7A2	Ankyrin repeat-containing protein ITN1	ITN1	34	S	GGMILLQSSENQNPMIDPS(0.91)PT(0.113)PS(0.948)PS(0.018)AT(0.011)ATAPALVLSNSGK	QNPMIDPSPTPSPSA	0.910033	50000	50000	50000	8186400	10996000	6017800	50000	50000	50000	7675000	9281200	6611300	168.001	0.00441005	157.117	0.000549385	Cluster2	0.928002
Q9C7A2	Ankyrin repeat-containing protein ITN1	ITN1	38	S	GGMILLQS(0.006)S(0.015)ENQNPMIDPS(0.698)PT(0.292)PS(0.985)PS(0.003)AT(0.001)ATAPALVLSNSGK	IDPSPTPSPSATATA	0.985468	50000	50000	50000	8186400	10996000	6017800	50000	50000	50000	7675000	9281200	6611300	168.001	0.00441005	157.117	0.000549385	Cluster2	0.928002
Q9C7A2	Ankyrin repeat-containing protein ITN1	ITN1	53	S	GGMILLQSSENQNPMIDPSPTPSPSATATAPALVLS(0.038)NS(0.962)GK	PALVLSNSGKRMDQA	0.962169	50000	50000	50000	8186400	10996000	6017800	50000	50000	50000	7675000	9281200	6611300	168.001	0.00441005	157.117	0.000549385	Cluster2	0.928002
Q9C7A2	Ankyrin repeat-containing protein ITN1	ITN1	36	T	GGMILLQS(0.039)S(0.039)ENQNPMIDPS(0.673)PT(0.673)PS(0.561)PS(0.009)AT(0.006)AT(0.001)APALVLSNSGK	PMIDPSPTPSPSATA	0.672546	50000	50000	50000	8186400	10996000	6017800	50000	50000	50000	7675000	9281200	6611300	168.001	0.00441005	157.117	0.000549385	Cluster2	0.928002
B9DF92	AT5G19900 protein	NA	271	S	LRADGNELEPYEEDDEDEGGS(1)S(1)ES(1)DVEEHVEVER	DEDEGGSSESDVEEH	0.999951	27052000	67430000	68621000	109370000	110630000	83690000	80715000	72777000	74633000	72337000	61156000	81245000	1.86195	0.0447505	0.941317	0.517006	Cluster1	0.361305
Q9FKV9	AT5G44290 protein	NA	36	S	IDDS(0.903)S(0.097)QTKEEQDRS(1)NK	NSSRIDDSSQTKEEQ	0.903077	50000	50000	50000	11977000	8572400	4918800	50000	50000	50000	50000	50000	50000	169.788	0.0143634	1	NA	Cluster4	0.968472
B9DF92	AT5G19900 protein	NA	260	Y	ADGNELEPY(1)EEDDEDEGGS(0.278)S(0.278)ES(0.444)DVEEHVEVER	DGNELEPYEEDDEDE	0.999997	27052000	67430000	68621000	109370000	110630000	83690000	80715000	72777000	74633000	72337000	61156000	81245000	1.86195	0.0447505	0.941317	0.517006	Cluster1	0.361305
Q8S3U9	Exocyst complex component SEC5A	SEC5A	86	S	KPS(1)MDEDEES(1)EVELLS(1)IS(1)S(1)GDDDLER	EVELLSISSGDDDLE	1	9947700	25476000	23399000	35160000	36714000	37709000	22472000	25727000	25752000	28805000	16596000	29252000	1.86294	0.0263706	1.00949	0.959086	Cluster1	0.302058
Q9M1G6	Basic leucine zipper 25	BZIP25	45	S	S(0.029)QS(0.971)EWAFHR	DGMTRSQSEWAFHRL	0.971003	50000	50000	50000	9897800	12680000	3490200	50000	50000	50000	50000	50000	50000	173.787	0.033687	1	NA	Cluster4	0.961306
Q9FPR3	Serine/threonine-protein kinase EDR1	EDR1	476	S	S(1)GLNNVDDFHQQK	KLYMPTKSGLNNVDD	1	50000	50000	50000	10509000	9064500	6595900	8502000	7929000	8033000	5312200	5495900	6980700	174.463	0.00161488	0.727142	0.0161859	Cluster1	0.812616
Q8H1F0	bZIP transcription factor 29	BZIP29	342	S	LS(0.001)FGDESLKPPPS(0.999)PGS(0.383)MS(0.617)R	ESLKPPPSPGSMSRK	0.999023	3928200	2522000	4393900	8382300	5726600	6114600	4099900	2752700	2860900	6169500	5044400	11003000	1.86493	0.0354358	2.28722	0.0907053	Cluster2	0.376109
O65570	Villin-4	VLN4	866	S	TPES(1)PAPESNSK	ASPKTPESPAPESNS	1	50000	50000	50000	9840400	9968000	6591500	50000	50000	50000	50000	50000	50000	175.999	0.00137571	1	NA	Cluster4	0.974441
O65570	Villin-4	VLN4	863	T	AS(0.002)PKT(0.998)PES(1)PAPESNSK	PVKASPKTPESPAPE	0.998078	50000	50000	50000	9840400	9968000	6591500	50000	50000	50000	50000	50000	50000	175.999	0.00137571	1	NA	Cluster4	0.974441
Q9STX3	F-box protein GID2	GID2	6	T	S(0.013)T(0.041)T(0.946)DSDLAGDAHNETNK	__MKRSTTDSDLAGD	0.946495	50000	50000	50000	9748000	10631000	6168000	50000	50000	50000	50000	50000	50000	176.98	0.00297666	1	NA	Cluster4	0.976213
Q494N5	At4g35785	At4g35785	155	T	T(1)PT(1)PGHYLGLK	SRRKRPRTPTPGHYL	0.999998	1985000	2138500	2688000	5124000	4618600	2972800	2407900	1502100	1093400	3310000	3243600	3100800	1.86675	0.0450655	1.92957	0.0169299	Cluster3	0.459689
Q84WV4	Protein transport protein SEC23 A	SEC23A	41	S	T(0.006)PVPHS(0.994)PPVVAS(1)PIPPR	HSPPVVASPIPPRFP	1	50000	50000	50000	7016200	12010000	7807900	50000	50000	50000	4375300	5118800	6101400	178.894	0.00456419	103.97	0.000501252	Cluster2	0.92909
O49840	Probable serine/threonine-protein kinase PBL3	PBL3	13	S	VDS(0.996)S(0.996)S(0.998)HS(0.004)PHANS(0.004)ASLSSR	DSSAKVDSSSHSPHA	0.996246	50000	50000	50000	10911000	6922600	9041100	50000	50000	50000	10296000	7831800	10076000	179.165	0.00150661	188.025	0.000287726	Cluster2	0.909339
Q9C6L0	At1g25400	NA	147	S	RCS(1)GS(1)FGDLLDLGSSGVVK	VPWLRRCSGSFGDLL	1	50000	50000	50000	8155800	9970200	8765600	50000	50000	50000	2806800	2249300	1926800	179.277	7.4945e-05	46.5527	0.000895752	Cluster2	0.625105
Q9C6L0	At1g25400	NA	149	S	RCS(1)GS(1)FGDLLDLGSSGVVK	WLRRCSGSFGDLLDL	0.999995	50000	50000	50000	8155800	9970200	8765600	50000	50000	50000	2806800	2249300	1926800	179.277	7.4945e-05	46.5527	0.000895752	Cluster2	0.625105
Q9SJQ1	Leucine-rich repeat receptor-like protein kinase PXC1	PXC1	334	S	SSYGEGGES(0.005)DAT(0.037)S(0.903)AT(0.055)DR	GGESDATSATDRSRL	0.902817	50000	50000	50000	10167000	10032000	6696000	50000	50000	50000	5551500	5528900	5434200	179.3	0.00142025	110.097	1.12914e-08	Cluster2	0.978633
P93004	Aquaporin PIP2-7	PIP2-7	11	T	EVS(1)EEGKT(1)HHGK	EVSEEGKTHHGKDYV	1	50000	50000	50000	9659000	11765000	5728900	50000	50000	50000	50000	50000	50000	181.019	0.00703756	1	NA	Cluster4	0.976731
F4JMA6	DNA-directed RNA polymerase subunit beta, putative (DUF630 and DUF632)	NA	93	S	KGDLDDEAT(1)NS(1)PK	LDDEATNSPKKQKLA	1	50000	50000	50000	11172000	9949800	6058200	50000	50000	50000	10454000	6797900	6250400	181.2	0.0042758	156.682	0.00413014	Cluster2	0.941801
F4JMA6	DNA-directed RNA polymerase subunit beta, putative (DUF630 and DUF632)	NA	91	T	KGDLDDEAT(1)NS(1)PK	GDLDDEATNSPKKQK	1	50000	50000	50000	11172000	9949800	6058200	50000	50000	50000	10454000	6797900	6250400	181.2	0.0042758	156.682	0.00413014	Cluster2	0.941801
Q0WLC7;P0DH79	CBS domain-containing protein CBSCBSPB4	CBSCBSPB4;CBSCBSPB5	46	S	S(0.002)LT(0.106)S(0.89)S(0.57)RS(0.57)S(0.863)IS(0.991)LS(0.009)GER	LPRRSLTSSRSSISL	0.889866	50000	50000	50000	8137300	10252000	9497600	50000	50000	50000	16877000	6241800	9411200	185.913	0.00011685	216.867	0.026689	Cluster2	0.874477
Q0WLC7;P0DH79	CBS domain-containing protein CBSCBSPB4	CBSCBSPB4;CBSCBSPB5	47	S	RS(0.301)LT(0.671)S(0.345)S(0.928)RS(0.928)S(0.825)IS(0.936)LS(0.064)GER	PRRSLTSSRSSISLS	0.928438	50000	50000	50000	8137300	10252000	9497600	50000	50000	50000	16877000	6241800	9411200	185.913	0.00011685	216.867	0.026689	Cluster2	0.874477
Q0WLC7;P0DH79	CBS domain-containing protein CBSCBSPB4	CBSCBSPB4;CBSCBSPB5	49	S	S(1)SIS(0.999)LS(0.001)GER	RSLTSSRSSISLSGE	0.999912	50000	50000	50000	8137300	10252000	9497600	50000	50000	50000	16877000	6241800	9411200	185.913	0.00011685	216.867	0.026689	Cluster2	0.874477
Q0WLC7;P0DH79	CBS domain-containing protein CBSCBSPB4	CBSCBSPB4;CBSCBSPB5	50	S	S(0.005)S(0.995)ISLSGER	SLTSSRSSISLSGER	0.994563	50000	50000	50000	8137300	10252000	9497600	50000	50000	50000	16877000	6241800	9411200	185.913	0.00011685	216.867	0.026689	Cluster2	0.874477
Q0WLC7;P0DH79	CBS domain-containing protein CBSCBSPB4	CBSCBSPB4;CBSCBSPB5	52	S	S(1)SIS(0.999)LS(0.001)GER	TSSRSSISLSGERSG	0.99895	50000	50000	50000	8137300	10252000	9497600	50000	50000	50000	16877000	6241800	9411200	185.913	0.00011685	216.867	0.026689	Cluster2	0.874477
Q8RXF1	Probable splicing factor 3A subunit 1	NA	44	S	ELQAEQNNS(1)NLAPPAAVATHTR	LQAEQNNSNLAPPAA	1	50000	50000	50000	10181000	10268000	7591500	50000	50000	50000	10933000	5939100	13911000	186.937	0.000450243	205.221	0.0117776	Cluster2	0.916958
Q9FGJ3	Nuclear transcription factor Y subunit B-2	NFYB2	24	S	DSGGGQNGNNQNGQS(0.001)S(0.007)LS(0.992)PR	QNGQSSLSPREQDRF	0.991847	5841500	4841200	5261000	12668000	10002000	7290800	2475000	5061900	4247200	8471100	8791800	10663000	1.87916	0.0416037	2.36979	0.00629629	Cluster3	0.430288
B3H644	Uncharacterized protein	At5g62998	13	Y	IS(0.018)QHFLLHHS(0.966)Y(0.181)Y(0.835)QEK	FLLHHSYYQEKKKVF	0.834966	50000	50000	50000	6488000	7462000	14670000	50000	50000	50000	50000	50000	50000	190.8	0.0212454	1	NA	Cluster4	0.903321
Q9LR65	Probable protein phosphatase 2C 1	PPC6-6	414	S	SLSTDQENNS(0.898)Y(0.102)GK	STDQENNSYGKVIAE	0.897501	50000	50000	50000	11218000	11817000	5609700	50000	50000	50000	9298100	6580100	8361700	190.965	0.00861826	161.599	0.00054636	Cluster2	0.959113
F4K5T4	Probable transcription factor At5g28040	NA	11	S	DTDFS(1)AESPDLEEDGGGGGGGR	DQRDTDFSAESPDLE	1	7726900	12172000	10528000	19815000	20074000	17532000	6388700	8708100	13005000	18221000	16240000	10767000	1.88718	0.00416182	1.60943	0.125438	Cluster3	0.389796
Q9SVI9	At4g39040	CFM4	122	S	GIEDS(1)EAS(1)EEVSEIGDKEEK	SERGIEDSEASEEVS	1	50000	50000	50000	11078000	9814900	8140200	50000	50000	50000	8128600	9074200	5316300	193.554	0.000347674	150.127	0.00271982	Cluster2	0.92803
O49840	Probable serine/threonine-protein kinase PBL3	PBL3	14	S	VDS(0.996)S(0.996)S(0.998)HS(0.004)PHANS(0.004)ASLSSR	SSAKVDSSSHSPHAN	0.996481	50000	50000	50000	10911000	6922600	11213000	50000	50000	50000	10296000	7831800	10076000	193.644	0.00223132	188.025	0.000287726	Cluster2	0.899466
F4IMJ8	Pyridoxal phosphate (PLP)-dependent transferases superfamily protein	NA	57	S	DALEEAS(1)ENGS(1)LFK	RDALEEASENGSLFK	1	50000	50000	50000	9864800	11649000	7859800	50000	50000	50000	6562000	5173000	6704300	195.824	0.000880682	122.929	0.000237005	Cluster2	0.981157
Q8VYJ6	At2g30880/F7F1.9	SWAP70	499	S	NDPPS(0.11)ES(0.89)FHHQP	RNDPPSESFHHQP__	0.890039	50000	50000	50000	13471000	7425100	8744300	50000	50000	50000	5889700	5538700	8497800	197.603	0.00586231	132.841	0.00212021	Cluster2	0.934896
F4IUW3	Amino acid transporter AVT1C	AVT1C	6	S	MNHVPS(1)DQS(0.998)FY(0.015)IES(0.987)EDEDDRK	__MNHVPSDQSFYIE	0.999902	50000	50000	50000	11065000	11636000	7193500	9806100	7159700	11449000	9692100	8041100	9102200	199.297	0.00207286	0.944416	0.714358	Cluster1	0.823406
F4IUW3	Amino acid transporter AVT1C	AVT1C	9	S	MNHVPS(1)DQS(0.998)FY(0.015)IES(0.987)EDEDDRK	NHVPSDQSFYIESED	0.998028	50000	50000	50000	11065000	11636000	7193500	9806100	7159700	11449000	9692100	8041100	9102200	199.297	0.00207286	0.944416	0.714358	Cluster1	0.823406
F4IUW3	Amino acid transporter AVT1C	AVT1C	14	S	MNHVPS(1)DQS(0.991)FY(0.01)IES(1)EDEDDRK	DQSFYIESEDEDDRK	0.999762	50000	50000	50000	11065000	11636000	7193500	9806100	7159700	11449000	9692100	8041100	9102200	199.297	0.00207286	0.944416	0.714358	Cluster1	0.823406
Q8RWB1	Pre-mRNA splicing factor SR-like 1	SRL1	311	S	RNDYEDDRS(1)R	NDYEDDRSRHDRRSR	1	50000	50000	50000	10633000	10967000	8421900	50000	50000	50000	15067000	12080000	5103700	200.146	0.000237893	215.005	0.0222636	Cluster2	0.850014
Q8GYN5	RPM1-interacting protein 4	RIN4	183	S	S(0.001)S(0.001)GANVS(0.991)GS(0.963)S(0.493)RT(0.485)PT(0.027)HQS(0.021)S(0.017)R	RSSGANVSGSSRTPT	0.99146	50000	50000	50000	11768000	9905600	8487900	50000	50000	50000	6893000	6860000	8422100	201.077	0.000459536	147.834	0.00014094	Cluster2	0.975502
Q8GYN5	RPM1-interacting protein 4	RIN4	185	S	S(0.001)S(0.001)GANVS(0.991)GS(0.963)S(0.493)RT(0.485)PT(0.027)HQS(0.021)S(0.017)R	SGANVSGSSRTPTHQ	0.963382	50000	50000	50000	11768000	9905600	8487900	50000	50000	50000	6893000	6860000	8422100	201.077	0.000459536	147.834	0.00014094	Cluster2	0.975502
Q9SF36	PWWP domain-containing protein 2	PDP2	525	S	ANLQTEDPGS(1)PVS(1)PK	EDPGSPVSPKNDRKN	1	39174000	32067000	38384000	75786000	79411000	51889000	10599000	40144000	40242000	55228000	64887000	78178000	1.88904	0.0219377	2.1794	0.039697	Cluster3	0.368357
Q9LER3	At5g14730	NA	188	S	SHS(1)DGGGEGSSISTSGNGSLVVK	DLLRRSHSDGGGEGS	0.999993	50000	50000	50000	8105700	10398000	12116000	50000	50000	50000	8163200	8438600	4394200	204.131	0.000942912	139.973	0.00598116	Cluster2	0.865217
Q42479	Calcium-dependent protein kinase 3	CPK3	39	S	GS(0.002)S(0.985)GS(0.013)GTVGS(0.001)S(0.025)GS(0.973)GT(0.001)GGSR	AGERRGSSGSGTVGS	0.985091	50000	50000	50000	6320300	15089000	9385200	50000	50000	50000	3751100	2502800	3916200	205.297	0.0164583	67.8007	0.00170283	Cluster2	0.732934
Q0WV86	Transmembrane protein	At3g48200	990	S	S(0.224)S(0.776)S(0.998)NGGT(0.002)TPEFR	AQLEARSSSNGGTTP	0.776047	50000	50000	50000	8191300	12215000	10512000	50000	50000	50000	9564800	7209400	9446500	206.122	0.000921781	174.805	0.000344483	Cluster2	0.937003
A0A1P8AWS5	Leucine-rich repeat protein kinase family protein	SIF1	364	S	GPPAAYVQAS(1)NGR	PAAYVQASNGRSRRS	1	50000	50000	50000	10359000	9764300	11141000	50000	50000	50000	8519000	5521600	8962000	208.429	1.29679e-05	153.351	0.00213485	Cluster2	0.944851
O49621	MLO-like protein 1	MLO1	477	S	AAAS(0.166)NGDEGS(0.866)S(0.865)QAGPGPDS(0.64)GS(0.634)GS(0.829)APAAGPGAGFAGIQLSR	ASNGDEGSSQAGPGP	0.865804	50000	50000	50000	14576000	12791000	3950000	50000	50000	50000	8333900	5092000	4074800	208.78	0.0341054	116.671	0.0107922	Cluster2	0.833447
O49621	MLO-like protein 1	MLO1	478	S	AAAS(0.166)NGDEGS(0.866)S(0.865)QAGPGPDS(0.64)GS(0.634)GS(0.829)APAAGPGAGFAGIQLSR	SNGDEGSSQAGPGPD	0.865005	50000	50000	50000	14576000	12791000	3950000	50000	50000	50000	8333900	5092000	4074800	208.78	0.0341054	116.671	0.0107922	Cluster2	0.833447
O49621	MLO-like protein 1	MLO1	486	S	AAAS(0.297)NGDEGS(0.674)S(0.674)QAGPGPDS(0.825)GS(0.826)GS(0.662)APAAGPGAGFAGIQLS(0.043)R	QAGPGPDSGSGSAPA	0.825328	50000	50000	50000	14576000	12791000	3950000	50000	50000	50000	8333900	5092000	4074800	208.78	0.0341054	116.671	0.0107922	Cluster2	0.833447
O49621	MLO-like protein 1	MLO1	488	S	AAAS(0.297)NGDEGS(0.674)S(0.674)QAGPGPDS(0.825)GS(0.826)GS(0.662)APAAGPGAGFAGIQLS(0.043)R	GPGPDSGSGSAPAAG	0.825701	50000	50000	50000	14576000	12791000	3950000	50000	50000	50000	8333900	5092000	4074800	208.78	0.0341054	116.671	0.0107922	Cluster2	0.833447
O49621	MLO-like protein 1	MLO1	490	S	AAAS(0.166)NGDEGS(0.866)S(0.865)QAGPGPDS(0.64)GS(0.634)GS(0.829)APAAGPGAGFAGIQLSR	GPDSGSGSAPAAGPG	0.829144	50000	50000	50000	14576000	12791000	3950000	50000	50000	50000	8333900	5092000	4074800	208.78	0.0341054	116.671	0.0107922	Cluster2	0.833447
Q9SJQ9	Fructose-bisphosphate aldolase 6, cytosolic	FBA6	350	S	LGEGAAES(1)LHVK	LGEGAAESLHVKDYK	1	50000	50000	50000	11533000	12726000	7315600	50000	50000	50000	5376200	3537000	9249100	210.497	0.00309205	121.082	0.0234467	Cluster2	0.912403
Q9FN91	Exocyst subunit Exo70 family protein	EXO70H7	123	S	EYLDPECVS(1)VR	YLDPECVSVRSYRSS	1	50000	50000	50000	14161000	9957600	7678100	50000	50000	50000	10076000	7051100	9621900	211.978	0.0051374	178.327	0.000709578	Cluster2	0.960785
Q9SAH7	Probable WRKY transcription factor 40	WRKY40	108	S	EDAFS(0.12)CAVIGGVS(0.219)ES(0.387)S(0.607)S(0.776)T(0.874)DQDEY(0.016)LCK	GGVSESSSTDQDEYL	0.776265	50000	50000	50000	11646000	12356000	8141100	50000	50000	50000	9435500	8726800	12881000	214.287	0.00121331	206.955	0.00130759	Cluster2	0.953195
O23561;Q38922;P92963	Ras-related protein RABB1a	RABB1A;RABB1B;RABB1C	67	S	LQIWDTAGQES(1)FR	WDTAGQESFRSVTRS	1	50000	50000	50000	11554000	15022000	5854400	50000	50000	50000	7333000	8320600	5138900	216.203	0.0157819	138.617	0.00185486	Cluster2	0.91608
Q8VYW7	AT5g16210/T21H19_130	NA	139	S	DFS(1)FTDIGPLK	QRKKKDFSFTDIGPL	0.999741	271730	390870	514360	557300	891800	786550	50000	50000	50000	50000	50000	50000	1.89951	0.0434667	1	NA	Cluster4	0.499241
P25858;Q9FX54	Glyceraldehyde-3-phosphate dehydrogenase GAPC1, cytosolic	GAPC1;GAPC2	287	S	GILGYTEDDVVS(0.753)T(0.247)DFVGDNR	YTEDDVVSTDFVGDN	0.752766	50000	50000	50000	8950800	12868000	10917000	50000	50000	50000	50000	50000	50000	218.239	0.000656631	1	NA	Cluster4	0.958145
O82345	BAG family molecular chaperone regulator 6	BAG6	363	S	NLESCPS(1)DLHR	RNLESCPSDLHRNEG	1	50000	50000	50000	9312400	13587000	10224000	50000	50000	50000	13526000	7743300	13702000	220.823	0.00107178	233.142	0.00405457	Cluster2	0.917378
Q9FFY4	At5g13890	MAC12.15	297	S	TGSYEALPTNNADS(1)NHIQMK	LPTNNADSNHIQMKS	0.999968	50000	50000	50000	13426000	10650000	9177400	50000	50000	50000	4596600	7022600	7094700	221.689	0.000896559	124.759	0.00165922	Cluster2	0.931015
O80397	Mitogen-activated protein kinase kinase 4	MKK4	338	S	AS(0.735)PS(0.25)QNRS(0.015)PQNLHQLLPPPRPLSSSSSPTT	HPFILRASPSQNRSP	0.735329	50000	50000	50000	11752000	13213000	8452400	50000	50000	50000	7006400	8130400	7844100	222.783	0.00140507	153.206	2.28353e-05	Cluster2	0.975952
O80397	Mitogen-activated protein kinase kinase 4	MKK4	340	S	AS(0.514)PS(0.648)QNRS(0.837)PQNLHQLLPPPRPLS(0.282)S(0.253)S(0.227)S(0.094)S(0.085)PT(0.033)T(0.028)	FILRASPSQNRSPQN	0.648256	50000	50000	50000	11752000	13213000	8452400	50000	50000	50000	7006400	8130400	7844100	222.783	0.00140507	153.206	2.28353e-05	Cluster2	0.975952
O80397	Mitogen-activated protein kinase kinase 4	MKK4	344	S	S(1)PQNLHQLLPPPR	ASPSQNRSPQNLHQL	1	50000	50000	50000	11752000	13213000	8452400	50000	50000	50000	7006400	8130400	7844100	222.783	0.00140507	153.206	2.28353e-05	Cluster2	0.975952
Q8GYN8	Stress induced protein	NA	119	S	NYSLNFDDGGDGKDS(0.248)S(0.752)PER	GGDGKDSSPERFVAP	0.751634	50000	50000	50000	11584000	13582000	8610200	50000	50000	50000	50000	50000	50000	225.175	0.00148623	1	NA	Cluster4	0.973988
Q9SXB6	MLO-like protein 2	MLO2	473	S	HS(1)GS(0.988)NT(0.012)PFSSR	ETKHGRHSGSNTPFS	0.999928	50000	50000	50000	11472000	12404000	10594000	50000	50000	50000	5806900	4303600	11097000	229.8	2.57655e-05	141.383	0.0270989	Cluster2	0.912928
Q9SXB6	MLO-like protein 2	MLO2	475	S	HS(1)GS(0.988)NT(0.012)PFSSR	KHGRHSGSNTPFSSR	0.987882	50000	50000	50000	11472000	12404000	10594000	50000	50000	50000	5806900	4303600	11097000	229.8	2.57655e-05	141.383	0.0270989	Cluster2	0.912928
Q9M840	Ankyrin repeat family protein	NA	579	S	S(0.472)S(0.536)DNDS(0.81)NRY(0.181)KDEADPFLIPS(0.001)DYK	GKSSDNDSNRYKDEA	0.809957	50000	50000	50000	12013000	14181000	8597600	50000	50000	50000	13123000	17687000	10978000	231.944	0.00207268	278.587	0.00217345	Cluster2	0.890737
Q93W28	Uncharacterized protein At4g15545	NA	258	S	S(0.188)S(0.812)IS(1)ISEPGSQTAR	DDTRSSISISEPGSQ	0.999642	50000	50000	50000	13127000	13158000	9045800	50000	50000	50000	7106700	6227100	9556400	235.539	0.00101024	152.601	0.00160035	Cluster2	0.981394
F4HXQ7	Myosin-binding protein 1	MYOB1	208	T	IHS(1)DT(1)ES(1)EAVFS(0.903)DT(0.097)EPK	ELKIHSDTESEAVFS	1	7158900	7372100	6380800	14895000	15628000	9306000	5215200	4712300	6792000	9406300	7195800	45402000	1.90462	0.0354178	3.70849	0.290359	Cluster3	0.331522
Q9SLT9	At1g59590	ZCF37	7	S	VSPFRS(1)PCS(0.602)S(0.398)PK	_MVSPFRSPCSSPKK	0.999755	50000	50000	50000	13458000	12688000	9269200	50000	50000	50000	14269000	15642000	16853000	236.101	0.000797963	311.76	3.14676e-05	Cluster2	0.897939
F4HUX0	Regulator of Vps4 activity in the MVB pathway protein	ISTL1	502	S	QNS(1)SFS(0.984)S(0.015)Y(0.001)GDLTPQR	DRQNSSFSSYGDLTP	0.984382	50000	50000	50000	11240000	15936000	8242700	50000	50000	50000	50000	50000	50000	236.125	0.00629273	1	NA	Cluster4	0.974569
Q9FFH1	Homeobox-DDT domain protein RLT2	RLT2	1622	S	GEFS(0.089)LHS(0.903)DDEY(0.008)EEEEEEEEDMNMK	RGEFSLHSDDEYEEE	0.903227	50000	50000	50000	13937000	12795000	8843600	16715000	14011000	17781000	11201000	13311000	11787000	237.171	0.00156691	0.748325	0.0340606	Cluster1	0.784673
Q9FIP7	At5g46780	MZA15.20	147	S	YLIES(0.077)S(0.923)PVGNR	MRYLIESSPVGNRVQ	0.922875	50000	50000	50000	12409000	14595000	9038100	50000	50000	50000	8078900	8106300	7396700	240.281	0.00177664	157.213	4.65121e-06	Cluster2	0.976141
Q38997	SNF1-related protein kinase catalytic subunit alpha KIN10	KIN10	361	S	MHPAES(0.998)VAS(0.739)PVS(0.264)HR	PRMHPAESVASPVSH	0.997555	50000	50000	50000	12963000	12792000	10289000	50000	50000	50000	50000	50000	50000	240.293	0.000157811	1	NA	Cluster4	0.96895
Q8VYA5	Serine/arginine-rich splicing factor RS2Z33	RS2Z33	265	S	NS(0.267)VVS(0.743)PVVGAGGDS(0.991)S(0.991)KEDRS(0.937)PVDDDY(0.071)EPNR	VVGAGGDSSKEDRSP	0.990807	14298000	25061000	26988000	47583000	46211000	32878000	22536000	14294000	13734000	21725000	23629000	31069000	1.90923	0.0304984	1.51141	0.0990795	Cluster3	0.381756
Q8LGD5	Protein MKS1	MKS1	108	S	LTGISSGVFLESGGGGDVS(1)PAAR	SGGGGDVSPAARLAS	0.999998	50000	50000	50000	11743000	15437000	9275400	50000	50000	50000	5642300	7411300	8025500	243.036	0.00249863	140.527	0.000616026	Cluster2	0.954495
Q940I0	AT-hook motif nuclear-localized protein 13	AHL13	385	S	S(0.002)QGQQHS(0.998)S(1)ES(1)S(1)EENES(0.082)NS(0.919)PLHR	RSQGQQHSSESSEEN	0.997888	50000	50000	50000	7910600	13029000	15934000	1682500	1894500	1619300	6705800	4136600	14015000	245.824	0.00643033	4.78367	0.0912271	Cluster1	0.82318
Q940I0	AT-hook motif nuclear-localized protein 13	AHL13	386	S	S(0.002)QGQQHS(0.998)S(1)ES(1)S(1)EENES(0.082)NS(0.919)PLHR	SQGQQHSSESSEENE	0.999815	50000	50000	50000	7910600	13029000	15934000	1682500	1894500	1619300	6705800	4136600	14015000	245.824	0.00643033	4.78367	0.0912271	Cluster1	0.82318
Q940I0	AT-hook motif nuclear-localized protein 13	AHL13	388	S	S(0.002)QGQQHS(0.998)S(1)ES(1)S(1)EENES(0.082)NS(0.919)PLHR	GQQHSSESSEENESN	0.999795	50000	50000	50000	7910600	13029000	15934000	1682500	1894500	1619300	6705800	4136600	14015000	245.824	0.00643033	4.78367	0.0912271	Cluster1	0.82318
Q940I0	AT-hook motif nuclear-localized protein 13	AHL13	389	S	S(0.002)QGQQHS(0.998)S(1)ES(1)S(1)EENES(0.082)NS(0.919)PLHR	QQHSSESSEENESNS	0.999795	50000	50000	50000	7910600	13029000	15934000	1682500	1894500	1619300	6705800	4136600	14015000	245.824	0.00643033	4.78367	0.0912271	Cluster1	0.82318
O04023	Protein SRC2 homolog	SRC2	143	S	Y(0.005)T(0.011)Y(0.67)GS(0.322)S(0.922)S(0.07)GPHAPVPSAMDHK	EKYTYGSSSGPHAPV	0.921594	50000	50000	50000	15970000	8894100	12138000	50000	50000	50000	7759400	6187300	18229000	246.681	0.00386621	214.505	0.0475999	Cluster2	0.878755
Q43125	Cryptochrome-1	CRY1	506	S	AAIENGS(1)EEGLGDS(1)AEVEEAPIEFPR	RAAIENGSEEGLGDS	1	50000	50000	50000	12100000	16471000	9094500	10626000	13851000	14511000	8252400	13897000	9886300	251.103	0.00428768	0.821681	0.323987	Cluster1	0.801456
Q4V3C8;Q9XF67	3-phosphoinositide-dependent protein kinase 2	PDPK2;PDPK1	382	S	LAS(1)IDS(0.994)FDS(0.006)R	GSITRLASIDSFDSR	1	2992800	3477300	2200900	6133400	5802200	4656000	2322700	1863200	2381200	6207100	4746200	5884000	1.91346	0.0105263	2.56389	0.00192389	Cluster2	0.449973
Q56WK6	Patellin-1	PATL1	125	T	EFTAPVTPVKEEKT(1)EEK	TPVKEEKTEEKKTEE	1	50000	50000	50000	10371000	20269000	7409000	50000	50000	50000	6273900	2053600	5959800	253.66	0.0314032	95.2487	0.0255478	Cluster2	0.717023
A0A1P8B8B4	TolB protein-like protein	NA	502	S	ILTLENTGNNAFPS(0.001)CS(0.999)PDGK	NNAFPSCSPDGKSIV	0.998912	50000	50000	50000	12803000	14422000	11011000	50000	50000	50000	9233300	7283900	11064000	254.907	0.00020905	183.875	0.00111027	Cluster2	0.976279
Q4V3C8;Q9XF67	3-phosphoinositide-dependent protein kinase 2	PDPK2;PDPK1	385	S	LASIDS(0.999)FDS(0.001)R	TRLASIDSFDSRWQQ	0.999057	2992800	3477300	2200900	6133400	5802200	4656000	2322700	1863200	2381200	6207100	4746200	5884000	1.91346	0.0105263	2.56389	0.00192389	Cluster2	0.449973
Q56WK6	Patellin-1	PATL1	69	S	EAPAAEAEKS(0.993)VS(0.007)VK	PAAEAEKSVSVKEEE	0.992755	50000	50000	50000	13232000	19773000	5537600	50000	50000	50000	9428700	6886600	4272900	256.951	0.035844	137.255	0.0102049	Cluster2	0.838267
Q9C7A2	Ankyrin repeat-containing protein ITN1	ITN1	34	S	GGMILLQSSENQNPMIDPS(0.91)PT(0.113)PS(0.948)PS(0.018)AT(0.011)ATAPALVLSNSGK	QNPMIDPSPTPSPSA	0.910033	50000	50000	50000	16919000	15582000	6718000	50000	50000	50000	8459200	11412000	12377000	261.46	0.0152405	214.988	0.000816006	Cluster2	0.935449
Q9C7A2	Ankyrin repeat-containing protein ITN1	ITN1	38	S	GGMILLQS(0.006)S(0.015)ENQNPMIDPS(0.698)PT(0.292)PS(0.985)PS(0.003)AT(0.001)ATAPALVLSNSGK	IDPSPTPSPSATATA	0.985468	50000	50000	50000	16919000	15582000	6718000	50000	50000	50000	8459200	11412000	12377000	261.46	0.0152405	214.988	0.000816006	Cluster2	0.935449
Q9ZVD2	NDR1/HIN1-like protein 13	NHL13	10	S	VY(0.082)PADS(0.913)PPQS(0.005)GQFSGNFSSGEFPK	ERVYPADSPPQSGQF	0.91271	50000	50000	50000	14464000	10851000	14402000	50000	50000	50000	50000	50000	50000	264.78	0.000382074	1	NA	Cluster4	0.947894
Q9T053	Phospholipase D gamma 1	PLDGAMMA1	25	Y	AY(0.001)HPAY(0.009)T(0.01)ET(0.025)MS(0.159)MGGGS(0.408)S(0.408)HGGGQQY(0.961)VPFAT(0.011)S(0.006)S(0.001)GS(0.001)LR	SHGGGQQYVPFATSS	0.960961	50000	50000	50000	14258000	14299000	11642000	50000	50000	50000	22949000	21263000	28382000	267.993	0.000109548	483.96	0.000356528	Cluster2	0.846658
P43292	Serine/threonine-protein kinase SRK2G	SRK2G	282	S	DTS(0.999)FSLQSVEDIMK	AYYKRDTSFSLQSVE	0.999277	50000	50000	50000	11825000	15192000	13343000	50000	50000	50000	5425900	5447700	7917200	269.067	0.00016128	125.272	0.00167814	Cluster2	0.904319
Q0WV86	Transmembrane protein	At3g48200	991	S	S(0.298)S(0.704)S(0.998)NGGTTPEFR	QLEARSSSNGGTTPE	0.998073	50000	50000	50000	17868000	12215000	10512000	50000	50000	50000	8477500	7209400	11468000	270.633	0.00373416	181.033	0.00204542	Cluster2	0.967224
Q0WQ57;Q9SU08	Auxilin-related protein 2	AUXI1	425	S	ASVNSPTASQMDELDDFS(1)IGR	MDELDDFSIGRNQTA	1	50000	50000	50000	14795000	14605000	11643000	50000	50000	50000	6246400	5202700	11566000	273.62	0.000181633	153.434	0.0180203	Cluster2	0.927958
Q9C509	Sphingosine-1-phosphate lyase	DPL1	95	S	VVDQLQS(0.039)GS(0.958)S(0.954)S(0.049)K	VDQLQSGSSSKKKNK	0.957712	50000	50000	50000	15012000	14843000	12129000	50000	50000	50000	12812000	12048000	11601000	279.893	0.000117281	243.073	4.34357e-06	Cluster2	0.958732
Q94K80	La-related protein 1C	LARP1C	33	S	RIS(1)GNHGSPTASVAQS(1)PR	PTASVAQSPRRPSRQ	1	50000	50000	50000	20026000	12302000	9666600	50000	50000	50000	11931000	10014000	10685000	279.964	0.0109292	217.533	4.26788e-05	Cluster2	0.956854
Q94K80	La-related protein 1C	LARP1C	27	T	RIS(1)GNHGS(0.121)PT(0.877)AS(0.003)VAQS(1)PR	SGNHGSPTASVAQSP	0.876737	50000	50000	50000	20026000	12302000	9666600	50000	50000	50000	11931000	10014000	10685000	279.964	0.0109292	217.533	4.26788e-05	Cluster2	0.956854
Q9FIM9	CDPK-related kinase 4	CRK4	29	S	NISAVEDDEIPTGNGEVS(0.001)NQPS(0.999)QNHR	GEVSNQPSQNHRHAS	0.999196	50000	50000	50000	17400000	14253000	10466000	50000	50000	50000	12863000	10304000	15935000	280.793	0.00221685	260.68	0.00133878	Cluster2	0.956955
Q8LEB6	Probable receptor-like protein kinase At5g18500	NA	79	S	VDEVSS(0.029)S(0.97)NGGNGYPSISEK	RVDEVSSSNGGNGYP	0.970494	50000	50000	50000	17243000	13625000	11659000	50000	50000	50000	14597000	10517000	9123800	283.513	0.000987807	228.252	0.00228967	Cluster2	0.9489
Q9FDX9	Guanine nucleotide-binding protein subunit gamma 1	GG1	15	S	EET(0.036)VVY(0.964)EQEESVS(1)HGGGK	YEQEESVSHGGGKHR	0.999998	50000	50000	50000	16163000	14507000	12425000	50000	50000	50000	16029000	12591000	12801000	287.3	0.000188186	276.14	0.000245917	Cluster2	0.945562
Q8L5R3	Tubulin-folding cofactor D	TFCD	630	Y	Y(1)EPKHFANY(1)VLEK	ALAPLVKYEPKHFAN	1	50000	50000	50000	18094000	12642000	12855000	50000	50000	50000	50000	50000	50000	290.607	0.0012499	1	NA	Cluster4	0.960245
Q8L5R3	Tubulin-folding cofactor D	TFCD	638	Y	Y(1)EPKHFANY(1)VLEK	EPKHFANYVLEKLIP	1	50000	50000	50000	18094000	12642000	12855000	50000	50000	50000	50000	50000	50000	290.607	0.0012499	1	NA	Cluster4	0.960245
Q9LK22	Plant UBX domain-containing protein 1	PUX1	191	S	DDGGS(0.986)S(0.013)T(0.001)PYLNEEILSLK	QPKDDGGSSTPYLNE	0.985906	50000	50000	50000	15573000	15184000	12844000	50000	50000	50000	11368000	10642000	8221100	290.673	7.0303e-05	201.541	0.00045833	Cluster2	0.956081
Q9SK82	UDP-glycosyltransferase 85A1	UGT85A1	68	S	GSNALDGLPS(1)FR	NALDGLPSFRFESIA	1	50000	50000	50000	13365000	14292000	16024000	50000	50000	50000	5851300	5753300	6649900	291.207	4.8954e-05	121.697	2.89769e-05	Cluster2	0.877492
Q84WV0	Serine hydroxymethyltransferase 7	SHM7	515	S	TAIFGDNGTIS(1)PGGVR	FGDNGTISPGGVRIG	0.999967	50000	50000	50000	16065000	17132000	10694000	50000	50000	50000	50000	50000	50000	292.607	0.00185413	1	NA	Cluster4	0.974623
Q9SGH8	ARM repeat superfamily protein	NA	28	S	KFS(0.919)DLS(0.153)LNDDS(0.422)S(0.635)AFS(0.635)DCNS(0.684)DRS(0.296)GEFPT(0.084)AS(0.074)S(0.075)ES(0.024)R	LSLNDDSSAFSDCNS	0.635309	50000	50000	50000	12589000	18738000	13050000	11777000	17989000	19769000	15531000	14833000	12959000	295.847	0.00172911	0.874594	0.460907	Cluster1	0.804492
Q9LTI5	Scarecrow-like protein 11	SCL11	50	S	NNLESGNNLFPDFHES(0.355)QNQS(0.355)S(0.355)PNDS(0.868)PPT(0.062)VCLDNS(0.003)PVLK	NQSSPNDSPPTVCLD	0.868366	50000	50000	50000	20150000	12952000	12020000	50000	50000	50000	8515000	19335000	9573600	300.813	0.00429748	249.491	0.0226012	Cluster2	0.88299
O82345	BAG family molecular chaperone regulator 6	BAG6	388	S	GKEGNFECNVLS(1)DAEEK	NFECNVLSDAEEKSS	1	50000	50000	50000	13885000	20075000	12519000	50000	50000	50000	22667000	23602000	14575000	309.86	0.00266543	405.627	0.00212386	Cluster2	0.874995
Q9FFV8	At5g38640	MBB18.19	85	S	VAVAGAAAS(1)AVSPSS(0.01)FS(0.961)Y(0.024)SS(0.004)R	AVAGAAASAVSPSSF	1	50000	50000	50000	18054000	19175000	10197000	50000	50000	50000	13865000	15055000	1773500	316.173	0.00505915	204.623	0.0743842	Cluster2	0.630943
Q84WV0	Serine hydroxymethyltransferase 7	SHM7	117	S	RSS(0.997)IGDS(0.002)DLESR	SKHPKRSSIGDSDLE	0.997465	50000	50000	50000	17231000	20432000	10445000	50000	50000	50000	7410400	7484800	7836000	320.72	0.00558157	151.541	5.53326e-07	Cluster2	0.94984
F4K330	Maf-like protein	MJB21.15	3	S	MES(1)NHPHFK	_____MESNHPHFKL	1	50000	50000	50000	17961000	16259000	13972000	50000	50000	50000	9390600	5739500	7842700	321.28	0.000157225	153.152	0.00198217	Cluster2	0.931909
Q9M815	Protein PLANT CADMIUM RESISTANCE 8	PCR8	6	T	VT(0.056)T(0.923)PS(0.727)EEDS(0.294)NNGLPVQQPGT(1)PNQR	__MGRVTTPSEEDSN	0.923108	50000	50000	50000	15537000	21030000	11649000	50000	50000	50000	50000	50000	50000	321.44	0.00416034	1	NA	Cluster4	0.974137
O81283	Translocase of chloroplast 159, chloroplastic	TOC159	589	S	VVEGDS(1)AEEDENKLPVEDIVSSR	RKVVEGDSAEEDENK	1	34627000	32504000	35527000	56353000	50503000	50858000	20588000	15738000	21785000	28842000	21557000	41056000	1.53631	0.000936053	1.5738	0.136684	Cluster4	0.36902
Q9LYB4	Probable glutathione peroxidase 5	GPX5	13	S	S(1)IHQFTVK	SSSVSEKSIHQFTVK	0.999987	50000	50000	50000	14335000	17427000	17430000	50000	50000	50000	11082000	9083200	8775400	327.947	9.25223e-05	192.937	0.000186226	Cluster2	0.937678
P93004	Aquaporin PIP2-7	PIP2-7	2	S	S(1)KEVS(1)EEGK	______MSKEVSEEG	1	5611600	5983900	7227400	13462000	11765000	11184000	8242700	4814900	6145700	14413000	7131700	2250700	1.9344	0.00221698	1.23913	0.698169	Cluster4	0.334645
Q9M089	At4g31130	NA	184	S	S(0.001)IDGNS(0.985)S(0.814)S(0.2)RDVNLK	SRSIDGNSSSRDVNL	0.984878	50000	50000	50000	15119000	14643000	21523000	50000	50000	50000	10076000	6360800	13411000	341.9	0.00154277	198.985	0.00826955	Cluster2	0.896108
Q9M089	At4g31130	NA	185	S	S(0.021)IDGNS(0.966)S(0.817)S(0.195)RDVNLK	RSIDGNSSSRDVNLK	0.816659	50000	50000	50000	15119000	14643000	21523000	50000	50000	50000	10076000	6360800	13411000	341.9	0.00154277	198.985	0.00826955	Cluster2	0.896108
Q9SLG9	Phosphatidylinositol 4-phosphate 5-kinase 5	PIP5K5	7	Y	MS(1)KDQS(1)Y(1)VLK	_MSKDQSYVLKAWEV	1	50000	50000	50000	20771000	19526000	11027000	50000	50000	50000	9152000	10007000	13456000	342.16	0.00508528	217.433	0.00119057	Cluster2	0.977129
Q9M8Z7	Sterol 3-beta-glucosyltransferase UGT80A2	UGT80A2	70	S	TVVASIADETVAES(0.023)S(0.899)GT(0.078)GNK	DETVAESSGTGNKSF	0.899291	50000	50000	50000	18365000	21949000	11799000	50000	50000	50000	10679000	10059000	9617900	347.42	0.0043175	202.373	5.20503e-06	Cluster2	0.97634
Q9SJT1	SUMO-activating enzyme subunit 2	SAE2	667	S	LSETEAS(1)NHK	RLSETEASNHKKETE	1	50000	50000	50000	13842000	19205000	19384000	50000	50000	50000	10106000	7475300	4774900	349.54	0.00066219	149.041	0.00858744	Cluster2	0.823639
Q9LNC4	Transcription factor GTE4	GTE4	581	T	QPT(0.133)T(0.176)T(0.691)PGRT(0.921)PT(0.062)S(0.017)AT(0.001)PSGR	PTTTPGRTPTSATPS	0.920907	50000	50000	50000	20871000	21649000	13930000	50000	50000	50000	17040000	24274000	19853000	376.333	0.00157001	407.78	0.000642346	Cluster2	0.92124
Q9LNC4	Transcription factor GTE4	GTE4	586	T	QPT(0.247)T(0.325)T(0.428)PGRT(0.864)PT(0.117)S(0.071)AT(0.923)PS(0.024)GR	GRTPTSATPSGRTPA	0.923423	50000	50000	50000	20871000	21649000	13930000	50000	50000	50000	17040000	24274000	19853000	376.333	0.00157001	407.78	0.000642346	Cluster2	0.92124
Q8LGA5	E3 ubiquitin-protein ligase ATL31	ATL31	306	S	GNSVT(0.026)S(0.964)PS(0.018)GDS(0.992)VR	VRGNSVTSPSGDSVR	0.963598	50000	50000	50000	21956000	19106000	15843000	50000	50000	50000	12717000	22051000	21492000	379.367	0.000430306	375.067	0.00346626	Cluster2	0.92133
Q8LGA5	E3 ubiquitin-protein ligase ATL31	ATL31	311	S	GNSVT(0.106)S(0.876)PS(0.018)GDS(1)VR	VTSPSGDSVRADRWA	0.999728	50000	50000	50000	21956000	19106000	15843000	50000	50000	50000	12717000	22051000	21492000	379.367	0.000430306	375.067	0.00346626	Cluster2	0.92133
Q8VYV3	At1g31940/F5M6.6	NA	110	S	DEAAS(1)ES(1)DGS(1)APKPPRPPQPNR	IVKDEAASESDGSAP	1	50000	50000	50000	19985000	22004000	15231000	50000	50000	50000	20982000	21388000	19353000	381.467	0.000692088	411.487	5.0241e-06	Cluster2	0.93037
Q8VYV3	At1g31940/F5M6.6	NA	112	S	DEAAS(1)ES(1)DGS(1)APKPPRPPQPNR	KDEAASESDGSAPKP	1	50000	50000	50000	19985000	22004000	15231000	50000	50000	50000	20982000	21388000	19353000	381.467	0.000692088	411.487	5.0241e-06	Cluster2	0.93037
Q8VYV3	At1g31940/F5M6.6	NA	115	S	DEAAS(1)ES(1)DGS(1)APKPPRPPQPNR	AASESDGSAPKPPRP	1	50000	50000	50000	19985000	22004000	15231000	50000	50000	50000	20982000	21388000	19353000	381.467	0.000692088	411.487	5.0241e-06	Cluster2	0.93037
Q39238	Serine/threonine-protein kinase TOUSLED	TOUSLED	81	S	VVT(0.141)S(0.165)T(0.636)PPGLS(0.026)ET(0.013)S(0.015)IS(0.009)DS(0.979)DDENT(0.016)GDFLIR	SETSISDSDDENTGD	0.978833	50000	50000	50000	15615000	21509000	20339000	41732000	45903000	34363000	50000	50000	50000	383.087	0.000447658	0.00122953	0.000272937	Cluster1	0.360667
Q94AV5	WPP domain-interacting protein 3	WIP3	49	S	S(0.001)NS(0.091)VES(0.909)PGGS(0.997)VHS(0.002)TR	SVESPGGSVHSTRKG	0.99687	50000	50000	50000	19576000	23244000	16227000	50000	50000	50000	12410000	8640500	13348000	393.647	0.000635147	229.323	0.00136502	Cluster2	0.973952
Q9SCK6	NAC domain-containing protein 62	NAC062	176	S	KEELVLGEEDS(0.126)KS(0.873)DEVEEPAVS(0.101)S(0.448)PT(0.448)VEVT(0.002)K	LGEEDSKSDEVEEPA	0.873462	50000	50000	50000	18525000	22091000	18514000	50000	50000	50000	13075000	12014000	8503300	394.2	7.87405e-05	223.949	0.0012811	Cluster2	0.932064
Q9SUS3	Beta-adaptin-like protein B	BETAB-AD	602	S	TEDEDFAEGS(0.998)EAGY(0.001)SSSNPVDS(0.004)AAS(0.996)PPGNIPQPSGR	DEDFAEGSEAGYSSS	0.997939	47459000	37561000	57437000	92657000	104900000	78917000	3890000	39497000	11150000	123810000	91815000	82521000	1.94075	0.00911218	5.46686	0.00803131	Cluster3	0.391588
Q9ZT82	Callose synthase 12	CALS12	1041	S	NLQGELGGQSDGFVS(1)ENDR	GQSDGFVSENDRSSL	0.999992	50000	50000	50000	22581000	23605000	14447000	10158000	6573800	9609700	13649000	15444000	12228000	404.22	0.00224093	1.56867	0.0263203	Cluster1	0.882086
Q42521	Glutamate decarboxylase 1	GAD1	16	S	VLS(0.665)HAVS(0.02)ES(0.314)DVS(0.002)VHS(0.912)T(0.087)FASR	ESDVSVHSTFASRYV	0.911893	50000	50000	50000	23233000	16591000	20881000	50000	50000	50000	13323000	8857400	20306000	404.7	0.000486156	283.243	0.0133057	Cluster2	0.929535
F4IJ68	Transducin family protein / WD-40 repeat family protein	NA	2022	S	SSNEVASLANHASNS(0.976)S(0.024)PK	LANHASNSSPKAAVT	0.97602	50000	50000	50000	22448000	24468000	13909000	8958700	6126100	4615400	6931300	8408000	7869300	405.5	0.00334125	1.17809	0.433371	Cluster1	0.873565
O82656	Protein-tyrosine-phosphatase PTP1	PTP1	8	S	TSS(1)AANLFTGSTR	MATGKTSSAANLFTG	0.999715	5805500	6015000	7426900	11853000	14733000	10783000	3141500	2549500	2982500	3949700	3029000	4721600	1.94151	0.00929524	1.34897	0.124467	Cluster4	0.544274
Q2V4F9	SPX domain-containing membrane protein At1g63010	NA	41	S	QYAEQIQGGS(1)QHPR	AEQIQGGSQHPRHVL	1	50000	50000	50000	20586000	25610000	16453000	50000	50000	50000	21135000	13194000	12521000	417.66	0.00140981	312.333	0.00490318	Cluster2	0.954834
Q8RXL7	ARGOS-like protein	ARL	61	S	TLSSQNS(1)PR	RTLSSQNSPRRLISA	1	50000	50000	50000	21236000	26090000	16131000	50000	50000	50000	15014000	18875000	17208000	423.047	0.0018348	340.647	0.000109529	Cluster2	0.959838
Q8GUM4	Uncharacterized membrane protein At3g27390	NA	569	S	KGS(1)VNGSDQES(1)QKGVSR	RSFRRKGSVNGSDQE	1	16013000	25240000	17810000	46463000	39938000	28352000	15086000	10187000	9981800	29923000	25889000	25184000	1.94289	0.0364695	2.29745	0.00238443	Cluster3	0.503662
A0A1P8B8B4	TolB protein-like protein	NA	124	S	S(0.398)GIS(0.602)KPEQIPGAPESYFHDRPIITQNNR	YKTRSGISKPEQIPG	0.601606	50000	50000	50000	14290000	23873000	27287000	50000	50000	50000	50000	50000	50000	436.333	0.00500767	1	NA	Cluster4	0.936249
O22975	1-acylglycerol-3-phosphate O-acyltransferase	NA	405	S	FIS(0.161)QDS(0.782)S(0.057)HDQQLLDGLR	RKFISQDSSHDQQLL	0.781598	50000	50000	50000	23311000	21935000	20630000	50000	50000	50000	13022000	7343100	10482000	439.173	9.27065e-06	205.647	0.00338077	Cluster2	0.924675
F4IQ10	Transducin/WD40 repeat-like superfamily protein	NA	104	T	DKPAPS(0.002)T(0.997)PT(0.001)GTSSSSTASSGFR	KDKPAPSTPTGTSSS	0.996714	50000	50000	50000	23908000	31721000	11369000	50000	50000	50000	12722000	16299000	13062000	446.653	0.0197905	280.553	0.000254018	Cluster2	0.947374
F4HRT5	Protein CROWDED NUCLEI 1	CRWN1	870	S	EVEVT(0.113)NVNS(0.887)DGDQS(1)DINS(1)K	VNSDGDQSDINSKAQ	0.999999	50000	50000	50000	23072000	26440000	17857000	50000	50000	50000	50000	50000	50000	449.127	0.00085319	1	NA	Cluster4	0.971749
Q8GUM4	Uncharacterized membrane protein At3g27390	NA	577	S	KGS(1)VNGSDQES(1)QKGVSR	VNGSDQESQKGVSRN	0.99999	16013000	25240000	17810000	46463000	39938000	28352000	15086000	10187000	9981800	29923000	25889000	25184000	1.94289	0.0364695	2.29745	0.00238443	Cluster3	0.503662
O64855	At2g44200/F6E13.34	NA	318	S	QRS(1)DLDDEYK	KHFERQRSDLDDEYK	1	50000	50000	50000	23342000	26032000	19197000	11529000	11147000	17204000	17976000	18891000	15697000	457.14	0.000329465	1.31805	0.124015	Cluster1	0.862601
Q9XIJ5	U-box domain-containing protein 18	PUB18	656	S	NS(0.029)LVMGS(0.155)LY(0.921)T(0.947)VLS(0.947)NGEY(0.072)GGS(0.928)KK	GSLYTVLSNGEYGGS	0.94729	50000	50000	50000	20931000	23035000	28106000	3437200	3556000	5833700	18140000	4790900	12902000	480.48	0.000354617	2.79357	0.124924	Cluster1	0.886845
Q9XIJ5	U-box domain-containing protein 18	PUB18	663	S	NS(0.029)LVMGS(0.155)LY(0.921)T(0.947)VLS(0.947)NGEY(0.072)GGS(0.928)KK	SNGEYGGSKKASALI	0.928092	50000	50000	50000	20931000	23035000	28106000	3437200	3556000	5833700	18140000	4790900	12902000	480.48	0.000354617	2.79357	0.124924	Cluster1	0.886845
Q9XIJ5	U-box domain-containing protein 18	PUB18	653	T	NS(0.029)LVMGS(0.155)LY(0.921)T(0.947)VLS(0.947)NGEY(0.072)GGS(0.928)KK	LVMGSLYTVLSNGEY	0.947266	50000	50000	50000	20931000	23035000	28106000	3437200	3556000	5833700	18140000	4790900	12902000	480.48	0.000354617	2.79357	0.124924	Cluster1	0.886845
Q9XIJ5	U-box domain-containing protein 18	PUB18	652	Y	NS(0.038)LVMGS(0.152)LY(0.951)T(0.947)VLS(0.905)NGEY(0.091)GGS(0.915)KK	SLVMGSLYTVLSNGE	0.951149	50000	50000	50000	20931000	23035000	28106000	3437200	3556000	5833700	18140000	4790900	12902000	480.48	0.000354617	2.79357	0.124924	Cluster1	0.886845
Q570N6	Avr9/Cf-9 rapidly elicited protein	At5g54165	56	S	TPISSDDEKS(1)NK	ISSDDEKSNKKKIQP	1	50000	50000	50000	20637000	35062000	17164000	50000	50000	50000	26196000	15345000	10652000	485.753	0.0114823	347.953	0.0196259	Cluster2	0.907233
F4I6B2	SIT4 phosphatase-associated family protein	NA	509	S	SRDS(1)DDDDYHDR	LHDRSRDSDDDDYHD	0.999985	50000	50000	50000	33629000	23692000	16699000	50000	50000	50000	50000	50000	50000	493.467	0.00742162	1	NA	Cluster4	0.969265
Q9SE83	Dynamin-2A	DRP2A	533	S	ATS(1)PQPDGPTAGGSLK	SLLSRATSPQPDGPT	0.999813	50000	50000	50000	29580000	22351000	23043000	50000	50000	50000	19849000	10819000	23509000	499.827	0.000412446	361.18	0.00880378	Cluster2	0.948566
Q9SE83	Dynamin-2A	DRP2A	544	S	AT(0.435)S(0.565)PQPDGPT(0.005)AGGS(0.995)LK	DGPTAGGSLKSMKDK	0.994562	50000	50000	50000	29580000	22351000	23043000	50000	50000	50000	19849000	10819000	23509000	499.827	0.000412446	361.18	0.00880378	Cluster2	0.948566
Q0WLC7;P0DH79	CBS domain-containing protein CBSCBSPB4	CBSCBSPB4;CBSCBSPB5	381	S	FWDSAMALS(0.948)PNEDGDET(0.748)RS(0.151)EEES(0.151)MKLS(0.002)SEIEVTK	WDSAMALSPNEDGDE	0.947735	50000	50000	50000	35110000	21049000	20234000	50000	50000	50000	17309000	23645000	15742000	509.287	0.00624037	377.973	0.00145617	Cluster2	0.932076
Q8VYV0	At1g43690/F2J6_4	NA	42	S	SKPIEEEETGSGSQS(1)GGES(1)PEAK	ETGSGSQSGGESPEA	0.999997	22488000	27340000	33870000	55242000	60799000	47370000	40748000	31003000	11034000	42146000	38817000	44988000	1.95239	0.00648987	1.52142	0.182228	Cluster3	0.33921
Q93ZS6	AT3g05090/T12H1_5	LRS1	191	S	T(0.16)VGS(0.924)S(0.91)NNIS(0.005)VQSSPSHGYTPTIAK	SLRTVGSSNNISVQS	0.910289	50000	50000	50000	32065000	24818000	21442000	50000	50000	50000	16051000	14863000	15343000	522.167	0.0011425	308.38	1.51919e-06	Cluster2	0.972295
Q9MAB4	AT3g05050/T12H1_1	NA	13	S	PGS(0.001)S(0.004)GS(0.995)VSGSRDEVS(0.904)T(0.096)R	GRPGSSGSVSGSRDE	0.995418	50000	50000	50000	22624000	33374000	22333000	50000	50000	50000	23243000	18032000	25198000	522.207	0.00199955	443.153	0.000494209	Cluster2	0.955724
Q9MAB4	AT3g05050/T12H1_1	NA	22	S	PGS(0.001)S(0.008)GS(0.988)VS(0.003)GS(0.021)RDEVS(0.999)T(0.979)R	SGSRDEVSTRIESNR	0.99898	50000	50000	50000	22624000	33374000	22333000	50000	50000	50000	23243000	18032000	25198000	522.207	0.00199955	443.153	0.000494209	Cluster2	0.955724
Q41188	Cold shock protein 2	CSP2	90	S	AIDVSGPDGAPVQGNS(0.002)GGGS(0.882)S(0.116)GGR	QGNSGGGSSGGRGGF	0.881797	50000	50000	50000	32002000	28037000	19755000	5431700	6290600	6518400	25448000	19527000	21144000	531.96	0.00181704	3.62481	0.000889269	Cluster1	0.904875
O81005	At2g22880	VQ12	93	S	DNPFAFDLS(0.994)PS(0.006)SSR	NPFAFDLSPSSSRFW	0.993921	50000	50000	50000	25267000	40118000	15472000	50000	50000	50000	14709000	25735000	11592000	539.047	0.0198609	346.907	0.0157165	Cluster2	0.89462
Q8VYV0	At1g43690/F2J6_4	NA	46	S	SKPIEEEETGSGSQS(1)GGES(1)PEAK	GSQSGGESPEAKSRR	1	22488000	27340000	33870000	55242000	60799000	47370000	40748000	31003000	11034000	42146000	38817000	44988000	1.95239	0.00648987	1.52142	0.182228	Cluster3	0.33921
Q96303	Inorganic phosphate transporter 1-4	PHT1-4	528	S	SLEEMSGENEDNENS(1)NNDS(1)R	NENSNNDSRTVPIV_	1	50000	50000	50000	28695000	28748000	26289000	50000	50000	50000	16053000	28990000	43389000	558.213	4.28323e-06	589.547	0.0203439	Cluster2	0.899512
O82645	IQ domain-containing protein IQM1	IQM1	466	S	VSPANSYGPIPS(1)PRPS(1)PK	PIPSPRPSPKVRVSP	0.999998	50000	50000	50000	29948000	32211000	22300000	50000	50000	50000	17193000	16489000	33758000	563.06	0.000721954	449.6	0.0164687	Cluster2	0.955258
F4J8X6	Nuclear transport factor 2 (NTF2) family protein with RNA binding (RRM-RBD-RNP motifs) domain-containing protein	At3g25150	387	S	KQEDQAIHIPLPT(0.741)PLS(0.934)EKS(0.324)DS(0.002)GANVAVNENNQENER	IPLPTPLSEKSDSGA	0.933517	50000	50000	50000	36058000	33752000	18863000	50000	50000	50000	15672000	14048000	24455000	591.153	0.00541308	361.167	0.00508682	Cluster2	0.977236
Q8RXL7	ARGOS-like protein	ARL	57	S	TLS(0.999)S(0.001)QNSPR	QELFRTLSSQNSPRR	0.999344	50000	50000	50000	35770000	28396000	25447000	50000	50000	50000	21489000	25972000	27017000	597.42	0.000628755	496.52	0.000127594	Cluster2	0.954538
Q8RXL7	ARGOS-like protein	ARL	61	S	TLSSQNS(1)PR	RTLSSQNSPRRLISA	1	50000	50000	50000	35770000	28396000	25447000	50000	50000	50000	21489000	25972000	27017000	597.42	0.000628755	496.52	0.000127594	Cluster2	0.954538
F4K0E2	RING/U-box superfamily protein	MUF9.21	172	S	T(0.259)S(0.327)S(0.414)LPVTPVILS(0.003)NS(0.996)ES(0.001)AHGGTSVAPQTPNR	TPVILSNSESAHGGT	0.995749	50000	50000	50000	26294000	40231000	23317000	50000	50000	50000	50000	50000	50000	598.947	0.00457878	1	NA	Cluster4	0.970214
Q9SGH8	ARM repeat superfamily protein	NA	38	S	KFS(0.544)DLS(0.427)LNDDS(0.433)S(0.433)AFS(0.178)DCNS(0.266)DRS(0.701)GEFPT(0.007)AS(0.004)S(0.006)ES(0.001)R	SDCNSDRSGEFPTAS	0.701094	50000	50000	50000	30723000	35567000	23897000	11557000	10194000	10751000	22212000	19875000	22492000	601.247	0.000893765	1.98692	0.000312081	Cluster1	0.898409
A0A1P8B8B4	TolB protein-like protein	NA	121	S	S(0.984)GIS(0.016)KPEQIPGAPESYFHDRPIITQNNR	ARIYKTRSGISKPEQ	0.983889	50000	50000	50000	28471000	35964000	27481000	50000	50000	50000	14404000	20663000	14539000	612.773	0.000335161	330.707	0.00133255	Cluster2	0.934687
Q8H1Q5	Autophagy-related protein 18h	ATG18H	657	S	NAELTVDTS(1)DSEDQTKPLEK	AELTVDTSDSEDQTK	0.99974	21498000	24349000	29876000	52043000	57658000	39264000	42912000	21467000	19541000	36016000	32094000	21810000	1.96724	0.0150015	1.0715	0.827612	Cluster4	0.349343
Q8GUM4	Uncharacterized membrane protein At3g27390	NA	569	S	KGS(1)VNGSDQES(1)QKGVSR	RSFRRKGSVNGSDQE	1	50000	50000	50000	36623000	39360000	18543000	50000	50000	50000	14440000	14476000	15673000	630.173	0.00854185	297.26	3.34048e-06	Cluster2	0.966112
Q8GUM4	Uncharacterized membrane protein At3g27390	NA	573	S	KGS(1)VNGS(1)DQES(0.996)QKGVS(0.004)R	RKGSVNGSDQESQKG	1	50000	50000	50000	36623000	39360000	18543000	50000	50000	50000	14440000	14476000	15673000	630.173	0.00854185	297.26	3.34048e-06	Cluster2	0.966112
Q8GUM4	Uncharacterized membrane protein At3g27390	NA	577	S	KGS(1)VNGSDQES(1)QKGVSR	VNGSDQESQKGVSRN	0.99999	50000	50000	50000	36623000	39360000	18543000	50000	50000	50000	14440000	14476000	15673000	630.173	0.00854185	297.26	3.34048e-06	Cluster2	0.966112
Q93Z30	AT4g18950/F13C5_120	BHP	17	S	QS(0.012)S(0.988)MAPEK	FTIGRQSSMAPEKIP	0.988305	50000	50000	50000	42199000	22830000	30671000	50000	50000	50000	30464000	23943000	22315000	638	0.00479619	511.48	0.000510417	Cluster2	0.926478
Q9SYU4	Peroxisome biogenesis factor 10	PEX10	121	Y	ALFILY(1)QT(1)AVPY(1)IAERIS(0.265)T(0.735)R	RRALFILYQTAVPYI	0.999946	50000	50000	50000	26737000	40392000	29645000	50000	50000	50000	29114000	24151000	38818000	645.16	0.00148926	613.887	0.00206231	Cluster2	0.937045
Q9SYU4	Peroxisome biogenesis factor 10	PEX10	127	Y	ALFILY(1)QT(1)AVPY(1)IAERIS(0.265)T(0.735)R	LYQTAVPYIAERIST	0.99997	50000	50000	50000	26737000	40392000	29645000	50000	50000	50000	29114000	24151000	38818000	645.16	0.00148926	613.887	0.00206231	Cluster2	0.937045
A0A1I9LQK5	RNA-binding (RRM/RBD/RNP motifs) family protein	At3g21100	496	S	S(0.068)LS(0.121)IGS(0.811)PVHFS(1)PR	IGSPVHFSPRVNQSM	0.999996	7685800	8492200	8011600	20101000	14641000	12873000	1663900	1930600	2503500	18810000	27274000	16313000	1.96841	0.0234	10.2324	0.00485787	Cluster3	0.438491
Q9SB48	NADPH--cytochrome P450 reductase 1	ATR1	249	S	LLKDEDDKS(1)VAT(0.996)PY(0.003)T(0.001)AVIPEYR	LKDEDDKSVATPYTA	1	50000	50000	50000	41523000	30449000	25533000	50000	50000	50000	21783000	23705000	29958000	650.033	0.00236072	502.973	0.000526423	Cluster2	0.964351
Q9SB48	NADPH--cytochrome P450 reductase 1	ATR1	252	T	SVAT(0.999)PY(0.001)TAVIPEYR	EDDKSVATPYTAVIP	0.999022	50000	50000	50000	41523000	30449000	25533000	50000	50000	50000	21783000	23705000	29958000	650.033	0.00236072	502.973	0.000526423	Cluster2	0.964351
Q9FXI5	Protein IQ-DOMAIN 32	IQD32	148	S	TEVS(0.001)PVIVES(0.964)KGT(0.766)ET(0.267)EEDDLIGT(0.001)ELQGPSAADAAK	VSPVIVESKGTETEE	0.963938	50000	50000	50000	42283000	36476000	25593000	42552000	44208000	46461000	36819000	37393000	33592000	695.68	0.00207789	0.809212	0.00663978	Cluster1	0.795477
F4JKH6	Protein REDUCED CHLOROPLAST COVERAGE 2	REC2	1200	S	DDEILS(0.249)PAHLT(0.76)GES(0.992)S(1)S(1)DKENK	HLTGESSSDKENKSE	0.999998	50000	50000	50000	37422000	41375000	27282000	50000	50000	50000	27464000	22760000	30085000	707.193	0.00109263	535.393	0.000237904	Cluster2	0.978024
Q93ZS9	Zinc finger CCCH domain-containing protein 47	NA	424	S	GFGNNVEETFGS(0.002)YVS(0.214)S(0.721)PS(0.063)R	TFGSYVSSPSRNSQM	0.721209	50000	50000	50000	53738000	38764000	14235000	50000	50000	50000	50000	50000	50000	711.58	0.0367285	1	NA	Cluster4	0.966827
Q9FKA3	TLD-domain containing nucleolar protein	OXR5	262	S	LQNVTSAEDGS(0.978)GPS(0.022)K	VTSAEDGSGPSKSTA	0.977855	50000	50000	50000	39877000	39378000	29817000	50000	50000	50000	31236000	24486000	2345800	727.147	0.000375805	387.119	0.0913606	Cluster2	0.601966
F4KH13;Q9LF50	Maltose excess-like protein	At5g17523;MEX1	76	S	SINS(0.052)ES(0.974)DS(0.974)DSDFPHENQQGNPGLGK	VRSINSESDSDSDFP	0.974064	50000	50000	50000	39735000	43581000	28162000	50000	50000	50000	37636000	35709000	55470000	743.187	0.00131845	858.767	0.00241923	Cluster2	0.928238
F4KH13;Q9LF50	Maltose excess-like protein	At5g17523;MEX1	78	S	SINSES(0.006)DS(0.992)DS(0.002)DFPHENQQGNPGLGK	SINSESDSDSDFPHE	0.991874	50000	50000	50000	39735000	43581000	28162000	50000	50000	50000	37636000	35709000	55470000	743.187	0.00131845	858.767	0.00241923	Cluster2	0.928238
Q96289	Zinc finger protein ZAT10	ZAT10	111	S	NLS(0.001)QT(0.001)LS(0.997)GGGDDHSTSSATTTSAVTTGSGK	KNLSQTLSGGGDDHS	0.997308	50000	50000	50000	38666000	43500000	33666000	50000	50000	50000	20327000	27466000	36776000	772.213	0.000170091	563.793	0.00410597	Cluster2	0.955146
Q9SAD7	Eukaryotic translation initiation factor 4B2	EIF4B2	436	S	ESQQES(0.024)DS(0.976)NHQNLPDLIR	ESQQESDSNHQNLPD	0.975753	50000	50000	50000	44833000	40787000	34941000	50000	50000	50000	30740000	18967000	25527000	803.74	0.000151917	501.56	0.00182646	Cluster2	0.971566
O22764	Protein kinase superfamily protein	NA	59	S	SLES(0.203)S(0.916)S(0.916)KS(0.953)NHT(0.011)IVPVVSK	KNKSLESSSKSNHTI	0.916315	50000	50000	50000	37597000	47035000	37525000	50000	50000	50000	34363000	28687000	38138000	814.38	0.000209664	674.587	0.00025402	Cluster2	0.95791
O22764	Protein kinase superfamily protein	NA	60	S	S(0.001)LES(0.152)S(0.852)S(0.955)KS(0.305)NHT(0.736)IVPVVSK	NKSLESSSKSNHTIV	0.954811	50000	50000	50000	37597000	47035000	37525000	50000	50000	50000	34363000	28687000	38138000	814.38	0.000209664	674.587	0.00025402	Cluster2	0.95791
Q42521	Glutamate decarboxylase 1	GAD1	4	S	VLS(1)HAVS(0.994)ES(0.006)DVSVHSTFASR	____MVLSHAVSESD	1	50000	50000	50000	58921000	39481000	25404000	50000	50000	50000	15605000	13030000	26017000	825.373	0.013242	364.347	0.0102135	Cluster2	0.934183
Q9FNM7	DEAD-box ATP-dependent RNA helicase 26	RH26	110	S	GKFT(1)S(1)DEDNADPEVVR	SLRGKFTSDEDNADP	1	50000	50000	50000	51501000	51937000	43092000	18014000	11507000	12507000	30468000	25678000	27853000	976.867	7.10095e-05	1.99864	0.00466166	Cluster1	0.9015
Q9FKV9	AT5G44290 protein	NA	46	S	IDDS(0.061)S(0.939)QTKEEQDRS(1)NK	TKEEQDRSNKVRLIE	1	50000	50000	50000	52123000	59950000	38445000	50000	50000	50000	39922000	40544000	42577000	1003.45	0.00133903	820.287	8.77942e-07	Cluster2	0.965622
F4I6B2	SIT4 phosphatase-associated family protein	NA	739	S	TPGVPGDETTEKLPDESGVEPTENS(1)PK	GVEPTENSPKASGIE	0.999909	69652000	59309000	83752000	148030000	173200000	99006000	60535000	42507000	40136000	107130000	94867000	120280000	1.9756	0.0391696	2.25088	0.00362212	Cluster3	0.543696
Q9FN48	Calcium sensing receptor, chloroplastic	CAS	371	S	IIPAAS(1)R	SRIIPAASRSFGTRS	1	7793500	9342600	4821600	12443000	15845000	15096000	7071600	4246100	9001400	10836000	8966700	14245000	1.9758	0.013163	1.67565	0.091798	Cluster3	0.331784
Q93Z30	AT4g18950/F13C5_120	BHP	27	S	IPEPS(1)VHS(1)EEEVFEDGEEIDGGVR	PEKIPEPSVHSEEEV	1	50000	50000	50000	74694000	56805000	51371000	50000	50000	50000	78171000	60063000	63702000	1219.13	0.000984828	1346.24	0.000262246	Cluster2	0.927112
Q93Z30	AT4g18950/F13C5_120	BHP	30	S	IPEPS(1)VHS(1)EEEVFEDGEEIDGGVR	IPEPSVHSEEEVFED	1	50000	50000	50000	74694000	56805000	51371000	50000	50000	50000	78171000	60063000	63702000	1219.13	0.000984828	1346.24	0.000262246	Cluster2	0.927112
Q6XAT2	LRR receptor-like serine/threonine-protein kinase ERL2	ERL2	221	Y	GNMLT(0.999)GT(0.999)LS(0.998)PDMCQLT(0.157)GLWY(0.847)FDVR	CQLTGLWYFDVRGNN	0.846565	50000	50000	50000	77084000	61846000	54101000	50000	50000	50000	57347000	42136000	61359000	1286.87	0.000678761	1072.28	0.000792236	Cluster2	0.961962
Q8LF20	Putative clathrin assembly protein At2g25430	NA	169	S	KS(0.005)GVS(0.007)VNS(0.971)GGNS(0.995)S(0.995)HHS(0.026)NNDDR	VNSGGNSSHHSNNDD	0.995101	50000	50000	50000	70096000	72561000	56051000	50000	50000	50000	52698000	49786000	44338000	1324.72	0.000210054	978.813	3.72148e-05	Cluster2	0.963967
Q9SS37	Reticulon-like protein B8	RTNLB8	37	S	HGSSFFEQEDS(1)VSSR	SFFEQEDSVSSRFNR	0.999906	50000	50000	50000	71194000	86646000	49819000	50000	50000	50000	26405000	20766000	25530000	1384.39	0.00292572	484.673	0.000159693	Cluster2	0.928705
Q94BT0	Sucrose-phosphate synthase 1	SPS1	125	S	REATADMS(1)EEFS(1)EGEK	ADMSEEFSEGEKGDI	1	50000	50000	50000	84499000	95069000	70193000	50000	50000	50000	88398000	76048000	105040000	1665.07	0.00032168	1796.57	0.000434113	Cluster2	0.936963
Q9C9Q4	J domain-containing protein required for chloroplast accumulation response 1	JAC1	433	S	GASVGAGGES(0.998)LGQS(0.002)SR	SVGAGGESLGQSSRW	0.997518	50000	50000	50000	87264000	98574000	64618000	50000	50000	50000	75234000	71677000	58029000	1669.71	0.00112044	1366.27	0.000200934	Cluster2	0.955856
Q9C9J8	Poly polymerase	NA	131	S	IS(1)PVVTLNQANDNR	RRRSGRISPVVTLNQ	1	50000	50000	50000	111910000	102300000	69584000	50000	50000	50000	87195000	72403000	70091000	1891.96	0.0017968	1531.26	0.000139659	Cluster2	0.96361
Q9C6P8	RING/FYVE/PHD zinc finger superfamily protein	NA	608	S	S(0.188)AS(0.702)QAENS(0.109)PTQPPSQSNTDHFPTA	VEEEKSASQAENSPT	0.702477	50000	50000	50000	110040000	92884000	86126000	50000	50000	50000	50000	50000	50000	1927	0.000172712	1	NA	Cluster4	0.963564
Q9C6X2	Secretory carrier-associated membrane protein 4	SCAMP4	55	S	VPAASRPVEYGQSLDATVDIPLDNMNDS(0.007)S(0.993)QK	LDNMNDSSQKQRKLA	0.993152	50000	50000	50000	108030000	122760000	73179000	50000	50000	50000	48163000	49963000	86317000	2026.46	0.00232716	1229.62	0.00780225	Cluster2	0.974344
Q0WVX5	Probable starch synthase 4, chloroplastic/amyloplastic	SS4	82	S	PILSINSGLQSNNDEES(1)DLENGSADSVPSLK	QSNNDEESDLENGSA	1	50000	50000	50000	116420000	112270000	77150000	12799000	16634000	15865000	49452000	63390000	120520000	2038.93	0.00121609	5.15171	0.0450535	Cluster1	0.902135
Q9FG81	Aluminum induced protein with YGL and LRDR motifs	MQD19.19	18	S	TVANS(1)PEALQS(0.996)PHS(0.003)S(0.001)ESAFALK	NSPEALQSPHSSESA	0.99622	50000	50000	50000	453430000	471000000	325940000	50000	50000	50000	391270000	303160000	259000000	8335.8	0.000802754	6356.2	0.00122034	Cluster2	0.957781
A0A1P8B5A6;Q9LJQ6	Ribosomal protein S24/S35	NA	148	S	DEDFES(1)DFEEAHS(1)T(1)DEELEDLYNSPEYVAEK	SDFEEAHSTDEELED	0.999991	28621000	31799000	34650000	58641000	75905000	54611000	34816000	21615000	38670000	22346000	24809000	28327000	1.98966	0.00973306	0.793704	0.296202	Cluster4	0.618801
A0A1P8B5A6;Q9LJQ6	Ribosomal protein S24/S35	NA	149	T	DEDFES(1)DFEEAHS(1)T(1)DEELEDLYNSPEYVAEK	DFEEAHSTDEELEDL	0.999991	28621000	31799000	34650000	58641000	75905000	54611000	34816000	21615000	38670000	22346000	24809000	28327000	1.98966	0.00973306	0.793704	0.296202	Cluster4	0.618801
Q9SHI7	Ubiquitin-conjugating enzyme E2 34	UBC34	178	S	YNQQQLAEQATTQLTTPES(1)PQK	TQLTTPESPQKSDTK	1	6886800	11884000	8766900	23142000	17733000	13919000	11879000	7656200	11293000	11701000	20506000	22080000	1.98978	0.0406589	1.76095	0.08851	Cluster2	0.330537
Q9ZV07	Probable aquaporin PIP2-6	PIP2-6	13	S	TKDELT(1)EEES(1)LS(1)GK	LTEEESLSGKDYLDP	1	29306000	31917000	30877000	56769000	81008000	45827000	23458000	26398000	26830000	53135000	54283000	42383000	1.99353	0.0429645	1.95343	0.00345539	Cluster3	0.552145
Q9SKZ5	Folate-biopterin transporter 1, chloroplastic	NA	85	S	ISVAEGDT(1)S(1)NT(1)DVEGDRDTTSSIR	SVAEGDTSNTDVEGD	0.999999	12941000	12992000	13368000	26060000	27495000	24857000	12985000	8698100	9335800	18489000	18227000	33610000	1.99517	7.29352e-05	2.2672	0.0673142	Cluster3	0.429373
Q9SKZ5	Folate-biopterin transporter 1, chloroplastic	NA	84	T	ISVAEGDT(1)S(1)NT(1)DVEGDRDTTSSIR	ISVAEGDTSNTDVEG	0.999999	12941000	12992000	13368000	26060000	27495000	24857000	12985000	8698100	9335800	18489000	18227000	33610000	1.99517	7.29352e-05	2.2672	0.0673142	Cluster3	0.429373
Q9SKZ5	Folate-biopterin transporter 1, chloroplastic	NA	87	T	ISVAEGDT(1)S(1)NT(1)DVEGDRDTTSSIR	AEGDTSNTDVEGDRD	1	12941000	12992000	13368000	26060000	27495000	24857000	12985000	8698100	9335800	18489000	18227000	33610000	1.99517	7.29352e-05	2.2672	0.0673142	Cluster3	0.429373
Q9M354	Probable ADP-ribosylation factor GTPase-activating protein AGD6	AGD6	169	S	RNQS(1)ANDFR	SDMRRNQSANDFRAS	1	223190000	225440000	260790000	519630000	509760000	387230000	64227000	65828000	64695000	170050000	119680000	105010000	1.99687	0.00599558	2.02691	0.027691	Cluster4	0.442912
Q9LJP4	Xyloglucan glycosyltransferase 4	CSLC4	581	S	NS(1)ESGLELLSK	EKLHRRNSESGLELL	0.999902	1391900	1525500	3094700	4075600	4174900	3815400	1685000	1614500	1789500	2415800	2071100	1892100	2.00694	0.0223139	1.25349	0.0565997	Cluster4	0.420954
F4HWC3	Calponin-like domain protein	NA	199	S	NNVEEPEVEIES(1)DS(1)ET(1)DVEGHQGDKIEAQEK	EPEVEIESDSETDVE	1	11005000	18243000	25197000	36721000	42587000	30172000	21926000	27544000	34314000	32471000	33592000	49909000	2.01084	0.0280599	1.38418	0.183342	Cluster1	0.441719
F4HWC3	Calponin-like domain protein	NA	201	S	NNVEEPEVEIES(1)DS(1)ET(1)DVEGHQGDKIEAQEK	EVEIESDSETDVEGH	1	11005000	18243000	25197000	36721000	42587000	30172000	21926000	27544000	34314000	32471000	33592000	49909000	2.01084	0.0280599	1.38418	0.183342	Cluster1	0.441719
F4HWC3	Calponin-like domain protein	NA	203	T	NNVEEPEVEIES(1)DS(1)ET(1)DVEGHQGDKIEAQEK	EIESDSETDVEGHQG	1	11005000	18243000	25197000	36721000	42587000	30172000	21926000	27544000	34314000	32471000	33592000	49909000	2.01084	0.0280599	1.38418	0.183342	Cluster1	0.441719
O48963	Phototropin-1	PHOT1	376	S	RMS(1)ENVVPS(1)GR	KKPARRMSENVVPSG	1	5189500	6418900	9110800	12667000	17402000	11686000	5222900	6784400	6347900	7388700	7050000	9592900	2.01528	0.0293205	1.30925	0.109686	Cluster4	0.370523
Q9FMN2	Phosphatidate phosphatase PAH2	PAH2	139	S	SRS(0.952)CNY(0.048)DSPS(1)PR	SCNYDSPSPRTGNGK	1	2806800	2789700	2549300	6005900	5908700	4644900	2255900	2029200	1865900	4073500	4413500	9078200	2.03289	0.00327174	2.85567	0.0784497	Cluster2	0.409168
F4HSX9	Protein KINESIN LIGHT CHAIN-RELATED 3	KLCR3	37	S	NLCELQSSNQS(1)PSR	ELQSSNQSPSRQSFG	0.999865	15637000	11136000	15765000	34000000	30316000	22182000	9984400	12056000	11024000	21414000	21015000	22244000	2.03343	0.0183432	1.95597	0.000112925	Cluster3	0.559845
O65581	Fructose-bisphosphate aldolase 5, cytosolic	FBA5	42	S	FAS(1)INVENIESNR	TIGKRFASINVENIE	1	15476000	22922000	22629000	35415000	50314000	38632000	14429000	12830000	11262000	26540000	17293000	16820000	2.0378	0.014762	1.57454	0.0886284	Cluster4	0.4215
Q94BT0	Sucrose-phosphate synthase 1	SPS1	684	S	HPQWQS(1)DDGGDNS(1)EPES(0.998)PS(0.002)DSLR	SDDGGDNSEPESPSD	1	301340000	279660000	326700000	739310000	546090000	568680000	260020000	250400000	279150000	614120000	645010000	579710000	2.04261	0.00723944	2.32891	7.14594e-05	Cluster2	0.583141
Q94BT0	Sucrose-phosphate synthase 1	SPS1	688	S	HPQWQS(0.997)DDGGDNS(0.003)EPES(1)PSDSLR	GDNSEPESPSDSLRD	0.999839	301340000	279660000	326700000	739310000	546090000	568680000	260020000	250400000	279150000	614120000	645010000	579710000	2.04261	0.00723944	2.32891	7.14594e-05	Cluster2	0.583141
C0Z2J1	AT1G11360 protein	NA	14	S	KS(1)PTVVTVQPS(0.621)S(0.379)PR	SPRSDRKSPTVVTVQ	1	56538000	61049000	56754000	132530000	135190000	90123000	49402000	52387000	56930000	86512000	81453000	93238000	2.05255	0.0140457	1.64569	0.00108678	Cluster3	0.604229
Q8RXL8	UDP-xylose transporter 3	UXT3	334	S	ESEKDPLIAAENGSGVLS(1)DGGGGVQQK	ENGSGVLSDGGGGVQ	0.999973	40542000	42672000	46607000	97744000	99876000	69055000	34192000	33480000	51654000	59406000	58702000	67018000	2.05417	0.0106673	1.55143	0.0280924	Cluster3	0.508017
Q9FGM0	ATP-dependent zinc metalloprotease FTSH 11, chloroplastic/mitochondrial	FTSH11	93	S	LVS(1)DTEVSELETNDR	AESNRLVSDTEVSEL	1	12304000	11310000	18728000	29030000	36451000	21521000	11870000	9474000	11040000	11317000	13405000	11409000	2.05474	0.0384029	1.11571	0.270871	Cluster4	0.615089
Q9LTT8	Enhancer of mRNA-decapping protein 4	VCS	720	S	S(1)KDSNVTPDDDVSGMR	SVEEISRSKDSNVTP	0.999898	3850700	3545800	3228200	5915600	9030400	6973900	2976000	2416500	2587100	5612000	2641900	6346600	2.06311	0.0156024	1.82973	0.126067	Cluster3	0.36777
Q501B2	bZIP transcription factor 16	BZIP16	152	S	GS(1)LGS(1)LNMITGK	PIKRSRGSLGSLNMI	1	2838400	4694500	3976400	9468800	8887400	5402500	2857300	2586400	3402900	2126800	2209400	2693200	2.0643	0.0415935	0.794588	0.111951	Cluster4	0.628337
Q501B2	bZIP transcription factor 16	BZIP16	155	S	GS(1)LGS(1)LNMITGK	RSRGSLGSLNMITGK	0.999953	2838400	4694500	3976400	9468800	8887400	5402500	2857300	2586400	3402900	2126800	2209400	2693200	2.0643	0.0415935	0.794588	0.111951	Cluster4	0.628337
F4JNM2	Regulator of Vps4 activity in the MVB pathway protein	ISTL4	888	S	VS(0.299)FDEES(0.701)PPKLS(1)PEAK	EESPPKLSPEAKPLT	1	19592000	22368000	18950000	40028000	50710000	35104000	22087000	15673000	17241000	37684000	52943000	39049000	2.06603	0.0101706	2.3577	0.00898747	Cluster2	0.487978
Q93W28	Uncharacterized protein At4g15545	NA	224	S	LT(1)PPGS(1)PPILS(0.014)AS(0.927)GT(0.058)PK	SPPILSASGTPKTTS	0.927361	11887000	11956000	12152000	25413000	27272000	21700000	10979000	10093000	10658000	22271000	19124000	16401000	2.06654	0.00145496	1.82149	0.00715872	Cluster3	0.606581
F4J9A0	Nodulin/glutamine synthase-like protein	NODGS	404	S	LNIDTDSSSPQNIIS(1)PK	SSPQNIISPKLKIKE	1	15289000	16948000	14864000	33645000	35453000	28333000	13122000	16134000	16844000	33473000	29689000	27812000	2.06855	0.00166932	1.97341	0.00176841	Cluster2	0.58361
Q8VZ95	Vesicle-associated protein 1-1	PVA11	166	S	ASVS(1)DNGHGSEFSFER	SSPRASVSDNGHGSE	0.999969	33729000	32712000	36812000	84641000	80012000	49619000	29170000	51505000	21985000	29394000	25005000	27223000	2.07521	0.0286201	0.795071	0.47838	Cluster4	0.550601
Q8L643	RNA polymerase I specific transcription initiation factor RRN3 protein	NA	609	S	IRPS(0.735)T(0.433)S(0.831)PES(1)L	SRIRPSTSPESL___	0.831248	18106000	18930000	19004000	40625000	42332000	33375000	21297000	16636000	19764000	36997000	28587000	43628000	2.07587	0.00189224	1.89285	0.0197205	Cluster2	0.499775
Q8L643	RNA polymerase I specific transcription initiation factor RRN3 protein	NA	612	S	IRPS(0.735)T(0.433)S(0.831)PES(1)L	RPSTSPESL______	1	18106000	18930000	19004000	40625000	42332000	33375000	21297000	16636000	19764000	36997000	28587000	43628000	2.07587	0.00189224	1.89285	0.0197205	Cluster2	0.499775
Q9C8K2	ABC transporter G family member 12	ABCG12	664	S	KVPS(0.001)LS(0.017)S(0.971)LS(0.028)S(0.983)R	KKVPSLSSLSSRRHQ	0.970953	3591000	3864500	4277200	9182400	9550900	5792100	3860600	3617400	4604200	6561100	5437300	7484700	2.09035	0.0245359	1.61255	0.0203803	Cluster3	0.474494
Q0WVR7	tRNA pseudouridine(55) synthase	NA	132	S	LYGS(1)DSEDENSSR	RRKRLYGSDSEDENS	0.999999	27409000	30862000	35423000	71952000	72906000	51530000	24704000	29135000	34936000	46507000	47403000	50235000	2.09606	0.00959923	1.62371	0.00432577	Cluster3	0.572072
F4HXQ7	Myosin-binding protein 1	MYOB1	210	S	IHS(1)DT(1)ES(1)EAVFS(0.903)DT(0.097)EPK	KIHSDTESEAVFSDT	1	9224600	11289000	12954000	26198000	26997000	16971000	11402000	11623000	8664900	23508000	21829000	22118000	2.09654	0.0226536	2.1286	0.000387554	Cluster3	0.429773
F4HXQ7	Myosin-binding protein 1	MYOB1	215	S	IHS(0.998)DT(0.046)ES(0.956)EAVFS(0.988)DT(0.012)EPK	TESEAVFSDTEPKQE	0.988271	9224600	11289000	12954000	26198000	26997000	16971000	11402000	11623000	8664900	23508000	21829000	22118000	2.09654	0.0226536	2.1286	0.000387554	Cluster3	0.429773
Q940X9	La-related protein 1A	LARP1A	384	S	SIT(0.012)S(0.988)GDNFGNPSK	DSPKSITSGDNFGNP	0.987597	51269000	100040000	118120000	209930000	208860000	146450000	98085000	86238000	131020000	126530000	120500000	232410000	2.09792	0.0271681	1.52038	0.230724	Cluster3	0.313007
Q06738	Low-temperature-induced 78 kDa protein	RD29A	337	S	TETGMDT(0.003)NS(0.973)PS(0.024)R	ETGMDTNSPSRSHEF	0.973071	5516600	6051900	8895100	13491000	18573000	10881000	4137300	5867600	8518900	16155000	9037100	8108100	2.0986	0.0395615	1.7977	0.158237	Cluster3	0.408472
Q9SAR5	Ankyrin repeat domain-containing protein 2A	AKR2A	18	S	NPLLSDEKPKS(0.965)T(0.035)EENK	LSDEKPKSTEENKSS	0.965407	7145000	8446600	11130000	21385000	20140000	14588000	8957900	3762600	5421300	12070000	10561000	7617100	2.09991	0.0149914	1.66732	0.115647	Cluster3	0.379156
Q9S9Q9	BTB/POZ domain-containing protein At1g30440	NA	631	S	SHQMCS(0.002)AQEGS(0.997)VS(0.004)KS(0.996)NNENVK	MCSAQEGSVSKSNNE	0.997209	12740000	21433000	27684000	48732000	48753000	32508000	12740000	10232000	9764000	29353000	26948000	15393000	2.10151	0.0306117	2.19007	0.0421012	Cluster3	0.431588
Q8VYT2	Putative clathrin assembly protein At4g25940	NA	182	S	NVDFNAS(0.913)QT(0.078)Y(0.009)R	KNVDFNASQTYRTRM	0.912698	4879700	4918600	4344900	10588000	11171000	8033500	4160600	3292200	5247800	10475000	7739300	10287000	2.10649	0.00601796	2.24409	0.00735669	Cluster2	0.450626
Q8W4K6	At4g13350	NIG	419	S	S(0.183)MS(0.799)APS(0.018)LQPLQGVPS(0.995)GGLQS(0.004)S(0.002)EVKPSGR	QPLQGVPSGGLQSSE	0.994603	4737900	6521500	3932700	9691700	14163000	8158200	50000	50000	50000	4666900	5182800	5468200	2.10721	0.0456915	102.119	2.73643e-05	Cluster3	0.412498
Q9LNU4	26S proteasome non-ATPase regulatory subunit 3 homolog A	RPN3A	12	T	DNNT(1)PS(1)QSIIS(0.632)S(0.125)S(0.025)T(0.176)S(0.035)T(0.007)MQNLK	VEMKDNNTPSQSIIS	1	15438000	18069000	24180000	32818000	48328000	40860000	35871000	51542000	26705000	32458000	36951000	31867000	2.11497	0.0143245	0.887467	0.595242	Cluster1	0.521645
Q93W28	Uncharacterized protein At4g15545	NA	171	S	HS(0.015)S(0.984)IQSQQASEAIEPAATDNENDAPK	FQPSRHSSIQSQQAS	0.984421	19390000	16129000	14238000	38568000	39960000	27143000	14451000	13295000	23338000	38649000	23007000	39576000	2.12374	0.0126029	1.98168	0.0553348	Cluster2	0.385333
Q93W28	Uncharacterized protein At4g15545	NA	174	S	HS(0.164)S(0.839)IQS(0.997)QQASEAIEPAATDNENDAPK	SRHSSIQSQQASEAI	0.996748	19390000	16129000	14238000	38568000	39960000	27143000	14451000	13295000	23338000	38649000	23007000	39576000	2.12374	0.0126029	1.98168	0.0553348	Cluster2	0.385333
Q67XD9	Alkaline/neutral invertase CINV2	CINV2	75	S	S(1)MVDTPLSVR	AHSPGSRSMVDTPLS	1	4388000	6510000	8125400	16439000	14852000	9152800	5364500	4864000	4977400	10953000	11078000	14814000	2.126	0.0441488	2.42307	0.00482109	Cluster3	0.51685
Q9LRZ0	Topless-related protein 2	TPR2	1124	S	AGTENGRPSSSSAANNS(0.954)S(0.033)S(0.014)DQIQR	SSSAANNSSSDQIQR	0.953591	2358500	3530200	3534700	5571900	4836700	4183800	3661100	2651600	3735300	4633200	3136900	22651000	1.54853	0.0370981	3.02758	0.340366	Cluster2	0.290479
F4KHD5	A-kinase anchor-like protein	RBB1	2802	S	S(1)LS(1)DHIQK	LKEPARKSLSDHIQK	1	14278000	12113000	14548000	31976000	29862000	25445000	14292000	13823000	13486000	28735000	29577000	33154000	2.13203	0.00173112	2.19865	0.000268343	Cluster2	0.719198
F4KHD5	A-kinase anchor-like protein	RBB1	2804	S	S(1)LS(1)DHIQK	EPARKSLSDHIQKEP	1	14278000	12113000	14548000	31976000	29862000	25445000	14292000	13823000	13486000	28735000	29577000	33154000	2.13203	0.00173112	2.19865	0.000268343	Cluster2	0.719198
Q76E23	Eukaryotic translation initiation factor 4G	EIF4G	712	S	STEGSSHASSEISGS(0.001)S(0.999)PQEK	SSEISGSSPQEKDLK	0.99936	74786000	88315000	103090000	190910000	216260000	163340000	71995000	86294000	84165000	184370000	160130000	91876000	2.14324	0.00424985	1.79983	0.0825018	Cluster3	0.440647
O80725	ABC transporter B family member 4	ABCB4	667	S	GNS(1)S(1)RHS(1)FNMFGFPAGIDGNVVQDQEEDDTTQPK	GGSSRGNSSRHSFNM	1	11443000	11273000	15219000	23284000	17950000	17592000	9626800	11704000	6604000	18163000	22937000	15121000	1.55071	0.0362256	2.01258	0.0254919	Cluster3	0.414076
Q39247	Serine/threonine protein phosphatase 2A 55 kDa regulatory subunit B beta isoform	PP2AB2	460	S	GS(0.032)ES(0.968)PGTEANGNAYDFTTK	VVRRGSESPGTEANG	0.967591	6360600	7874700	9520200	16729000	21053000	13525000	11530000	8145900	6797100	11940000	15957000	13154000	2.15979	0.0177746	1.55067	0.0577816	Cluster3	0.371424
Q9ZUM1	At2g02170/F5O4.6	NA	295	S	AT(0.925)T(0.075)PIRS(1)PIS(0.965)S(0.036)EPS(0.005)S(0.994)PGR	RATTPIRSPISSEPS	0.999934	7561500	8471000	14274000	19823000	22878000	22783000	12174000	21576000	18042000	17148000	13594000	26322000	2.16072	0.00731281	1.10179	0.726312	Cluster1	0.465477
Q9T074	Phosphoenolpyruvate carboxykinase (ATP) 1	PCK1	62	S	S(0.996)APT(0.004)TPINQNAAAAFAAVSEEER	HSLQKKRSAPTTPIN	0.995874	198780000	184460000	291180000	527690000	554210000	375890000	385870000	225720000	262570000	455490000	513050000	490170000	2.16155	0.0157703	1.6687	0.0190519	Cluster2	0.347026
O04314	PYK10-binding protein 1	PBP1	20	S	GANLWDDGS(0.986)T(0.014)HDAVTK	ANLWDDGSTHDAVTK	0.985615	2680700	2960100	4177600	7850400	8674200	4781700	50000	50000	50000	50000	50000	50000	2.17004	0.0393808	1	NA	Cluster4	0.475899
O80725	ABC transporter B family member 4	ABCB4	668	S	GNS(1)S(1)RHS(1)FNMFGFPAGIDGNVVQDQEEDDTTQPK	GSSRGNSSRHSFNMF	1	11443000	11273000	15219000	23284000	17950000	17592000	9626800	11704000	6604000	18163000	22937000	15121000	1.55071	0.0362256	2.01258	0.0254919	Cluster3	0.414076
Q8L611	Protein transport protein SEC31 homolog B	SEC31B	538	S	DFMPS(0.991)DT(0.01)DFS(0.875)T(0.125)K	SAKDFMPSDTDFSTK	0.991018	21078000	29423000	37628000	68374000	64989000	58360000	23224000	17883000	38154000	63121000	55703000	65740000	2.17548	0.00353523	2.32856	0.00658432	Cluster3	0.430808
Q8LPG9	Protein IQ-DOMAIN 14	IQD14	216	S	GAS(1)PQAIS(0.5)S(0.5)KPPS(1)PR	AISSKPPSPRAEPPT	0.999992	3769800	3047700	4950000	7590700	10867000	7175500	3531600	3936700	3957300	5204100	6964200	5120000	2.1783	0.0232479	1.51312	0.0339409	Cluster3	0.404799
Q84JR9	TPR repeat-containing thioredoxin TTL4	TTL4	128	S	S(0.353)AS(0.628)AGT(0.019)PLIYSGLGFS(1)PVNNNNNSSR	IYSGLGFSPVNNNNN	0.999998	3910200	5783300	8414800	14611000	12872000	12036000	7530400	7911800	7649700	8810500	7630700	10509000	2.18237	0.00914235	1.16708	0.201773	Cluster1	0.30118
Q8VYV0	At1g43690/F2J6_4	NA	73	S	MVLFPKS(1)PS(1)PVNK	RMVLFPKSPSPVNKA	1	11087000	14024000	13066000	33674000	28529000	21142000	12749000	12603000	13189000	21556000	22009000	24967000	2.18312	0.0157664	1.77816	0.000768036	Cluster3	0.474818
O80725	ABC transporter B family member 4	ABCB4	671	S	HS(1)FNMFGFPAGIDGNVVQDQEEDDTTQPK	RGNSSRHSFNMFGFP	1	11443000	11273000	15219000	23284000	17950000	17592000	9626800	11704000	6604000	18163000	22937000	15121000	1.55071	0.0362256	2.01258	0.0254919	Cluster3	0.414076
Q8VYV0	At1g43690/F2J6_4	NA	75	S	MVLFPKS(1)PS(1)PVNK	VLFPKSPSPVNKARV	1	11087000	14024000	13066000	33674000	28529000	21142000	12749000	12603000	13189000	21556000	22009000	24967000	2.18312	0.0157664	1.77816	0.000768036	Cluster3	0.474818
Q6GKU7	At1g64880	NA	148	S	REES(0.374)S(0.932)DS(1)DS(0.999)EY(0.696)DEIDLDEER	EESSDSDSEYDEIDL	0.998987	8362500	15969000	5906800	25708000	21089000	19894000	19683000	15107000	7003400	13448000	10768000	19672000	2.20551	0.0257648	1.05012	0.885464	Cluster1	0.277152
Q9C533	Probable protein S-acyltransferase 22	PAT22	573	S	S(0.023)T(0.033)S(0.945)DGY(0.007)DAS(0.992)GGEDSDQVPSR	MPLSRSTSDGYDASG	0.944636	7296400	10056000	10563000	20257000	25022000	16340000	1884500	6072900	2809600	13298000	8767600	13607000	2.20735	0.0142704	3.31314	0.0146132	Cluster3	0.435849
Q94A79	Protein DEFECTIVE IN MERISTEM SILENCING 3	DMS3	30	S	MMNLDQS(0.006)S(0.994)PVAR	MMNLDQSSPVARNET	0.993865	5525700	6428700	8957800	17195000	17874000	11218000	5715800	5372500	5841300	9658400	10027000	8930400	2.2134	0.0228002	1.69028	0.000376358	Cluster3	0.550046
Q9LF98	Fructose-bisphosphate aldolase 8, cytosolic	FBA8	42	S	LAS(1)INVENVETNR	TIGKRLASINVENVE	1	4916700	5563800	7400800	15055000	13524000	11027000	6627900	5082400	4240800	7947200	7476900	7941300	2.21494	0.00646937	1.46481	0.0260321	Cluster3	0.402903
Q9SQY0	NAC domain containing protein 52	NAC052	393	S	EPLPPQT(1)PLAS(1)PEEK	PPQTPLASPEEKVND	1	3801000	4353900	4075600	9286000	10539000	7333600	3673700	5417300	4974600	6773600	9477400	9093000	2.22056	0.0062587	1.80184	0.0193671	Cluster2	0.442078
Q9SQY0	NAC domain containing protein 52	NAC052	389	T	EPLPPQT(1)PLAS(1)PEEK	KEPLPPQTPLASPEE	1	3801000	4353900	4075600	9286000	10539000	7333600	3673700	5417300	4974600	6773600	9477400	9093000	2.22056	0.0062587	1.80184	0.0193671	Cluster2	0.442078
Q9FMR5	Vesicle-associated membrane protein 714	VAMP714	169	S	TATMQDS(0.875)S(0.125)FHFR	KTATMQDSSFHFRKQ	0.874533	693530	752700	865310	1431000	2177900	1545500	50000	50000	50000	50000	50000	50000	2.22986	0.0162992	1	NA	Cluster4	0.497746
Q9C9M1	Protein-lysine N-methyltransferase At1g66680	AR401	47	S	SIAADS(1)WS(1)IKS(1)EY(1)GSTLDDDQR	SIAADSWSIKSEYGS	0.999999	14958000	22653000	30474000	41548000	54571000	55853000	21251000	41865000	27853000	45732000	34569000	36859000	2.23209	0.0119687	1.28791	0.278362	Cluster1	0.305854
Q8H0S3	Protein transport protein SEC23 B	SEC23B	238	S	DNS(1)ANFGYSGVNR	FPMGRDNSANFGYSG	1	29917000	28002000	22058000	56323000	67810000	54807000	9695300	7231100	8718600	16683000	19156000	18687000	2.23739	0.002237	2.12618	0.000766442	Cluster4	0.435691
Q9ZUM1	At2g02170/F5O4.6	NA	299	S	SPIS(0.001)S(0.999)EPS(0.837)S(0.163)PGR	PIRSPISSEPSSPGR	0.999469	5886400	5479800	6097100	14784000	13843000	10492000	3974800	4252200	6077300	11165000	11108000	10670000	2.24007	0.00536554	2.30301	0.000786313	Cluster3	0.55282
Q9C9M1	Protein-lysine N-methyltransferase At1g66680	AR401	45	S	SIAADS(1)WS(1)IKS(1)EY(0.999)GS(0.001)TLDDDQR	DRSIAADSWSIKSEY	0.999928	14958000	26814000	36379000	48508000	65303000	62723000	25659000	33262000	33976000	58881000	40949000	36859000	2.25888	0.0155085	1.4714	0.114991	Cluster3	0.299591
Q5XEP2	Hsp70-Hsp90 organizing protein 2	HOP2	168	S	NPS(1)NLNLYLQDQR	KEIQRNPSNLNLYLQ	1	22345000	20424000	25025000	52771000	56017000	45160000	9749700	9182900	8949100	16685000	13471000	13312000	2.27082	0.00118027	1.55902	0.00987052	Cluster4	0.556067
Q39193	Serine/threonine-protein kinase SRK2I	SRK2I	176	S	S(0.081)S(0.101)VLHS(0.818)QPKS(0.954)T(0.046)VGTPAYIAPEVLLR	VLHSQPKSTVGTPAY	0.953972	50123000	54224000	41180000	112300000	147170000	71422000	23778000	26539000	17321000	81012000	78503000	59664000	2.27375	0.0498161	3.24047	0.00225338	Cluster3	0.496642
O49404	BES1/BZR1 homolog protein 3	BEH3	149	S	LPFFHGNS(0.001)IS(0.999)APVT(1)PPLAR	FFHGNSISAPVTPPL	0.99898	3770000	3219800	5405800	12205000	9785300	6272600	6092000	4454100	3430900	4214800	9653100	6833000	2.28008	0.0454815	1.48107	0.269757	Cluster3	0.316157
A0A1I9LPZ1	Uncharacterized protein	At3g50370	1410	S	NPLS(1)PNSGQANLK	AVVKNPLSPNSGQAN	0.999999	112180000	128460000	130370000	273000000	338860000	237840000	134260000	135550000	125510000	201130000	179380000	257220000	2.29023	0.00612958	1.6132	0.0259848	Cluster3	0.434297
Q9FNQ0	Protein LEO1 homolog	VIP4	174	S	NVFGS(1)S(1)DDEDAEEYVR	NIRNVFGSSDDEDAE	0.999994	11040000	14992000	3657700	20484000	25578000	21968000	13601000	6237700	12995000	19095000	4814000	4067300	2.29137	0.0248583	0.852061	0.780382	Cluster4	0.377052
Q9SV09	Zinc finger CCCH domain-containing protein 46	NA	352	S	ELS(1)PTGLDS(0.049)S(0.951)PR	QTTERELSPTGLDSS	0.999999	12709000	11332000	11680000	32731000	28017000	21204000	12802000	13489000	18844000	26625000	24236000	41209000	2.29422	0.0102531	2.03988	0.0500744	Cluster2	0.419887
Q9SV09	Zinc finger CCCH domain-containing protein 46	NA	359	S	ELS(1)PTGLDS(0.049)S(0.951)PR	SPTGLDSSPRDVLGG	0.951132	12709000	11332000	11680000	32731000	28017000	21204000	12802000	13489000	18844000	26625000	24236000	41209000	2.29422	0.0102531	2.03988	0.0500744	Cluster2	0.419887
F4HSW8;F4I983	GYF domain-containing protein	NA	400	S	NNDSGLLGSHNGGLGAAS(0.946)S(0.054)VPR	NGGLGAASSVPRLNS	0.946084	1802300	1159600	1643800	4235100	4027700	2308900	50000	50000	50000	50000	50000	50000	2.29535	0.0360202	1	NA	Cluster4	0.48733
Q56YR0	Chorismate synthase	CBE1	87	S	NDY(0.008)S(0.974)S(0.137)S(0.871)PPT(0.01)R	GFRRNDYSSSPPTRG	0.973557	3569200	3202400	4370400	7038600	11767000	6805100	1375600	4975200	6617200	6544900	5986900	7152500	2.29857	0.0433318	1.51791	0.230448	Cluster3	0.327409
Q56YR0	Chorismate synthase	CBE1	89	S	NDYSS(0.006)S(0.975)PPT(0.019)R	RRNDYSSSPPTRGEL	0.975022	3569200	3202400	4370400	7038600	11767000	6805100	1375600	4975200	6617200	6544900	5986900	7152500	2.29857	0.0433318	1.51791	0.230448	Cluster3	0.327409
O81283	Translocase of chloroplast 159, chloroplastic	TOC159	692	T	IDGQIVT(1)DS(1)DEDVDT(1)EDEGEEK	DSDEDVDTEDEGEEK	1	24908000	27697000	25838000	55052000	50272000	75793000	8183200	18310000	26746000	37405000	21571000	70530000	2.3089	0.0121987	2.43253	0.173902	Cluster3	0.357356
Q67XD9	Alkaline/neutral invertase CINV2	CINV2	70	S	QDSILEMAHS(1)PGS(1)R	SILEMAHSPGSRSMV	0.999984	14262000	15123000	24248000	43544000	45181000	35268000	33614000	21187000	28429000	32667000	29860000	31674000	2.31188	0.00610854	1.13182	0.378481	Cluster1	0.455891
P27202	Photosystem II 10 kDa polypeptide, chloroplastic	PSBR	58	S	TDKPFGINGS(1)MDLR	KPFGINGSMDLRDGV	1	6261900	7183400	6681500	17420000	15023000	14238000	6063700	3998000	2857600	8715500	8390200	26180000	2.31935	0.000877054	3.35047	0.164174	Cluster3	0.398524
Q9ZTZ7	K(+) efflux antiporter 1, chloroplastic	KEA1	120	S	IGESSES(0.984)S(0.016)DETEATDLKDAR	RIGESSESSDETEAT	0.984021	35955000	47204000	50230000	98895000	134480000	78628000	38432000	35152000	33856000	59544000	79414000	62740000	2.33905	0.0243471	1.87731	0.00759631	Cluster3	0.559962
Q8H0U8	DEAD-box ATP-dependent RNA helicase 42	RH42	335	S	AWT(0.107)LEGES(0.887)DDEEGHPEEKS(0.891)ET(0.115)EMDVDEETKPENDGDAK	EGHPEEKSETEMDVD	0.890681	8034700	5544100	10176000	20942000	21027000	14165000	8590700	3466400	5474200	11672000	14626000	8790700	2.36306	0.0149586	2.00149	0.0599393	Cluster3	0.424475
O81283	Translocase of chloroplast 159, chloroplastic	TOC159	630	S	VDGS(1)ES(1)EEETEEMIFGSSEAAK	GVTRVDGSESEEETE	1	3986600	3043300	6376000	10776000	11518000	9609400	2534900	8765500	12519000	21224000	19546000	13614000	2.3798	0.00560205	2.28318	0.0518001	Cluster2	0.315653
O81283	Translocase of chloroplast 159, chloroplastic	TOC159	632	S	VDGS(1)ES(1)EEETEEMIFGSSEAAK	TRVDGSESEEETEEM	1	3986600	3043300	6376000	10776000	11518000	9609400	2534900	8765500	12519000	21224000	19546000	13614000	2.3798	0.00560205	2.28318	0.0518001	Cluster2	0.315653
Q8L7T4	AT3g13990/MDC16_11	At3g13990	502	S	VS(1)RS(1)DS(1)PVS(1)AVS(1)EPQLPEQK	DSPVSAVSEPQLPEQ	1	7124200	5752600	8894400	17734000	17161000	17121000	4115100	10966000	13423000	12168000	9132100	17209000	2.38921	0.000412082	1.351	0.412273	Cluster3	0.28919
O82299	Putative chloroplast RNA binding protein	NA	74	S	ETS(0.999)ADEETSQEEKTEETQNSNLK	SVAEKETSADEETSQ	0.999388	8684800	15656000	11460000	31849000	35525000	18281000	10997000	8004100	9989200	16627000	21285000	21258000	2.39254	0.0417176	2.04103	0.00483289	Cluster3	0.514039
Q96303	Inorganic phosphate transporter 1-4	PHT1-4	524	S	SLEEMSGENEDNENS(1)NNDSR	ENEDNENSNNDSRTV	1	30543000	27505000	30756000	86049000	75399000	51982000	14353000	26617000	38752000	73337000	78237000	98996000	2.40338	0.014776	3.14305	0.00571427	Cluster2	0.433012
Q42479	Calcium-dependent protein kinase 3	CPK3	38	S	RGS(1)SGS(0.999)GT(0.001)VGSSGSGTGGSR	PAGERRGSSGSGTVG	0.999882	17186000	17671000	16052000	46293000	42848000	33244000	10719000	11936000	13708000	48970000	30906000	27837000	2.404	0.00375061	2.96216	0.0232359	Cluster3	0.505327
Q9C5X3	SNARE-interacting protein KEULE	KEU	582	S	GS(1)DDGYSSDSVLR	TWAKPRGSDDGYSSD	1	26529000	23126000	25383000	67161000	66580000	46706000	13025000	25650000	28108000	54041000	54455000	74205000	2.40474	0.00665653	2.73574	0.00895328	Cluster2	0.437638
Q9MAH1	TPR repeat-containing thioredoxin TTL1	TTL1	39	S	ELDLGS(1)PVS(1)PLR	FRELDLGSPVSPLRS	1	2160300	2111000	1958300	4469700	6163800	4389500	1941800	2805100	3071100	4119900	5285000	3211700	2.41155	0.0072884	1.61379	0.0813295	Cluster2	0.353112
Q9MAH1	TPR repeat-containing thioredoxin TTL1	TTL1	42	S	ELDLGS(1)PVS(1)PLR	LDLGSPVSPLRSQPR	1	2160300	2111000	1958300	4469700	6163800	4389500	1941800	2805100	3071100	4119900	5285000	3211700	2.41155	0.0072884	1.61379	0.0813295	Cluster2	0.353112
A4FVN8	At1g10580	NA	17	S	MDLIQSYEEEDEAVAS(1)S(1)PES(0.137)S(0.863)PPR	EDEAVASSPESSPPR	0.999961	11474000	9055200	13807000	27352000	30696000	24772000	10072000	9109500	14060000	21307000	18267000	22821000	2.41203	0.00181613	1.87702	0.00861376	Cluster3	0.474027
Q9LHP2	Serine/arginine-rich SC35-like splicing factor SCL30A	SCL30A	237	S	S(0.005)Y(0.005)T(0.99)PEQARS(1)QS(1)PVPR	PEQARSQSPVPRQSR	1	10276000	20421000	13892000	36299000	30746000	40649000	24222000	15225000	16327000	27933000	29022000	32828000	2.41526	0.00699247	1.60976	0.0239167	Cluster2	0.341514
Q9LHP2	Serine/arginine-rich SC35-like splicing factor SCL30A	SCL30A	229	T	S(0.92)Y(0.08)T(1)PEQAR	PRKNRSYTPEQARSQ	0.999998	10276000	20421000	13892000	36299000	30746000	40649000	24222000	15225000	16327000	27933000	29022000	32828000	2.41526	0.00699247	1.60976	0.0239167	Cluster2	0.341514
Q9FKE6	Cyclin-T1-5	CYCT1-5	421	S	NVDVGDALIS(1)QS(1)PK	DVGDALISQSPKDLK	1	3122500	3109700	2877500	8442900	7850600	5757800	3483100	2704600	2980500	7602000	6472700	5620700	2.42064	0.00620612	2.14823	0.00473127	Cluster2	0.523387
Q9FMG4	Serine/arginine-rich splicing factor SC35	SC35	278	S	S(1)NERS(1)PS(1)PGS(1)PAPLR	ERRSNERSPSPGSPA	1	32599000	43944000	37865000	62461000	60539000	55917000	48636000	42978000	41859000	48204000	7356700	9499100	1.56385	0.00485258	0.487438	0.164928	Cluster4	0.391317
Q9FKE6	Cyclin-T1-5	CYCT1-5	423	S	NVDVGDALIS(1)QS(1)PK	GDALISQSPKDLKLL	1	3122500	3109700	2877500	8442900	7850600	5757800	3483100	2704600	2980500	7602000	6472700	5620700	2.42064	0.00620612	2.14823	0.00473127	Cluster2	0.523387
Q9LYG9	Mechanosensitive ion channel protein 10	MSL10	136	T	S(0.295)VGS(0.705)PAPVT(0.997)PS(0.003)K	VGSPAPVTPSKVVVE	0.997341	4167000	4338400	5584500	12766000	12349000	9204300	2492500	6415900	8820300	8475600	6752000	12754000	2.43574	0.00507603	1.57832	0.253714	Cluster3	0.321105
Q2LAE1	Histone-lysine N-methyltransferase ASHH2	ASHH2	1286	S	STS(1)PTSSSLSR	EKKTKSTSPTSSSLS	0.999933	1803600	1750500	2911700	4762000	7019700	3972200	1079300	1506700	2332700	3036400	2793400	3402800	2.4365	0.0351126	1.87704	0.0244078	Cluster3	0.466744
Q9FMG4	Serine/arginine-rich splicing factor SC35	SC35	280	S	S(1)NERS(1)PS(1)PGS(1)PAPLR	RSNERSPSPGSPAPL	1	32599000	43944000	37865000	62461000	60539000	55917000	48636000	42978000	41859000	48204000	7356700	9499100	1.56385	0.00485258	0.487438	0.164928	Cluster4	0.391317
F4HRT5	Protein CROWDED NUCLEI 1	CRWN1	865	S	EVEVTNVNS(1)DGDQS(1)DINSK	VEVTNVNSDGDQSDI	1	45262000	47042000	53719000	114550000	121550000	122990000	18752000	47729000	49873000	82229000	82938000	91255000	2.45913	4.1733e-05	2.20381	0.0110761	Cluster3	0.426174
Q67YI9	Clathrin interactor EPSIN 2	EPSIN2	242	S	S(0.983)RS(0.017)VDNYGS(1)R	RSVDNYGSRGRSSER	0.999997	34811000	41916000	43820000	110050000	128110000	58608000	27525000	22564000	18837000	78874000	69429000	49994000	2.46184	0.0489553	2.87695	0.00825636	Cluster3	0.555236
Q9ZUF4	Serine/threonine-protein kinase RIPK	RIPK	419	S	S(0.996)S(0.997)PS(0.006)PT(0.008)T(0.002)KS(0.376)PS(0.609)PT(0.152)AKS(0.852)PR	QSNHPRSSPSPTTKS	0.99714	3492400	5183400	5171500	13479000	12926000	7775000	3606000	4964400	5447400	9601000	12754000	8419100	2.46835	0.0234778	2.19536	0.0165154	Cluster3	0.416409
Q93W28	Uncharacterized protein At4g15545	NA	256	S	S(0.165)S(0.836)IS(0.61)IS(0.361)EPGS(0.025)QT(0.004)AR	MFDDTRSSISISEPG	0.835544	17490000	11904000	16201000	32830000	44499000	35876000	8134900	16032000	13807000	27346000	18996000	33975000	2.48284	0.00437589	2.11506	0.0457982	Cluster3	0.411875
P93006	Probable protein phosphatase 2C 27	PP2C27	365	S	SIS(1)AEGLNLLK	SRVRRSISAEGLNLL	0.999978	2598400	2921700	5767400	10542000	10036000	7560600	3227100	2169100	1879300	5528600	6657300	5376000	2.4929	0.0146565	2.41384	0.00398054	Cluster3	0.519067
Q9LPR4;Q9C550	2-isopropylmalate synthase 1, chloroplastic	IPMS1;IPMS2	102	S	DGEQS(1)PGATLTSK	TLRDGEQSPGATLTS	0.999762	4002200	4148200	6270200	12379000	14497000	9089300	2324700	3740300	5132300	4801000	4633100	6660000	2.49402	0.0144012	1.43732	0.191142	Cluster4	0.398293
Q9LFA4	IQ domain-containing protein IQM3	IQM3	373	S	TLS(1)GGLGSPK	SSYQRTLSGGLGSPK	0.999948	7342200	6795000	5836800	19093000	17930000	12832000	3884600	5620300	6088800	13621000	10494000	14875000	2.49599	0.00723175	2.50037	0.00599253	Cluster3	0.498022
Q9LFA4	IQ domain-containing protein IQM3	IQM3	378	S	TLS(1)GGLGS(1)PK	TLSGGLGSPKANVPQ	1	7342200	6795000	5836800	19093000	17930000	12832000	3884600	5620300	6088800	13621000	10494000	14875000	2.49599	0.00723175	2.50037	0.00599253	Cluster3	0.498022
Q8LPG9	Protein IQ-DOMAIN 14	IQD14	231	S	AEPPT(0.139)LDT(0.861)PRPPS(1)PR	LDTPRPPSPRAASLR	1	4039800	3839500	4263200	11430000	12137000	6790400	4659800	3350900	3532500	7101100	8533200	11122000	2.50009	0.0225308	2.31793	0.0152177	Cluster3	0.428611
Q683D2	Rab3 GTPase-activating protein catalytic subunit	MCO15.1	163	S	DFVAS(0.048)S(0.912)GS(0.057)S(0.077)S(0.907)PVR	VKDFVASSGSSSPVR	0.911676	5545400	6300700	6147200	14971000	14178000	15902000	5750600	5817100	6304400	17275000	13468000	26259000	2.50377	8.0337e-05	3.18944	0.0263871	Cluster2	0.572244
A0A1P8BFD5	Paired amphipathic helix Sin3-like protein	At5g15025	31	S	NELQGQS(1)PKPGNGNTK	RNELQGQSPKPGNGN	1	5186000	5720400	5513900	16101000	16419000	8609000	5752600	9004200	8125100	13211000	11111000	12830000	2.50477	0.0322376	1.62364	0.0151176	Cluster2	0.325838
Q9FHP0	BSD domain-containing protein	NA	279	S	SKLPVEAGSSEANTVIVEPLT(1)VPPS(0.957)PET(0.043)AAVK	EPLTVPPSPETAAVK	0.956788	6584900	7214600	10055000	22732000	24169000	13099000	6018400	4740200	4426000	10018000	10527000	12938000	2.51525	0.0295416	2.20506	0.0039844	Cluster3	0.547287
Q9FHP0	BSD domain-containing protein	NA	275	T	LPVEAGSSEANTVIVEPLT(1)VPPS(0.938)PET(0.062)AAVK	TVIVEPLTVPPSPET	1	6584900	7214600	10055000	22732000	24169000	13099000	6018400	4740200	4426000	10018000	10527000	12938000	2.51525	0.0295416	2.20506	0.0039844	Cluster3	0.547287
F4K6F1	Xyloglucan galactosyltransferase XLT2	XLT2	5	S	MLPVS(1)NPS(0.322)S(0.678)PEHLLK	___MLPVSNPSSPEH	0.999814	3390500	2683200	6330900	12931000	11188000	7431800	8648900	4829500	5805000	8371700	7468500	10899000	2.54348	0.031674	1.38664	0.181502	Cluster1	0.378643
F4K6F1	Xyloglucan galactosyltransferase XLT2	XLT2	9	S	MLPVS(0.999)NPS(0.019)S(0.982)PEHLLK	LPVSNPSSPEHLLKK	0.982259	3390500	2683200	6330900	12931000	11188000	7431800	8648900	4829500	5805000	8371700	7468500	10899000	2.54348	0.031674	1.38664	0.181502	Cluster1	0.378643
Q8RWD5	Coiled-coil domain-containing protein SCD2	SCD2	128	S	T(0.001)RS(0.999)PS(0.999)PALGR	SFAPRTRSPSPALGR	0.999334	7210700	6625300	8145100	21531000	20551000	13885000	8433600	7771100	7580900	28767000	18868000	28187000	2.54614	0.00974738	3.18773	0.00572825	Cluster2	0.535947
Q8RWD5	Coiled-coil domain-containing protein SCD2	SCD2	130	S	T(0.003)RS(0.997)PS(1)PALGR	APRTRSPSPALGRNF	0.999897	7210700	6625300	8145100	21531000	20551000	13885000	8433600	7771100	7580900	28767000	18868000	28187000	2.54614	0.00974738	3.18773	0.00572825	Cluster2	0.535947
Q9C5X3	SNARE-interacting protein KEULE	KEU	588	S	PRGS(0.005)DDGY(0.997)S(0.997)S(0.998)DS(0.003)VLR	GSDDGYSSDSVLRHA	0.997679	15501000	21007000	26154000	52633000	57791000	50019000	16430000	16121000	17357000	39213000	2469900	36021000	2.56045	0.00104654	1.55694	0.474761	Cluster4	0.354167
Q9FHZ3	VQ motif-containing protein 33	VQ33	218	S	GFYLHPS(0.999)PVS(0.432)T(0.568)PR	KGFYLHPSPVSTPRD	0.999408	11960000	12003000	11117000	34333000	32983000	23029000	10213000	11494000	10173000	39227000	33997000	38727000	2.5754	0.00673773	3.51164	0.000101093	Cluster2	0.640116
F4JFN7	RNA-binding (RRM/RBD/RNP motifs) family protein	At3g07810	473	S	S(0.17)S(0.852)S(0.979)PGYVGSYSVNK	SDVSARSSSPGYVGS	0.851536	14499000	13487000	19656000	49395000	42106000	31197000	8696700	24598000	29132000	49022000	51979000	63843000	2.57542	0.0112474	2.6406	0.0112609	Cluster2	0.384775
F4JFN7	RNA-binding (RRM/RBD/RNP motifs) family protein	At3g07810	474	S	SSS(1)PGYVGSYSVNK	DVSARSSSPGYVGSY	0.999965	14499000	13487000	19656000	49395000	42106000	31197000	8696700	24598000	29132000	49022000	51979000	63843000	2.57542	0.0112474	2.6406	0.0112609	Cluster2	0.384775
Q9C8E6	Protein PLASTID MOVEMENT IMPAIRED 1	PMI1	407	S	AEDDQEEPDFEVVDKGVEFDDDLET(1)EKS(1)DGT(1)IGER	DDLETEKSDGTIGER	1	6566700	10760000	11433000	25123000	32480000	16624000	6576300	4649500	5435000	15991000	10839000	33453000	2.58094	0.0348661	3.61825	0.101585	Cluster3	0.487687
Q94AV5	WPP domain-interacting protein 3	WIP3	45	S	SNSVES(1)PGGS(0.996)VHS(0.003)T(0.001)R	QRSNSVESPGGSVHS	0.999859	2996900	4538700	5468100	13250000	12700000	7708400	3844800	3804700	3923700	7108500	10234000	5407900	2.58837	0.0224484	1.96578	0.0578556	Cluster3	0.473789
Q9SE83	Dynamin-2A	DRP2A	887	S	YSDPAQNGDAAS(1)PGSGSNR	AQNGDAASPGSGSNR	0.999505	11488000	12150000	16915000	36401000	42119000	26496000	19441000	15004000	16023000	28928000	29948000	27818000	2.5896	0.011607	1.7178	0.0012159	Cluster2	0.373091
Q9SJT9	Coatomer subunit alpha-2	NA	824	S	GIFEGGLES(1)ANR	IFEGGLESANRGAVD	1	2449300	2091400	2423800	6711800	6187900	5146500	2360400	1622400	1692700	4677100	3671400	4191900	2.59117	0.00146538	2.20957	0.00360157	Cluster3	0.565765
Q9S9K7;O04848	Probable histone H2AXb	NA	139	S	NKGDIGSAS(1)QEF	KGDIGSASQEF____	0.999881	9291300	9623100	10105000	23255000	26455000	26054000	7455400	10568000	10074000	33610000	22881000	18978000	2.61081	0.000112958	2.68598	0.0243432	Cluster2	0.537854
O48844	26S proteasome non-ATPase regulatory subunit 1 homolog A	RPN2A	878	S	TSGPEKPVNES(1)GS(1)GK	KPVNESGSGKGKAST	1	66176000	73868000	84824000	188980000	211910000	186770000	64906000	49857000	50888000	138050000	129280000	117780000	2.61336	0.000236967	2.32483	0.000656739	Cluster3	0.636275
Q9XI93	Nodulin-related protein 2	NA	139	S	KDDEES(1)GGGLGGYAK	AKKDDEESGGGLGGY	1	41250000	32595000	34848000	85549000	111510000	88099000	32783000	25821000	25626000	80136000	67604000	86635000	2.62352	0.00245214	2.78256	0.00117328	Cluster2	0.453792
O49160	Eukaryotic translation initiation factor 3 subunit C	TIF3C1	38	S	YLQS(1)GS(1)EDDDDTDTKR	VNNRYLQSGSEDDDD	0.999999	6569600	10620000	8010400	19905000	28626000	17608000	10585000	6501100	6851400	10106000	8272100	9880900	2.62456	0.0185526	1.18053	0.370379	Cluster4	0.539273
O80439	Small ribosomal subunit protein bTHXc	RPS31	117	S	IDIDESLFS(1)N	DIDESLFSN______	1	8974700	5722600	7576000	20303000	22810000	15835000	8519200	8393300	7817600	17034000	17184000	12530000	2.64658	0.0055393	1.89033	0.00891074	Cluster2	0.422436
A0A178WLG7	Leucine-rich repeat protein kinase family protein	NA	564	S	T(0.001)VT(0.999)ATSNGPS(1)LQR	TATSNGPSLQRRDTG	0.999998	5209900	5816400	3871300	7546300	6274700	8731900	3162300	3883100	4322100	6144500	6229500	11420000	1.51386	0.0490616	2.09316	0.0801611	Cluster2	0.371335
Q9SUT4	Transducin/WD40 repeat-like superfamily protein	NA	506	S	FDFLHGIDS(1)PAS(0.002)S(0.998)PR	DFLHGIDSPASSPRS	0.999997	24090000	27906000	32909000	75404000	79720000	71439000	20311000	19066000	29548000	65554000	63113000	64145000	2.66843	0.000174338	2.79742	0.000257941	Cluster3	0.506571
Q9SUT4	Transducin/WD40 repeat-like superfamily protein	NA	510	S	FDFLHGIDS(1)PAS(0.002)S(0.998)PR	GIDSPASSPRSDTDP	0.99824	24090000	27906000	32909000	75404000	79720000	71439000	20311000	19066000	29548000	65554000	63113000	64145000	2.66843	0.000174338	2.79742	0.000257941	Cluster3	0.506571
Q29Q26	Ankyrin repeat domain-containing protein 2B	AKR2B	77	S	ELAEQIAKDPS(1)FNQLAEQLQR	EQIAKDPSFNQLAEQ	1	39072000	39442000	37025000	115220000	111320000	84245000	15294000	16330000	15319000	34143000	27855000	29799000	2.68987	0.0026374	1.9555	0.00138103	Cluster4	0.499057
A4GNA8	Phosphatidylserine decarboxylase proenzyme 3	PSD3	37	S	PGSGS(1)VSGLASQR	LSRPGSGSVSGLASQ	0.999989	6092500	5662400	8485200	16609000	21937000	15921000	5903300	3268100	4073400	17514000	9425300	13872000	2.69104	0.00551283	3.08131	0.0203473	Cluster3	0.532589
F4J8C6	Inositol hexakisphosphate and diphosphoinositol-pentakisphosphate kinase VIP1	VIP1	821	S	ESQEQVLSLSAS(1)QREDR	QVLSLSASQREDRNS	0.999935	6482900	8985500	7506600	21000000	25267000	15651000	6110900	4762100	5307400	9448600	7812700	9326000	2.69502	0.0106985	1.64318	0.00613293	Cluster4	0.449537
O81283	Translocase of chloroplast 159, chloroplastic	TOC159	686	S	IDGQIVT(1)DS(1)DEDVDT(1)EDEGEEK	DGQIVTDSDEDVDTE	1	284140000	291080000	299000000	763750000	746750000	849360000	79694000	285200000	299220000	635090000	451600000	685240000	2.69939	0.000102271	2.66811	0.0212315	Cluster3	0.396129
O81283	Translocase of chloroplast 159, chloroplastic	TOC159	684	T	IDGQIVT(1)DS(1)DEDVDT(1)EDEGEEK	RIDGQIVTDSDEDVD	1	284140000	291080000	299000000	763750000	746750000	849360000	79694000	285200000	299220000	635090000	451600000	685240000	2.69939	0.000102271	2.66811	0.0212315	Cluster3	0.396129
Q0WR25	YTH domain-containing family protein	ECT5	253	S	HSS(0.002)S(0.038)IS(0.959)PALS(1)PQPLGSYGSYGQNIPMGSQR	SSISPALSPQPLGSY	0.999923	27647000	18237000	30276000	77944000	71105000	57128000	20766000	18505000	27050000	73451000	75015000	85482000	2.70716	0.00370764	3.52751	0.000254839	Cluster2	0.560927
Q9LTF2	Small ribosomal subunit protein eS10x	RPS10C	110	S	PFGGPPGDRS(1)R	GGPPGDRSRGPRHEG	1	4596900	4018900	5699100	15465000	14133000	9192300	3526300	3084300	10339000	8381700	7088600	8268800	2.70978	0.0143771	1.40057	0.396247	Cluster3	0.352365
Q96290	Monosaccharide-sensing protein 1	MSSP1	370	S	DNDDY(0.009)AT(0.991)DDGAGDDDDS(1)DNDLR	GAGDDDDSDNDLRSP	1	66506000	77914000	72688000	180700000	165010000	242640000	104710000	91511000	123000000	151180000	99517000	112500000	2.70994	0.00664319	1.13776	0.46121	Cluster1	0.331791
F4J9A0	Nodulin/glutamine synthase-like protein	NODGS	404	S	LNIDTDSSSPQNIIS(1)PK	SSPQNIISPKLKIKE	1	22273000	27160000	32890000	76273000	88919000	58299000	22248000	24858000	23858000	56626000	57835000	48937000	2.71481	0.00745502	2.30255	0.000437376	Cluster3	0.679568
Q42479	Calcium-dependent protein kinase 3	CPK3	41	S	GSSGS(1)GTVGSSGSGTGGSR	ERRGSSGSGTVGSSG	0.99977	17186000	17671000	16052000	54768000	50209000	33244000	10719000	11936000	13708000	33946000	26266000	10559000	2.71506	0.0113996	1.94624	0.173602	Cluster3	0.343918
O64517	Metacaspase-4	AMC4	166	S	KEAEDEDES(1)EESSSR	EAEDEDESEESSSRF	0.999999	4482000	8812600	13033000	24923000	31021000	16117000	11812000	6684400	8835300	16692000	15420000	8734200	2.73709	0.0376342	1.49446	0.19297	Cluster3	0.340503
O23593;Q9LVT8	RGG repeats nuclear RNA binding protein B	RGGB;RGGC	301	S	SLS(1)INEFLKPADGK	EKTRKSLSINEFLKP	0.999999	21292000	22230000	25605000	71542000	63502000	54311000	9912000	9445900	7979500	13716000	12007000	11997000	2.73923	0.00146758	1.37979	0.0132361	Cluster4	0.625059
Q8VZ95	Vesicle-associated protein 1-1	PVA11	2	S	S(1)NIDLIGMSNR	______MSNIDLIGM	1	15426000	8726400	14044000	40548000	37594000	26608000	2157500	2996700	4436500	3940800	4944900	3653900	2.74241	0.00921888	1.30747	0.271897	Cluster4	0.547745
Q6NLR2	Molybdate-anion transporter	NA	444	S	S(1)QEWSAEK	AEIHKSRSQEWSAEK	1	83031000	104920000	115200000	332960000	327010000	175120000	12006000	8168300	11036000	66943000	54534000	24719000	2.7547	0.0278759	4.68422	0.0381692	Cluster4	0.369681
Q9ZUF4	Serine/threonine-protein kinase RIPK	RIPK	430	T	S(0.413)S(0.587)PSPTTKS(0.006)PS(0.995)PT(0.995)AKS(0.005)PR	TTKSPSPTAKSPRNS	0.994563	13317000	7978200	13287000	38041000	34625000	22601000	13280000	11610000	12096000	7930000	26400000	24285000	2.7548	0.0156078	1.58479	0.285788	Cluster3	0.291777
Q9C9S1	At1g78110	NA	170	S	HADVT(1)S(1)DDDEEEDDDDDEEEEVVEGEEEENSK	FRHADVTSDDDEEED	1	6491900	7895800	10123000	23644000	23616000	20291000	9420700	11338000	13615000	17236000	13423000	16669000	2.75598	0.000729784	1.37687	0.0636947	Cluster1	0.315984
P22953	Heat shock 70 kDa protein 1	HSP70-1	630	S	MYQGAGGEAGGPGAS(1)GMDDDAPPASGGAGPK	EAGGPGASGMDDDAP	0.999991	12640000	15009000	11628000	38435000	43338000	26737000	12074000	10433000	19635000	40502000	27332000	31730000	2.76269	0.0100885	2.36258	0.0162681	Cluster2	0.440115
O64594	At1g70420/F17O7_4	NA	149	S	TVEQAS(0.999)PET(0.001)CR	NRTVEQASPETCRKS	0.99893	2485100	2869200	4983000	9763000	11684000	7178100	2708400	2099600	1860400	7587400	7657200	6826600	2.76911	0.0159538	3.30982	0.00015097	Cluster3	0.603778
Q8W4N1	PLAC8 family protein	F9F8.20	552	T	EKEEVKS(1)DVALT(1)PPS(0.992)PLS(0.008)IHR	VKSDVALTPPSPLSI	0.999997	13565000	14528000	17930000	53317000	43442000	31360000	11789000	14231000	13003000	47022000	45377000	8224900	2.7838	0.0134847	2.57858	0.180863	Cluster3	0.33819
Q42479	Calcium-dependent protein kinase 3	CPK3	39	S	GS(0.002)S(0.985)GS(0.013)GTVGS(0.001)S(0.025)GS(0.973)GT(0.001)GGSR	AGERRGSSGSGTVGS	0.985091	27163000	12900000	28462000	72972000	63098000	55494000	642160	15365000	16049000	28079000	41545000	314750000	2.79553	0.00446659	11.9906	0.277588	Cluster3	0.352298
Q93V62	AT4g27450/F27G19_50	NA	18	S	MLAIFHEAFAHPPEELNS(0.974)PAS(0.026)EK	HPPEELNSPASEKCS	0.973528	62997000	72553000	66183000	184340000	263540000	116310000	38724000	54585000	55374000	114660000	199980000	141000000	2.79672	0.0471632	3.06451	0.0165958	Cluster3	0.501006
Q9LQ55;Q9SE83	Dynamin-2B	DRP2B;DRP2A	816	S	QLS(1)IHDNR	SKLTRQLSIHDNRAA	1	188540000	225580000	169470000	505600000	603930000	525220000	117940000	109200000	122420000	410830000	293040000	259930000	2.8012	0.000515399	2.75718	0.0111998	Cluster3	0.532476
Q9SSK9	MLP-like protein 28	MLP28	181	T	EIDEHLLAEEEEVKT(0.968)PET(0.92)PS(0.112)LVGK	EEVKTPETPSLVGKL	0.920025	9043700	8816900	16900000	34902000	42093000	20602000	9502200	18396000	12275000	43636000	36170000	26779000	2.80769	0.0377799	2.65314	0.0161802	Cluster2	0.386182
Q9MAQ7	NA	F9L11.1	963	S	KLDAAEEDS(1)DENESSK	LDAAEEDSDENESSK	1	3404700	4082900	3663400	10695000	12044000	8570200	5401300	4372900	4664600	8272000	8374300	5193200	2.80775	0.00285361	1.51256	0.0859108	Cluster3	0.314764
Q9MAQ7	NA	F9L11.1	968	S	KLDAAEEDS(1)DENES(0.952)S(0.048)KGGR	EDSDENESSKGGRKR	0.952164	3404700	4082900	3663400	10695000	12044000	8570200	5401300	4372900	4664600	8272000	8374300	5193200	2.80775	0.00285361	1.51256	0.0859108	Cluster3	0.314764
Q9LSK9	Uncharacterized protein At5g65660	NA	123	S	LTVDVQT(1)PPQS(1)PPVKPAR	DVQTPPQSPPVKPAR	1	21086000	20867000	22382000	69560000	58110000	53525000	18668000	21869000	22650000	40973000	46325000	45265000	2.81643	0.00124539	2.09795	0.000345172	Cluster3	0.448774
Q940X9	La-related protein 1A	LARP1A	384	S	SIT(0.012)S(0.988)GDNFGNPSK	DSPKSITSGDNFGNP	0.987597	6701400	8508000	7624200	18135000	20994000	25878000	7265900	17243000	6080700	31784000	25367000	16255000	2.84699	0.00374437	2.3997	0.0674146	Cluster2	0.395343
A0A1P8B5D8	Phospholipase-like protein (PEARLI 4) family protein	NA	164	S	SNAS(0.01)PFHPFRS(0.991)PS(0.999)PS(0.999)PFHT(1)PDR	PFRSPSPSPFHTPDR	0.999066	14512000	5755400	10691000	29758000	32080000	26325000	19746000	19112000	5891400	35713000	31544000	20274000	2.84779	0.00328235	1.95603	0.0916883	Cluster2	0.330289
F4JKH6	Protein REDUCED CHLOROPLAST COVERAGE 2	REC2	160	S	DAGDS(1)NS(0.871)GLS(0.129)PKPK	TEKDAGDSNSGLSPK	0.999904	8697000	11481000	9913000	33887000	29182000	22783000	16844000	10360000	8423600	24609000	18068000	28714000	2.85308	0.00498187	2.00381	0.0410755	Cluster2	0.397901
P93004	Aquaporin PIP2-7	PIP2-7	273	S	ASAIKALGS(1)FR	SAIKALGSFRSNATN	1	1870300000	1812600000	2051100000	5576700000	5606500000	5222500000	1791900000	1687600000	1923600000	5161400000	5059700000	7904100	2.86113	1.53864e-05	1.89317	0.39823	Cluster4	0.329363
P93004	Aquaporin PIP2-7	PIP2-7	276	S	ALGS(1)FRS(1)NAT(0.001)N	KALGSFRSNATN___	0.999698	1870300000	1812600000	2051100000	5576700000	5606500000	5222500000	1791900000	1687600000	1923600000	5161400000	5059700000	42733000	2.86113	1.53864e-05	1.89962	0.392219	Cluster4	0.329839
Q8L708	At5g08200	NA	242	S	S(1)LVNALIEEVNQSPDNNTQEPTSDK	NHHRKSRSLVNALIE	1	31355000	33193000	40205000	57837000	59945000	47942000	19954000	17034000	23406000	22375000	25594000	24134000	1.58205	0.0113416	1.19388	0.131508	Cluster4	0.54419
Q9FFV8	At5g38640	MBB18.19	218	S	VAPVS(0.041)S(0.041)AS(0.006)VAS(0.978)T(0.973)S(0.961)VK	VSSASVASTSVKAAK	0.978238	14396000	7846300	14176000	30049000	41141000	35212000	50000	50000	50000	21323000	25039000	31780000	2.92166	0.00377228	520.947	0.00105318	Cluster3	0.422965
A0A178WLG7	Leucine-rich repeat protein kinase family protein	NA	557	T	TVT(1)ATS(0.015)NGPS(0.985)LQR	RTINRTVTATSNGPS	0.999989	5209900	5816400	3871300	7546300	6274700	8731900	3162300	3883100	4322100	6144500	6229500	11420000	1.51386	0.0490616	2.09316	0.0801611	Cluster2	0.371335
O23593	RGG repeats nuclear RNA binding protein B	RGGB	258	S	KS(1)NNDEVFIK	QQLSSKKSNNDEVFI	1	2031600	3076000	2311500	6117900	9087900	6808200	5104600	2068300	2761700	8405500	5230800	5774000	2.96721	0.00688354	1.95381	0.078423	Cluster2	0.361559
Q93YP4	Clathrin interactor EPSIN 3	EPSIN3	273	S	DSGAPADDHS(1)QDGR	GAPADDHSQDGRGGL	1	7066000	11669000	13712000	38316000	32790000	25334000	11182000	9786200	12899000	21223000	20736000	17108000	2.97223	0.00735274	1.74408	0.00601613	Cluster3	0.452633
Q8VYA5	Serine/arginine-rich splicing factor RS2Z33	RS2Z33	287	S	SPVDDDY(0.001)EPNRT(0.125)S(0.874)PRGS(1)ES(1)P	NRTSPRGSESP____	0.999995	18198000	20075000	17272000	53690000	60007000	52294000	28463000	23222000	22027000	49553000	52692000	53835000	2.98841	0.000126108	2.11743	0.000309337	Cluster2	0.586167
Q8VYA5	Serine/arginine-rich splicing factor RS2Z33	RS2Z33	289	S	SPVDDDY(0.001)EPNRT(0.125)S(0.874)PRGS(1)ES(1)P	TSPRGSESP______	0.999993	18198000	20075000	17272000	53690000	60007000	52294000	28463000	23222000	22027000	49553000	52692000	53835000	2.98841	0.000126108	2.11743	0.000309337	Cluster2	0.586167
Q9FXI5	Protein IQ-DOMAIN 32	IQD32	369	S	IS(1)PQADFVNSDSTVENK	ETQNVKISPQADFVN	1	19879000	23710000	28325000	69859000	86993000	59749000	22772000	20767000	20759000	59106000	63698000	66319000	3.01194	0.00439931	2.94135	4.70179e-05	Cluster2	0.545936
Q9LYS5	Protein kinase superfamily protein	F17J16_160	90	S	VGFQNHNENLS(1)ITNADK	QNHNENLSITNADKS	0.999998	4501500	5615700	5535800	13952000	21690000	11861000	5342100	2248700	4194900	9259000	10245000	9179700	3.03475	0.0243155	2.43377	0.00430535	Cluster3	0.518678
A0A1P8B9R0	Transcription regulator NOT2/NOT3/NOT5 family protein	NOT3	420	S	VGIPNQPQPS(1)QPPS(1)PIPANGSR	PQPSQPPSPIPANGS	0.999947	11104000	13173000	16279000	46547000	50221000	26729000	14413000	12011000	12145000	42237000	35969000	32469000	3.0451	0.0206288	2.86953	0.00125357	Cluster3	0.445694
Q8RYC3	Expressed protein	At2g33845	6	S	ASNT(0.004)S(0.996)NDNFQHRPR	__MASNTSNDNFQHR	0.995715	8332500	9441800	9752800	31468000	31609000	21230000	13613000	12133000	10750000	21824000	27003000	22354000	3.06269	0.00545275	1.95038	0.00328351	Cluster2	0.457476
Q9SE83	Dynamin-2A	DRP2A	529	S	KGQDAEQSLLS(1)R	DAEQSLLSRATSPQP	1	16221000	17374000	26552000	66745000	71839000	46121000	21250000	19585000	14077000	71259000	60234000	41807000	3.07089	0.0081831	3.15596	0.0112131	Cluster2	0.441275
Q9M815	Protein PLANT CADMIUM RESISTANCE 8	PCR8	23	T	VTTPSEEDSNNGLPVQQPGT(1)PNQR	LPVQQPGTPNQRTRV	1	32603000	36078000	35773000	99419000	115130000	106610000	26046000	37419000	46385000	106450000	72829000	163510000	3.07465	0.000102365	3.12052	0.0457565	Cluster2	0.507644
F4JKH6	Protein REDUCED CHLOROPLAST COVERAGE 2	REC2	146	S	ES(0.001)GS(0.993)T(0.005)DGDSPTEK	SEKKESGSTDGDSPT	0.993123	2821700	4838600	7488200	10268000	22007000	14827000	41074000	7156900	244550000	205300000	155160000	106330000	3.10935	0.044169	1.59433	0.505777	Cluster1	0.41792
Q5XPK0	Scar-like domain-containing protein WAVE 5	WAVE5	455	S	NTIES(1)ES(1)ES(1)DIDGVPKPK	DARNTIESESESDID	0.999999	7259200	11680000	11971000	18753000	16469000	14089000	14572000	11251000	10633000	16383000	33377000	19367000	1.5953	0.0393311	1.89618	0.11293	Cluster2	0.329619
Q39204	Transcription factor MYC2	MYC2	363	S	S(1)GEILNFGDEGK	STLVKPRSGEILNFG	1	2493800	2059800	2280400	6928100	8246300	6427100	1643300	1668900	1946200	2649700	2238100	2366500	3.16089	0.000903804	1.37956	0.0128713	Cluster4	0.768402
O82645	IQ domain-containing protein IQM1	IQM1	45	S	SLS(1)FNSWEVPK	STMERSLSFNSWEVP	0.999954	9094700	9501100	16705000	41735000	49648000	21315000	8153700	7327100	8773900	23772000	34121000	16817000	3.19251	0.0426694	3.08023	0.0289987	Cluster3	0.554727
F4JKH6	Protein REDUCED CHLOROPLAST COVERAGE 2	REC2	1360	S	SALASSACTEQINKPTPMLS(1)PVS(1)VK	NKPTPMLSPVSVKAG	0.999928	28837000	35462000	38917000	120880000	125270000	83548000	21139000	21829000	33122000	76746000	82260000	60289000	3.19425	0.00510259	2.88205	0.00337411	Cluster3	0.659299
Q94C48	Protein WVD2-like 5	WDL5	179	S	QAHET(0.001)S(0.999)EDDT(0.104)QS(0.025)S(0.018)NS(0.853)PK	KKQAHETSEDDTQSS	0.998729	2095900	2742000	3359300	9181100	10331000	6677200	3454400	2421400	2498500	7652300	5696500	157250	3.19491	0.00622412	1.6128	0.492863	Cluster4	0.341812
Q5XPK0	Scar-like domain-containing protein WAVE 5	WAVE5	457	S	NTIES(1)ES(1)ES(1)DIDGVPKPK	RNTIESESESDIDGV	0.999999	7259200	11680000	11971000	18753000	16469000	14089000	14572000	11251000	10633000	16383000	33377000	19367000	1.5953	0.0393311	1.89618	0.11293	Cluster2	0.329619
Q93W28	Uncharacterized protein At4g15545	NA	222	S	LT(1)PPGS(1)PPILS(0.999)AS(0.027)GT(0.975)PK	PGSPPILSASGTPKT	0.998691	12193000	14245000	14711000	51559000	43372000	36743000	12154000	8831400	12259000	38975000	34926000	26588000	3.19993	0.00227598	3.02273	0.00419742	Cluster3	0.551583
Q8LBP4	Inner membrane protein ALBINO3, chloroplastic	ALB3	416	S	DTVELVEES(1)QS(0.009)ES(0.991)EEGSDDEEEEAR	TVELVEESQSESEEG	0.999991	141840000	187140000	254440000	686890000	606520000	576820000	77558000	259790000	267330000	483010000	541460000	873400000	3.20563	0.000759843	3.13865	0.0342355	Cluster2	0.391838
Q8LBP4	Inner membrane protein ALBINO3, chloroplastic	ALB3	418	S	DTVELVEESQS(1)ESEEGSDDEEEEAR	ELVEESQSESEEGSD	0.999966	141840000	187140000	254440000	686890000	606520000	576820000	77558000	189730000	267330000	483010000	541460000	714060000	3.20563	0.000759843	3.25191	0.0105706	Cluster2	0.396509
Q8LBP4	Inner membrane protein ALBINO3, chloroplastic	ALB3	424	S	DTVELVEES(0.774)QS(0.226)ESEEGS(1)DDEEEEAR	QSESEEGSDDEEEEA	1	141840000	187140000	254440000	686890000	606520000	576820000	77558000	73493000	267330000	483010000	541460000	873400000	3.20563	0.000759843	4.53622	0.0229544	Cluster3	0.427797
F4J153	Signal transducer, putative (DUF3550/UPF0682)	NA	214	T	YSLVLDPNLDAGT(1)PR	DPNLDAGTPRASRSL	1	6251500	6551900	11448000	27623000	32944000	17238000	9305800	5020100	1442600	13533000	14964000	12865000	3.20827	0.0220454	2.62308	0.0223302	Cluster3	0.406329
Q93YP4	Clathrin interactor EPSIN 3	EPSIN3	243	S	S(0.989)RS(0.011)VDNYNGS(1)R	SVDNYNGSRGRSSDR	0.999995	2792800	3767500	3098800	11641000	12449000	6920200	1607600	2504400	2145100	10296000	6953800	4480900	3.21046	0.015203	3.47297	0.0389623	Cluster3	0.535054
Q9FIM9	CDPK-related kinase 4	CRK4	123	S	DEPIPEDSEDVVDHGGDS(1)GGGER	VVDHGGDSGGGERLD	1	3893900	6121300	5695900	18236000	15956000	16372000	3271400	2922900	4218600	11774000	12530000	14773000	3.21836	0.000288213	3.75275	0.000620383	Cluster3	0.552633
Q5XPK0	Scar-like domain-containing protein WAVE 5	WAVE5	459	S	NTIES(1)ES(1)ES(1)DIDGVPKPK	TIESESESDIDGVPK	1	7259200	11680000	11971000	18753000	16469000	14089000	14572000	11251000	10633000	16383000	33377000	19367000	1.5953	0.0393311	1.89618	0.11293	Cluster2	0.329619
Q9LS51	CRS1 / YhbY (CRM) domain-containing protein	EMB1865	148	S	NLGLGS(1)DDEDDVEDDEGGGINGGDVKPVTGEER	LRNLGLGSDDEDDVE	1	133510000	162910000	206240000	591680000	546160000	483930000	187390000	207640000	192270000	427530000	365890000	441420000	3.22638	0.0005856	2.10257	0.000846031	Cluster2	0.476953
Q9LPC5	Brefeldin A-inhibited guanine nucleotide-exchange protein 3	BIG3	1307	S	RNPPLS(1)PQGGK	LRRNPPLSPQGGKIG	1	20006000	25570000	26178000	91817000	80139000	60474000	19691000	19786000	23108000	62095000	61654000	69043000	3.23926	0.00460536	3.08048	8.05677e-05	Cluster2	0.494654
Q9SE83	Dynamin-2A	DRP2A	877	S	RYS(1)DPAQNGDAASPGSGSNR	GGHSRRYSDPAQNGD	0.999999	27796000	36962000	44170000	108970000	137340000	106640000	54136000	43112000	47112000	91361000	82493000	83609000	3.24021	0.00175114	1.78348	0.000901091	Cluster2	0.372807
A0A1P8B5D8	Phospholipase-like protein (PEARLI 4) family protein	NA	162	S	SNASPFHPFRS(1)PS(1)PS(0.998)PFHT(0.002)PDR	FHPFRSPSPSPFHTP	0.999995	7472200	8083300	14570000	38859000	38396000	20737000	10600000	7361600	7688300	30629000	27475000	22463000	3.25279	0.0239204	3.14103	0.00211682	Cluster3	0.508288
Q9ZVI9	Ethanolamine-phosphate cytidylyltransferase	PECT1	212	S	QFS(1)HGHSSPK	SSLQRQFSHGHSSPK	1	32181000	30733000	44742000	123590000	131610000	96394000	39095000	12246000	27411000	63136000	80283000	13067000	3.2659	0.00214404	1.98707	0.296695	Cluster4	0.347022
Q9ZSZ8	FKBP12-interacting protein of 37 kDa	FIP37	28	S	S(1)FGDLEDDEDDIFGSTTVAPGVR	RASGNRRSFGDLEDD	1	11340000	15152000	22438000	56148000	60352000	43389000	10038000	9824600	8092400	8247900	12261000	7246900	3.26771	0.00362604	0.992874	0.969851	Cluster4	0.7083
Q5HZ03	At5g55530	MTE17.25	3	S	MDS(1)PQSVVSPFK	_____MDSPQSVVSP	0.999972	7313800	6933800	9242500	29974000	29968000	16827000	5067900	7950900	11259000	20433000	23654000	19640000	3.26814	0.0161221	2.62491	0.00373906	Cluster3	0.423522
Q9SZ96	UDP-rhamnose/UDP-galactose transporter 5	URGT5	328	S	LGAT(0.98)S(0.022)DS(0.998)DEHR	KLGATSDSDEHRDKA	0.997912	10156000	13594000	14689000	50443000	44924000	31683000	12240000	10516000	9340500	28725000	36505000	24603000	3.30524	0.00672811	2.79884	0.00584078	Cluster3	0.577526
O81283	Translocase of chloroplast 159, chloroplastic	TOC159	675	S	ASSGIEAHSDEANISNNMS(1)DR	ANISNNMSDRIDGQI	1	4738300	5925400	8730700	15619000	21155000	27349000	8671400	5132700	7608400	19820000	16873000	19894000	3.30626	0.0142081	2.64271	0.00125532	Cluster2	0.459924
Q67Y99	Clp protease adapter protein ClpF, chloroplastic	CLPF	326	S	HEVPFDS(1)QDED	RHEVPFDSQDED___	1	2184300	2426400	2589500	8022200	9252800	6626900	1770300	1999300	2340200	6150500	5284100	5452300	3.31962	0.00191876	2.7639	0.000327656	Cluster3	0.654633
Q9FXA2	Polyadenylate-binding protein 8	PAB8	566	S	DS(1)PTSQPVPIVALATR	GGVHHRDSPTSQPVP	0.99979	12485000	10860000	13644000	41527000	48442000	33188000	12144000	9197700	14652000	33735000	30782000	30600000	3.32956	0.00304893	2.6426	0.000463571	Cluster2	0.459403
O04200	Peroxisomal nicotinamide adenine dinucleotide carrier	PXN	155	S	DQTAAPES(0.999)PS(0.001)SNAEALVAVEPR	DQTAAPESPSSNAEA	0.998506	16883000	22465000	24055000	72309000	82317000	57857000	18719000	15468000	18046000	36830000	37923000	66035000	3.35131	0.00259293	2.69538	0.0372252	Cluster3	0.565397
Q9LUC8	Cytochrome P450 72A13	CYP72A13	61	S	NFS(1)MLAEAR	GDLKRNFSMLAEARS	1	1902800	3177500	3643200	10478000	11047000	7859600	1646200	892240	2956000	5970400	5212400	7429700	3.36844	0.00344171	3.38752	0.00787606	Cluster3	0.533039
O23627	Glycine--tRNA ligase, mitochondrial 1	NA	104	S	ELQS(0.002)IIS(0.966)S(0.03)S(0.002)GNGSLNR	KELQSIISSSGNGSL	0.965546	1172700	1629700	1796200	4291200	5322500	5950800	1525100	1190700	1638800	3179500	2358300	4500800	3.38462	0.00213367	2.30529	0.0412332	Cluster3	0.422534
Q9FHZ3	VQ motif-containing protein 33	VQ33	178	S	LGLNS(1)PVT(1)PLR	FPKLGLNSPVTPLRS	1	7482100	8460900	6540800	29912000	22490000	24419000	6834900	6244400	7625300	29797000	30825000	28928000	3.41673	0.00138577	4.32513	4.56313e-06	Cluster2	0.727047
Q9FHZ3	VQ motif-containing protein 33	VQ33	181	T	LGLNS(1)PVT(1)PLR	LGLNSPVTPLRSNDD	1	7482100	8460900	6540800	29912000	22490000	24419000	6834900	6244400	7625300	29797000	30825000	28928000	3.41673	0.00138577	4.32513	4.56313e-06	Cluster2	0.727047
Q67YI9	Clathrin interactor EPSIN 2	EPSIN2	234	S	S(0.995)RS(0.005)VDNY(0.022)GS(0.978)R	DDDYRGRSRSVDNYG	0.99516	33380000	35075000	32875000	137250000	138200000	71817000	37059000	20839000	22401000	71254000	70789000	70227000	3.42709	0.0203054	2.64349	0.00104999	Cluster3	0.56964
Q67YI9	Clathrin interactor EPSIN 2	EPSIN2	242	S	S(0.983)RS(0.017)VDNYGS(1)R	RSVDNYGSRGRSSER	0.999997	33380000	35075000	32875000	137250000	138200000	71817000	37059000	20839000	22401000	71254000	70789000	70227000	3.42709	0.0203054	2.64349	0.00104999	Cluster3	0.56964
Q9LY75	Peptidyl-prolyl cis-trans isomerase CYP63	CYP63	337	S	VDNADQHANLDDS(1)VKS(1)R	QHANLDDSVKSRSRS	1	6883500	7672500	8988500	28189000	27427000	25477000	11917000	7865300	9825800	20924000	17659000	22599000	3.44424	4.60625e-05	2.06639	0.00484009	Cluster2	0.470902
Q9LY75	Peptidyl-prolyl cis-trans isomerase CYP63	CYP63	340	S	VDNADQHANLDDS(1)VKS(1)R	NLDDSVKSRSRSPIR	1	6883500	7672500	8988500	28189000	27427000	25477000	11917000	7865300	9825800	20924000	17659000	22599000	3.44424	4.60625e-05	2.06639	0.00484009	Cluster2	0.470902
O23310	Nuclear transcription factor Y subunit B-3	NFYB3	8	S	ADSDNDS(1)GGHKDGGNASTR	MADSDNDSGGHKDGG	1	3356500	4263600	19537000	29170000	28135000	36311000	15714000	14198000	15069000	21406000	1421000	12432000	3.4472	0.0192609	0.783864	0.605891	Cluster4	0.320173
Q9ZVD5	Protein argonaute 4	AGO4	890	S	FEDQS(0.978)ET(0.479)S(0.479)S(0.479)S(0.756)HGGIT(0.829)APGPISVAQLPR	FMKFEDQSETSSSHG	0.978303	3868400	8172100	12948000	34881000	32292000	19406000	9893300	12738000	10220000	13801000	13076000	23558000	3.46475	0.0197364	1.53525	0.169042	Cluster3	0.301668
Q947D2	PH, RCC1 and FYVE domains-containing protein 1	PRAF1	765	S	NSQLPS(1)LLQLK	GRNSQLPSLLQLKDA	1	2632100	2106300	3867900	12732000	7985500	9238900	784530	844890	1004300	1991900	1853200	1797700	3.48075	0.00928442	2.14252	0.000328537	Cluster4	0.512017
Q9C6S8	AT1G31870 protein	BUD13	158	S	RHNS(1)PS(1)PEPNR	RRRKRHNSPSPEPNR	1	1311700	2455400	2326700	6971400	8744000	5528100	2618300	1572700	1766100	5125100	6544900	1503200	3.48608	0.00717618	2.21134	0.192168	Cluster3	0.343719
Q8W4N1	PLAC8 family protein	F9F8.20	94	S	SVTSSSNGS(0.773)S(0.227)HNFR	VTSSSNGSSHNFRER	0.772558	1951500	1488500	1950200	5859700	7587400	5396400	1553200	906630	2344200	5910200	5154700	5544300	3.49588	0.00280294	3.45735	0.00110805	Cluster2	0.454952
Q52T38	Protein S-acyltransferase 24	PAT24	619	S	NPTRPVVS(1)P	NPTRPVVSP______	1	3773200	5669400	5953500	20471000	19609000	14053000	5835000	4408200	5533300	11857000	10974000	22538000	3.51602	0.00370242	2.87573	0.0577975	Cluster2	0.420084
Q76E23	Eukaryotic translation initiation factor 4G	EIF4G	1529	S	QVLQGPSATVNS(1)PR	GPSATVNSPRENALS	0.99999	29819000	43225000	47615000	149590000	186010000	90172000	28922000	32524000	37863000	96378000	99697000	99703000	3.52872	0.0232448	2.97836	2.04743e-05	Cluster3	0.663557
Q9LTT8	Enhancer of mRNA-decapping protein 4	VCS	98	S	TLSYPTPPLNLQS(1)PR	TPPLNLQSPRSNHNP	1	22210000	23669000	30989000	72384000	122370000	76653000	21819000	20491000	22569000	78832000	62149000	47259000	3.53082	0.016181	2.9014	0.0108291	Cluster3	0.538322
Q9C5X3	SNARE-interacting protein KEULE	KEU	588	S	PRGS(0.005)DDGY(0.997)S(0.997)S(0.998)DS(0.003)VLR	GSDDGYSSDSVLRHA	0.997679	26529000	23126000	1265800	67161000	66580000	46706000	13025000	25650000	28108000	54041000	54455000	74205000	3.54368	0.0141757	2.73574	0.00895328	Cluster1	0.309034
Q9ZVD5	Protein argonaute 4	AGO4	893	S	FEDQS(0.553)ET(0.567)S(0.957)S(0.896)S(0.027)HGGITAPGPISVAQLPR	FEDQSETSSSHGGIT	0.957262	27727000	55081000	44666000	164840000	157310000	129960000	64343000	74966000	91432000	149350000	99486000	217210000	3.54668	0.00122737	2.01978	0.0886141	Cluster1	0.436168
Q9ZVD5	Protein argonaute 4	AGO4	894	S	FEDQS(0.464)ET(0.067)S(0.532)S(0.918)S(0.018)HGGITAPGPISVAQLPR	EDQSETSSSHGGITA	0.918315	27727000	55081000	44666000	164840000	157310000	129960000	64343000	74966000	91432000	149350000	99486000	217210000	3.54668	0.00122737	2.01978	0.0886141	Cluster1	0.436168
Q9ZVD5	Protein argonaute 4	AGO4	892	T	FEDQS(0.97)ET(0.907)S(0.788)S(0.509)S(0.793)HGGIT(0.032)APGPISVAQLPR	KFEDQSETSSSHGGI	0.907309	27727000	55081000	44666000	164840000	157310000	129960000	64343000	74966000	91432000	149350000	99486000	217210000	3.54668	0.00122737	2.01978	0.0886141	Cluster1	0.436168
Q9LY75	Peptidyl-prolyl cis-trans isomerase CYP63	CYP63	405	S	SPS(1)PSGVPK	GKSFRSPSPSGVPKR	0.999849	2373000	2424800	4276300	8970700	12887000	10353000	2088900	3124800	3063300	6073200	5060200	7085700	3.54974	0.00412076	2.20117	0.00795238	Cluster3	0.472897
O81283	Translocase of chloroplast 159, chloroplastic	TOC159	675	S	ASSGIEAHSDEANISNNMS(1)DR	ANISNNMSDRIDGQI	1	4772100	5903400	5104400	15217000	23353000	17448000	8690100	4755900	7098600	12062000	9296600	17840000	3.54996	0.00542016	1.90798	0.0876858	Cluster2	0.346792
Q9SMM5	Bidirectional sugar transporter SWEET11	SWEET11	245	T	LGT(1)VS(0.5)S(0.5)PEPISVVR	LDMLKLGTVSSPEPI	0.99985	8756800	9976300	20784000	52394000	39417000	49171000	25357000	24069000	29299000	55406000	35360000	52647000	3.56762	0.00345637	1.8217	0.0289932	Cluster1	0.527852
Q8GXC5	DNA-binding protein	NA	52	S	AFS(1)QGNLCNNCK	REPRRAFSQGNLCNN	1	5294600	4534200	7245400	20696000	22792000	18158000	3809900	4807700	3903500	7985500	6163400	8644400	3.61048	0.000685763	1.82039	0.0132495	Cluster4	0.442841
F4HYR4	O-fucosyltransferase 15	OFUT15	30	S	VQDLIHGGGGAS(1)PVQS(0.911)PT(0.089)R	IHGGGGASPVQSPTR	1	40231000	44865000	52721000	186900000	173530000	138970000	36987000	36829000	41128000	126840000	120620000	142580000	3.62365	0.0012174	3.3933	0.000163604	Cluster3	0.481173
F4HYR4	O-fucosyltransferase 15	OFUT15	34	S	VQDLIHGGGGAS(1)PVQS(0.995)PT(0.005)R	GGASPVQSPTRLGPT	0.994874	40231000	44865000	52721000	186900000	173530000	138970000	36987000	36829000	41128000	126840000	120620000	142580000	3.62365	0.0012174	3.3933	0.000163604	Cluster3	0.481173
P93047;O49596	High mobility group B protein 3	HMGB3;HMGB2	134	S	EDEESDKSVSEVNDEDDAEDGS(1)EEEEDDD	EDDAEDGSEEEEDDD	0.999999	151760000	13080000	9128300	239590000	215110000	179680000	124970000	145040000	177250000	159660000	206720000	148270000	3.64653	0.0373582	1.15067	0.393126	Cluster1	0.445186
O04203	Nematode resistance protein-like HSPRO2	HSPRO2	18	S	MVSSDLPNS(1)PK	VSSDLPNSPKLSSKL	1	15624000	17437000	20614000	70827000	89490000	37610000	5008300	5611900	5586000	29976000	35331000	27458000	3.68751	0.0343553	5.72404	0.000394584	Cluster3	0.566473
B6EUB3	Sister chromatid cohesion protein PDS5 homolog A	PDS5A	1289	S	NVS(1)LDS(1)HDENS(1)DQEK	LDSHDENSDQEKMLE	1	59587000	70848000	74129000	259090000	258130000	239640000	66951000	71021000	90672000	231560000	187140000	197140000	3.69987	1.82486e-05	2.69344	0.0010863	Cluster2	0.655756
O23231	Uncharacterized protein At4g36500	C7A10.860	46	S	S(0.455)T(0.212)S(0.332)VPYYAPS(1)IK	SVPYYAPSIKLGAGG	1	15821000	12908000	13162000	66789000	47153000	42639000	10046000	12367000	20118000	55208000	53433000	59233000	3.73782	0.00690123	3.9471	0.000280641	Cluster2	0.604221
O81644	Villin-2	VLN2	813	S	S(1)PPPPRPVGTSQASQR	SSSSSTKSPPPPRPV	0.999979	9468900	12139000	12302000	43792000	51975000	31051000	13434000	8932700	9695500	24911000	31860000	32965000	3.73985	0.00733254	2.79881	0.00261456	Cluster3	0.505881
P42759	Dehydrin ERD10	ERD10	14	T	NTVPEQET(1)PK	NTVPEQETPKVATEE	1	19339000	21270000	25163000	87863000	98495000	59660000	3776200	11289000	12507000	58654000	52483000	70523000	3.74047	0.00684037	6.58852	0.000994128	Cluster3	0.511079
Q8LPN7	E3 ubiquitin-protein ligase RING1-like	NA	289	T	SQGSQGSGDGQGSVEGQQT(1)PR	GSVEGQQTPRFSIQL	1	42522000	28837000	48432000	71598000	66514000	54764000	20482000	46790000	47209000	69732000	78132000	62383000	1.6101	0.0333931	1.83652	0.0325645	Cluster2	0.344195
Q56WH4	Histone deacetylase HDT2	HDT2	266	S	KGGKS(1)PVNANQS(1)PK	SPVNANQSPKSGGQS	1	227060000	269790000	328750000	1094400000	1244300000	756170000	187100000	259860000	263610000	812430000	831460000	650400000	3.74863	0.00682084	3.2288	0.00108351	Cluster3	0.563219
Q8LF05	Rhomboid-like protein 19	RBL19	298	S	NKDELQS(1)DGLDNV	RNKDELQSDGLDNV_	1	8374600	9626900	14140000	42086000	47091000	32233000	8419500	9122900	7702600	21031000	18418000	21258000	3.77736	0.00319264	2.40471	0.000292259	Cluster3	0.619227
Q9FMT8	Major facilitator superfamily protein	MUA22.12	301	S	REDQEPGLQT(1)PDLILS(1)EVEDEKPK	QTPDLILSEVEDEKP	1	17129000	30122000	27543000	135710000	77116000	71915000	46468000	28077000	5362600	12776000	30016000	73162000	3.807	0.0283358	1.4511	0.60666	Cluster4	0.322041
Q9FMT8	Major facilitator superfamily protein	MUA22.12	295	T	REDQEPGLQT(1)PDLILS(1)EVEDEKPK	DQEPGLQTPDLILSE	1	17129000	30122000	27543000	135710000	77116000	71915000	46468000	28077000	5362600	12776000	30016000	73162000	3.807	0.0283358	1.4511	0.60666	Cluster4	0.322041
Q94JM3	Auxin response factor 2	ARF2	689	S	NNLNDAAGLTQIAS(1)PK	AGLTQIASPKVQDLS	1	10653000	11583000	13739000	51414000	58029000	29230000	8806400	8656400	8153200	35339000	37736000	32699000	3.8547	0.0174054	4.12922	5.35835e-05	Cluster3	0.634245

## Sheet: Sheet 2
Sheet 2. KEGG pathways enriched among the differentially phosphorylated peptides
Cluster	Pathway ID	Terms	Mapping	All mapping	Background	All background	Fold enrichment	p value	Protein IDs	Type
Cluster1	map03022	Basal transcription factors	1	9	90	8600	10.62	0.0904	Q38861	KEGG
Cluster1	map00710	Carbon fixation in photosynthetic organisms	3	9	111	8600	25.83	0.000166	P10795 Q944G9 Q9LF98	KEGG
Cluster1	map04712	Circadian rhythm - plant	1	9	75	8600	12.74	0.0758	Q43125	KEGG
Cluster1	map00051	Fructose and mannose metabolism	2	9	82	8600	23.31	0.0031	Q944G9 Q9LF98	KEGG
Cluster1	map00010	Glycolysis / Gluconeogenesis	2	9	173	8600	11.05	0.0132	Q944G9 Q9LF98	KEGG
Cluster1	map00630	Glyoxylate and dicarboxylate metabolism	1	9	142	8600	6.73	0.139	P10795	KEGG
Cluster1	map04142	Lysosome	1	9	135	8600	7.08	0.133	F4IJ68	KEGG
Cluster1	map03420	Nucleotide excision repair	1	9	149	8600	6.41	0.146	Q38861	KEGG
Cluster1	map00030	Pentose phosphate pathway	2	9	85	8600	22.48	0.00332	Q944G9 Q9LF98	KEGG
Cluster1	map03050	Proteasome	1	9	94	8600	10.17	0.0942	Q9LNU4	KEGG
Cluster1	map03010	Ribosome	1	9	399	8600	2.39	0.348	Q6GKU7	KEGG
Cluster1	map00500	Starch and sucrose metabolism	1	9	299	8600	3.2	0.273	Q0WVX5	KEGG
Cluster2	map02010	ABC transporters	2	59	120	8600	2.43	0.199	O81016 Q7PC86	KEGG
Cluster2	map00250	Alanine, aspartate and glutamate metabolism	2	59	78	8600	3.74	0.0999	Q42472 Q42521	KEGG
Cluster2	map03022	Basal transcription factors	1	59	90	8600	1.62	0.464	Q940A7	KEGG
Cluster2	map00410	beta-Alanine metabolism	2	59	72	8600	4.05	0.0872	Q42472 Q42521	KEGG
Cluster2	map00650	Butanoate metabolism	2	59	31	8600	9.4	0.0189	Q42472 Q42521	KEGG
Cluster2	map00710	Carbon fixation in photosynthetic organisms	2	59	111	8600	2.63	0.177	Q9SJQ9 Q9T074	KEGG
Cluster2	map00020	Citrate cycle (TCA cycle)	1	59	91	8600	1.6	0.467	Q9T074	KEGG
Cluster2	map00460	Cyanoamino acid metabolism	1	59	132	8600	1.1	0.6	Q84WV0	KEGG
Cluster2	map04144	Endocytosis	6	59	260	8600	3.36	0.0085	P22953 Q8L850 Q9LPC5 Q9SE83 Q9SLG9 Q9T053	KEGG
Cluster2	map00565	Ether lipid metabolism	1	59	48	8600	3.04	0.282	Q9T053	KEGG
Cluster2	map03460	Fanconi anemia pathway	1	59	103	8600	1.42	0.51	Q93ZS6	KEGG
Cluster2	map00941	Flavonoid biosynthesis	1	59	36	8600	4.05	0.22	Q9FFQ4	KEGG
Cluster2	map04981	Folate transport and metabolism	1	59	65	8600	2.24	0.362	Q84WV0	KEGG
Cluster2	map00051	Fructose and mannose metabolism	2	59	82	8600	3.56	0.109	Q9MB58 Q9SJQ9	KEGG
Cluster2	map00966	Glucosinolate biosynthesis	1	59	40	8600	3.64	0.241	O65782	KEGG
Cluster2	map00480	Glutathione metabolism	2	59	138	8600	2.11	0.244	O48646 Q9LYB4	KEGG
Cluster2	map00561	Glycerolipid metabolism	1	59	118	8600	1.24	0.559	Q9FMN2	KEGG
Cluster2	map00564	Glycerophospholipid metabolism	3	59	170	8600	2.57	0.111	Q9FMN2 Q9T053 Q9ZVI9	KEGG
Cluster2	map00260	Glycine, serine and threonine metabolism	1	59	101	8600	1.44	0.503	Q84WV0	KEGG
Cluster2	map00010	Glycolysis / Gluconeogenesis	2	59	173	8600	1.69	0.334	Q9SJQ9 Q9T074	KEGG
Cluster2	map00630	Glyoxylate and dicarboxylate metabolism	1	59	142	8600	1.03	0.627	Q84WV0	KEGG
Cluster2	map00562	Inositol phosphate metabolism	2	59	125	8600	2.33	0.211	Q8L850 Q9SLG9	KEGG
Cluster2	map04016	MAPK signaling pathway - plant	5	59	257	8600	2.84	0.031	O80397 P43292 Q39026 Q6XAT2 Q8LGD5	KEGG
Cluster2	map03015	mRNA surveillance pathway	3	59	211	8600	2.07	0.176	F4JFN7 O65655 Q9FXA2	KEGG
Cluster2	map03450	Non-homologous end-joining	1	59	16	8600	9.11	0.104	Q9LL84	KEGG
Cluster2	map03013	Nucleocytoplasmic transport	3	59	173	8600	2.53	0.115	O65655 Q8L748 Q9M651	KEGG
Cluster2	map00670	One carbon pool by folate	1	59	63	8600	2.31	0.353	Q84WV0	KEGG
Cluster2	map00190	Oxidative phosphorylation	1	59	229	8600	0.64	0.798	Q94BV7	KEGG
Cluster2	map00030	Pentose phosphate pathway	1	59	85	8600	1.71	0.445	Q9SJQ9	KEGG
Cluster2	map04146	Peroxisome	1	59	156	8600	0.93	0.662	Q9SYU4	KEGG
Cluster2	map04070	Phosphatidylinositol signaling system	2	59	129	8600	2.26	0.222	Q8L850 Q9SLG9	KEGG
Cluster2	map00440	Phosphonate and phosphinate metabolism	1	59	14	8600	10.41	0.0919	Q9ZVI9	KEGG
Cluster2	map04075	Plant hormone signal transduction	8	59	616	8600	1.89	0.0579	O80397 P43292 P43298 Q39026 Q42479 Q9FIM9 Q9ZSA4 Q9ZVR7	KEGG
Cluster2	map04626	Plant-pathogen interaction	7	59	387	8600	2.64	0.0161	A8R7E6 O80397 Q39026 Q42479 Q8GYN5 Q9FIM9 Q9ZSA4	KEGG
Cluster2	map03060	Protein export	1	59	101	8600	1.44	0.503	Q8LBP4	KEGG
Cluster2	map04141	Protein processing in endoplasmic reticulum	3	59	325	8600	1.35	0.387	P22953 Q9SHI7 Q9ZW74	KEGG
Cluster2	map00230	Purine metabolism	1	59	163	8600	0.89	0.678	Q9ZVR7	KEGG
Cluster2	map00620	Pyruvate metabolism	1	59	153	8600	0.95	0.654	Q9T074	KEGG
Cluster2	map03018	RNA degradation	3	59	190	8600	2.3	0.141	A0A1P8B9R0 Q9FXA2 Q9LTT8	KEGG
Cluster2	map00600	Sphingolipid metabolism	1	59	53	8600	2.75	0.306	Q9C509	KEGG
Cluster2	map03040	Spliceosome	8	59	313	8600	3.73	0.00124	O65655 P22953 Q8RWB1 Q8RXF1 Q8VYA5 Q9FMG4 Q9FYB7 Q9LHP2	KEGG
Cluster2	map00500	Starch and sucrose metabolism	1	59	299	8600	0.49	0.877	Q94BT0	KEGG
Cluster2	map00430	Taurine and hypotaurine metabolism	2	59	15	8600	19.44	0.00459	Q42472 Q42521	KEGG
Cluster2	map00380	Tryptophan metabolism	1	59	101	8600	1.44	0.503	O65782	KEGG
Cluster2	map04120	Ubiquitin mediated proteolysis	2	59	239	8600	1.22	0.491	Q9SHI7 Q9SJT1	KEGG
Cluster2	map03250	Viral life cycle - HIV-1	1	59	69	8600	2.11	0.379	Q9FKE6	KEGG
Cluster2	map04977	Vitamin digestion and absorption	1	59	9	8600	16.2	0.0601	Q6SZ87	KEGG
Cluster2	map00908	Zeatin biosynthesis	1	59	42	8600	3.47	0.252	Q9SK82	KEGG
Cluster3	map02010	ABC transporters	2	31	120	8600	4.62	0.0691	O80725 Q9C8K2	KEGG
Cluster3	map00970	Aminoacyl-tRNA biosynthesis	1	31	94	8600	2.95	0.289	O23627	KEGG
Cluster3	map00710	Carbon fixation in photosynthetic organisms	1	31	111	8600	2.5	0.332	Q9LF98	KEGG
Cluster3	map04144	Endocytosis	2	31	260	8600	2.13	0.241	Q67YI9 Q93YP4	KEGG
Cluster3	map04981	Folate transport and metabolism	1	31	65	8600	4.27	0.21	Q9C8K2	KEGG
Cluster3	map00051	Fructose and mannose metabolism	1	31	82	8600	3.38	0.257	Q9LF98	KEGG
Cluster3	map00564	Glycerophospholipid metabolism	1	31	170	8600	1.63	0.462	A4GNA8	KEGG
Cluster3	map00010	Glycolysis / Gluconeogenesis	1	31	173	8600	1.6	0.468	Q9LF98	KEGG
Cluster3	map04142	Lysosome	2	31	135	8600	4.11	0.0847	Q9SUS3 Q9SUT4	KEGG
Cluster3	map04016	MAPK signaling pathway - plant	1	31	257	8600	1.08	0.61	Q39193	KEGG
Cluster3	map03015	mRNA surveillance pathway	1	31	211	8600	1.31	0.538	Q39247	KEGG
Cluster3	map00030	Pentose phosphate pathway	1	31	85	8600	3.26	0.265	Q9LF98	KEGG
Cluster3	map04146	Peroxisome	1	31	156	8600	1.78	0.434	O04200	KEGG
Cluster3	map00195	Photosynthesis	1	31	88	8600	3.15	0.273	P27202	KEGG
Cluster3	map04075	Plant hormone signal transduction	5	31	616	8600	2.25	0.067	Q39193 Q42479 Q6NLQ6 Q94JM3 Q9FIM9	KEGG
Cluster3	map04626	Plant-pathogen interaction	3	31	387	8600	2.15	0.162	Q42479 Q6NLQ6 Q9FIM9	KEGG
Cluster3	map03050	Proteasome	1	31	94	8600	2.95	0.289	O48844	KEGG
Cluster3	map03060	Protein export	2	31	101	8600	5.49	0.0509	Q8LBP4 Q9FH46	KEGG
Cluster3	map04141	Protein processing in endoplasmic reticulum	1	31	325	8600	0.85	0.698	Q8L611	KEGG
Cluster3	map03010	Ribosome	1	31	399	8600	0.7	0.771	Q9LTF2	KEGG
Cluster3	map03018	RNA degradation	3	31	190	8600	4.38	0.0303	A0A1P8B9R0 Q94C98 Q9LTT8	KEGG
Cluster3	map03040	Spliceosome	5	31	313	8600	4.43	0.00482	A4FVN8 P92966 Q494N5 Q8H0U8 Q8VYA5	KEGG
Cluster3	map00130	Ubiquinone and other terpenoid-quinone biosynthesis	1	31	59	8600	4.7	0.192	O23207	KEGG
Cluster4	map02010	ABC transporters	2	30	120	8600	4.78	0.0652	Q8LPK2 Q94A18	KEGG
Cluster4	map00520	Amino sugar and nucleotide sugar metabolism	1	30	192	8600	1.49	0.493	Q93VR3	KEGG
Cluster4	map00330	Arginine and proline metabolism	1	30	88	8600	3.26	0.266	O23141	KEGG
Cluster4	map00053	Ascorbate and aldarate metabolism	1	30	93	8600	3.08	0.279	Q93VR3	KEGG
Cluster4	map01250	Biosynthesis of nucleotide sugars	1	30	147	8600	1.95	0.404	Q93VR3	KEGG
Cluster4	map00710	Carbon fixation in photosynthetic organisms	1	30	111	8600	2.58	0.323	O65581	KEGG
Cluster4	map00460	Cyanoamino acid metabolism	1	30	132	8600	2.17	0.372	Q84WV0	KEGG
Cluster4	map04820	Cytoskeleton in muscle cells	1	30	19	8600	15.09	0.0643	Q94JX5	KEGG
Cluster4	map04144	Endocytosis	3	30	260	8600	3.31	0.0609	O80925 Q9M354 Q9ZNT0	KEGG
Cluster4	map03460	Fanconi anemia pathway	1	30	103	8600	2.78	0.304	Q9FT72	KEGG
Cluster4	map04981	Folate transport and metabolism	1	30	65	8600	4.41	0.204	Q84WV0	KEGG
Cluster4	map00051	Fructose and mannose metabolism	1	30	82	8600	3.5	0.25	O65581	KEGG
Cluster4	map00564	Glycerophospholipid metabolism	1	30	170	8600	1.69	0.451	Q9ZVI9	KEGG
Cluster4	map00260	Glycine, serine and threonine metabolism	1	30	101	8600	2.84	0.299	Q84WV0	KEGG
Cluster4	map00010	Glycolysis / Gluconeogenesis	1	30	173	8600	1.66	0.457	O65581	KEGG
Cluster4	map00630	Glyoxylate and dicarboxylate metabolism	1	30	142	8600	2.02	0.394	Q84WV0	KEGG
Cluster4	map03440	Homologous recombination	1	30	117	8600	2.45	0.337	Q9FT72	KEGG
Cluster4	map04016	MAPK signaling pathway - plant	2	30	257	8600	2.23	0.226	Q39204 Q9FDX6	KEGG
Cluster4	map00510	N-Glycan biosynthesis	1	30	73	8600	3.93	0.226	Q93ZY3	KEGG
Cluster4	map03013	Nucleocytoplasmic transport	1	30	173	8600	1.66	0.457	Q8H0U4	KEGG
Cluster4	map00670	One carbon pool by folate	1	30	63	8600	4.55	0.198	Q84WV0	KEGG
Cluster4	map00030	Pentose phosphate pathway	1	30	85	8600	3.37	0.258	O65581	KEGG
Cluster4	map04070	Phosphatidylinositol signaling system	2	30	129	8600	4.44	0.0739	F4J8C6 Q9FDX6	KEGG
Cluster4	map00440	Phosphonate and phosphinate metabolism	1	30	14	8600	20.48	0.0478	Q9ZVI9	KEGG
Cluster4	map04075	Plant hormone signal transduction	3	30	616	8600	1.4	0.365	Q39204 Q9FDX6 Q9STX3	KEGG
Cluster4	map04626	Plant-pathogen interaction	2	30	387	8600	1.48	0.394	Q9FDX6 Q9SRE6	KEGG
Cluster4	map04141	Protein processing in endoplasmic reticulum	2	30	325	8600	1.76	0.314	Q8H0S3 Q93ZY3	KEGG
Cluster4	map00230	Purine metabolism	2	30	163	8600	3.52	0.11	F4JHA2 Q05728	KEGG
Cluster4	map03010	Ribosome	2	30	399	8600	1.44	0.409	Q95749 Q9M9H4	KEGG
Cluster4	map03008	Ribosome biogenesis in eukaryotes	1	30	146	8600	1.96	0.402	Q9SGT7	KEGG
Cluster4	map03018	RNA degradation	2	30	190	8600	3.02	0.141	Q0WPK4 Q9LTT8	KEGG
Cluster4	map04130	SNARE interactions in vesicular transport	1	30	73	8600	3.93	0.226	Q9FMR5	KEGG
Cluster4	map03040	Spliceosome	2	30	313	8600	1.83	0.299	Q9FMG4 Q9LHP2	KEGG
Cluster4	map00513	Various types of N-glycan biosynthesis	1	30	48	8600	5.97	0.155	Q93ZY3	KEGG
Cluster4	map03250	Viral life cycle - HIV-1	1	30	69	8600	4.15	0.215	Q9ZNT0	KEGG
Cluster4	map03272	Virion - Hepatitis viruses	1	30	20	8600	14.33	0.0676	Q9ZNT0	KEGG

## Sheet: Sheet 3
Sheet 3. GO_BP terms enriched among the differentially phosphorylated peptides
Cluster	GO	Terms	Mapping	All mapping	Background	All background	Fold enrichment	p value	Protein IDs	Type
Cluster1	GO:0060321	acceptance of pollen	1	28	13	19991	54.92	0.0181	Q8S3U9	GO_BP
Cluster1	GO:0002253	activation of immune response	1	28	148	19991	4.82	0.188	Q9ZT82	GO_BP
Cluster1	GO:0002218	activation of innate immune response	1	28	138	19991	5.17	0.176	Q9ZT82	GO_BP
Cluster1	GO:0032147	activation of protein kinase activity	2	28	117	19991	12.2	0.0116	F4HRJ4 Q9FPR3	GO_BP
Cluster1	GO:0006382	adenosine to inosine editing	1	28	1	19991	713.96	0.0014	Q9S7I0	GO_BP
Cluster1	GO:0046031	ADP metabolic process	2	28	59	19991	24.2	0.00308	Q944G9 Q9LF98	GO_BP
Cluster1	GO:0006520	amino acid metabolic process	1	28	500	19991	1.43	0.508	Q67XD9	GO_BP
Cluster1	GO:0003333	amino acid transmembrane transport	1	28	120	19991	5.95	0.155	F4IUW3	GO_BP
Cluster1	GO:0006865	amino acid transport	1	28	123	19991	5.8	0.159	F4IUW3	GO_BP
Cluster1	GO:0048856	anatomical structure development	8	28	4974	19991	1.15	0.395	Q41188 Q43125 Q67XD9 Q84JR9 Q9FFH1 Q9SMM5 Q9ZT82 Q9ZVD5	GO_BP
Cluster1	GO:0048646	anatomical structure formation involved in morphogenesis	2	28	468	19991	3.05	0.139	Q67XD9 Q9FFH1	GO_BP
Cluster1	GO:0071695	anatomical structure maturation	1	28	351	19991	2.03	0.391	Q9SMM5	GO_BP
Cluster1	GO:0009653	anatomical structure morphogenesis	3	28	1829	19991	1.17	0.479	Q67XD9 Q9FFH1 Q9ZT82	GO_BP
Cluster1	GO:0048466	androecium development	1	28	169	19991	4.22	0.212	Q41188	GO_BP
Cluster1	GO:0001525	angiogenesis	1	28	9	19991	79.33	0.0125	Q9FFH1	GO_BP
Cluster1	GO:0098916	anterograde trans-synaptic signaling	1	28	11	19991	64.91	0.0153	Q9FN91	GO_BP
Cluster1	GO:0046283	anthocyanin-containing compound metabolic process	1	28	100	19991	7.14	0.131	Q43125	GO_BP
Cluster1	GO:0006754	ATP biosynthetic process	2	28	78	19991	18.31	0.00532	Q944G9 Q9LF98	GO_BP
Cluster1	GO:0046034	ATP metabolic process	2	28	130	19991	10.98	0.0142	Q944G9 Q9LF98	GO_BP
Cluster1	GO:0060918	auxin transport	1	28	144	19991	4.96	0.183	Q43125	GO_BP
Cluster1	GO:0009734	auxin-activated signaling pathway	1	28	144	19991	4.96	0.183	Q84JR9	GO_BP
Cluster1	GO:0016553	base conversion or substitution editing	1	28	22	19991	32.45	0.0304	Q9S7I0	GO_BP
Cluster1	GO:0051701	biological process involved in interaction with host	1	28	137	19991	5.21	0.175	Q9ZVD5	GO_BP
Cluster1	GO:0044403	biological process involved in symbiotic interaction	1	28	180	19991	3.97	0.224	Q9ZVD5	GO_BP
Cluster1	GO:0065007	biological regulation	14	28	9203	19991	1.09	0.407	F4HRJ4 F4IJ68 Q39238 Q41188 Q43125 Q67XD9 Q84JR9 Q9FFH1 Q9FN91 Q9FPR3 Q9LF98 Q9XIJ5 Q9ZT82 Q9ZVD5	GO_BP
Cluster1	GO:0009058	biosynthetic process	6	28	3775	19991	1.13	0.439	F4K6F1 Q0WVX5 Q944G9 Q9FFH1 Q9FPR3 Q9LF98	GO_BP
Cluster1	GO:0001568	blood vessel development	1	28	18	19991	39.66	0.0249	Q9FFH1	GO_BP
Cluster1	GO:0048514	blood vessel morphogenesis	1	28	18	19991	39.66	0.0249	Q9FFH1	GO_BP
Cluster1	GO:0009785	blue light signaling pathway	1	28	35	19991	20.4	0.0479	Q43125	GO_BP
Cluster1	GO:0009742	brassinosteroid mediated signaling pathway	1	28	124	19991	5.76	0.16	Q84JR9	GO_BP
Cluster1	GO:0055074	calcium ion homeostasis	1	28	34	19991	21	0.0466	Q43125	GO_BP
Cluster1	GO:0017156	calcium-ion regulated exocytosis	1	28	9	19991	79.33	0.0125	Q9FN91	GO_BP
Cluster1	GO:0052543	callose deposition in cell wall	1	28	104	19991	6.87	0.136	Q9ZT82	GO_BP
Cluster1	GO:0052545	callose localization	1	28	120	19991	5.95	0.155	Q9ZT82	GO_BP
Cluster1	GO:0016051	carbohydrate biosynthetic process	4	28	366	19991	7.8	0.0016	F4K6F1 Q0WVX5 Q944G9 Q9LF98	GO_BP
Cluster1	GO:0016052	carbohydrate catabolic process	3	28	192	19991	11.16	0.00239	Q67XD9 Q944G9 Q9LF98	GO_BP
Cluster1	GO:1901137	carbohydrate derivative biosynthetic process	2	28	603	19991	2.37	0.206	Q944G9 Q9LF98	GO_BP
Cluster1	GO:1901135	carbohydrate derivative metabolic process	2	28	1093	19991	1.31	0.458	Q944G9 Q9LF98	GO_BP
Cluster1	GO:0009756	carbohydrate mediated signaling	1	28	128	19991	5.58	0.165	Q9FPR3	GO_BP
Cluster1	GO:0005975	carbohydrate metabolic process	5	28	736	19991	4.85	0.00324	F4K6F1 Q0WVX5 Q67XD9 Q944G9 Q9LF98	GO_BP
Cluster1	GO:0034219	carbohydrate transmembrane transport	2	28	136	19991	10.5	0.0155	Q96290 Q9SMM5	GO_BP
Cluster1	GO:0008643	carbohydrate transport	2	28	160	19991	8.92	0.021	Q96290 Q9SMM5	GO_BP
Cluster1	GO:0046394	carboxylic acid biosynthetic process	3	28	667	19991	3.21	0.0653	Q944G9 Q9FPR3 Q9LF98	GO_BP
Cluster1	GO:0019752	carboxylic acid metabolic process	4	28	1249	19991	2.29	0.0942	Q67XD9 Q944G9 Q9FPR3 Q9LF98	GO_BP
Cluster1	GO:1905039	carboxylic acid transmembrane transport	1	28	212	19991	3.37	0.258	F4IUW3	GO_BP
Cluster1	GO:0046942	carboxylic acid transport	1	28	234	19991	3.05	0.281	F4IUW3	GO_BP
Cluster1	GO:0048440	carpel development	1	28	158	19991	4.52	0.199	Q9ZVD5	GO_BP
Cluster1	GO:0009056	catabolic process	4	28	1946	19991	1.47	0.288	Q67XD9 Q944G9 Q9LF98 Q9LNU4	GO_BP
Cluster1	GO:0007154	cell communication	8	28	2883	19991	1.98	0.0396	F4HRJ4 Q43125 Q84JR9 Q8S3U9 Q9FN91 Q9FPR3 Q9LF98 Q9ZT82	GO_BP
Cluster1	GO:0007049	cell cycle	1	28	781	19991	0.91	0.673	Q9ZVD5	GO_BP
Cluster1	GO:0022402	cell cycle process	1	28	749	19991	0.95	0.657	Q9ZVD5	GO_BP
Cluster1	GO:0008219	cell death	2	28	336	19991	4.25	0.08	Q43125 Q9FPR3	GO_BP
Cluster1	GO:0030154	cell differentiation	1	28	1428	19991	0.5	0.875	Q9ZVD5	GO_BP
Cluster1	GO:0008037	cell recognition	1	28	27	19991	26.44	0.0372	Q8S3U9	GO_BP
Cluster1	GO:0044036	cell wall macromolecule metabolic process	1	28	185	19991	3.86	0.229	F4K6F1	GO_BP
Cluster1	GO:0042545	cell wall modification	1	28	189	19991	3.78	0.234	Q9ZT82	GO_BP
Cluster1	GO:0071555	cell wall organization	1	28	369	19991	1.93	0.407	Q9ZT82	GO_BP
Cluster1	GO:0071554	cell wall organization or biogenesis	2	28	734	19991	1.95	0.275	F4K6F1 Q9ZT82	GO_BP
Cluster1	GO:0010383	cell wall polysaccharide metabolic process	1	28	156	19991	4.58	0.197	F4K6F1	GO_BP
Cluster1	GO:0052386	cell wall thickening	1	28	105	19991	6.8	0.137	Q9ZT82	GO_BP
Cluster1	GO:0007267	cell-cell signaling	1	28	96	19991	7.44	0.126	Q9FN91	GO_BP
Cluster1	GO:0044249	cellular biosynthetic process	6	28	3333	19991	1.29	0.32	F4K6F1 Q0WVX5 Q944G9 Q9FFH1 Q9FPR3 Q9LF98	GO_BP
Cluster1	GO:0044248	cellular catabolic process	4	28	1701	19991	1.68	0.212	Q67XD9 Q944G9 Q9LF98 Q9LNU4	GO_BP
Cluster1	GO:0022607	cellular component assembly	4	28	1253	19991	2.28	0.095	F4IJ68 P10795 Q8S3U9 Q9SMM5	GO_BP
Cluster1	GO:0044085	cellular component biogenesis	4	28	1801	19991	1.59	0.242	F4IJ68 P10795 Q8S3U9 Q9SMM5	GO_BP
Cluster1	GO:0016043	cellular component organization	7	28	4100	19991	1.22	0.347	F4IJ68 P10795 Q41188 Q8S3U9 Q9SMM5 Q9ZT82 Q9ZVD5	GO_BP
Cluster1	GO:0071840	cellular component organization or biogenesis	7	28	4526	19991	1.1	0.455	F4IJ68 P10795 Q41188 Q8S3U9 Q9SMM5 Q9ZT82 Q9ZVD5	GO_BP
Cluster1	GO:0048869	cellular developmental process	1	28	1750	19991	0.41	0.923	Q9ZVD5	GO_BP
Cluster1	GO:0019725	cellular homeostasis	2	28	395	19991	3.62	0.105	F4IJ68 Q43125	GO_BP
Cluster1	GO:0044255	cellular lipid metabolic process	1	28	1015	19991	0.7	0.768	Q9FPR3	GO_BP
Cluster1	GO:0051641	cellular localization	3	28	1254	19991	1.71	0.255	Q8S3U9 Q9FN91 Q9ZT82	GO_BP
Cluster1	GO:0070727	cellular macromolecule localization	1	28	870	19991	0.82	0.713	Q9ZT82	GO_BP
Cluster1	GO:0044237	cellular metabolic process	16	28	10086	19991	1.13	0.302	F4HRJ4 F4K6F1 P10795 Q0WVX5 Q39238 Q43125 Q67XD9 Q944G9 Q9FFH1 Q9FNM7 Q9FPR3 Q9LF98 Q9LNU4 Q9S7I0 Q9XIJ5 Q9ZVD5	GO_BP
Cluster1	GO:0009987	cellular process	23	28	14554	19991	1.13	0.186	F4HRJ4 F4IJ68 F4K6F1 P10795 Q0WVX5 Q39238 Q41188 Q43125 Q67XD9 Q84JR9 Q8S3U9 Q944G9 Q9FFH1 Q9FN91 Q9FNM7 Q9FPR3 Q9LF98 Q9LNU4 Q9S7I0 Q9SMM5 Q9XIJ5 Q9ZT82 Q9ZVD5	GO_BP
Cluster1	GO:0071214	cellular response to abiotic stimulus	1	28	504	19991	1.42	0.511	Q43125	GO_BP
Cluster1	GO:0071229	cellular response to acid chemical	1	28	867	19991	0.82	0.711	Q9ZT82	GO_BP
Cluster1	GO:0071236	cellular response to antibiotic	1	28	198	19991	3.61	0.243	Q9ZT82	GO_BP
Cluster1	GO:0071365	cellular response to auxin stimulus	1	28	202	19991	3.53	0.248	Q84JR9	GO_BP
Cluster1	GO:0071483	cellular response to blue light	1	28	43	19991	16.6	0.0585	Q43125	GO_BP
Cluster1	GO:0071367	cellular response to brassinosteroid stimulus	1	28	126	19991	5.67	0.162	Q84JR9	GO_BP
Cluster1	GO:0071322	cellular response to carbohydrate stimulus	1	28	154	19991	4.64	0.195	Q9FPR3	GO_BP
Cluster1	GO:0070887	cellular response to chemical stimulus	5	28	2146	19991	1.66	0.176	Q43125 Q84JR9 Q9FPR3 Q9ZT82 Q9ZVD5	GO_BP
Cluster1	GO:0071359	cellular response to dsRNA	1	28	103	19991	6.93	0.135	Q9ZVD5	GO_BP
Cluster1	GO:0071495	cellular response to endogenous stimulus	2	28	1334	19991	1.07	0.566	Q84JR9 Q9ZT82	GO_BP
Cluster1	GO:0104004	cellular response to environmental stimulus	1	28	504	19991	1.42	0.511	Q43125	GO_BP
Cluster1	GO:0071496	cellular response to external stimulus	1	28	545	19991	1.31	0.539	Q43125	GO_BP
Cluster1	GO:0032870	cellular response to hormone stimulus	2	28	1239	19991	1.15	0.525	Q84JR9 Q9ZT82	GO_BP
Cluster1	GO:0071281	cellular response to iron ion	1	28	112	19991	6.37	0.146	Q9FPR3	GO_BP
Cluster1	GO:0071482	cellular response to light stimulus	1	28	226	19991	3.16	0.273	Q43125	GO_BP
Cluster1	GO:0071396	cellular response to lipid	1	28	585	19991	1.22	0.565	Q84JR9	GO_BP
Cluster1	GO:0071248	cellular response to metal ion	1	28	156	19991	4.58	0.197	Q9FPR3	GO_BP
Cluster1	GO:1901699	cellular response to nitrogen compound	1	28	318	19991	2.25	0.362	Q9ZVD5	GO_BP
Cluster1	GO:0031670	cellular response to nutrient	1	28	45	19991	15.87	0.0612	Q43125	GO_BP
Cluster1	GO:0031669	cellular response to nutrient levels	1	28	398	19991	1.79	0.431	Q43125	GO_BP
Cluster1	GO:0071407	cellular response to organic cyclic compound	3	28	432	19991	4.96	0.022	Q84JR9 Q9ZT82 Q9ZVD5	GO_BP
Cluster1	GO:0034599	cellular response to oxidative stress	1	28	204	19991	3.5	0.25	Q43125	GO_BP
Cluster1	GO:1901701	cellular response to oxygen-containing compound	4	28	1248	19991	2.29	0.094	Q43125 Q84JR9 Q9FPR3 Q9ZT82	GO_BP
Cluster1	GO:0071478	cellular response to radiation	1	28	243	19991	2.94	0.29	Q43125	GO_BP
Cluster1	GO:0034614	cellular response to reactive oxygen species	1	28	105	19991	6.8	0.137	Q43125	GO_BP
Cluster1	GO:0071446	cellular response to salicylic acid stimulus	1	28	146	19991	4.89	0.186	Q9ZT82	GO_BP
Cluster1	GO:0071452	cellular response to singlet oxygen	1	28	5	19991	142.79	0.00698	Q43125	GO_BP
Cluster1	GO:0071383	cellular response to steroid hormone stimulus	1	28	133	19991	5.37	0.171	Q84JR9	GO_BP
Cluster1	GO:0051716	cellular response to stimulus	7	28	4401	19991	1.14	0.423	F4HRJ4 Q43125 Q84JR9 Q9FPR3 Q9LF98 Q9ZT82 Q9ZVD5	GO_BP
Cluster1	GO:0033554	cellular response to stress	3	28	1951	19991	1.1	0.524	F4HRJ4 Q43125 Q9ZT82	GO_BP
Cluster1	GO:0048878	chemical homeostasis	2	28	731	19991	1.95	0.273	F4IJ68 Q43125	GO_BP
Cluster1	GO:0007268	chemical synaptic transmission	1	28	11	19991	64.91	0.0153	Q9FN91	GO_BP
Cluster1	GO:0006325	chromatin organization	1	28	559	19991	1.28	0.548	Q9ZVD5	GO_BP
Cluster1	GO:0051276	chromosome organization	2	28	913	19991	1.56	0.368	Q41188 Q9ZVD5	GO_BP
Cluster1	GO:0010617	circadian regulation of calcium ion oscillation	1	28	5	19991	142.79	0.00698	Q43125	GO_BP
Cluster1	GO:0007623	circadian rhythm	1	28	219	19991	3.26	0.266	Q43125	GO_BP
Cluster1	GO:0072359	circulatory system development	1	28	41	19991	17.41	0.0559	Q9FFH1	GO_BP
Cluster1	GO:0009631	cold acclimation	1	28	94	19991	7.6	0.124	Q41188	GO_BP
Cluster1	GO:0046323	D-glucose import	1	28	83	19991	8.6	0.11	Q96290	GO_BP
Cluster1	GO:1904659	D-glucose transmembrane transport	1	28	87	19991	8.21	0.115	Q96290	GO_BP
Cluster1	GO:0006952	defense response	3	28	1963	19991	1.09	0.528	Q9FPR3 Q9ZT82 Q9ZVD5	GO_BP
Cluster1	GO:0052542	defense response by callose deposition	1	28	83	19991	8.6	0.11	Q9ZT82	GO_BP
Cluster1	GO:0052544	defense response by callose deposition in cell wall	1	28	79	19991	9.04	0.105	Q9ZT82	GO_BP
Cluster1	GO:0052482	defense response by cell wall thickening	1	28	79	19991	9.04	0.105	Q9ZT82	GO_BP
Cluster1	GO:0042742	defense response to bacterium	2	28	970	19991	1.47	0.397	Q9ZT82 Q9ZVD5	GO_BP
Cluster1	GO:0050832	defense response to fungus	1	28	656	19991	1.09	0.607	Q9ZT82	GO_BP
Cluster1	GO:0002229	defense response to oomycetes	1	28	140	19991	5.1	0.179	Q9FPR3	GO_BP
Cluster1	GO:0098542	defense response to other organism	3	28	1649	19991	1.3	0.41	Q9FPR3 Q9ZT82 Q9ZVD5	GO_BP
Cluster1	GO:0051607	defense response to virus	1	28	163	19991	4.38	0.205	Q9ZVD5	GO_BP
Cluster1	GO:0009582	detection of abiotic stimulus	1	28	64	19991	11.16	0.0859	Q43125	GO_BP
Cluster1	GO:0009581	detection of external stimulus	1	28	64	19991	11.16	0.0859	Q43125	GO_BP
Cluster1	GO:0009583	detection of light stimulus	1	28	43	19991	16.6	0.0585	Q43125	GO_BP
Cluster1	GO:0051606	detection of stimulus	1	28	135	19991	5.29	0.173	Q43125	GO_BP
Cluster1	GO:0021700	developmental maturation	1	28	393	19991	1.82	0.427	Q9SMM5	GO_BP
Cluster1	GO:0032502	developmental process	8	28	5261	19991	1.09	0.464	Q41188 Q43125 Q67XD9 Q84JR9 Q9FFH1 Q9SMM5 Q9ZT82 Q9ZVD5	GO_BP
Cluster1	GO:0003006	developmental process involved in reproduction	4	28	2496	19991	1.14	0.47	Q41188 Q9FFH1 Q9SMM5 Q9ZVD5	GO_BP
Cluster1	GO:0046352	disaccharide catabolic process	1	28	25	19991	28.56	0.0345	Q67XD9	GO_BP
Cluster1	GO:0005984	disaccharide metabolic process	1	28	85	19991	8.4	0.113	Q67XD9	GO_BP
Cluster1	GO:0015766	disaccharide transport	1	28	33	19991	21.64	0.0452	Q9SMM5	GO_BP
Cluster1	GO:0016102	diterpenoid biosynthetic process	1	28	83	19991	8.6	0.11	Q9FPR3	GO_BP
Cluster1	GO:0016101	diterpenoid metabolic process	1	28	113	19991	6.32	0.147	Q9FPR3	GO_BP
Cluster1	GO:0071103	DNA conformation change	1	28	202	19991	3.53	0.248	Q41188	GO_BP
Cluster1	GO:0032508	DNA duplex unwinding	1	28	115	19991	6.21	0.149	Q41188	GO_BP
Cluster1	GO:0032392	DNA geometric change	1	28	120	19991	5.95	0.155	Q41188	GO_BP
Cluster1	GO:0006259	DNA metabolic process	1	28	936	19991	0.76	0.739	Q9ZVD5	GO_BP
Cluster1	GO:0006304	DNA modification	1	28	134	19991	5.33	0.172	Q9ZVD5	GO_BP
Cluster1	GO:0006351	DNA-templated transcription	1	28	369	19991	1.93	0.407	Q9FFH1	GO_BP
Cluster1	GO:0009790	embryo development	2	28	887	19991	1.61	0.355	Q41188 Q9SMM5	GO_BP
Cluster1	GO:0009793	embryo development ending in seed dormancy	2	28	780	19991	1.83	0.299	Q41188 Q9SMM5	GO_BP
Cluster1	GO:0009553	embryo sac development	1	28	252	19991	2.83	0.299	Q9ZVD5	GO_BP
Cluster1	GO:0040029	epigenetic regulation of gene expression	1	28	317	19991	2.25	0.361	Q9ZVD5	GO_BP
Cluster1	GO:0051234	establishment of localization	6	28	3190	19991	1.34	0.283	F4IUW3 Q43125 Q8S3U9 Q96290 Q9FN91 Q9SMM5	GO_BP
Cluster1	GO:0051649	establishment of localization in cell	1	28	920	19991	0.78	0.733	Q9FN91	GO_BP
Cluster1	GO:0051656	establishment of organelle localization	1	28	174	19991	4.1	0.217	Q9FN91	GO_BP
Cluster1	GO:0097480	establishment of synaptic vesicle localization	1	28	9	19991	79.33	0.0125	Q9FN91	GO_BP
Cluster1	GO:0051650	establishment of vesicle localization	1	28	26	19991	27.46	0.0358	Q9FN91	GO_BP
Cluster1	GO:0001927	exocyst assembly	1	28	8	19991	89.25	0.0112	Q8S3U9	GO_BP
Cluster1	GO:0140029	exocytic process	2	28	27	19991	52.89	0.00065	Q8S3U9 Q9FN91	GO_BP
Cluster1	GO:0006887	exocytosis	2	28	134	19991	10.66	0.015	Q8S3U9 Q9FN91	GO_BP
Cluster1	GO:0045229	external encapsulating structure organization	1	28	434	19991	1.65	0.459	Q9ZT82	GO_BP
Cluster1	GO:0072387	flavin adenine dinucleotide metabolic process	1	28	8	19991	89.25	0.0112	Q43125	GO_BP
Cluster1	GO:0042726	flavin-containing compound metabolic process	1	28	18	19991	39.66	0.0249	Q43125	GO_BP
Cluster1	GO:0009812	flavonoid metabolic process	1	28	224	19991	3.19	0.271	Q43125	GO_BP
Cluster1	GO:0048437	floral organ development	2	28	440	19991	3.25	0.126	Q41188 Q9ZVD5	GO_BP
Cluster1	GO:0048438	floral whorl development	2	28	341	19991	4.19	0.082	Q41188 Q9ZVD5	GO_BP
Cluster1	GO:0009908	flower development	2	28	630	19991	2.27	0.22	Q41188 Q9ZVD5	GO_BP
Cluster1	GO:0010154	fruit development	2	28	1237	19991	1.15	0.524	Q41188 Q9SMM5	GO_BP
Cluster1	GO:0048229	gametophyte development	3	28	764	19991	2.8	0.0899	Q67XD9 Q9ZT82 Q9ZVD5	GO_BP
Cluster1	GO:0010467	gene expression	3	28	1877	19991	1.14	0.497	Q9FFH1 Q9S7I0 Q9ZVD5	GO_BP
Cluster1	GO:0080188	gene silencing by siRNA-directed DNA methylation	1	28	63	19991	11.33	0.0846	Q9ZVD5	GO_BP
Cluster1	GO:0006091	generation of precursor metabolites and energy	2	28	416	19991	3.43	0.115	Q944G9 Q9LF98	GO_BP
Cluster1	GO:0009686	gibberellin biosynthetic process	1	28	80	19991	8.92	0.106	Q9FPR3	GO_BP
Cluster1	GO:0009685	gibberellin metabolic process	1	28	94	19991	7.6	0.124	Q9FPR3	GO_BP
Cluster1	GO:0009250	glucan biosynthetic process	2	28	139	19991	10.27	0.0161	F4K6F1 Q0WVX5	GO_BP
Cluster1	GO:0044042	glucan metabolic process	2	28	244	19991	5.85	0.0455	F4K6F1 Q0WVX5	GO_BP
Cluster1	GO:0006094	gluconeogenesis	2	28	28	19991	51	0.000699	Q944G9 Q9LF98	GO_BP
Cluster1	GO:0006006	glucose metabolic process	2	28	50	19991	28.56	0.00222	Q944G9 Q9LF98	GO_BP
Cluster1	GO:0006096	glycolytic process	2	28	57	19991	25.05	0.00288	Q944G9 Q9LF98	GO_BP
Cluster1	GO:0048467	gynoecium development	1	28	185	19991	3.86	0.229	Q9ZVD5	GO_BP
Cluster1	GO:0010410	hemicellulose metabolic process	1	28	103	19991	6.93	0.135	F4K6F1	GO_BP
Cluster1	GO:0019319	hexose biosynthetic process	2	28	32	19991	44.62	0.000914	Q944G9 Q9LF98	GO_BP
Cluster1	GO:0019318	hexose metabolic process	2	28	92	19991	15.52	0.00733	Q944G9 Q9LF98	GO_BP
Cluster1	GO:0008645	hexose transmembrane transport	1	28	87	19991	8.21	0.115	Q96290	GO_BP
Cluster1	GO:0042592	homeostatic process	2	28	882	19991	1.62	0.352	F4IJ68 Q43125	GO_BP
Cluster1	GO:0042446	hormone biosynthetic process	1	28	292	19991	2.45	0.338	Q9FPR3	GO_BP
Cluster1	GO:0042445	hormone metabolic process	1	28	445	19991	1.6	0.468	Q9FPR3	GO_BP
Cluster1	GO:0009914	hormone transport	1	28	154	19991	4.64	0.195	Q43125	GO_BP
Cluster1	GO:0009755	hormone-mediated signaling pathway	1	28	901	19991	0.79	0.725	Q84JR9	GO_BP
Cluster1	GO:0002252	immune effector process	1	28	221	19991	3.23	0.268	Q9ZVD5	GO_BP
Cluster1	GO:0006955	immune response	1	28	855	19991	0.84	0.706	Q9ZVD5	GO_BP
Cluster1	GO:0002376	immune system process	2	28	1035	19991	1.38	0.429	Q9ZT82 Q9ZVD5	GO_BP
Cluster1	GO:0045087	innate immune response	1	28	826	19991	0.86	0.693	Q9ZVD5	GO_BP
Cluster1	GO:0098662	inorganic cation transmembrane transport	1	28	485	19991	1.47	0.497	Q96290	GO_BP
Cluster1	GO:0098771	inorganic ion homeostasis	2	28	403	19991	3.54	0.109	F4IJ68 Q43125	GO_BP
Cluster1	GO:0098660	inorganic ion transmembrane transport	1	28	572	19991	1.25	0.557	Q96290	GO_BP
Cluster1	GO:0006874	intracellular calcium ion homeostasis	1	28	29	19991	24.62	0.0399	Q43125	GO_BP
Cluster1	GO:0055082	intracellular chemical homeostasis	2	28	329	19991	4.34	0.0771	F4IJ68 Q43125	GO_BP
Cluster1	GO:0030003	intracellular monoatomic cation homeostasis	2	28	252	19991	5.67	0.0483	F4IJ68 Q43125	GO_BP
Cluster1	GO:0006873	intracellular monoatomic ion homeostasis	2	28	277	19991	5.15	0.0571	F4IJ68 Q43125	GO_BP
Cluster1	GO:0051452	intracellular pH reduction	1	28	22	19991	32.45	0.0304	F4IJ68	GO_BP
Cluster1	GO:0030522	intracellular receptor signaling pathway	1	28	47	19991	15.19	0.0638	Q43125	GO_BP
Cluster1	GO:0035556	intracellular signal transduction	2	28	795	19991	1.8	0.307	F4HRJ4 Q9FPR3	GO_BP
Cluster1	GO:0046907	intracellular transport	1	28	855	19991	0.84	0.706	Q9FN91	GO_BP
Cluster1	GO:0008299	isoprenoid biosynthetic process	1	28	280	19991	2.55	0.326	Q9FPR3	GO_BP
Cluster1	GO:0006720	isoprenoid metabolic process	1	28	387	19991	1.84	0.422	Q9FPR3	GO_BP
Cluster1	GO:0048527	lateral root development	1	28	246	19991	2.9	0.293	Q67XD9	GO_BP
Cluster1	GO:0010311	lateral root formation	1	28	101	19991	7.07	0.132	Q67XD9	GO_BP
Cluster1	GO:0010102	lateral root morphogenesis	1	28	144	19991	4.96	0.183	Q67XD9	GO_BP
Cluster1	GO:0048366	leaf development	1	28	588	19991	1.21	0.567	Q9ZT82	GO_BP
Cluster1	GO:0009965	leaf morphogenesis	1	28	144	19991	4.96	0.183	Q9ZT82	GO_BP
Cluster1	GO:0010150	leaf senescence	1	28	220	19991	3.25	0.267	Q9ZT82	GO_BP
Cluster1	GO:0010305	leaf vascular tissue pattern formation	1	28	45	19991	15.87	0.0612	Q84JR9	GO_BP
Cluster1	GO:0008610	lipid biosynthetic process	1	28	692	19991	1.03	0.627	Q9FPR3	GO_BP
Cluster1	GO:0006629	lipid metabolic process	1	28	1139	19991	0.63	0.807	Q9FPR3	GO_BP
Cluster1	GO:0051179	localization	7	28	3524	19991	1.42	0.212	F4IUW3 Q43125 Q8S3U9 Q96290 Q9FN91 Q9SMM5 Q9ZT82	GO_BP
Cluster1	GO:0009059	macromolecule biosynthetic process	3	28	1586	19991	1.35	0.385	F4K6F1 Q0WVX5 Q9FFH1	GO_BP
Cluster1	GO:0009057	macromolecule catabolic process	1	28	1133	19991	0.63	0.805	Q9LNU4	GO_BP
Cluster1	GO:0033036	macromolecule localization	1	28	1156	19991	0.62	0.812	Q9ZT82	GO_BP
Cluster1	GO:0043170	macromolecule metabolic process	12	28	7310	19991	1.17	0.306	F4HRJ4 F4K6F1 Q0WVX5 Q39238 Q43125 Q9FFH1 Q9FNM7 Q9FPR3 Q9LNU4 Q9S7I0 Q9XIJ5 Q9ZVD5	GO_BP
Cluster1	GO:0043414	macromolecule methylation	1	28	323	19991	2.21	0.366	Q9ZVD5	GO_BP
Cluster1	GO:0043412	macromolecule modification	7	28	3935	19991	1.27	0.306	F4HRJ4 Q39238 Q43125 Q9FPR3 Q9S7I0 Q9XIJ5 Q9ZVD5	GO_BP
Cluster1	GO:0000165	MAPK cascade	2	28	98	19991	14.57	0.00828	F4HRJ4 Q9FPR3	GO_BP
Cluster1	GO:1904159	megasporocyte differentiation	1	28	4	19991	178.49	0.00559	Q9ZVD5	GO_BP
Cluster1	GO:0009554	megasporogenesis	1	28	25	19991	28.56	0.0345	Q9ZVD5	GO_BP
Cluster1	GO:0051321	meiotic cell cycle	1	28	339	19991	2.11	0.381	Q9ZVD5	GO_BP
Cluster1	GO:1903046	meiotic cell cycle process	1	28	320	19991	2.23	0.364	Q9ZVD5	GO_BP
Cluster1	GO:0022406	membrane docking	2	28	81	19991	17.63	0.00572	Q8S3U9 Q9FN91	GO_BP
Cluster1	GO:0048507	meristem development	1	28	358	19991	1.99	0.397	Q43125	GO_BP
Cluster1	GO:0010073	meristem maintenance	1	28	234	19991	3.05	0.281	Q43125	GO_BP
Cluster1	GO:0008152	metabolic process	16	28	11424	19991	1	0.579	F4HRJ4 F4K6F1 P10795 Q0WVX5 Q39238 Q43125 Q67XD9 Q944G9 Q9FFH1 Q9FNM7 Q9FPR3 Q9LF98 Q9LNU4 Q9S7I0 Q9XIJ5 Q9ZVD5	GO_BP
Cluster1	GO:0032259	methylation	1	28	486	19991	1.47	0.498	Q9ZVD5	GO_BP
Cluster1	GO:0031930	mitochondria-nucleus signaling pathway	1	28	29	19991	24.62	0.0399	Q9LF98	GO_BP
Cluster1	GO:0043632	modification-dependent macromolecule catabolic process	1	28	638	19991	1.12	0.597	Q9LNU4	GO_BP
Cluster1	GO:0019941	modification-dependent protein catabolic process	1	28	613	19991	1.16	0.582	Q9LNU4	GO_BP
Cluster1	GO:0019048	modulation by virus of host process	1	28	17	19991	42	0.0236	Q9ZVD5	GO_BP
Cluster1	GO:0035821	modulation of process of another organism	1	28	90	19991	7.93	0.119	Q9ZVD5	GO_BP
Cluster1	GO:0098656	monoatomic anion transmembrane transport	1	28	423	19991	1.69	0.451	F4IUW3	GO_BP
Cluster1	GO:0006820	monoatomic anion transport	1	28	556	19991	1.28	0.546	F4IUW3	GO_BP
Cluster1	GO:0055080	monoatomic cation homeostasis	2	28	380	19991	3.76	0.0986	F4IJ68 Q43125	GO_BP
Cluster1	GO:0098655	monoatomic cation transmembrane transport	1	28	593	19991	1.2	0.57	Q96290	GO_BP
Cluster1	GO:0006812	monoatomic cation transport	1	28	775	19991	0.92	0.67	Q96290	GO_BP
Cluster1	GO:0050801	monoatomic ion homeostasis	2	28	500	19991	2.86	0.154	F4IJ68 Q43125	GO_BP
Cluster1	GO:0034220	monoatomic ion transmembrane transport	2	28	973	19991	1.47	0.398	F4IUW3 Q96290	GO_BP
Cluster1	GO:0006811	monoatomic ion transport	2	28	1275	19991	1.12	0.541	F4IUW3 Q96290	GO_BP
Cluster1	GO:0072330	monocarboxylic acid biosynthetic process	2	28	337	19991	4.24	0.0804	Q944G9 Q9LF98	GO_BP
Cluster1	GO:0032787	monocarboxylic acid metabolic process	2	28	619	19991	2.31	0.215	Q944G9 Q9LF98	GO_BP
Cluster1	GO:0046364	monosaccharide biosynthetic process	2	28	70	19991	20.4	0.00431	Q944G9 Q9LF98	GO_BP
Cluster1	GO:0005996	monosaccharide metabolic process	2	28	159	19991	8.98	0.0208	Q944G9 Q9LF98	GO_BP
Cluster1	GO:0015749	monosaccharide transmembrane transport	1	28	88	19991	8.11	0.116	Q96290	GO_BP
Cluster1	GO:0044706	multi-multicellular organism process	1	28	394	19991	1.81	0.427	Q8S3U9	GO_BP
Cluster1	GO:0044703	multi-organism reproductive process	1	28	394	19991	1.81	0.427	Q9ZVD5	GO_BP
Cluster1	GO:0007275	multicellular organism development	8	28	4325	19991	1.32	0.246	Q41188 Q43125 Q67XD9 Q84JR9 Q9FFH1 Q9SMM5 Q9ZT82 Q9ZVD5	GO_BP
Cluster1	GO:0032501	multicellular organismal process	9	28	4756	19991	1.35	0.203	Q41188 Q43125 Q67XD9 Q84JR9 Q8S3U9 Q9FFH1 Q9SMM5 Q9ZT82 Q9ZVD5	GO_BP
Cluster1	GO:0048609	multicellular organismal reproductive process	1	28	377	19991	1.89	0.413	Q9SMM5	GO_BP
Cluster1	GO:0048519	negative regulation of biological process	4	28	2430	19991	1.18	0.448	Q43125 Q9FFH1 Q9FPR3 Q9ZVD5	GO_BP
Cluster1	GO:0009890	negative regulation of biosynthetic process	2	28	732	19991	1.95	0.274	Q9FFH1 Q9ZVD5	GO_BP
Cluster1	GO:0010648	negative regulation of cell communication	1	28	359	19991	1.99	0.398	Q9FPR3	GO_BP
Cluster1	GO:0031327	negative regulation of cellular biosynthetic process	2	28	720	19991	1.98	0.267	Q9FFH1 Q9ZVD5	GO_BP
Cluster1	GO:0031324	negative regulation of cellular metabolic process	2	28	978	19991	1.46	0.401	Q9FFH1 Q9ZVD5	GO_BP
Cluster1	GO:0048523	negative regulation of cellular process	3	28	1745	19991	1.23	0.447	Q9FFH1 Q9FPR3 Q9ZVD5	GO_BP
Cluster1	GO:1905958	negative regulation of cellular response to alcohol	1	28	140	19991	5.1	0.179	Q9FPR3	GO_BP
Cluster1	GO:0051093	negative regulation of developmental process	1	28	383	19991	1.86	0.418	Q43125	GO_BP
Cluster1	GO:0045892	negative regulation of DNA-templated transcription	2	28	499	19991	2.86	0.154	Q9FFH1 Q9ZVD5	GO_BP
Cluster1	GO:0010105	negative regulation of ethylene-activated signaling pathway	1	28	69	19991	10.35	0.0923	Q9FPR3	GO_BP
Cluster1	GO:0010629	negative regulation of gene expression	2	28	926	19991	1.54	0.375	Q9FFH1 Q9ZVD5	GO_BP
Cluster1	GO:0045814	negative regulation of gene expression, epigenetic	1	28	126	19991	5.67	0.162	Q9ZVD5	GO_BP
Cluster1	GO:1902532	negative regulation of intracellular signal transduction	1	28	109	19991	6.55	0.142	Q9FPR3	GO_BP
Cluster1	GO:1901332	negative regulation of lateral root development	1	28	10	19991	71.4	0.0139	Q43125	GO_BP
Cluster1	GO:0010558	negative regulation of macromolecule biosynthetic process	2	28	694	19991	2.06	0.254	Q9FFH1 Q9ZVD5	GO_BP
Cluster1	GO:0010605	negative regulation of macromolecule metabolic process	2	28	1225	19991	1.17	0.519	Q9FFH1 Q9ZVD5	GO_BP
Cluster1	GO:0009892	negative regulation of metabolic process	2	28	1321	19991	1.08	0.561	Q9FFH1 Q9ZVD5	GO_BP
Cluster1	GO:0051241	negative regulation of multicellular organismal process	1	28	349	19991	2.05	0.389	Q43125	GO_BP
Cluster1	GO:0048581	negative regulation of post-embryonic development	1	28	241	19991	2.96	0.288	Q43125	GO_BP
Cluster1	GO:1901420	negative regulation of response to alcohol	1	28	140	19991	5.1	0.179	Q9FPR3	GO_BP
Cluster1	GO:0048585	negative regulation of response to stimulus	1	28	649	19991	1.1	0.603	Q9FPR3	GO_BP
Cluster1	GO:1902679	negative regulation of RNA biosynthetic process	2	28	547	19991	2.61	0.178	Q9FFH1 Q9ZVD5	GO_BP
Cluster1	GO:0051253	negative regulation of RNA metabolic process	2	28	609	19991	2.34	0.209	Q9FFH1 Q9ZVD5	GO_BP
Cluster1	GO:0009968	negative regulation of signal transduction	1	28	348	19991	2.05	0.389	Q9FPR3	GO_BP
Cluster1	GO:0023057	negative regulation of signaling	1	28	359	19991	1.99	0.398	Q9FPR3	GO_BP
Cluster1	GO:0007269	neurotransmitter secretion	1	28	8	19991	89.25	0.0112	Q9FN91	GO_BP
Cluster1	GO:0006836	neurotransmitter transport	1	28	31	19991	23.03	0.0426	Q9FN91	GO_BP
Cluster1	GO:0019359	nicotinamide nucleotide biosynthetic process	2	28	72	19991	19.83	0.00455	Q944G9 Q9LF98	GO_BP
Cluster1	GO:0046496	nicotinamide nucleotide metabolic process	2	28	115	19991	12.42	0.0112	Q944G9 Q9LF98	GO_BP
Cluster1	GO:0071705	nitrogen compound transport	1	28	1030	19991	0.69	0.773	F4IUW3	GO_BP
Cluster1	GO:0090304	nucleic acid metabolic process	4	28	3017	19991	0.95	0.628	Q9FFH1 Q9FNM7 Q9S7I0 Q9ZVD5	GO_BP
Cluster1	GO:0034654	nucleobase-containing compound biosynthetic process	3	28	822	19991	2.61	0.106	Q944G9 Q9FFH1 Q9LF98	GO_BP
Cluster1	GO:0034655	nucleobase-containing compound catabolic process	2	28	261	19991	5.47	0.0514	Q944G9 Q9LF98	GO_BP
Cluster1	GO:0006139	nucleobase-containing compound metabolic process	7	28	3554	19991	1.41	0.219	Q43125 Q944G9 Q9FFH1 Q9FNM7 Q9LF98 Q9S7I0 Q9ZVD5	GO_BP
Cluster1	GO:0034404	nucleobase-containing small molecule biosynthetic process	2	28	131	19991	10.9	0.0144	Q944G9 Q9LF98	GO_BP
Cluster1	GO:0055086	nucleobase-containing small molecule metabolic process	3	28	555	19991	3.86	0.0417	Q43125 Q944G9 Q9LF98	GO_BP
Cluster1	GO:0009132	nucleoside diphosphate metabolic process	2	28	80	19991	17.85	0.00559	Q944G9 Q9LF98	GO_BP
Cluster1	GO:0009124	nucleoside monophosphate biosynthetic process	2	28	119	19991	12	0.012	Q944G9 Q9LF98	GO_BP
Cluster1	GO:0009123	nucleoside monophosphate metabolic process	2	28	189	19991	7.56	0.0286	Q944G9 Q9LF98	GO_BP
Cluster1	GO:1901293	nucleoside phosphate biosynthetic process	2	28	267	19991	5.35	0.0535	Q944G9 Q9LF98	GO_BP
Cluster1	GO:1901292	nucleoside phosphate catabolic process	2	28	70	19991	20.4	0.00431	Q944G9 Q9LF98	GO_BP
Cluster1	GO:0006753	nucleoside phosphate metabolic process	3	28	416	19991	5.15	0.0199	Q43125 Q944G9 Q9LF98	GO_BP
Cluster1	GO:0009142	nucleoside triphosphate biosynthetic process	2	28	90	19991	15.87	0.00702	Q944G9 Q9LF98	GO_BP
Cluster1	GO:0009141	nucleoside triphosphate metabolic process	2	28	150	19991	9.52	0.0186	Q944G9 Q9LF98	GO_BP
Cluster1	GO:0009165	nucleotide biosynthetic process	2	28	267	19991	5.35	0.0535	Q944G9 Q9LF98	GO_BP
Cluster1	GO:0009166	nucleotide catabolic process	2	28	67	19991	21.31	0.00395	Q944G9 Q9LF98	GO_BP
Cluster1	GO:0009117	nucleotide metabolic process	3	28	413	19991	5.19	0.0196	Q43125 Q944G9 Q9LF98	GO_BP
Cluster1	GO:0009313	oligosaccharide catabolic process	1	28	27	19991	26.44	0.0372	Q67XD9	GO_BP
Cluster1	GO:0009311	oligosaccharide metabolic process	1	28	117	19991	6.1	0.152	Q67XD9	GO_BP
Cluster1	GO:0015772	oligosaccharide transport	1	28	33	19991	21.64	0.0452	Q9SMM5	GO_BP
Cluster1	GO:0051640	organelle localization	2	28	271	19991	5.27	0.0549	Q8S3U9 Q9FN91	GO_BP
Cluster1	GO:0140056	organelle localization by membrane tethering	2	28	81	19991	17.63	0.00572	Q8S3U9 Q9FN91	GO_BP
Cluster1	GO:0006996	organelle organization	2	28	2604	19991	0.55	0.896	Q41188 Q9ZVD5	GO_BP
Cluster1	GO:0016053	organic acid biosynthetic process	3	28	667	19991	3.21	0.0653	Q944G9 Q9FPR3 Q9LF98	GO_BP
Cluster1	GO:0006082	organic acid metabolic process	4	28	1468	19991	1.95	0.146	Q67XD9 Q944G9 Q9FPR3 Q9LF98	GO_BP
Cluster1	GO:1903825	organic acid transmembrane transport	1	28	212	19991	3.37	0.258	F4IUW3	GO_BP
Cluster1	GO:0015849	organic acid transport	1	28	234	19991	3.05	0.281	F4IUW3	GO_BP
Cluster1	GO:0015711	organic anion transport	1	28	369	19991	1.93	0.407	F4IUW3	GO_BP
Cluster1	GO:0090407	organophosphate biosynthetic process	2	28	450	19991	3.17	0.13	Q944G9 Q9LF98	GO_BP
Cluster1	GO:0046434	organophosphate catabolic process	2	28	139	19991	10.27	0.0161	Q944G9 Q9LF98	GO_BP
Cluster1	GO:0019637	organophosphate metabolic process	3	28	777	19991	2.76	0.0934	Q43125 Q944G9 Q9LF98	GO_BP
Cluster1	GO:0043436	oxoacid metabolic process	4	28	1466	19991	1.95	0.146	Q67XD9 Q944G9 Q9FPR3 Q9LF98	GO_BP
Cluster1	GO:0007389	pattern specification process	1	28	350	19991	2.04	0.39	Q84JR9	GO_BP
Cluster1	GO:0018193	peptidyl-amino acid modification	1	28	565	19991	1.26	0.552	Q9ZVD5	GO_BP
Cluster1	GO:0018022	peptidyl-lysine methylation	1	28	89	19991	8.02	0.118	Q9ZVD5	GO_BP
Cluster1	GO:0018205	peptidyl-lysine modification	1	28	249	19991	2.87	0.296	Q9ZVD5	GO_BP
Cluster1	GO:0045851	pH reduction	1	28	23	19991	31.04	0.0317	F4IJ68	GO_BP
Cluster1	GO:0006796	phosphate-containing compound metabolic process	6	28	2467	19991	1.74	0.123	F4HRJ4 Q39238 Q43125 Q944G9 Q9FPR3 Q9LF98	GO_BP
Cluster1	GO:0006793	phosphorus metabolic process	6	28	2513	19991	1.7	0.131	F4HRJ4 Q39238 Q43125 Q944G9 Q9FPR3 Q9LF98	GO_BP
Cluster1	GO:0016310	phosphorylation	6	28	1678	19991	2.55	0.0262	F4HRJ4 Q39238 Q43125 Q944G9 Q9FPR3 Q9LF98	GO_BP
Cluster1	GO:0009640	photomorphogenesis	1	28	96	19991	7.44	0.126	Q43125	GO_BP
Cluster1	GO:0010117	photoprotection	1	28	13	19991	54.92	0.0181	Q43125	GO_BP
Cluster1	GO:0015979	photosynthesis	1	28	213	19991	3.35	0.259	P10795	GO_BP
Cluster1	GO:0009638	phototropism	1	28	28	19991	25.5	0.0385	Q43125	GO_BP
Cluster1	GO:0048827	phyllome development	3	28	861	19991	2.49	0.118	Q41188 Q9ZT82 Q9ZVD5	GO_BP
Cluster1	GO:0042440	pigment metabolic process	1	28	300	19991	2.38	0.345	Q43125	GO_BP
Cluster1	GO:0099402	plant organ development	5	28	1873	19991	1.91	0.116	Q41188 Q43125 Q67XD9 Q9ZT82 Q9ZVD5	GO_BP
Cluster1	GO:1905393	plant organ formation	1	28	242	19991	2.95	0.289	Q67XD9	GO_BP
Cluster1	GO:1905392	plant organ morphogenesis	2	28	782	19991	1.83	0.3	Q67XD9 Q9ZT82	GO_BP
Cluster1	GO:0090693	plant organ senescence	1	28	228	19991	3.13	0.275	Q9ZT82	GO_BP
Cluster1	GO:0048481	plant ovule development	1	28	118	19991	6.05	0.153	Q9ZVD5	GO_BP
Cluster1	GO:0035670	plant-type ovary development	1	28	124	19991	5.76	0.16	Q9ZVD5	GO_BP
Cluster1	GO:0048236	plant-type sporogenesis	1	28	64	19991	11.16	0.0859	Q9ZVD5	GO_BP
Cluster1	GO:0009555	pollen development	2	28	576	19991	2.48	0.193	Q67XD9 Q9ZT82	GO_BP
Cluster1	GO:0009875	pollen-pistil interaction	1	28	26	19991	27.46	0.0358	Q8S3U9	GO_BP
Cluster1	GO:0009856	pollination	1	28	393	19991	1.82	0.427	Q8S3U9	GO_BP
Cluster1	GO:0000271	polysaccharide biosynthetic process	2	28	232	19991	6.15	0.0416	F4K6F1 Q0WVX5	GO_BP
Cluster1	GO:0033037	polysaccharide localization	1	28	124	19991	5.76	0.16	Q9ZT82	GO_BP
Cluster1	GO:0005976	polysaccharide metabolic process	2	28	390	19991	3.66	0.103	F4K6F1 Q0WVX5	GO_BP
Cluster1	GO:1901529	positive regulation of anion channel activity	1	28	3	19991	237.99	0.0042	Q43125	GO_BP
Cluster1	GO:1903961	positive regulation of anion transmembrane transport	1	28	3	19991	237.99	0.0042	Q43125	GO_BP
Cluster1	GO:0048518	positive regulation of biological process	5	28	2678	19991	1.33	0.319	F4HRJ4 Q43125 Q9FFH1 Q9FPR3 Q9ZT82	GO_BP
Cluster1	GO:0009891	positive regulation of biosynthetic process	1	28	1055	19991	0.68	0.781	Q9FFH1	GO_BP
Cluster1	GO:0043085	positive regulation of catalytic activity	2	28	360	19991	3.97	0.09	F4HRJ4 Q9FPR3	GO_BP
Cluster1	GO:0010647	positive regulation of cell communication	2	28	309	19991	4.62	0.0692	F4HRJ4 Q9FPR3	GO_BP
Cluster1	GO:0031328	positive regulation of cellular biosynthetic process	1	28	1022	19991	0.7	0.77	Q9FFH1	GO_BP
Cluster1	GO:0031325	positive regulation of cellular metabolic process	3	28	1425	19991	1.5	0.322	F4HRJ4 Q9FFH1 Q9FPR3	GO_BP
Cluster1	GO:0048522	positive regulation of cellular process	3	28	2039	19991	1.05	0.555	F4HRJ4 Q9FFH1 Q9FPR3	GO_BP
Cluster1	GO:0031349	positive regulation of defense response	2	28	317	19991	4.5	0.0723	Q43125 Q9ZT82	GO_BP
Cluster1	GO:1900426	positive regulation of defense response to bacterium	1	28	111	19991	6.43	0.144	Q43125	GO_BP
Cluster1	GO:0045893	positive regulation of DNA-templated transcription	1	28	839	19991	0.85	0.699	Q9FFH1	GO_BP
Cluster1	GO:0010628	positive regulation of gene expression	1	28	987	19991	0.72	0.758	Q9FFH1	GO_BP
Cluster1	GO:0050778	positive regulation of immune response	2	28	218	19991	6.55	0.0372	Q43125 Q9ZT82	GO_BP
Cluster1	GO:0002684	positive regulation of immune system process	2	28	226	19991	6.32	0.0397	Q43125 Q9ZT82	GO_BP
Cluster1	GO:0045089	positive regulation of innate immune response	2	28	198	19991	7.21	0.0312	Q43125 Q9ZT82	GO_BP
Cluster1	GO:1902533	positive regulation of intracellular signal transduction	2	28	93	19991	15.35	0.00748	F4HRJ4 Q9FPR3	GO_BP
Cluster1	GO:0033674	positive regulation of kinase activity	2	28	165	19991	8.65	0.0222	F4HRJ4 Q9FPR3	GO_BP
Cluster1	GO:0010557	positive regulation of macromolecule biosynthetic process	1	28	985	19991	0.72	0.757	Q9FFH1	GO_BP
Cluster1	GO:0010604	positive regulation of macromolecule metabolic process	3	28	1394	19991	1.54	0.31	F4HRJ4 Q9FFH1 Q9FPR3	GO_BP
Cluster1	GO:0043406	positive regulation of MAP kinase activity	2	28	58	19991	24.62	0.00298	F4HRJ4 Q9FPR3	GO_BP
Cluster1	GO:0043410	positive regulation of MAPK cascade	2	28	69	19991	20.69	0.00419	F4HRJ4 Q9FPR3	GO_BP
Cluster1	GO:0009893	positive regulation of metabolic process	3	28	1536	19991	1.39	0.366	F4HRJ4 Q9FFH1 Q9FPR3	GO_BP
Cluster1	GO:0044093	positive regulation of molecular function	3	28	412	19991	5.2	0.0194	F4HRJ4 Q43125 Q9FPR3	GO_BP
Cluster1	GO:1903793	positive regulation of monoatomic anion transport	1	28	3	19991	237.99	0.0042	Q43125	GO_BP
Cluster1	GO:0043270	positive regulation of monoatomic ion transport	1	28	27	19991	26.44	0.0372	Q43125	GO_BP
Cluster1	GO:0045937	positive regulation of phosphate metabolic process	2	28	182	19991	7.85	0.0267	F4HRJ4 Q9FPR3	GO_BP
Cluster1	GO:0010562	positive regulation of phosphorus metabolic process	2	28	182	19991	7.85	0.0267	F4HRJ4 Q9FPR3	GO_BP
Cluster1	GO:0042327	positive regulation of phosphorylation	2	28	181	19991	7.89	0.0264	F4HRJ4 Q9FPR3	GO_BP
Cluster1	GO:0045860	positive regulation of protein kinase activity	2	28	160	19991	8.92	0.021	F4HRJ4 Q9FPR3	GO_BP
Cluster1	GO:0051247	positive regulation of protein metabolic process	2	28	404	19991	3.53	0.109	F4HRJ4 Q9FPR3	GO_BP
Cluster1	GO:0031401	positive regulation of protein modification process	2	28	250	19991	5.71	0.0476	F4HRJ4 Q9FPR3	GO_BP
Cluster1	GO:0001934	positive regulation of protein phosphorylation	2	28	176	19991	8.11	0.0251	F4HRJ4 Q9FPR3	GO_BP
Cluster1	GO:0002833	positive regulation of response to biotic stimulus	1	28	126	19991	5.67	0.162	Q43125	GO_BP
Cluster1	GO:0032103	positive regulation of response to external stimulus	1	28	134	19991	5.33	0.172	Q43125	GO_BP
Cluster1	GO:0048584	positive regulation of response to stimulus	4	28	739	19991	3.86	0.0187	F4HRJ4 Q43125 Q9FPR3 Q9ZT82	GO_BP
Cluster1	GO:1902680	positive regulation of RNA biosynthetic process	1	28	874	19991	0.82	0.714	Q9FFH1	GO_BP
Cluster1	GO:0051254	positive regulation of RNA metabolic process	1	28	927	19991	0.77	0.736	Q9FFH1	GO_BP
Cluster1	GO:1902448	positive regulation of shade avoidance	1	28	5	19991	142.79	0.00698	Q43125	GO_BP
Cluster1	GO:0009967	positive regulation of signal transduction	2	28	293	19991	4.87	0.063	F4HRJ4 Q9FPR3	GO_BP
Cluster1	GO:0023056	positive regulation of signaling	2	28	299	19991	4.78	0.0653	F4HRJ4 Q9FPR3	GO_BP
Cluster1	GO:1901672	positive regulation of systemic acquired resistance	1	28	7	19991	101.99	0.00976	Q43125	GO_BP
Cluster1	GO:0045944	positive regulation of transcription by RNA polymerase II	1	28	277	19991	2.58	0.324	Q9FFH1	GO_BP
Cluster1	GO:0051347	positive regulation of transferase activity	2	28	191	19991	7.48	0.0292	F4HRJ4 Q9FPR3	GO_BP
Cluster1	GO:0034764	positive regulation of transmembrane transport	1	28	25	19991	28.56	0.0345	Q43125	GO_BP
Cluster1	GO:0051050	positive regulation of transport	1	28	99	19991	7.21	0.13	Q43125	GO_BP
Cluster1	GO:0032411	positive regulation of transporter activity	1	28	20	19991	35.7	0.0277	Q43125	GO_BP
Cluster1	GO:0009791	post-embryonic development	6	28	2601	19991	1.65	0.148	Q41188 Q43125 Q67XD9 Q9FFH1 Q9SMM5 Q9ZVD5	GO_BP
Cluster1	GO:0090698	post-embryonic plant morphogenesis	1	28	408	19991	1.75	0.439	Q67XD9	GO_BP
Cluster1	GO:0090696	post-embryonic plant organ development	1	28	404	19991	1.77	0.436	Q67XD9	GO_BP
Cluster1	GO:0090697	post-embryonic plant organ morphogenesis	1	28	279	19991	2.56	0.326	Q67XD9	GO_BP
Cluster1	GO:0048528	post-embryonic root development	1	28	266	19991	2.68	0.313	Q67XD9	GO_BP
Cluster1	GO:0010101	post-embryonic root morphogenesis	1	28	145	19991	4.92	0.185	Q67XD9	GO_BP
Cluster1	GO:0016441	post-transcriptional gene silencing	1	28	150	19991	4.76	0.19	Q9ZVD5	GO_BP
Cluster1	GO:0010608	post-transcriptional regulation of gene expression	1	28	381	19991	1.87	0.417	Q9ZVD5	GO_BP
Cluster1	GO:0044238	primary metabolic process	15	28	9161	19991	1.17	0.263	F4HRJ4 F4K6F1 Q0WVX5 Q39238 Q43125 Q67XD9 Q944G9 Q9FFH1 Q9FNM7 Q9FPR3 Q9LF98 Q9LNU4 Q9S7I0 Q9XIJ5 Q9ZVD5	GO_BP
Cluster1	GO:0080022	primary root development	1	28	56	19991	12.75	0.0756	Q67XD9	GO_BP
Cluster1	GO:0012501	programmed cell death	1	28	282	19991	2.53	0.328	Q43125	GO_BP
Cluster1	GO:0097468	programmed cell death in response to reactive oxygen species	1	28	12	19991	59.5	0.0167	Q43125	GO_BP
Cluster1	GO:0008213	protein alkylation	1	28	147	19991	4.86	0.187	Q9ZVD5	GO_BP
Cluster1	GO:0046777	protein autophosphorylation	3	28	421	19991	5.09	0.0206	F4HRJ4 Q43125 Q9FPR3	GO_BP
Cluster1	GO:0030163	protein catabolic process	1	28	867	19991	0.82	0.711	Q9LNU4	GO_BP
Cluster1	GO:0051259	protein complex oligomerization	1	28	151	19991	4.73	0.191	Q9SMM5	GO_BP
Cluster1	GO:0051260	protein homooligomerization	1	28	84	19991	8.5	0.111	Q9SMM5	GO_BP
Cluster1	GO:0019538	protein metabolic process	7	28	4313	19991	1.16	0.4	F4HRJ4 Q39238 Q43125 Q9FPR3 Q9LNU4 Q9XIJ5 Q9ZVD5	GO_BP
Cluster1	GO:0006479	protein methylation	1	28	147	19991	4.86	0.187	Q9ZVD5	GO_BP
Cluster1	GO:0032446	protein modification by small protein conjugation	1	28	781	19991	0.91	0.673	Q9XIJ5	GO_BP
Cluster1	GO:0070647	protein modification by small protein conjugation or removal	1	28	843	19991	0.85	0.701	Q9XIJ5	GO_BP
Cluster1	GO:0036211	protein modification process	6	28	3043	19991	1.41	0.246	F4HRJ4 Q39238 Q43125 Q9FPR3 Q9XIJ5 Q9ZVD5	GO_BP
Cluster1	GO:0006468	protein phosphorylation	4	28	1332	19991	2.14	0.113	F4HRJ4 Q39238 Q43125 Q9FPR3	GO_BP
Cluster1	GO:0016567	protein ubiquitination	1	28	739	19991	0.97	0.652	Q9XIJ5	GO_BP
Cluster1	GO:0065003	protein-containing complex assembly	4	28	800	19991	3.57	0.0243	F4IJ68 P10795 Q8S3U9 Q9SMM5	GO_BP
Cluster1	GO:0043933	protein-containing complex organization	4	28	902	19991	3.17	0.0356	F4IJ68 P10795 Q8S3U9 Q9SMM5	GO_BP
Cluster1	GO:0006508	proteolysis	1	28	1229	19991	0.58	0.831	Q9LNU4	GO_BP
Cluster1	GO:0051603	proteolysis involved in protein catabolic process	1	28	741	19991	0.96	0.653	Q9LNU4	GO_BP
Cluster1	GO:1902600	proton transmembrane transport	1	28	211	19991	3.38	0.257	Q96290	GO_BP
Cluster1	GO:0070071	proton-transporting two-sector ATPase complex assembly	1	28	15	19991	47.6	0.0208	F4IJ68	GO_BP
Cluster1	GO:0070070	proton-transporting V-type ATPase complex assembly	1	28	9	19991	79.33	0.0125	F4IJ68	GO_BP
Cluster1	GO:0009135	purine nucleoside diphosphate metabolic process	2	28	68	19991	21	0.00407	Q944G9 Q9LF98	GO_BP
Cluster1	GO:0009127	purine nucleoside monophosphate biosynthetic process	2	28	87	19991	16.41	0.00658	Q944G9 Q9LF98	GO_BP
Cluster1	GO:0009126	purine nucleoside monophosphate metabolic process	2	28	140	19991	10.2	0.0163	Q944G9 Q9LF98	GO_BP
Cluster1	GO:0009145	purine nucleoside triphosphate biosynthetic process	2	28	81	19991	17.63	0.00572	Q944G9 Q9LF98	GO_BP
Cluster1	GO:0009144	purine nucleoside triphosphate metabolic process	2	28	137	19991	10.42	0.0157	Q944G9 Q9LF98	GO_BP
Cluster1	GO:0006164	purine nucleotide biosynthetic process	2	28	166	19991	8.6	0.0225	Q944G9 Q9LF98	GO_BP
Cluster1	GO:0006163	purine nucleotide metabolic process	2	28	265	19991	5.39	0.0528	Q944G9 Q9LF98	GO_BP
Cluster1	GO:0009179	purine ribonucleoside diphosphate metabolic process	2	28	68	19991	21	0.00407	Q944G9 Q9LF98	GO_BP
Cluster1	GO:0009168	purine ribonucleoside monophosphate biosynthetic process	2	28	87	19991	16.41	0.00658	Q944G9 Q9LF98	GO_BP
Cluster1	GO:0009167	purine ribonucleoside monophosphate metabolic process	2	28	140	19991	10.2	0.0163	Q944G9 Q9LF98	GO_BP
Cluster1	GO:0009206	purine ribonucleoside triphosphate biosynthetic process	2	28	81	19991	17.63	0.00572	Q944G9 Q9LF98	GO_BP
Cluster1	GO:0009205	purine ribonucleoside triphosphate metabolic process	2	28	136	19991	10.5	0.0155	Q944G9 Q9LF98	GO_BP
Cluster1	GO:0009152	purine ribonucleotide biosynthetic process	2	28	163	19991	8.76	0.0217	Q944G9 Q9LF98	GO_BP
Cluster1	GO:0009150	purine ribonucleotide metabolic process	2	28	257	19991	5.56	0.05	Q944G9 Q9LF98	GO_BP
Cluster1	GO:0072522	purine-containing compound biosynthetic process	2	28	189	19991	7.56	0.0286	Q944G9 Q9LF98	GO_BP
Cluster1	GO:0072521	purine-containing compound metabolic process	2	28	317	19991	4.5	0.0723	Q944G9 Q9LF98	GO_BP
Cluster1	GO:0019363	pyridine nucleotide biosynthetic process	2	28	73	19991	19.56	0.00468	Q944G9 Q9LF98	GO_BP
Cluster1	GO:0019362	pyridine nucleotide metabolic process	2	28	116	19991	12.31	0.0114	Q944G9 Q9LF98	GO_BP
Cluster1	GO:0072525	pyridine-containing compound biosynthetic process	2	28	78	19991	18.31	0.00532	Q944G9 Q9LF98	GO_BP
Cluster1	GO:0072524	pyridine-containing compound metabolic process	2	28	121	19991	11.8	0.0124	Q944G9 Q9LF98	GO_BP
Cluster1	GO:0042866	pyruvate biosynthetic process	2	28	58	19991	24.62	0.00298	Q944G9 Q9LF98	GO_BP
Cluster1	GO:0006090	pyruvate metabolic process	2	28	86	19991	16.6	0.00643	Q944G9 Q9LF98	GO_BP
Cluster1	GO:0048544	recognition of pollen	1	28	16	19991	44.62	0.0222	Q8S3U9	GO_BP
Cluster1	GO:0003002	regionalization	1	28	300	19991	2.38	0.345	Q84JR9	GO_BP
Cluster1	GO:0045055	regulated exocytosis	1	28	34	19991	21	0.0466	Q9FN91	GO_BP
Cluster1	GO:0009787	regulation of abscisic acid-activated signaling pathway	2	28	274	19991	5.21	0.056	Q9FPR3 Q9XIJ5	GO_BP
Cluster1	GO:0022603	regulation of anatomical structure morphogenesis	1	28	344	19991	2.08	0.385	Q43125	GO_BP
Cluster1	GO:0010359	regulation of anion channel activity	1	28	24	19991	29.75	0.0331	Q43125	GO_BP
Cluster1	GO:0050789	regulation of biological process	12	28	8212	19991	1.04	0.496	F4HRJ4 Q39238 Q41188 Q43125 Q67XD9 Q84JR9 Q9FFH1 Q9FPR3 Q9LF98 Q9XIJ5 Q9ZT82 Q9ZVD5	GO_BP
Cluster1	GO:0065008	regulation of biological quality	4	28	2115	19991	1.35	0.344	F4IJ68 Q43125 Q9FN91 Q9FPR3	GO_BP
Cluster1	GO:0009889	regulation of biosynthetic process	2	28	3577	19991	0.4	0.972	Q9FFH1 Q9ZVD5	GO_BP
Cluster1	GO:0050790	regulation of catalytic activity	2	28	669	19991	2.13	0.241	F4HRJ4 Q9FPR3	GO_BP
Cluster1	GO:0010646	regulation of cell communication	3	28	1012	19991	2.12	0.167	F4HRJ4 Q9FPR3 Q9XIJ5	GO_BP
Cluster1	GO:0051726	regulation of cell cycle	1	28	478	19991	1.49	0.492	F4HRJ4	GO_BP
Cluster1	GO:0051302	regulation of cell division	1	28	178	19991	4.01	0.222	Q9FPR3	GO_BP
Cluster1	GO:0001558	regulation of cell growth	1	28	229	19991	3.12	0.276	Q43125	GO_BP
Cluster1	GO:0022604	regulation of cell morphogenesis	1	28	197	19991	3.62	0.242	Q43125	GO_BP
Cluster1	GO:0031326	regulation of cellular biosynthetic process	2	28	3533	19991	0.4	0.97	Q9FFH1 Q9ZVD5	GO_BP
Cluster1	GO:0051128	regulation of cellular component organization	1	28	894	19991	0.8	0.722	Q43125	GO_BP
Cluster1	GO:0031323	regulation of cellular metabolic process	6	28	4341	19991	0.99	0.588	F4HRJ4 Q41188 Q43125 Q9FFH1 Q9FPR3 Q9ZVD5	GO_BP
Cluster1	GO:0030641	regulation of cellular pH	1	28	52	19991	13.73	0.0704	F4IJ68	GO_BP
Cluster1	GO:0050794	regulation of cellular process	11	28	7200	19991	1.09	0.428	F4HRJ4 Q39238 Q41188 Q43125 Q84JR9 Q9FFH1 Q9FPR3 Q9LF98 Q9XIJ5 Q9ZT82 Q9ZVD5	GO_BP
Cluster1	GO:0043457	regulation of cellular respiration	1	28	5	19991	142.79	0.00698	Q41188	GO_BP
Cluster1	GO:1905957	regulation of cellular response to alcohol	2	28	274	19991	5.21	0.056	Q9FPR3 Q9XIJ5	GO_BP
Cluster1	GO:2001038	regulation of cellular response to drug	1	28	82	19991	8.71	0.109	Q9FPR3	GO_BP
Cluster1	GO:0042752	regulation of circadian rhythm	1	28	106	19991	6.74	0.138	Q43125	GO_BP
Cluster1	GO:0051480	regulation of cytosolic calcium ion concentration	1	28	11	19991	64.91	0.0153	Q43125	GO_BP
Cluster1	GO:0031347	regulation of defense response	3	28	718	19991	2.98	0.0778	Q43125 Q9FPR3 Q9ZT82	GO_BP
Cluster1	GO:1900424	regulation of defense response to bacterium	2	28	171	19991	8.35	0.0238	Q43125 Q9FPR3	GO_BP
Cluster1	GO:1900150	regulation of defense response to fungus	1	28	142	19991	5.03	0.181	Q9FPR3	GO_BP
Cluster1	GO:0040034	regulation of development, heterochronic	3	28	140	19991	15.3	0.000969	Q67XD9 Q9FFH1 Q9FPR3	GO_BP
Cluster1	GO:0048638	regulation of developmental growth	1	28	306	19991	2.33	0.351	Q43125	GO_BP
Cluster1	GO:0050793	regulation of developmental process	5	28	1631	19991	2.19	0.0733	Q43125 Q67XD9 Q9FFH1 Q9FPR3 Q9XIJ5	GO_BP
Cluster1	GO:0006355	regulation of DNA-templated transcription	2	28	3047	19991	0.47	0.941	Q9FFH1 Q9ZVD5	GO_BP
Cluster1	GO:0010104	regulation of ethylene-activated signaling pathway	1	28	82	19991	8.71	0.109	Q9FPR3	GO_BP
Cluster1	GO:0010468	regulation of gene expression	3	28	3749	19991	0.57	0.918	Q39238 Q9FFH1 Q9ZVD5	GO_BP
Cluster1	GO:0060966	regulation of gene silencing by regulatory ncRNA	1	28	25	19991	28.56	0.0345	Q39238	GO_BP
Cluster1	GO:0043467	regulation of generation of precursor metabolites and energy	1	28	58	19991	12.31	0.0782	Q41188	GO_BP
Cluster1	GO:0040008	regulation of growth	1	28	494	19991	1.45	0.504	Q43125	GO_BP
Cluster1	GO:0010817	regulation of hormone levels	2	28	731	19991	1.95	0.273	Q43125 Q9FPR3	GO_BP
Cluster1	GO:0010310	regulation of hydrogen peroxide metabolic process	1	28	25	19991	28.56	0.0345	Q43125	GO_BP
Cluster1	GO:0050776	regulation of immune response	2	28	342	19991	4.18	0.0824	Q43125 Q9ZT82	GO_BP
Cluster1	GO:0002682	regulation of immune system process	2	28	404	19991	3.53	0.109	Q43125 Q9ZT82	GO_BP
Cluster1	GO:0045088	regulation of innate immune response	2	28	300	19991	4.76	0.0657	Q43125 Q9ZT82	GO_BP
Cluster1	GO:0051453	regulation of intracellular pH	1	28	52	19991	13.73	0.0704	F4IJ68	GO_BP
Cluster1	GO:1902531	regulation of intracellular signal transduction	2	28	248	19991	5.76	0.0469	F4HRJ4 Q9FPR3	GO_BP
Cluster1	GO:0043549	regulation of kinase activity	2	28	216	19991	6.61	0.0365	F4HRJ4 Q9FPR3	GO_BP
Cluster1	GO:2000023	regulation of lateral root development	1	28	25	19991	28.56	0.0345	Q43125	GO_BP
Cluster1	GO:2000024	regulation of leaf development	1	28	166	19991	4.3	0.208	Q43125	GO_BP
Cluster1	GO:1901371	regulation of leaf morphogenesis	1	28	17	19991	42	0.0236	Q43125	GO_BP
Cluster1	GO:0032879	regulation of localization	1	28	532	19991	1.34	0.53	Q43125	GO_BP
Cluster1	GO:0010556	regulation of macromolecule biosynthetic process	2	28	3381	19991	0.42	0.963	Q9FFH1 Q9ZVD5	GO_BP
Cluster1	GO:0060255	regulation of macromolecule metabolic process	5	28	4406	19991	0.81	0.771	F4HRJ4 Q39238 Q9FFH1 Q9FPR3 Q9ZVD5	GO_BP
Cluster1	GO:0043405	regulation of MAP kinase activity	2	28	63	19991	22.67	0.0035	F4HRJ4 Q9FPR3	GO_BP
Cluster1	GO:0043408	regulation of MAPK cascade	2	28	80	19991	17.85	0.00559	F4HRJ4 Q9FPR3	GO_BP
Cluster1	GO:0048509	regulation of meristem development	4	28	245	19991	11.66	0.000358	Q43125 Q67XD9 Q9FFH1 Q9FPR3	GO_BP
Cluster1	GO:0010075	regulation of meristem growth	1	28	67	19991	10.66	0.0898	Q43125	GO_BP
Cluster1	GO:0019222	regulation of metabolic process	7	28	4886	19991	1.02	0.545	F4HRJ4 Q39238 Q41188 Q43125 Q9FFH1 Q9FPR3 Q9ZVD5	GO_BP
Cluster1	GO:0007346	regulation of mitotic cell cycle	1	28	265	19991	2.69	0.312	F4HRJ4	GO_BP
Cluster1	GO:0065009	regulation of molecular function	3	28	895	19991	2.39	0.128	F4HRJ4 Q43125 Q9FPR3	GO_BP
Cluster1	GO:1903959	regulation of monoatomic anion transmembrane transport	1	28	31	19991	23.03	0.0426	Q43125	GO_BP
Cluster1	GO:0044070	regulation of monoatomic anion transport	1	28	39	19991	18.31	0.0532	Q43125	GO_BP
Cluster1	GO:0034765	regulation of monoatomic ion transmembrane transport	1	28	65	19991	10.98	0.0872	Q43125	GO_BP
Cluster1	GO:0043269	regulation of monoatomic ion transport	1	28	98	19991	7.29	0.129	Q43125	GO_BP
Cluster1	GO:2000026	regulation of multicellular organismal development	3	28	1217	19991	1.76	0.241	Q43125 Q9FPR3 Q9XIJ5	GO_BP
Cluster1	GO:0051239	regulation of multicellular organismal process	3	28	1370	19991	1.56	0.3	Q43125 Q9FPR3 Q9XIJ5	GO_BP
Cluster1	GO:0006885	regulation of pH	1	28	84	19991	8.5	0.111	F4IJ68	GO_BP
Cluster1	GO:0019220	regulation of phosphate metabolic process	2	28	323	19991	4.42	0.0747	F4HRJ4 Q9FPR3	GO_BP
Cluster1	GO:0070297	regulation of phosphorelay signal transduction system	1	28	82	19991	8.71	0.109	Q9FPR3	GO_BP
Cluster1	GO:0051174	regulation of phosphorus metabolic process	2	28	323	19991	4.42	0.0747	F4HRJ4 Q9FPR3	GO_BP
Cluster1	GO:0042325	regulation of phosphorylation	2	28	271	19991	5.27	0.0549	F4HRJ4 Q9FPR3	GO_BP
Cluster1	GO:1905421	regulation of plant organ morphogenesis	1	28	37	19991	19.3	0.0506	Q43125	GO_BP
Cluster1	GO:0048580	regulation of post-embryonic development	3	28	839	19991	2.55	0.111	Q43125 Q9FPR3 Q9XIJ5	GO_BP
Cluster1	GO:2000069	regulation of post-embryonic root development	2	28	66	19991	21.64	0.00384	Q43125 Q9FPR3	GO_BP
Cluster1	GO:0060147	regulation of post-transcriptional gene silencing	1	28	26	19991	27.46	0.0358	Q39238	GO_BP
Cluster1	GO:0080090	regulation of primary metabolic process	4	28	4180	19991	0.68	0.866	F4HRJ4 Q9FFH1 Q9FPR3 Q9ZVD5	GO_BP
Cluster1	GO:0045859	regulation of protein kinase activity	2	28	211	19991	6.77	0.035	F4HRJ4 Q9FPR3	GO_BP
Cluster1	GO:0051246	regulation of protein metabolic process	2	28	853	19991	1.67	0.337	F4HRJ4 Q9FPR3	GO_BP
Cluster1	GO:0031399	regulation of protein modification process	2	28	424	19991	3.37	0.118	F4HRJ4 Q9FPR3	GO_BP
Cluster1	GO:0001932	regulation of protein phosphorylation	2	28	250	19991	5.71	0.0476	F4HRJ4 Q9FPR3	GO_BP
Cluster1	GO:0071900	regulation of protein serine/threonine kinase activity	2	28	120	19991	11.9	0.0122	F4HRJ4 Q9FPR3	GO_BP
Cluster1	GO:2000377	regulation of reactive oxygen species metabolic process	1	28	102	19991	7	0.134	Q43125	GO_BP
Cluster1	GO:1901419	regulation of response to alcohol	2	28	274	19991	5.21	0.056	Q9FPR3 Q9XIJ5	GO_BP
Cluster1	GO:0002831	regulation of response to biotic stimulus	2	28	303	19991	4.71	0.0669	Q43125 Q9FPR3	GO_BP
Cluster1	GO:2001023	regulation of response to drug	1	28	82	19991	8.71	0.109	Q9FPR3	GO_BP
Cluster1	GO:0032101	regulation of response to external stimulus	2	28	338	19991	4.22	0.0808	Q43125 Q9FPR3	GO_BP
Cluster1	GO:2000030	regulation of response to red or far red light	1	28	81	19991	8.81	0.108	Q43125	GO_BP
Cluster1	GO:0048583	regulation of response to stimulus	5	28	1885	19991	1.89	0.118	F4HRJ4 Q43125 Q9FPR3 Q9XIJ5 Q9ZT82	GO_BP
Cluster1	GO:0080134	regulation of response to stress	3	28	1008	19991	2.12	0.165	Q43125 Q9FPR3 Q9ZT82	GO_BP
Cluster1	GO:2001141	regulation of RNA biosynthetic process	2	28	3110	19991	0.46	0.946	Q9FFH1 Q9ZVD5	GO_BP
Cluster1	GO:0051252	regulation of RNA metabolic process	2	28	3254	19991	0.44	0.956	Q9FFH1 Q9ZVD5	GO_BP
Cluster1	GO:2000280	regulation of root development	2	28	176	19991	8.11	0.0251	Q43125 Q9FPR3	GO_BP
Cluster1	GO:2000031	regulation of salicylic acid mediated signaling pathway	1	28	68	19991	10.5	0.0911	Q9FPR3	GO_BP
Cluster1	GO:0010029	regulation of seed germination	1	28	196	19991	3.64	0.241	Q9XIJ5	GO_BP
Cluster1	GO:1900140	regulation of seedling development	1	28	207	19991	3.45	0.253	Q9XIJ5	GO_BP
Cluster1	GO:1902446	regulation of shade avoidance	1	28	8	19991	89.25	0.0112	Q43125	GO_BP
Cluster1	GO:0048831	regulation of shoot system development	1	28	524	19991	1.36	0.525	Q43125	GO_BP
Cluster1	GO:1900618	regulation of shoot system morphogenesis	1	28	58	19991	12.31	0.0782	Q43125	GO_BP
Cluster1	GO:0009966	regulation of signal transduction	3	28	969	19991	2.21	0.152	F4HRJ4 Q9FPR3 Q9XIJ5	GO_BP
Cluster1	GO:0023051	regulation of signaling	3	28	1005	19991	2.13	0.164	F4HRJ4 Q9FPR3 Q9XIJ5	GO_BP
Cluster1	GO:2000035	regulation of stem cell division	1	28	41	19991	17.41	0.0559	Q9FPR3	GO_BP
Cluster1	GO:0010119	regulation of stomatal movement	1	28	185	19991	3.86	0.229	Q9XIJ5	GO_BP
Cluster1	GO:0010112	regulation of systemic acquired resistance	1	28	42	19991	17	0.0572	Q43125	GO_BP
Cluster1	GO:0048506	regulation of timing of meristematic phase transition	3	28	124	19991	17.27	0.000681	Q67XD9 Q9FFH1 Q9FPR3	GO_BP
Cluster1	GO:0006357	regulation of transcription by RNA polymerase II	1	28	678	19991	1.05	0.62	Q9FFH1	GO_BP
Cluster1	GO:0051338	regulation of transferase activity	2	28	256	19991	5.58	0.0496	F4HRJ4 Q9FPR3	GO_BP
Cluster1	GO:0034762	regulation of transmembrane transport	1	28	68	19991	10.5	0.0911	Q43125	GO_BP
Cluster1	GO:0022898	regulation of transmembrane transporter activity	1	28	46	19991	15.52	0.0625	Q43125	GO_BP
Cluster1	GO:0051049	regulation of transport	1	28	388	19991	1.84	0.423	Q43125	GO_BP
Cluster1	GO:0032409	regulation of transporter activity	1	28	46	19991	15.52	0.0625	Q43125	GO_BP
Cluster1	GO:0051510	regulation of unidimensional cell growth	1	28	107	19991	6.67	0.14	Q43125	GO_BP
Cluster1	GO:0070918	regulatory ncRNA processing	1	28	96	19991	7.44	0.126	Q9ZVD5	GO_BP
Cluster1	GO:0031047	regulatory ncRNA-mediated gene silencing	1	28	211	19991	3.38	0.257	Q9ZVD5	GO_BP
Cluster1	GO:0031048	regulatory ncRNA-mediated heterochromatin formation	1	28	16	19991	44.62	0.0222	Q9ZVD5	GO_BP
Cluster1	GO:0022414	reproductive process	5	28	2844	19991	1.26	0.367	Q41188 Q8S3U9 Q9FFH1 Q9SMM5 Q9ZVD5	GO_BP
Cluster1	GO:0090567	reproductive shoot system development	2	28	653	19991	2.19	0.232	Q41188 Q9ZVD5	GO_BP
Cluster1	GO:0048608	reproductive structure development	4	28	2044	19991	1.4	0.32	Q41188 Q9FFH1 Q9SMM5 Q9ZVD5	GO_BP
Cluster1	GO:0061458	reproductive system development	4	28	2044	19991	1.4	0.32	Q41188 Q9FFH1 Q9SMM5 Q9ZVD5	GO_BP
Cluster1	GO:0009628	response to abiotic stimulus	7	28	4138	19991	1.21	0.356	P10795 Q38861 Q41188 Q43125 Q84JR9 Q9FPR3 Q9LF98	GO_BP
Cluster1	GO:0009737	response to abscisic acid	4	28	1182	19991	2.42	0.0805	F4JKH6 Q41188 Q944G9 Q9FXI5	GO_BP
Cluster1	GO:0009646	response to absence of light	1	28	132	19991	5.41	0.169	Q43125	GO_BP
Cluster1	GO:0001101	response to acid chemical	7	28	2510	19991	1.99	0.0535	F4JKH6 Q41188 Q43125 Q944G9 Q9FPR3 Q9FXI5 Q9ZT82	GO_BP
Cluster1	GO:0097305	response to alcohol	4	28	1202	19991	2.38	0.0845	F4JKH6 Q41188 Q944G9 Q9FXI5	GO_BP
Cluster1	GO:0046677	response to antibiotic	2	28	748	19991	1.91	0.282	Q67XD9 Q9ZT82	GO_BP
Cluster1	GO:0009733	response to auxin	1	28	626	19991	1.14	0.59	Q84JR9	GO_BP
Cluster1	GO:0009617	response to bacterium	3	28	1225	19991	1.75	0.244	Q9FPR3 Q9ZT82 Q9ZVD5	GO_BP
Cluster1	GO:0009607	response to biotic stimulus	4	28	2323	19991	1.23	0.413	Q96290 Q9FPR3 Q9ZT82 Q9ZVD5	GO_BP
Cluster1	GO:0009637	response to blue light	2	28	184	19991	7.76	0.0272	P10795 Q43125	GO_BP
Cluster1	GO:0009741	response to brassinosteroid	1	28	213	19991	3.35	0.259	Q84JR9	GO_BP
Cluster1	GO:0046686	response to cadmium ion	2	28	769	19991	1.86	0.293	Q944G9 Q9LF98	GO_BP
Cluster1	GO:0009743	response to carbohydrate	1	28	321	19991	2.22	0.365	Q9FPR3	GO_BP
Cluster1	GO:0042221	response to chemical	11	28	5505	19991	1.43	0.121	F4JKH6 Q41188 Q43125 Q67XD9 Q84JR9 Q944G9 Q9FPR3 Q9FXI5 Q9LF98 Q9ZT82 Q9ZVD5	GO_BP
Cluster1	GO:0009409	response to cold	2	28	851	19991	1.68	0.336	P10795 Q41188	GO_BP
Cluster1	GO:0009735	response to cytokinin	1	28	510	19991	1.4	0.515	Q9LF98	GO_BP
Cluster1	GO:0036293	response to decreased oxygen levels	1	28	235	19991	3.04	0.282	Q9FPR3	GO_BP
Cluster1	GO:0009269	response to desiccation	1	28	35	19991	20.4	0.0479	Q41188	GO_BP
Cluster1	GO:0034285	response to disaccharide	1	28	169	19991	4.22	0.212	Q9FPR3	GO_BP
Cluster1	GO:0043331	response to dsRNA	1	28	106	19991	6.74	0.138	Q9ZVD5	GO_BP
Cluster1	GO:0009719	response to endogenous stimulus	9	28	3219	19991	2	0.0271	F4JKH6 Q41188 Q43125 Q84JR9 Q944G9 Q9FPR3 Q9FXI5 Q9LF98 Q9ZT82	GO_BP
Cluster1	GO:0009723	response to ethylene	1	28	429	19991	1.66	0.455	Q9FPR3	GO_BP
Cluster1	GO:0043207	response to external biotic stimulus	4	28	2315	19991	1.23	0.41	Q96290 Q9FPR3 Q9ZT82 Q9ZVD5	GO_BP
Cluster1	GO:0009605	response to external stimulus	5	28	3120	19991	1.14	0.449	Q43125 Q96290 Q9FPR3 Q9ZT82 Q9ZVD5	GO_BP
Cluster1	GO:0010218	response to far red light	2	28	112	19991	12.75	0.0107	P10795 Q43125	GO_BP
Cluster1	GO:0009750	response to fructose	1	28	79	19991	9.04	0.105	Q9FPR3	GO_BP
Cluster1	GO:0009620	response to fungus	2	28	903	19991	1.58	0.363	Q9FPR3 Q9ZT82	GO_BP
Cluster1	GO:0009746	response to hexose	1	28	141	19991	5.06	0.18	Q9FPR3	GO_BP
Cluster1	GO:0009644	response to high light intensity	1	28	168	19991	4.25	0.211	Q43125	GO_BP
Cluster1	GO:0009725	response to hormone	9	28	3133	19991	2.05	0.023	F4JKH6 Q41188 Q43125 Q84JR9 Q944G9 Q9FPR3 Q9FXI5 Q9LF98 Q9ZT82	GO_BP
Cluster1	GO:0042542	response to hydrogen peroxide	1	28	174	19991	4.1	0.217	Q67XD9	GO_BP
Cluster1	GO:0001666	response to hypoxia	1	28	216	19991	3.31	0.262	Q9FPR3	GO_BP
Cluster1	GO:0010039	response to iron ion	1	28	135	19991	5.29	0.173	Q9FPR3	GO_BP
Cluster1	GO:0080167	response to karrikin	1	28	310	19991	2.3	0.355	Q9LF98	GO_BP
Cluster1	GO:0009642	response to light intensity	1	28	356	19991	2.01	0.396	Q43125	GO_BP
Cluster1	GO:0009416	response to light stimulus	3	28	1418	19991	1.51	0.319	P10795 Q38861 Q43125	GO_BP
Cluster1	GO:0033993	response to lipid	6	28	1569	19991	2.73	0.0195	F4JKH6 Q41188 Q43125 Q84JR9 Q944G9 Q9FXI5	GO_BP
Cluster1	GO:0009645	response to low light intensity stimulus	1	28	33	19991	21.64	0.0452	Q43125	GO_BP
Cluster1	GO:0071000	response to magnetism	1	28	1	19991	713.96	0.0014	Q43125	GO_BP
Cluster1	GO:0010038	response to metal ion	3	28	1110	19991	1.93	0.202	Q944G9 Q9FPR3 Q9LF98	GO_BP
Cluster1	GO:0034284	response to monosaccharide	1	28	151	19991	4.73	0.191	Q9FPR3	GO_BP
Cluster1	GO:0009624	response to nematode	1	28	194	19991	3.68	0.239	Q96290	GO_BP
Cluster1	GO:1901698	response to nitrogen compound	1	28	851	19991	0.84	0.704	Q9ZVD5	GO_BP
Cluster1	GO:0007584	response to nutrient	1	28	127	19991	5.62	0.164	Q43125	GO_BP
Cluster1	GO:0031667	response to nutrient levels	1	28	497	19991	1.44	0.506	Q43125	GO_BP
Cluster1	GO:0002239	response to oomycetes	1	28	230	19991	3.1	0.277	Q9FPR3	GO_BP
Cluster1	GO:0014070	response to organic cyclic compound	4	28	965	19991	2.96	0.0439	Q43125 Q84JR9 Q9ZT82 Q9ZVD5	GO_BP
Cluster1	GO:0006970	response to osmotic stress	2	28	1456	19991	0.98	0.615	Q84JR9 Q9LF98	GO_BP
Cluster1	GO:0051707	response to other organism	4	28	2312	19991	1.24	0.409	Q96290 Q9FPR3 Q9ZT82 Q9ZVD5	GO_BP
Cluster1	GO:0006979	response to oxidative stress	3	28	827	19991	2.59	0.108	F4HRJ4 Q43125 Q67XD9	GO_BP
Cluster1	GO:0070482	response to oxygen levels	1	28	238	19991	3	0.285	Q9FPR3	GO_BP
Cluster1	GO:1901700	response to oxygen-containing compound	9	28	3344	19991	1.92	0.0339	F4JKH6 Q41188 Q43125 Q67XD9 Q84JR9 Q944G9 Q9FPR3 Q9FXI5 Q9ZT82	GO_BP
Cluster1	GO:0009314	response to radiation	3	28	1506	19991	1.42	0.354	P10795 Q38861 Q43125	GO_BP
Cluster1	GO:0000302	response to reactive oxygen species	2	28	366	19991	3.9	0.0925	Q43125 Q67XD9	GO_BP
Cluster1	GO:0010114	response to red light	2	28	167	19991	8.55	0.0227	P10795 Q43125	GO_BP
Cluster1	GO:0009639	response to red or far red light	2	28	351	19991	4.07	0.0862	P10795 Q43125	GO_BP
Cluster1	GO:0009751	response to salicylic acid	1	28	514	19991	1.39	0.518	Q9ZT82	GO_BP
Cluster1	GO:0009651	response to salt stress	1	28	1297	19991	0.55	0.847	Q9LF98	GO_BP
Cluster1	GO:0000304	response to singlet oxygen	1	28	21	19991	34	0.029	Q43125	GO_BP
Cluster1	GO:0048545	response to steroid hormone	1	28	136	19991	5.25	0.174	Q84JR9	GO_BP
Cluster1	GO:0050896	response to stimulus	15	28	9576	19991	1.12	0.34	F4HRJ4 F4JKH6 P10795 Q38861 Q41188 Q43125 Q67XD9 Q84JR9 Q944G9 Q96290 Q9FPR3 Q9FXI5 Q9LF98 Q9ZT82 Q9ZVD5	GO_BP
Cluster1	GO:0006950	response to stress	10	28	5755	19991	1.24	0.268	F4HRJ4 P10795 Q41188 Q43125 Q67XD9 Q84JR9 Q9FPR3 Q9LF98 Q9ZT82 Q9ZVD5	GO_BP
Cluster1	GO:1902347	response to strigolactone	1	28	10	19991	71.4	0.0139	Q43125	GO_BP
Cluster1	GO:0009744	response to sucrose	1	28	168	19991	4.25	0.211	Q9FPR3	GO_BP
Cluster1	GO:0009266	response to temperature stimulus	2	28	1146	19991	1.25	0.483	P10795 Q41188	GO_BP
Cluster1	GO:0009636	response to toxic substance	1	28	513	19991	1.39	0.517	Q67XD9	GO_BP
Cluster1	GO:0009411	response to UV	1	28	290	19991	2.46	0.336	Q38861	GO_BP
Cluster1	GO:0010224	response to UV-B	1	28	172	19991	4.15	0.215	Q38861	GO_BP
Cluster1	GO:0009615	response to virus	1	28	253	19991	2.82	0.3	Q9ZVD5	GO_BP
Cluster1	GO:0009415	response to water	3	28	795	19991	2.69	0.0985	Q41188 Q43125 Q9FPR3	GO_BP
Cluster1	GO:0009414	response to water deprivation	3	28	780	19991	2.75	0.0943	Q41188 Q43125 Q9FPR3	GO_BP
Cluster1	GO:0048511	rhythmic process	1	28	219	19991	3.26	0.266	Q43125	GO_BP
Cluster1	GO:0009185	ribonucleoside diphosphate metabolic process	2	28	69	19991	20.69	0.00419	Q944G9 Q9LF98	GO_BP
Cluster1	GO:0009156	ribonucleoside monophosphate biosynthetic process	2	28	114	19991	12.53	0.0111	Q944G9 Q9LF98	GO_BP
Cluster1	GO:0009161	ribonucleoside monophosphate metabolic process	2	28	170	19991	8.4	0.0235	Q944G9 Q9LF98	GO_BP
Cluster1	GO:0009201	ribonucleoside triphosphate biosynthetic process	2	28	86	19991	16.6	0.00643	Q944G9 Q9LF98	GO_BP
Cluster1	GO:0009199	ribonucleoside triphosphate metabolic process	2	28	141	19991	10.13	0.0166	Q944G9 Q9LF98	GO_BP
Cluster1	GO:0009260	ribonucleotide biosynthetic process	2	28	201	19991	7.1	0.032	Q944G9 Q9LF98	GO_BP
Cluster1	GO:0009259	ribonucleotide metabolic process	2	28	297	19991	4.81	0.0646	Q944G9 Q9LF98	GO_BP
Cluster1	GO:0046390	ribose phosphate biosynthetic process	2	28	201	19991	7.1	0.032	Q944G9 Q9LF98	GO_BP
Cluster1	GO:0019693	ribose phosphate metabolic process	2	28	318	19991	4.49	0.0727	Q944G9 Q9LF98	GO_BP
Cluster1	GO:0110102	ribulose bisphosphate carboxylase complex assembly	1	28	13	19991	54.92	0.0181	P10795	GO_BP
Cluster1	GO:0032774	RNA biosynthetic process	1	28	388	19991	1.84	0.423	Q9FFH1	GO_BP
Cluster1	GO:0016070	RNA metabolic process	4	28	2248	19991	1.27	0.388	Q9FFH1 Q9FNM7 Q9S7I0 Q9ZVD5	GO_BP
Cluster1	GO:0009451	RNA modification	1	28	785	19991	0.91	0.675	Q9S7I0	GO_BP
Cluster1	GO:0006396	RNA processing	2	28	1034	19991	1.38	0.429	Q9S7I0 Q9ZVD5	GO_BP
Cluster1	GO:0010501	RNA secondary structure unwinding	1	28	104	19991	6.87	0.136	Q9FNM7	GO_BP
Cluster1	GO:0048364	root development	1	28	1022	19991	0.7	0.77	Q67XD9	GO_BP
Cluster1	GO:0010015	root morphogenesis	1	28	523	19991	1.37	0.524	Q67XD9	GO_BP
Cluster1	GO:0022622	root system development	1	28	1025	19991	0.7	0.771	Q67XD9	GO_BP
Cluster1	GO:0009863	salicylic acid mediated signaling pathway	1	28	93	19991	7.68	0.122	Q9ZT82	GO_BP
Cluster1	GO:0046903	secretion	2	28	168	19991	8.5	0.023	Q8S3U9 Q9FN91	GO_BP
Cluster1	GO:0032940	secretion by cell	2	28	158	19991	9.04	0.0205	Q8S3U9 Q9FN91	GO_BP
Cluster1	GO:0048316	seed development	2	28	1174	19991	1.22	0.496	Q41188 Q9SMM5	GO_BP
Cluster1	GO:0010431	seed maturation	1	28	102	19991	7	0.134	Q9SMM5	GO_BP
Cluster1	GO:0019953	sexual reproduction	1	28	373	19991	1.91	0.41	Q9ZVD5	GO_BP
Cluster1	GO:0034293	sexual sporulation	1	28	92	19991	7.76	0.121	Q9ZVD5	GO_BP
Cluster1	GO:0048367	shoot system development	3	28	1264	19991	1.69	0.259	Q41188 Q9ZT82 Q9ZVD5	GO_BP
Cluster1	GO:0010016	shoot system morphogenesis	1	28	307	19991	2.33	0.352	Q9ZT82	GO_BP
Cluster1	GO:0023061	signal release	1	28	8	19991	89.25	0.0112	Q9FN91	GO_BP
Cluster1	GO:0099643	signal release from synapse	1	28	8	19991	89.25	0.0112	Q9FN91	GO_BP
Cluster1	GO:0007165	signal transduction	6	28	2392	19991	1.79	0.11	F4HRJ4 Q43125 Q84JR9 Q9FPR3 Q9LF98 Q9ZT82	GO_BP
Cluster1	GO:0023052	signaling	7	28	2442	19991	2.05	0.0471	F4HRJ4 Q43125 Q84JR9 Q9FN91 Q9FPR3 Q9LF98 Q9ZT82	GO_BP
Cluster1	GO:0010343	singlet oxygen-mediated programmed cell death	1	28	3	19991	237.99	0.0042	Q43125	GO_BP
Cluster1	GO:0030422	siRNA processing	1	28	63	19991	11.33	0.0846	Q9ZVD5	GO_BP
Cluster1	GO:0044283	small molecule biosynthetic process	3	28	876	19991	2.45	0.122	Q944G9 Q9FPR3 Q9LF98	GO_BP
Cluster1	GO:0044281	small molecule metabolic process	5	28	2130	19991	1.68	0.172	Q43125 Q67XD9 Q944G9 Q9FPR3 Q9LF98	GO_BP
Cluster1	GO:0048533	sporocyte differentiation	1	28	4	19991	178.49	0.00559	Q9ZVD5	GO_BP
Cluster1	GO:0043934	sporulation	1	28	102	19991	7	0.134	Q9ZVD5	GO_BP
Cluster1	GO:0048443	stamen development	1	28	169	19991	4.22	0.212	Q41188	GO_BP
Cluster1	GO:0019252	starch biosynthetic process	1	28	27	19991	26.44	0.0372	Q0WVX5	GO_BP
Cluster1	GO:0005982	starch metabolic process	1	28	72	19991	9.92	0.0962	Q0WVX5	GO_BP
Cluster1	GO:0043401	steroid hormone receptor signaling pathway	1	28	133	19991	5.37	0.171	Q84JR9	GO_BP
Cluster1	GO:0010118	stomatal movement	1	28	165	19991	4.33	0.207	Q43125	GO_BP
Cluster1	GO:0031098	stress-activated protein kinase signaling cascade	1	28	98	19991	7.29	0.129	F4HRJ4	GO_BP
Cluster1	GO:0005987	sucrose catabolic process	1	28	20	19991	35.7	0.0277	Q67XD9	GO_BP
Cluster1	GO:0005985	sucrose metabolic process	1	28	39	19991	18.31	0.0532	Q67XD9	GO_BP
Cluster1	GO:0015770	sucrose transport	1	28	30	19991	23.8	0.0412	Q9SMM5	GO_BP
Cluster1	GO:0010182	sugar mediated signaling pathway	1	28	125	19991	5.71	0.161	Q9FPR3	GO_BP
Cluster1	GO:0044003	symbiont-mediated perturbation of host process	1	28	76	19991	9.39	0.101	Q9ZVD5	GO_BP
Cluster1	GO:0099536	synaptic signaling	1	28	11	19991	64.91	0.0153	Q9FN91	GO_BP
Cluster1	GO:0099504	synaptic vesicle cycle	1	28	11	19991	64.91	0.0153	Q9FN91	GO_BP
Cluster1	GO:0016081	synaptic vesicle docking	1	28	8	19991	89.25	0.0112	Q9FN91	GO_BP
Cluster1	GO:0016079	synaptic vesicle exocytosis	1	28	8	19991	89.25	0.0112	Q9FN91	GO_BP
Cluster1	GO:0097479	synaptic vesicle localization	1	28	9	19991	79.33	0.0125	Q9FN91	GO_BP
Cluster1	GO:0016080	synaptic vesicle targeting	1	28	7	19991	101.99	0.00976	Q9FN91	GO_BP
Cluster1	GO:0048489	synaptic vesicle transport	1	28	9	19991	79.33	0.0125	Q9FN91	GO_BP
Cluster1	GO:0048731	system development	7	28	3408	19991	1.47	0.188	Q41188 Q43125 Q67XD9 Q9FFH1 Q9SMM5 Q9ZT82 Q9ZVD5	GO_BP
Cluster1	GO:0016114	terpenoid biosynthetic process	1	28	197	19991	3.62	0.242	Q9FPR3	GO_BP
Cluster1	GO:0006721	terpenoid metabolic process	1	28	329	19991	2.17	0.372	Q9FPR3	GO_BP
Cluster1	GO:0009888	tissue development	1	28	1231	19991	0.58	0.831	Q43125	GO_BP
Cluster1	GO:0099537	trans-synaptic signaling	1	28	11	19991	64.91	0.0153	Q9FN91	GO_BP
Cluster1	GO:0006366	transcription by RNA polymerase II	1	28	249	19991	2.87	0.296	Q9FFH1	GO_BP
Cluster1	GO:0055085	transmembrane transport	3	28	1545	19991	1.39	0.369	F4IUW3 Q96290 Q9SMM5	GO_BP
Cluster1	GO:0006810	transport	6	28	3100	19991	1.38	0.26	F4IUW3 Q43125 Q8S3U9 Q96290 Q9FN91 Q9SMM5	GO_BP
Cluster1	GO:0006399	tRNA metabolic process	1	28	237	19991	3.01	0.284	Q9S7I0	GO_BP
Cluster1	GO:0006400	tRNA modification	1	28	83	19991	8.6	0.11	Q9S7I0	GO_BP
Cluster1	GO:0008033	tRNA processing	1	28	132	19991	5.41	0.169	Q9S7I0	GO_BP
Cluster1	GO:0002100	tRNA wobble adenosine to inosine editing	1	28	1	19991	713.96	0.0014	Q9S7I0	GO_BP
Cluster1	GO:0002097	tRNA wobble base modification	1	28	11	19991	64.91	0.0153	Q9S7I0	GO_BP
Cluster1	GO:0009606	tropism	1	28	228	19991	3.13	0.275	Q43125	GO_BP
Cluster1	GO:0035295	tube development	1	28	76	19991	9.39	0.101	Q9FFH1	GO_BP
Cluster1	GO:0035239	tube morphogenesis	1	28	61	19991	11.7	0.0821	Q9FFH1	GO_BP
Cluster1	GO:0006511	ubiquitin-dependent protein catabolic process	1	28	610	19991	1.17	0.58	Q9LNU4	GO_BP
Cluster1	GO:0007035	vacuolar acidification	1	28	22	19991	32.45	0.0304	F4IJ68	GO_BP
Cluster1	GO:0070072	vacuolar proton-transporting V-type ATPase complex assembly	1	28	9	19991	79.33	0.0125	F4IJ68	GO_BP
Cluster1	GO:0001944	vasculature development	1	28	18	19991	39.66	0.0249	Q9FFH1	GO_BP
Cluster1	GO:0010228	vegetative to reproductive phase transition of meristem	2	28	314	19991	4.55	0.0711	Q41188 Q9FFH1	GO_BP
Cluster1	GO:0048278	vesicle docking	2	28	69	19991	20.69	0.00419	Q8S3U9 Q9FN91	GO_BP
Cluster1	GO:0006904	vesicle docking involved in exocytosis	2	28	24	19991	59.5	0.000512	Q8S3U9 Q9FN91	GO_BP
Cluster1	GO:0051648	vesicle localization	1	28	26	19991	27.46	0.0358	Q9FN91	GO_BP
Cluster1	GO:0006903	vesicle targeting	1	28	17	19991	42	0.0236	Q9FN91	GO_BP
Cluster1	GO:0016192	vesicle-mediated transport	2	28	638	19991	2.24	0.224	Q8S3U9 Q9FN91	GO_BP
Cluster1	GO:0099003	vesicle-mediated transport in synapse	1	28	12	19991	59.5	0.0167	Q9FN91	GO_BP
Cluster1	GO:0016032	viral process	1	28	97	19991	7.36	0.127	Q9ZVD5	GO_BP
Cluster1	GO:0010051	xylem and phloem pattern formation	1	28	98	19991	7.29	0.129	Q84JR9	GO_BP
Cluster1	GO:0009969	xyloglucan biosynthetic process	1	28	25	19991	28.56	0.0345	F4K6F1	GO_BP
Cluster1	GO:0010411	xyloglucan metabolic process	1	28	43	19991	16.6	0.0585	F4K6F1	GO_BP
Cluster2	GO:0009738	abscisic acid-activated signaling pathway	4	157	273	19991	1.87	0.168	Q06738 Q42479 Q9FIM9 Q9ZSA4	GO_BP
Cluster2	GO:0009838	abscission	1	157	48	19991	2.65	0.315	O80397	GO_BP
Cluster2	GO:0010541	acropetal auxin transport	1	157	6	19991	21.22	0.0462	Q9FDX9	GO_BP
Cluster2	GO:0030036	actin cytoskeleton organization	1	157	160	19991	0.8	0.718	Q9C9Q4	GO_BP
Cluster2	GO:0007015	actin filament organization	1	157	128	19991	0.99	0.637	Q9C9Q4	GO_BP
Cluster2	GO:0030048	actin filament-based movement	1	157	69	19991	1.85	0.42	Q9LX99	GO_BP
Cluster2	GO:0030029	actin filament-based process	2	157	226	19991	1.13	0.532	Q9C9Q4 Q9LX99	GO_BP
Cluster2	GO:0099515	actin filament-based transport	1	157	9	19991	14.15	0.0685	Q9LX99	GO_BP
Cluster2	GO:0002253	activation of immune response	5	157	148	19991	4.3	0.0063	A8R7E6 Q39026 Q8GYN5 Q8LGD5 Q9FFV8	GO_BP
Cluster2	GO:0002218	activation of innate immune response	4	157	138	19991	3.69	0.0236	A8R7E6 Q39026 Q8GYN5 Q8LGD5	GO_BP
Cluster2	GO:0032147	activation of protein kinase activity	1	157	117	19991	1.09	0.604	O80397	GO_BP
Cluster2	GO:0055090	acylglycerol homeostasis	1	157	5	19991	25.47	0.0387	O22975	GO_BP
Cluster2	GO:0009955	adaxial/abaxial pattern specification	1	157	55	19991	2.32	0.352	O04379	GO_BP
Cluster2	GO:0046031	ADP metabolic process	1	157	59	19991	2.16	0.372	Q9SJQ9	GO_BP
Cluster2	GO:0048830	adventitious root development	2	157	25	19991	10.19	0.0163	O04379 O65782	GO_BP
Cluster2	GO:0035973	aggrephagy	1	157	10	19991	12.73	0.0758	F4J8X6	GO_BP
Cluster2	GO:0015720	allantoin transport	1	157	15	19991	8.49	0.112	Q9ZQ89	GO_BP
Cluster2	GO:1901607	alpha-amino acid biosynthetic process	1	157	193	19991	0.66	0.783	O65782	GO_BP
Cluster2	GO:1901605	alpha-amino acid metabolic process	3	157	352	19991	1.09	0.524	O65782 Q42472 Q42521	GO_BP
Cluster2	GO:0043604	amide biosynthetic process	3	157	558	19991	0.68	0.818	O80439 Q9FFV8 Q9SAD7	GO_BP
Cluster2	GO:0043603	amide metabolic process	3	157	723	19991	0.53	0.926	O80439 Q9FFV8 Q9SAD7	GO_BP
Cluster2	GO:0042886	amide transport	10	157	722	19991	1.76	0.0588	O04023 O81283 Q8L748 Q8LBP4 Q8VYA5 Q9FYB7 Q9LPC5 Q9M651 Q9SYU4 Q9ZQ89	GO_BP
Cluster2	GO:0009309	amine biosynthetic process	1	157	63	19991	2.02	0.392	O65782	GO_BP
Cluster2	GO:0009308	amine metabolic process	1	157	142	19991	0.9	0.675	O65782	GO_BP
Cluster2	GO:0008652	amino acid biosynthetic process	1	157	215	19991	0.59	0.818	O65782	GO_BP
Cluster2	GO:0032973	amino acid export across plasma membrane	1	157	9	19991	14.15	0.0685	Q9ZUS1	GO_BP
Cluster2	GO:0043090	amino acid import	1	157	26	19991	4.9	0.185	Q9ZUS1	GO_BP
Cluster2	GO:0006520	amino acid metabolic process	4	157	500	19991	1.02	0.555	O65782 Q42472 Q42521 Q8L850	GO_BP
Cluster2	GO:0003333	amino acid transmembrane transport	1	157	120	19991	1.06	0.613	Q9ZUS1	GO_BP
Cluster2	GO:0006865	amino acid transport	1	157	123	19991	1.04	0.622	Q9ZUS1	GO_BP
Cluster2	GO:0048532	anatomical structure arrangement	2	157	131	19991	1.94	0.275	Q9LRZ0 Q9LTT8	GO_BP
Cluster2	GO:0048856	anatomical structure development	41	157	4974	19991	1.05	0.39	A0A1P8AWS5 F4HQ17 F4J9A0 O04379 O49545 O65655 O65782 O80397 O81016 O82345 P82280 Q06738 Q39026 Q52T38 Q56WK6 Q6XAT2 Q8VZ80 Q94BT0 Q94K80 Q96289 Q9C5S1 Q9FDX9 Q9FFV8 Q9FHH2 Q9FKE6 Q9FN93 Q9LNC4 Q9LPC5 Q9LRZ0 Q9LTT8 Q9LYB4 Q9M086 Q9M8Z7 Q9SE83 Q9SJT1 Q9SLG9 Q9SQY0 Q9SYU4 Q9T053 Q9ZT42 Q9ZVD0	GO_BP
Cluster2	GO:0048646	anatomical structure formation involved in morphogenesis	3	157	468	19991	0.82	0.715	Q8VZ80 Q94BT0 Q9C5S1	GO_BP
Cluster2	GO:0071695	anatomical structure maturation	1	157	351	19991	0.36	0.939	Q9SE83	GO_BP
Cluster2	GO:0009653	anatomical structure morphogenesis	12	157	1829	19991	0.84	0.783	O04379 Q52T38 Q56WK6 Q6XAT2 Q8VZ80 Q94BT0 Q9C5S1 Q9FKE6 Q9LRZ0 Q9LTT8 Q9SE83 Q9SLG9	GO_BP
Cluster2	GO:0048513	animal organ development	2	157	167	19991	1.52	0.378	O65655 Q9FFV8	GO_BP
Cluster2	GO:0098916	anterograde trans-synaptic signaling	1	157	11	19991	11.58	0.0831	Q9FN91	GO_BP
Cluster2	GO:0050851	antigen receptor-mediated signaling pathway	1	157	9	19991	14.15	0.0685	Q9FFV8	GO_BP
Cluster2	GO:0030263	apoptotic chromosome condensation	1	157	1	19991	127.33	0.00785	O65655	GO_BP
Cluster2	GO:0030262	apoptotic nuclear changes	1	157	1	19991	127.33	0.00785	O65655	GO_BP
Cluster2	GO:0006915	apoptotic process	1	157	58	19991	2.2	0.367	O65655	GO_BP
Cluster2	GO:0009073	aromatic amino acid family biosynthetic process	1	157	64	19991	1.99	0.397	O65782	GO_BP
Cluster2	GO:0009072	aromatic amino acid metabolic process	1	157	117	19991	1.09	0.604	O65782	GO_BP
Cluster2	GO:1901684	arsenate ion transmembrane transport	1	157	22	19991	5.79	0.159	Q96303	GO_BP
Cluster2	GO:0019954	asexual reproduction	1	157	2	19991	63.67	0.0156	F4J9A0	GO_BP
Cluster2	GO:0030436	asexual sporulation	1	157	2	19991	63.67	0.0156	F4J9A0	GO_BP
Cluster2	GO:0006754	ATP biosynthetic process	1	157	78	19991	1.63	0.46	Q9SJQ9	GO_BP
Cluster2	GO:0046034	ATP metabolic process	2	157	130	19991	1.96	0.272	Q94BV7 Q9SJQ9	GO_BP
Cluster2	GO:0042773	ATP synthesis coupled electron transport	1	157	41	19991	3.11	0.276	Q94BV7	GO_BP
Cluster2	GO:0001896	autolysis	1	157	1	19991	127.33	0.00785	F4J9A0	GO_BP
Cluster2	GO:0006914	autophagy	2	157	108	19991	2.36	0.208	F4J8X6 O82345	GO_BP
Cluster2	GO:0009851	auxin biosynthetic process	1	157	54	19991	2.36	0.347	O65782	GO_BP
Cluster2	GO:0009850	auxin metabolic process	2	157	93	19991	2.74	0.166	O04379 O65782	GO_BP
Cluster2	GO:0009926	auxin polar transport	1	157	118	19991	1.08	0.607	Q9FDX9	GO_BP
Cluster2	GO:0060918	auxin transport	1	157	144	19991	0.88	0.68	Q9FDX9	GO_BP
Cluster2	GO:0009734	auxin-activated signaling pathway	1	157	144	19991	0.88	0.68	Q9ZUS1	GO_BP
Cluster2	GO:0008366	axon ensheathment	1	157	9	19991	14.15	0.0685	Q9FFV8	GO_BP
Cluster2	GO:0010540	basipetal auxin transport	1	157	33	19991	3.86	0.229	Q9FDX9	GO_BP
Cluster2	GO:0042401	biogenic amine biosynthetic process	1	157	63	19991	2.02	0.392	O65782	GO_BP
Cluster2	GO:0006576	biogenic amine metabolic process	1	157	85	19991	1.5	0.489	O65782	GO_BP
Cluster2	GO:0051701	biological process involved in interaction with host	2	157	137	19991	1.86	0.292	O04379 O48814	GO_BP
Cluster2	GO:0044403	biological process involved in symbiotic interaction	3	157	180	19991	2.12	0.169	O04379 O48814 Q9SCK6	GO_BP
Cluster2	GO:0065007	biological regulation	87	157	9203	19991	1.2	0.0112	A0A1P8AWS5 A0A1P8BFD5 A8R7E6 B9DHT4 C6KIE6 F4HQ17 F4IQ10 F4J8X6 F4J9A0 F4KG14 O04379 O22764 O22975 O23593 O48814 O49545 O49839 O49840 O65655 O65782 O80397 O80450 O81283 O82256 O82345 O82645 P22953 P43292 P43298 P82280 Q06738 Q39026 Q42344 Q42479 Q5XPK0 Q6ICY4 Q70II3 Q7PC86 Q84WV0 Q8GXX7 Q8GYL3 Q8GYN5 Q8L748 Q8LBP4 Q8LEB6 Q8LGB4 Q8LGD5 Q8RXF1 Q8RXL7 Q8VYA5 Q93Z30 Q940A7 Q940T9 Q940X9 Q96289 Q9C5S1…	GO_BP
Cluster2	GO:0009058	biosynthetic process	18	157	3775	19991	0.61	0.996	B9DHT4 F4J9A0 O65782 O80439 Q39026 Q940A7 Q9FDX9 Q9FFQ4 Q9FFV8 Q9FMN2 Q9SAD7 Q9SJQ9 Q9SQY0 Q9SZT7 Q9T074 Q9ZQ89 Q9ZVI9 Q9ZVR7	GO_BP
Cluster2	GO:0070574	cadmium ion transmembrane transport	1	157	6	19991	21.22	0.0462	Q7PC86	GO_BP
Cluster2	GO:0015691	cadmium ion transport	1	157	24	19991	5.31	0.172	Q7PC86	GO_BP
Cluster2	GO:0017156	calcium-ion regulated exocytosis	1	157	9	19991	14.15	0.0685	Q9FN91	GO_BP
Cluster2	GO:0052543	callose deposition in cell wall	3	157	104	19991	3.67	0.0487	O65782 Q7PC86 Q9SZT7	GO_BP
Cluster2	GO:0052545	callose localization	3	157	120	19991	3.18	0.0687	O65782 Q7PC86 Q9SZT7	GO_BP
Cluster2	GO:0010120	camalexin biosynthetic process	1	157	33	19991	3.86	0.229	Q39026	GO_BP
Cluster2	GO:0052317	camalexin metabolic process	1	157	33	19991	3.86	0.229	Q39026	GO_BP
Cluster2	GO:0060070	canonical Wnt signaling pathway	1	157	6	19991	21.22	0.0462	Q9C9H8	GO_BP
Cluster2	GO:0016051	carbohydrate biosynthetic process	2	157	366	19991	0.7	0.785	Q9SJQ9 Q9T074	GO_BP
Cluster2	GO:0016052	carbohydrate catabolic process	1	157	192	19991	0.66	0.782	Q9SJQ9	GO_BP
Cluster2	GO:1901137	carbohydrate derivative biosynthetic process	5	157	603	19991	1.06	0.515	O65782 Q9FMN2 Q9SJQ9 Q9SZT7 Q9ZVR7	GO_BP
Cluster2	GO:1901136	carbohydrate derivative catabolic process	1	157	125	19991	1.02	0.628	Q7PC86	GO_BP
Cluster2	GO:1901135	carbohydrate derivative metabolic process	8	157	1093	19991	0.93	0.632	O65782 Q7PC86 Q94BV7 Q9FMN2 Q9MB58 Q9SJQ9 Q9SZT7 Q9ZVR7	GO_BP
Cluster2	GO:1901264	carbohydrate derivative transport	1	157	127	19991	1	0.634	Q8H184	GO_BP
Cluster2	GO:0005975	carbohydrate metabolic process	4	157	736	19991	0.69	0.834	Q8L850 Q9MB58 Q9SJQ9 Q9T074	GO_BP
Cluster2	GO:0034219	carbohydrate transmembrane transport	1	157	136	19991	0.94	0.659	Q8VZ80	GO_BP
Cluster2	GO:0008643	carbohydrate transport	1	157	160	19991	0.8	0.718	Q8VZ80	GO_BP
Cluster2	GO:0045990	carbon catabolite regulation of transcription	1	157	8	19991	15.92	0.0611	F4IQ10	GO_BP
Cluster2	GO:0061985	carbon catabolite repression	1	157	7	19991	18.19	0.0537	F4IQ10	GO_BP
Cluster2	GO:0045013	carbon catabolite repression of transcription	1	157	7	19991	18.19	0.0537	F4IQ10	GO_BP
Cluster2	GO:0046394	carboxylic acid biosynthetic process	2	157	667	19991	0.38	0.969	O65782 Q9SJQ9	GO_BP
Cluster2	GO:0046395	carboxylic acid catabolic process	1	157	202	19991	0.63	0.798	Q9SYU4	GO_BP
Cluster2	GO:0019752	carboxylic acid metabolic process	6	157	1249	19991	0.61	0.932	O65782 Q42472 Q42521 Q8L850 Q9SJQ9 Q9SYU4	GO_BP
Cluster2	GO:1905039	carboxylic acid transmembrane transport	1	157	212	19991	0.6	0.814	Q9ZUS1	GO_BP
Cluster2	GO:0046942	carboxylic acid transport	1	157	234	19991	0.54	0.844	Q9ZUS1	GO_BP
Cluster2	GO:0048440	carpel development	2	157	158	19991	1.61	0.353	Q39026 Q6XAT2	GO_BP
Cluster2	GO:0009056	catabolic process	14	157	1946	19991	0.92	0.675	F4J8X6 O82345 Q7PC86 Q8LGA5 Q8LPN7 Q8RXX9 Q940X9 Q9C509 Q9LTT8 Q9SHI7 Q9SJQ9 Q9SYU4 Q9ZT42 Q9ZW74	GO_BP
Cluster2	GO:0061984	catabolite repression	1	157	7	19991	18.19	0.0537	F4IQ10	GO_BP
Cluster2	GO:0007154	cell communication	39	157	2883	19991	1.72	0.000374	A0A1P8AWS5 A8R7E6 C6KIE6 F4HQ17 F4IQ10 F4KG14 O22764 O48814 O49839 O49840 O80397 O81283 P43292 P43298 Q06738 Q39026 Q42479 Q8GYN5 Q8LEB6 Q8LGA5 Q8LGB4 Q8LGD5 Q8RXX9 Q93Z30 Q940A7 Q940T9 Q9C7A2 Q9C9H8 Q9FFV8 Q9FIM9 Q9FN91 Q9FN93 Q9LPC5 Q9LTT8 Q9SJQ9 Q9T074 Q9ZSA4 Q9ZUS1 Q9ZVR7	GO_BP
Cluster2	GO:0007049	cell cycle	3	157	781	19991	0.49	0.948	Q8RWD5 Q9LX99 Q9M651	GO_BP
Cluster2	GO:0022402	cell cycle process	3	157	749	19991	0.51	0.937	Q8RWD5 Q9LX99 Q9M651	GO_BP
Cluster2	GO:0008219	cell death	4	157	336	19991	1.52	0.271	F4J9A0 O65655 O80397 Q8GYN5	GO_BP
Cluster2	GO:0048468	cell development	7	157	797	19991	1.12	0.436	F4J9A0 O04379 Q56WK6 Q9FFV8 Q9FKE6 Q9SE83 Q9SLG9	GO_BP
Cluster2	GO:0030154	cell differentiation	8	157	1428	19991	0.71	0.88	F4J9A0 O04379 O65655 Q56WK6 Q9FFV8 Q9FKE6 Q9SE83 Q9SLG9	GO_BP
Cluster2	GO:0051301	cell division	4	157	367	19991	1.39	0.326	Q39026 Q8RWD5 Q9LX99 Q9M651	GO_BP
Cluster2	GO:0016049	cell growth	5	157	715	19991	0.89	0.666	Q52T38 Q56WK6 Q8RWD5 Q8RXL7 Q9SLG9	GO_BP
Cluster2	GO:0048469	cell maturation	1	157	249	19991	0.51	0.861	Q9SE83	GO_BP
Cluster2	GO:0000902	cell morphogenesis	5	157	695	19991	0.92	0.641	Q52T38 Q56WK6 Q9FKE6 Q9SE83 Q9SLG9	GO_BP
Cluster2	GO:0002752	cell surface pattern recognition receptor signaling pathway	1	157	1	19991	127.33	0.00785	A8R7E6	GO_BP
Cluster2	GO:0007166	cell surface receptor signaling pathway	12	157	383	19991	3.99	5.18e-05	A8R7E6 F4HQ17 F4KG14 O22764 O48814 O49839 O49840 P43298 Q8LEB6 Q8LGB4 Q9C9H8 Q9FFV8	GO_BP
Cluster2	GO:0009932	cell tip growth	3	157	292	19991	1.31	0.403	Q52T38 Q56WK6 Q9SLG9	GO_BP
Cluster2	GO:0042546	cell wall biogenesis	1	157	315	19991	0.4	0.918	Q9SJQ1	GO_BP
Cluster2	GO:0042545	cell wall modification	4	157	189	19991	2.69	0.0621	O65782 Q7PC86 Q9SLG9 Q9SZT7	GO_BP
Cluster2	GO:0071555	cell wall organization	4	157	369	19991	1.38	0.33	O65782 Q7PC86 Q9SLG9 Q9SZT7	GO_BP
Cluster2	GO:0071554	cell wall organization or biogenesis	5	157	734	19991	0.87	0.688	O65782 Q7PC86 Q9SJQ1 Q9SLG9 Q9SZT7	GO_BP
Cluster2	GO:0052386	cell wall thickening	3	157	105	19991	3.64	0.0499	O65782 Q7PC86 Q9SZT7	GO_BP
Cluster2	GO:0007267	cell-cell signaling	2	157	96	19991	2.65	0.174	Q9C9H8 Q9FN91	GO_BP
Cluster2	GO:0032989	cellular anatomical entity morphogenesis	6	157	799	19991	0.96	0.602	Q52T38 Q56WK6 Q94BT0 Q9FKE6 Q9SE83 Q9SLG9	GO_BP
Cluster2	GO:0044249	cellular biosynthetic process	16	157	3333	19991	0.61	0.992	B9DHT4 F4J9A0 O65782 O80439 Q39026 Q940A7 Q9FDX9 Q9FFV8 Q9FMN2 Q9SAD7 Q9SJQ9 Q9SQY0 Q9SZT7 Q9ZQ89 Q9ZVI9 Q9ZVR7	GO_BP
Cluster2	GO:0044248	cellular catabolic process	14	157	1701	19991	1.05	0.468	F4J8X6 O82345 Q7PC86 Q8LGA5 Q8LPN7 Q8RXX9 Q940X9 Q9C509 Q9LTT8 Q9SHI7 Q9SJQ9 Q9SYU4 Q9ZT42 Q9ZW74	GO_BP
Cluster2	GO:0022607	cellular component assembly	10	157	1253	19991	1.02	0.526	Q8L748 Q8LBP4 Q8RXF1 Q8VYA5 Q940A7 Q94BT0 Q9FYB7 Q9LHP2 Q9LX99 Q9LXN4	GO_BP
Cluster2	GO:0010927	cellular component assembly involved in morphogenesis	1	157	113	19991	1.13	0.591	Q94BT0	GO_BP
Cluster2	GO:0044085	cellular component biogenesis	12	157	1801	19991	0.85	0.765	Q8L748 Q8L7S8 Q8LBP4 Q8RXF1 Q8VYA5 Q940A7 Q94BT0 Q9FYB7 Q9LHP2 Q9LX99 Q9LXN4 Q9SJQ1	GO_BP
Cluster2	GO:0022411	cellular component disassembly	2	157	119	19991	2.14	0.24	O65655 Q9LK22	GO_BP
Cluster2	GO:0016043	cellular component organization	32	157	4100	19991	0.99	0.548	A0A1P8BB88 A0A1P8BFD5 O65655 O65782 O80439 Q42344 Q52T38 Q56WK6 Q5XPK0 Q7PC86 Q8L748 Q8L7S8 Q8LBP4 Q8RXF1 Q8VYA5 Q940A7 Q94AV5 Q94BT0 Q9C9Q4 Q9FKE6 Q9FYB7 Q9LHP2 Q9LI74 Q9LK22 Q9LPC5 Q9LX99 Q9LXN4 Q9SE83 Q9SLG9 Q9SQY0 Q9SYU4 Q9SZT7	GO_BP
Cluster2	GO:0071840	cellular component organization or biogenesis	33	157	4526	19991	0.93	0.716	A0A1P8BB88 A0A1P8BFD5 O65655 O65782 O80439 Q42344 Q52T38 Q56WK6 Q5XPK0 Q7PC86 Q8L748 Q8L7S8 Q8LBP4 Q8RXF1 Q8VYA5 Q940A7 Q94AV5 Q94BT0 Q9C9Q4 Q9FKE6 Q9FYB7 Q9LHP2 Q9LI74 Q9LK22 Q9LPC5 Q9LX99 Q9LXN4 Q9SE83 Q9SJQ1 Q9SLG9 Q9SQY0 Q9SYU4 Q9SZT7	GO_BP
Cluster2	GO:1990748	cellular detoxification	1	157	185	19991	0.69	0.769	O48646	GO_BP
Cluster2	GO:0048869	cellular developmental process	10	157	1750	19991	0.73	0.89	F4J9A0 O04379 O65655 Q52T38 Q56WK6 Q94BT0 Q9FFV8 Q9FKE6 Q9SE83 Q9SLG9	GO_BP
Cluster2	GO:0044242	cellular lipid catabolic process	2	157	171	19991	1.49	0.389	Q9C509 Q9SYU4	GO_BP
Cluster2	GO:0044255	cellular lipid metabolic process	6	157	1015	19991	0.75	0.814	Q9C509 Q9FMN2 Q9SLG9 Q9SYU4 Q9T053 Q9ZVI9	GO_BP
Cluster2	GO:0051641	cellular localization	21	157	1254	19991	2.13	0.000828	F4KG14 O04023 O65782 O81283 Q7PC86 Q8L748 Q8LBP4 Q8VYA5 Q9C7A2 Q9C9H8 Q9C9Q4 Q9FN91 Q9FYB7 Q9LHP2 Q9LI74 Q9LPC5 Q9LX99 Q9M651 Q9SE83 Q9SYU4 Q9SZT7	GO_BP
Cluster2	GO:0070727	cellular macromolecule localization	14	157	870	19991	2.05	0.00874	F4KG14 O04023 O65782 O81283 Q7PC86 Q8L748 Q8LBP4 Q8VYA5 Q9C7A2 Q9FYB7 Q9LPC5 Q9M651 Q9SYU4 Q9SZT7	GO_BP
Cluster2	GO:0043094	cellular metabolic compound salvage	2	157	136	19991	1.87	0.289	Q9SYU4 Q9ZQ89	GO_BP
Cluster2	GO:0044237	cellular metabolic process	81	157	10086	19991	1.02	0.418	A0A1P8AWS5 A0A1P8BB88 A0A1P8BFD5 A8R7E6 B9DHT4 C0LGE0 F4HQ17 F4J8X6 F4J9A0 O04379 O22764 O48814 O49839 O49840 O65782 O80397 O80439 O82345 P43292 P43298 Q39026 Q42472 Q42479 Q42521 Q7PC86 Q84WV0 Q8GXX7 Q8GYL3 Q8GYN5 Q8H112 Q8L7S8 Q8L850 Q8LEB6 Q8LGA5 Q8LGB4 Q8LPN7 Q8RXF1 Q8RXX9 Q8VYA5 Q93Z30 Q93ZS6 Q940A7 Q940X9 Q94BV7 Q96289 Q9C509 Q9C5S1 Q9C9H8 Q9FDX9 Q9FFV8 Q9FIM9 Q9FMG4 Q9FMN2 Q9FN93 Q9FNM7 Q9…	GO_BP
Cluster2	GO:0098869	cellular oxidant detoxification	1	157	178	19991	0.72	0.756	O48646	GO_BP
Cluster2	GO:0009987	cellular process	118	157	14554	19991	1.03	0.285	A0A1P8AWS5 A0A1P8BB88 A0A1P8BFD5 A8R7E6 B9DHT4 C0LGE0 C6KIE6 F4HQ17 F4IQ10 F4J8X6 F4J9A0 F4KG14 O04379 O22764 O23593 O48646 O48814 O49839 O49840 O65655 O65782 O80397 O80439 O80739 O81283 O82345 P22953 P43292 P43298 Q06738 Q39026 Q42344 Q42472 Q42479 Q42521 Q52T38 Q56WK6 Q5XPK0 Q7PC86 Q84WV0 Q8GXX7 Q8GYL3 Q8GYN5 Q8H112 Q8L748 Q8L7S8 Q8L850 Q8LBP4 Q8LEB6 Q8LGA5 Q8LGB4 Q8LGD5 Q8LPN7 Q8RWD5 Q8RXF1 Q8…	GO_BP
Cluster2	GO:0045333	cellular respiration	1	157	122	19991	1.04	0.619	Q94BV7	GO_BP
Cluster2	GO:0071214	cellular response to abiotic stimulus	4	157	504	19991	1.01	0.561	F4HQ17 O23593 Q940T9 Q9C9Q4	GO_BP
Cluster2	GO:0071215	cellular response to abscisic acid stimulus	5	157	342	19991	1.86	0.133	F4HQ17 Q06738 Q42479 Q9FIM9 Q9ZSA4	GO_BP
Cluster2	GO:0071229	cellular response to acid chemical	8	157	867	19991	1.17	0.372	F4HQ17 Q06738 Q39026 Q42479 Q7PC86 Q940A7 Q9FIM9 Q9ZSA4	GO_BP
Cluster2	GO:0097306	cellular response to alcohol	5	157	342	19991	1.86	0.133	F4HQ17 Q06738 Q42479 Q9FIM9 Q9ZSA4	GO_BP
Cluster2	GO:0071365	cellular response to auxin stimulus	3	157	202	19991	1.89	0.212	Q7PC86 Q9LTT8 Q9ZUS1	GO_BP
Cluster2	GO:0071216	cellular response to biotic stimulus	1	157	39	19991	3.26	0.265	A8R7E6	GO_BP
Cluster2	GO:0071483	cellular response to blue light	1	157	43	19991	2.96	0.288	Q9C9Q4	GO_BP
Cluster2	GO:0070887	cellular response to chemical stimulus	18	157	2146	19991	1.07	0.421	A8R7E6 F4HQ17 F4IQ10 F4KG14 O48646 Q06738 Q39026 Q42479 Q7PC86 Q8RXL7 Q940A7 Q9FIM9 Q9LTT8 Q9SQY0 Q9SZT7 Q9ZSA4 Q9ZUS1 Q9ZVD0	GO_BP
Cluster2	GO:0071323	cellular response to chitin	1	157	12	19991	10.61	0.0903	A8R7E6	GO_BP
Cluster2	GO:0070417	cellular response to cold	1	157	83	19991	1.53	0.481	Q9SCK6	GO_BP
Cluster2	GO:0071345	cellular response to cytokine stimulus	1	157	44	19991	2.89	0.293	F4KG14	GO_BP
Cluster2	GO:0071368	cellular response to cytokinin stimulus	1	157	116	19991	1.1	0.6	Q940A7	GO_BP
Cluster2	GO:0036294	cellular response to decreased oxygen levels	1	157	75	19991	1.7	0.447	Q9SZT7	GO_BP
Cluster2	GO:0071359	cellular response to dsRNA	2	157	103	19991	2.47	0.194	Q9SQY0 Q9ZVD0	GO_BP
Cluster2	GO:0071495	cellular response to endogenous stimulus	12	157	1334	19991	1.15	0.356	A8R7E6 F4HQ17 Q06738 Q39026 Q42479 Q7PC86 Q8RXL7 Q940A7 Q9FIM9 Q9LTT8 Q9ZSA4 Q9ZUS1	GO_BP
Cluster2	GO:0104004	cellular response to environmental stimulus	4	157	504	19991	1.01	0.561	F4HQ17 O23593 Q940T9 Q9C9Q4	GO_BP
Cluster2	GO:0071369	cellular response to ethylene stimulus	1	157	160	19991	0.8	0.718	Q8RXL7	GO_BP
Cluster2	GO:0071496	cellular response to external stimulus	5	157	545	19991	1.17	0.427	F4HQ17 F4IQ10 Q8LGA5 Q8RXX9 Q9T074	GO_BP
Cluster2	GO:0032870	cellular response to hormone stimulus	11	157	1239	19991	1.13	0.382	F4HQ17 Q06738 Q39026 Q42479 Q7PC86 Q8RXL7 Q940A7 Q9FIM9 Q9LTT8 Q9ZSA4 Q9ZUS1	GO_BP
Cluster2	GO:0071456	cellular response to hypoxia	1	157	69	19991	1.85	0.42	Q9SZT7	GO_BP
Cluster2	GO:0071366	cellular response to indolebutyric acid stimulus	1	157	21	19991	6.06	0.153	Q7PC86	GO_BP
Cluster2	GO:0071347	cellular response to interleukin-1	1	157	6	19991	21.22	0.0462	F4KG14	GO_BP
Cluster2	GO:0071395	cellular response to jasmonic acid stimulus	2	157	169	19991	1.51	0.384	Q39026 Q940A7	GO_BP
Cluster2	GO:0071482	cellular response to light stimulus	2	157	226	19991	1.13	0.532	Q940T9 Q9C9Q4	GO_BP
Cluster2	GO:0071396	cellular response to lipid	5	157	585	19991	1.09	0.488	F4HQ17 Q06738 Q42479 Q9FIM9 Q9ZSA4	GO_BP
Cluster2	GO:0071219	cellular response to molecule of bacterial origin	1	157	20	19991	6.37	0.146	A8R7E6	GO_BP
Cluster2	GO:1901699	cellular response to nitrogen compound	4	157	318	19991	1.6	0.241	A8R7E6 Q7PC86 Q9SQY0 Q9ZVD0	GO_BP
Cluster2	GO:0043562	cellular response to nitrogen levels	2	157	75	19991	3.4	0.118	Q8LGA5 Q8RXX9	GO_BP
Cluster2	GO:0031670	cellular response to nutrient	1	157	45	19991	2.83	0.299	F4IQ10	GO_BP
Cluster2	GO:0031669	cellular response to nutrient levels	4	157	398	19991	1.28	0.381	F4IQ10 Q8LGA5 Q8RXX9 Q9T074	GO_BP
Cluster2	GO:0071407	cellular response to organic cyclic compound	3	157	432	19991	0.88	0.663	Q7PC86 Q9SQY0 Q9ZVD0	GO_BP
Cluster2	GO:0071470	cellular response to osmotic stress	1	157	157	19991	0.81	0.711	O23593	GO_BP
Cluster2	GO:0071453	cellular response to oxygen levels	1	157	75	19991	1.7	0.447	Q9SZT7	GO_BP
Cluster2	GO:1901701	cellular response to oxygen-containing compound	9	157	1248	19991	0.92	0.652	A8R7E6 F4HQ17 Q06738 Q39026 Q42479 Q7PC86 Q940A7 Q9FIM9 Q9ZSA4	GO_BP
Cluster2	GO:0016036	cellular response to phosphate starvation	1	157	124	19991	1.03	0.625	Q9T074	GO_BP
Cluster2	GO:0071478	cellular response to radiation	2	157	243	19991	1.05	0.571	Q940T9 Q9C9Q4	GO_BP
Cluster2	GO:0071491	cellular response to red light	1	157	39	19991	3.26	0.265	Q940T9	GO_BP
Cluster2	GO:0071489	cellular response to red or far red light	1	157	109	19991	1.17	0.578	Q940T9	GO_BP
Cluster2	GO:0071472	cellular response to salt stress	1	157	119	19991	1.07	0.61	O23593	GO_BP
Cluster2	GO:0009267	cellular response to starvation	1	157	325	19991	0.39	0.924	Q9T074	GO_BP
Cluster2	GO:0051716	cellular response to stimulus	51	157	4401	19991	1.48	0.00154	A0A1P8AWS5 A8R7E6 C6KIE6 F4HQ17 F4IQ10 F4KG14 O22764 O23593 O48646 O48814 O49839 O49840 O65782 O80397 O81283 P43292 P43298 Q06738 Q39026 Q42479 Q7PC86 Q8GYN5 Q8LEB6 Q8LGA5 Q8LGB4 Q8LGD5 Q8RXL7 Q8RXX9 Q93Z30 Q940A7 Q940T9 Q9C7A2 Q9C9H8 Q9C9Q4 Q9FFV8 Q9FIM9 Q9FN93 Q9LL84 Q9LPC5 Q9LTT8 Q9SCK6 Q9SHI7 Q9SJQ9 Q9SQY0 Q9SZT7 Q9T074 Q9ZSA4 Q9ZUS1 Q9ZVD0 Q9ZVR7 Q9ZW74	GO_BP
Cluster2	GO:0033554	cellular response to stress	13	157	1951	19991	0.85	0.772	F4HQ17 O23593 O65782 O80397 Q39026 Q7PC86 Q8GYN5 Q9LL84 Q9SCK6 Q9SHI7 Q9SZT7 Q9T074 Q9ZW74	GO_BP
Cluster2	GO:0097237	cellular response to toxic substance	1	157	237	19991	0.54	0.847	O48646	GO_BP
Cluster2	GO:0071356	cellular response to tumor necrosis factor	1	157	9	19991	14.15	0.0685	F4KG14	GO_BP
Cluster2	GO:0071357	cellular response to type I interferon	1	157	1	19991	127.33	0.00785	F4KG14	GO_BP
Cluster2	GO:0071346	cellular response to type II interferon	1	157	15	19991	8.49	0.112	F4KG14	GO_BP
Cluster2	GO:0098586	cellular response to virus	1	157	28	19991	4.55	0.198	O04379	GO_BP
Cluster2	GO:0042631	cellular response to water deprivation	1	157	118	19991	1.08	0.607	F4HQ17	GO_BP
Cluster2	GO:0071462	cellular response to water stimulus	1	157	122	19991	1.04	0.619	F4HQ17	GO_BP
Cluster2	GO:0007417	central nervous system development	1	157	41	19991	3.11	0.276	Q9FFV8	GO_BP
Cluster2	GO:0006182	cGMP biosynthetic process	1	157	35	19991	3.64	0.241	Q9ZVR7	GO_BP
Cluster2	GO:0046068	cGMP metabolic process	1	157	35	19991	3.64	0.241	Q9ZVR7	GO_BP
Cluster2	GO:0048878	chemical homeostasis	4	157	731	19991	0.7	0.83	O22975 Q6ICY4 Q84WV0 Q9ZUS1	GO_BP
Cluster2	GO:0007268	chemical synaptic transmission	1	157	11	19991	11.58	0.0831	Q9FN91	GO_BP
Cluster2	GO:0006935	chemotaxis	1	157	71	19991	1.79	0.429	Q39026	GO_BP
Cluster2	GO:1902476	chloride transmembrane transport	1	157	23	19991	5.54	0.166	Q96282	GO_BP
Cluster2	GO:0006821	chloride transport	1	157	30	19991	4.24	0.211	Q96282	GO_BP
Cluster2	GO:0009904	chloroplast accumulation movement	2	157	31	19991	8.21	0.0246	Q9C9Q4 Q9LX99	GO_BP
Cluster2	GO:0009903	chloroplast avoidance movement	2	157	36	19991	7.07	0.0324	Q9C9Q4 Q9LX99	GO_BP
Cluster2	GO:0019750	chloroplast localization	3	157	42	19991	9.1	0.00436	Q9C9Q4 Q9LI74 Q9LX99	GO_BP
Cluster2	GO:0009658	chloroplast organization	4	157	273	19991	1.87	0.168	Q8L7S8 Q9C9Q4 Q9LI74 Q9LX99	GO_BP
Cluster2	GO:0009902	chloroplast relocation	3	157	40	19991	9.55	0.00379	Q9C9Q4 Q9LI74 Q9LX99	GO_BP
Cluster2	GO:0006325	chromatin organization	5	157	559	19991	1.14	0.448	A0A1P8BFD5 Q42344 Q940A7 Q9LXN4 Q9SQY0	GO_BP
Cluster2	GO:0030261	chromosome condensation	1	157	13	19991	9.79	0.0974	O65655	GO_BP
Cluster2	GO:0051276	chromosome organization	8	157	913	19991	1.12	0.427	A0A1P8BB88 A0A1P8BFD5 O65655 Q42344 Q8L748 Q940A7 Q9LXN4 Q9SQY0	GO_BP
Cluster2	GO:0007059	chromosome segregation	1	157	212	19991	0.6	0.814	A0A1P8BB88	GO_BP
Cluster2	GO:0007623	circadian rhythm	2	157	219	19991	1.16	0.515	Q06738 Q9FHH2	GO_BP
Cluster2	GO:0072583	clathrin-dependent endocytosis	3	157	38	19991	10.05	0.00328	Q8LF20 Q9SE83 Q9SLG9	GO_BP
Cluster2	GO:0061794	conidium development	1	157	1	19991	127.33	0.00785	F4J9A0	GO_BP
Cluster2	GO:0048315	conidium formation	1	157	1	19991	127.33	0.00785	F4J9A0	GO_BP
Cluster2	GO:0042335	cuticle development	1	157	47	19991	2.71	0.31	O81016	GO_BP
Cluster2	GO:0009190	cyclic nucleotide biosynthetic process	1	157	35	19991	3.64	0.241	Q9ZVR7	GO_BP
Cluster2	GO:0009187	cyclic nucleotide metabolic process	1	157	37	19991	3.44	0.253	Q9ZVR7	GO_BP
Cluster2	GO:0052652	cyclic purine nucleotide metabolic process	1	157	35	19991	3.64	0.241	Q9ZVR7	GO_BP
Cluster2	GO:0019221	cytokine-mediated signaling pathway	1	157	18	19991	7.07	0.132	F4KG14	GO_BP
Cluster2	GO:0000910	cytokinesis	3	157	222	19991	1.72	0.254	Q8RWD5 Q9LX99 Q9M651	GO_BP
Cluster2	GO:0000911	cytokinesis by cell plate formation	3	157	112	19991	3.41	0.0583	Q8RWD5 Q9LX99 Q9M651	GO_BP
Cluster2	GO:0032506	cytokinetic process	3	157	123	19991	3.11	0.0729	Q8RWD5 Q9LX99 Q9M651	GO_BP
Cluster2	GO:0009736	cytokinin-activated signaling pathway	1	157	101	19991	1.26	0.55	Q940A7	GO_BP
Cluster2	GO:0007010	cytoskeleton organization	1	157	483	19991	0.26	0.979	Q9C9Q4	GO_BP
Cluster2	GO:0061640	cytoskeleton-dependent cytokinesis	3	157	216	19991	1.77	0.241	Q8RWD5 Q9LX99 Q9M651	GO_BP
Cluster2	GO:0030705	cytoskeleton-dependent intracellular transport	1	157	39	19991	3.26	0.265	Q9LX99	GO_BP
Cluster2	GO:0016482	cytosolic transport	1	157	77	19991	1.65	0.456	Q9LHP2	GO_BP
Cluster2	GO:0046323	D-glucose import	1	157	83	19991	1.53	0.481	Q8VZ80	GO_BP
Cluster2	GO:1904659	D-glucose transmembrane transport	1	157	87	19991	1.46	0.497	Q8VZ80	GO_BP
Cluster2	GO:0015752	D-ribose transmembrane transport	1	157	3	19991	42.44	0.0234	Q8VZ80	GO_BP
Cluster2	GO:0015753	D-xylose transmembrane transport	1	157	3	19991	42.44	0.0234	Q8VZ80	GO_BP
Cluster2	GO:0006952	defense response	27	157	1963	19991	1.75	0.0028	A0A1P8AWS5 A8R7E6 C6KIE6 F4KG14 O04379 O48814 O49621 O65782 O80397 O82345 P22953 Q39026 Q70II3 Q7PC86 Q8GYN5 Q8LGA5 Q8RXX9 Q9FDX9 Q9FN93 Q9SAH7 Q9SCK6 Q9SXB6 Q9SZT7 Q9T053 Q9T074 Q9XEE6 Q9ZVR7	GO_BP
Cluster2	GO:0052542	defense response by callose deposition	3	157	83	19991	4.6	0.0276	O65782 Q7PC86 Q9SZT7	GO_BP
Cluster2	GO:0052544	defense response by callose deposition in cell wall	3	157	79	19991	4.84	0.0243	O65782 Q7PC86 Q9SZT7	GO_BP
Cluster2	GO:0052482	defense response by cell wall thickening	3	157	79	19991	4.84	0.0243	O65782 Q7PC86 Q9SZT7	GO_BP
Cluster2	GO:0042742	defense response to bacterium	12	157	970	19991	1.58	0.0803	A8R7E6 C6KIE6 O65782 P22953 Q39026 Q7PC86 Q8GYN5 Q8LGA5 Q8RXX9 Q9SAH7 Q9SZT7 Q9T053	GO_BP
Cluster2	GO:0050832	defense response to fungus	12	157	656	19991	2.33	0.0057	A8R7E6 O48814 O82345 P22953 Q70II3 Q7PC86 Q9FDX9 Q9SAH7 Q9SXB6 Q9SZT7 Q9T074 Q9XEE6	GO_BP
Cluster2	GO:0002213	defense response to insect	1	157	56	19991	2.27	0.357	Q9SZT7	GO_BP
Cluster2	GO:0002229	defense response to oomycetes	2	157	140	19991	1.82	0.301	A0A1P8AWS5 Q9FN93	GO_BP
Cluster2	GO:0098542	defense response to other organism	24	157	1649	19991	1.85	0.00238	A0A1P8AWS5 A8R7E6 C6KIE6 O04379 O48814 O65782 O80397 O82345 P22953 Q39026 Q70II3 Q7PC86 Q8GYN5 Q8LGA5 Q8RXX9 Q9FDX9 Q9FN93 Q9SAH7 Q9SCK6 Q9SXB6 Q9SZT7 Q9T053 Q9T074 Q9XEE6	GO_BP
Cluster2	GO:0051607	defense response to virus	1	157	163	19991	0.78	0.725	O04379	GO_BP
Cluster2	GO:0070988	demethylation	1	157	77	19991	1.65	0.456	Q9SQY0	GO_BP
Cluster2	GO:0016311	dephosphorylation	2	157	372	19991	0.68	0.793	Q9C5S1 Q9LR65	GO_BP
Cluster2	GO:0009595	detection of biotic stimulus	1	157	17	19991	7.49	0.125	A8R7E6	GO_BP
Cluster2	GO:0009593	detection of chemical stimulus	1	157	54	19991	2.36	0.347	A8R7E6	GO_BP
Cluster2	GO:0098581	detection of external biotic stimulus	1	157	17	19991	7.49	0.125	A8R7E6	GO_BP
Cluster2	GO:0032490	detection of molecule of bacterial origin	1	157	1	19991	127.33	0.00785	A8R7E6	GO_BP
Cluster2	GO:0032491	detection of molecule of fungal origin	1	157	5	19991	25.47	0.0387	A8R7E6	GO_BP
Cluster2	GO:0032499	detection of peptidoglycan	1	157	1	19991	127.33	0.00785	A8R7E6	GO_BP
Cluster2	GO:0051606	detection of stimulus	1	157	135	19991	0.94	0.656	A8R7E6	GO_BP
Cluster2	GO:0098754	detoxification	1	157	282	19991	0.45	0.893	O48646	GO_BP
Cluster2	GO:0046545	development of primary female sexual characteristics	1	157	17	19991	7.49	0.125	Q9FFV8	GO_BP
Cluster2	GO:0045137	development of primary sexual characteristics	1	157	22	19991	5.79	0.159	Q9FFV8	GO_BP
Cluster2	GO:0048588	developmental cell growth	2	157	377	19991	0.68	0.799	Q56WK6 Q9SLG9	GO_BP
Cluster2	GO:0048589	developmental growth	6	157	728	19991	1.05	0.511	Q52T38 Q56WK6 Q8RXL7 Q96289 Q9LK22 Q9SLG9	GO_BP
Cluster2	GO:0060560	developmental growth involved in morphogenesis	3	157	625	19991	0.61	0.873	Q52T38 Q56WK6 Q9SLG9	GO_BP
Cluster2	GO:0021700	developmental maturation	1	157	393	19991	0.32	0.956	Q9SE83	GO_BP
Cluster2	GO:0032502	developmental process	43	157	5261	19991	1.04	0.41	A0A1P8AWS5 F4HQ17 F4J9A0 O04379 O49545 O65655 O65782 O80397 O81016 O82345 P82280 Q06738 Q39026 Q52T38 Q56WK6 Q6XAT2 Q8RXL7 Q8VZ80 Q94BT0 Q94K80 Q96289 Q9C5S1 Q9FDX9 Q9FFV8 Q9FHH2 Q9FKE6 Q9FN93 Q9LK22 Q9LNC4 Q9LPC5 Q9LRZ0 Q9LTT8 Q9LYB4 Q9M086 Q9M8Z7 Q9SE83 Q9SJT1 Q9SLG9 Q9SQY0 Q9SYU4 Q9T053 Q9ZT42 Q9ZVD0	GO_BP
Cluster2	GO:0003006	developmental process involved in reproduction	23	157	2496	19991	1.17	0.237	A0A1P8AWS5 F4HQ17 F4J9A0 O49545 O80397 O82345 P82280 Q39026 Q56WK6 Q6XAT2 Q96289 Q9FFV8 Q9FN93 Q9LRZ0 Q9LTT8 Q9LYB4 Q9M086 Q9M8Z7 Q9SJT1 Q9SLG9 Q9SQY0 Q9SYU4 Q9T053	GO_BP
Cluster2	GO:0043648	dicarboxylic acid metabolic process	2	157	102	19991	2.5	0.191	Q42472 Q42521	GO_BP
Cluster2	GO:0071103	DNA conformation change	3	157	202	19991	1.89	0.212	A0A1P8BB88 O65655 Q9LXN4	GO_BP
Cluster2	GO:0006974	DNA damage response	1	157	635	19991	0.2	0.994	Q9LL84	GO_BP
Cluster2	GO:0006266	DNA ligation	1	157	12	19991	10.61	0.0903	Q9LL84	GO_BP
Cluster2	GO:0051103	DNA ligation involved in DNA repair	1	157	11	19991	11.58	0.0831	Q9LL84	GO_BP
Cluster2	GO:0006259	DNA metabolic process	3	157	936	19991	0.41	0.98	A0A1P8BB88 B9DHT4 Q9LL84	GO_BP
Cluster2	GO:0006281	DNA repair	1	157	522	19991	0.24	0.985	Q9LL84	GO_BP
Cluster2	GO:0006260	DNA replication	1	157	209	19991	0.61	0.809	B9DHT4	GO_BP
Cluster2	GO:0006265	DNA topological change	1	157	16	19991	7.96	0.119	A0A1P8BB88	GO_BP
Cluster2	GO:0009294	DNA-mediated transformation	1	157	65	19991	1.96	0.401	Q9LNC4	GO_BP
Cluster2	GO:0006261	DNA-templated DNA replication	1	157	176	19991	0.72	0.752	B9DHT4	GO_BP
Cluster2	GO:0006351	DNA-templated transcription	2	157	369	19991	0.69	0.789	Q940A7 Q9SQY0	GO_BP
Cluster2	GO:0006352	DNA-templated transcription initiation	1	157	87	19991	1.46	0.497	Q940A7	GO_BP
Cluster2	GO:0006302	double-strand break repair	1	157	207	19991	0.62	0.806	Q9LL84	GO_BP
Cluster2	GO:0006303	double-strand break repair via nonhomologous end joining	1	157	31	19991	4.11	0.217	Q9LL84	GO_BP
Cluster2	GO:0022900	electron transport chain	2	157	128	19991	1.99	0.266	Q8H112 Q94BV7	GO_BP
Cluster2	GO:0009790	embryo development	11	157	887	19991	1.58	0.0905	A0A1P8AWS5 Q96289 Q9C5S1 Q9FN93 Q9LRZ0 Q9LTT8 Q9LYB4 Q9M086 Q9SJT1 Q9SYU4 Q9T053	GO_BP
Cluster2	GO:0009793	embryo development ending in seed dormancy	10	157	780	19991	1.63	0.0878	A0A1P8AWS5 Q96289 Q9FN93 Q9LRZ0 Q9LTT8 Q9LYB4 Q9M086 Q9SJT1 Q9SYU4 Q9T053	GO_BP
Cluster2	GO:0009553	embryo sac development	3	157	252	19991	1.52	0.318	Q6XAT2 Q9LPC5 Q9ZT42	GO_BP
Cluster2	GO:0048508	embryonic meristem development	2	157	57	19991	4.47	0.0739	Q9LRZ0 Q9LTT8	GO_BP
Cluster2	GO:0090421	embryonic meristem initiation	2	157	43	19991	5.92	0.0449	Q9LRZ0 Q9LTT8	GO_BP
Cluster2	GO:0048598	embryonic morphogenesis	1	157	95	19991	1.34	0.528	Q9C5S1	GO_BP
Cluster2	GO:0006897	endocytosis	5	157	135	19991	4.72	0.00429	Q8LF20 Q9C9H8 Q9C9Q4 Q9SE83 Q9SLG9	GO_BP
Cluster2	GO:0007492	endoderm development	1	157	5	19991	25.47	0.0387	Q9C5S1	GO_BP
Cluster2	GO:0001706	endoderm formation	1	157	5	19991	25.47	0.0387	Q9C5S1	GO_BP
Cluster2	GO:0010256	endomembrane system organization	1	157	154	19991	0.83	0.704	Q9LPC5	GO_BP
Cluster2	GO:0007032	endosome organization	1	157	23	19991	5.54	0.166	Q9LPC5	GO_BP
Cluster2	GO:0008333	endosome to lysosome transport	1	157	22	19991	5.79	0.159	Q9C9H8	GO_BP
Cluster2	GO:0009960	endosperm development	2	157	117	19991	2.18	0.234	A0A1P8AWS5 Q9FN93	GO_BP
Cluster2	GO:0015980	energy derivation by oxidation of organic compounds	1	157	175	19991	0.73	0.75	Q94BV7	GO_BP
Cluster2	GO:0007272	ensheathment of neurons	1	157	9	19991	14.15	0.0685	Q9FFV8	GO_BP
Cluster2	GO:0007167	enzyme-linked receptor protein signaling pathway	8	157	296	19991	3.44	0.0024	A8R7E6 O22764 O48814 O49839 O49840 P43298 Q8LEB6 Q8LGB4	GO_BP
Cluster2	GO:0040029	epigenetic regulation of gene expression	3	157	317	19991	1.21	0.455	O04379 Q9SQY0 Q9ZVD0	GO_BP
Cluster2	GO:0036503	ERAD pathway	2	157	88	19991	2.89	0.152	Q9SHI7 Q9ZW74	GO_BP
Cluster2	GO:0030218	erythrocyte differentiation	1	157	2	19991	63.67	0.0156	O65655	GO_BP
Cluster2	GO:0034101	erythrocyte homeostasis	1	157	2	19991	63.67	0.0156	O65655	GO_BP
Cluster2	GO:0051234	establishment of localization	33	157	3190	19991	1.32	0.0554	F4I2S4 O04023 O80739 O81016 O81283 Q2V4F9 Q6ICY4 Q7PC86 Q8H184 Q8L748 Q8LBP4 Q8LF20 Q8VYA5 Q8VZ80 Q93W28 Q94BT0 Q96282 Q96303 Q9C9H8 Q9C9Q4 Q9FDX9 Q9FN91 Q9FYB7 Q9LHP2 Q9LI74 Q9LPC5 Q9LX99 Q9M651 Q9SE83 Q9SLG9 Q9SYU4 Q9ZQ89 Q9ZUS1	GO_BP
Cluster2	GO:0051649	establishment of localization in cell	15	157	920	19991	2.08	0.00598	O04023 O81283 Q8L748 Q8LBP4 Q8VYA5 Q9C9H8 Q9C9Q4 Q9FN91 Q9FYB7 Q9LHP2 Q9LI74 Q9LX99 Q9M651 Q9SE83 Q9SYU4	GO_BP
Cluster2	GO:0051656	establishment of organelle localization	4	157	174	19991	2.93	0.0486	Q9C9Q4 Q9FN91 Q9LI74 Q9LX99	GO_BP
Cluster2	GO:0051667	establishment of plastid localization	3	157	40	19991	9.55	0.00379	Q9C9Q4 Q9LI74 Q9LX99	GO_BP
Cluster2	GO:0045184	establishment of protein localization	9	157	680	19991	1.69	0.0881	O04023 O81283 Q8L748 Q8LBP4 Q8VYA5 Q9FYB7 Q9LPC5 Q9M651 Q9SYU4	GO_BP
Cluster2	GO:0072596	establishment of protein localization to chloroplast	2	157	58	19991	4.39	0.0762	O81283 Q8LBP4	GO_BP
Cluster2	GO:0090150	establishment of protein localization to membrane	2	157	67	19991	3.8	0.0974	Q8LBP4 Q9LPC5	GO_BP
Cluster2	GO:0072594	establishment of protein localization to organelle	6	157	347	19991	2.2	0.0564	O04023 O81283 Q8L748 Q8LBP4 Q9M651 Q9SYU4	GO_BP
Cluster2	GO:0072663	establishment of protein localization to peroxisome	1	157	33	19991	3.86	0.229	Q9SYU4	GO_BP
Cluster2	GO:0061951	establishment of protein localization to plasma membrane	1	157	6	19991	21.22	0.0462	Q9LPC5	GO_BP
Cluster2	GO:0072666	establishment of protein localization to vacuole	1	157	68	19991	1.87	0.416	O04023	GO_BP
Cluster2	GO:0051236	establishment of RNA localization	3	157	132	19991	2.89	0.0858	Q8L748 Q8VYA5 Q9FYB7	GO_BP
Cluster2	GO:0097480	establishment of synaptic vesicle localization	1	157	9	19991	14.15	0.0685	Q9FN91	GO_BP
Cluster2	GO:0007164	establishment of tissue polarity	1	157	16	19991	7.96	0.119	Q9SLG9	GO_BP
Cluster2	GO:0051650	establishment of vesicle localization	1	157	26	19991	4.9	0.185	Q9FN91	GO_BP
Cluster2	GO:0097194	execution phase of apoptosis	1	157	1	19991	127.33	0.00785	O65655	GO_BP
Cluster2	GO:0140029	exocytic process	1	157	27	19991	4.72	0.192	Q9FN91	GO_BP
Cluster2	GO:0006887	exocytosis	2	157	134	19991	1.9	0.284	Q9FN91 Q9LPC5	GO_BP
Cluster2	GO:0140115	export across plasma membrane	1	157	12	19991	10.61	0.0903	Q9ZUS1	GO_BP
Cluster2	GO:0045229	external encapsulating structure organization	5	157	434	19991	1.47	0.256	O65782 Q7PC86 Q94BT0 Q9SLG9 Q9SZT7	GO_BP
Cluster2	GO:0085029	extracellular matrix assembly	1	157	73	19991	1.74	0.438	Q94BT0	GO_BP
Cluster2	GO:0030198	extracellular matrix organization	1	157	91	19991	1.4	0.513	Q94BT0	GO_BP
Cluster2	GO:0043062	extracellular structure organization	1	157	91	19991	1.4	0.513	Q94BT0	GO_BP
Cluster2	GO:0006635	fatty acid beta-oxidation	1	157	50	19991	2.55	0.326	Q9SYU4	GO_BP
Cluster2	GO:0009062	fatty acid catabolic process	1	157	57	19991	2.23	0.362	Q9SYU4	GO_BP
Cluster2	GO:0055089	fatty acid homeostasis	1	157	12	19991	10.61	0.0903	O22975	GO_BP
Cluster2	GO:0006631	fatty acid metabolic process	1	157	267	19991	0.48	0.88	Q9SYU4	GO_BP
Cluster2	GO:0019395	fatty acid oxidation	1	157	64	19991	1.99	0.397	Q9SYU4	GO_BP
Cluster2	GO:0008585	female gonad development	1	157	17	19991	7.49	0.125	Q9FFV8	GO_BP
Cluster2	GO:0046660	female sex differentiation	1	157	18	19991	7.07	0.132	Q9FFV8	GO_BP
Cluster2	GO:0051553	flavone biosynthetic process	1	157	63	19991	2.02	0.392	Q9FFQ4	GO_BP
Cluster2	GO:0051552	flavone metabolic process	1	157	99	19991	1.29	0.543	Q9FFQ4	GO_BP
Cluster2	GO:0009813	flavonoid biosynthetic process	1	157	137	19991	0.93	0.662	Q9FFQ4	GO_BP
Cluster2	GO:0009812	flavonoid metabolic process	1	157	224	19991	0.57	0.831	Q9FFQ4	GO_BP
Cluster2	GO:0051555	flavonol biosynthetic process	1	157	62	19991	2.05	0.387	Q9FFQ4	GO_BP
Cluster2	GO:0051554	flavonol metabolic process	1	157	90	19991	1.41	0.509	Q9FFQ4	GO_BP
Cluster2	GO:0010227	floral organ abscission	1	157	39	19991	3.26	0.265	O80397	GO_BP
Cluster2	GO:0048437	floral organ development	4	157	440	19991	1.16	0.455	O49545 O80397 Q39026 Q6XAT2	GO_BP
Cluster2	GO:0048438	floral whorl development	2	157	341	19991	0.75	0.751	Q39026 Q6XAT2	GO_BP
Cluster2	GO:0009908	flower development	5	157	630	19991	1.01	0.554	O49545 O80397 Q39026 Q6XAT2 Q9M086	GO_BP
Cluster2	GO:0001704	formation of primary germ layer	1	157	5	19991	25.47	0.0387	Q9C5S1	GO_BP
Cluster2	GO:0006003	fructose 2,6-bisphosphate metabolic process	1	157	1	19991	127.33	0.00785	Q9MB58	GO_BP
Cluster2	GO:0006002	fructose 6-phosphate metabolic process	1	157	5	19991	25.47	0.0387	Q9MB58	GO_BP
Cluster2	GO:0006000	fructose metabolic process	1	157	12	19991	10.61	0.0903	Q9MB58	GO_BP
Cluster2	GO:0010154	fruit development	11	157	1237	19991	1.13	0.38	A0A1P8AWS5 Q96289 Q9FN93 Q9LRZ0 Q9LTT8 Q9LYB4 Q9M086 Q9M8Z7 Q9SJT1 Q9SYU4 Q9T053	GO_BP
Cluster2	GO:0007186	G protein-coupled receptor signaling pathway	3	157	35	19991	10.91	0.00259	C6KIE6 O81283 Q9LTT8	GO_BP
Cluster2	GO:0019375	galactolipid biosynthetic process	1	157	10	19991	12.73	0.0758	Q9FMN2	GO_BP
Cluster2	GO:0019374	galactolipid metabolic process	1	157	17	19991	7.49	0.125	Q9FMN2	GO_BP
Cluster2	GO:0015757	galactose transmembrane transport	1	157	8	19991	15.92	0.0611	Q8VZ80	GO_BP
Cluster2	GO:0048229	gametophyte development	7	157	764	19991	1.17	0.394	O49545 Q39026 Q6XAT2 Q94BT0 Q9LPC5 Q9SQY0 Q9ZT42	GO_BP
Cluster2	GO:0007369	gastrulation	1	157	12	19991	10.61	0.0903	Q9C5S1	GO_BP
Cluster2	GO:0010467	gene expression	15	157	1877	19991	1.02	0.512	O80439 Q8L748 Q8L7S8 Q8RXF1 Q8VYA5 Q940A7 Q9FFV8 Q9FMG4 Q9FYB7 Q9LHP2 Q9LS51 Q9LY75 Q9SAD7 Q9SQY0 Q9ZVD0	GO_BP
Cluster2	GO:0006091	generation of precursor metabolites and energy	3	157	416	19991	0.92	0.638	Q8H112 Q94BV7 Q9SJQ9	GO_BP
Cluster2	GO:0021782	glial cell development	1	157	8	19991	15.92	0.0611	Q9FFV8	GO_BP
Cluster2	GO:0010001	glial cell differentiation	1	157	13	19991	9.79	0.0974	Q9FFV8	GO_BP
Cluster2	GO:0042063	gliogenesis	1	157	14	19991	9.1	0.105	Q9FFV8	GO_BP
Cluster2	GO:0006094	gluconeogenesis	2	157	28	19991	9.1	0.0203	Q9SJQ9 Q9T074	GO_BP
Cluster2	GO:0006006	glucose metabolic process	2	157	50	19991	5.09	0.0588	Q9SJQ9 Q9T074	GO_BP
Cluster2	GO:0019761	glucosinolate biosynthetic process	2	157	151	19991	1.69	0.333	O65782 Q9SZT7	GO_BP
Cluster2	GO:0019762	glucosinolate catabolic process	1	157	64	19991	1.99	0.397	Q7PC86	GO_BP
Cluster2	GO:0019760	glucosinolate metabolic process	3	157	304	19991	1.26	0.428	O65782 Q7PC86 Q9SZT7	GO_BP
Cluster2	GO:0006536	glutamate metabolic process	2	157	35	19991	7.28	0.0308	Q42472 Q42521	GO_BP
Cluster2	GO:0009064	glutamine family amino acid metabolic process	2	157	58	19991	4.39	0.0762	Q42472 Q42521	GO_BP
Cluster2	GO:0015793	glycerol transmembrane transport	1	157	4	19991	31.83	0.031	Q8VZ80	GO_BP
Cluster2	GO:0045017	glycerolipid biosynthetic process	1	157	137	19991	0.93	0.662	Q9ZVI9	GO_BP
Cluster2	GO:0046486	glycerolipid metabolic process	2	157	254	19991	1	0.595	Q9SLG9 Q9ZVI9	GO_BP
Cluster2	GO:0046474	glycerophospholipid biosynthetic process	1	157	85	19991	1.5	0.489	Q9ZVI9	GO_BP
Cluster2	GO:0006650	glycerophospholipid metabolic process	2	157	178	19991	1.43	0.409	Q9SLG9 Q9ZVI9	GO_BP
Cluster2	GO:0009247	glycolipid biosynthetic process	1	157	63	19991	2.02	0.392	Q9FMN2	GO_BP
Cluster2	GO:0006664	glycolipid metabolic process	1	157	77	19991	1.65	0.456	Q9FMN2	GO_BP
Cluster2	GO:0006096	glycolytic process	1	157	57	19991	2.23	0.362	Q9SJQ9	GO_BP
Cluster2	GO:1901659	glycosyl compound biosynthetic process	2	157	221	19991	1.15	0.52	O65782 Q9SZT7	GO_BP
Cluster2	GO:1901658	glycosyl compound catabolic process	1	157	94	19991	1.35	0.524	Q7PC86	GO_BP
Cluster2	GO:1901657	glycosyl compound metabolic process	3	157	490	19991	0.78	0.744	O65782 Q7PC86 Q9SZT7	GO_BP
Cluster2	GO:0043001	Golgi to plasma membrane protein transport	1	157	6	19991	21.22	0.0462	Q9LPC5	GO_BP
Cluster2	GO:0006893	Golgi to plasma membrane transport	1	157	15	19991	8.49	0.112	Q9LPC5	GO_BP
Cluster2	GO:0006896	Golgi to vacuole transport	1	157	26	19991	4.9	0.185	Q9SE83	GO_BP
Cluster2	GO:0048193	Golgi vesicle transport	2	157	204	19991	1.25	0.478	Q9LPC5 Q9SE83	GO_BP
Cluster2	GO:0008406	gonad development	1	157	22	19991	5.79	0.159	Q9FFV8	GO_BP
Cluster2	GO:0000373	Group II intron splicing	2	157	33	19991	7.72	0.0276	Q8L7S8 Q9LS51	GO_BP
Cluster2	GO:0040007	growth	7	157	859	19991	1.04	0.515	Q52T38 Q56WK6 Q8RWD5 Q8RXL7 Q96289 Q9LK22 Q9SLG9	GO_BP
Cluster2	GO:0048467	gynoecium development	2	157	185	19991	1.38	0.428	Q39026 Q6XAT2	GO_BP
Cluster2	GO:0010286	heat acclimation	1	157	99	19991	1.29	0.543	Q940X9	GO_BP
Cluster2	GO:0048534	hematopoietic or lymphoid organ development	1	157	22	19991	5.79	0.159	O65655	GO_BP
Cluster2	GO:0030097	hemopoiesis	1	157	18	19991	7.07	0.132	O65655	GO_BP
Cluster2	GO:0019319	hexose biosynthetic process	2	157	32	19991	7.96	0.0261	Q9SJQ9 Q9T074	GO_BP
Cluster2	GO:0019318	hexose metabolic process	3	157	92	19991	4.15	0.0359	Q9MB58 Q9SJQ9 Q9T074	GO_BP
Cluster2	GO:0008645	hexose transmembrane transport	1	157	87	19991	1.46	0.497	Q8VZ80	GO_BP
Cluster2	GO:0048872	homeostasis of number of cells	1	157	5	19991	25.47	0.0387	O65655	GO_BP
Cluster2	GO:0042592	homeostatic process	5	157	882	19991	0.72	0.827	O22975 O65655 Q6ICY4 Q84WV0 Q9ZUS1	GO_BP
Cluster2	GO:0009292	horizontal gene transfer	1	157	65	19991	1.96	0.401	Q9LNC4	GO_BP
Cluster2	GO:0042446	hormone biosynthetic process	1	157	292	19991	0.44	0.902	O65782	GO_BP
Cluster2	GO:0042445	hormone metabolic process	2	157	445	19991	0.57	0.868	O04379 O65782	GO_BP
Cluster2	GO:0009914	hormone transport	1	157	154	19991	0.83	0.704	Q9FDX9	GO_BP
Cluster2	GO:0009755	hormone-mediated signaling pathway	7	157	901	19991	0.99	0.566	Q06738 Q39026 Q42479 Q940A7 Q9FIM9 Q9ZSA4 Q9ZUS1	GO_BP
Cluster2	GO:0006972	hyperosmotic response	2	157	169	19991	1.51	0.384	Q06738 Q96289	GO_BP
Cluster2	GO:0042538	hyperosmotic salinity response	2	157	135	19991	1.89	0.287	Q06738 Q96289	GO_BP
Cluster2	GO:0002252	immune effector process	2	157	221	19991	1.15	0.52	O04379 Q39026	GO_BP
Cluster2	GO:0006955	immune response	20	157	855	19991	2.98	1.28e-05	A0A1P8AWS5 A8R7E6 F4KG14 O04379 O65782 O80397 O82345 Q39026 Q7PC86 Q8GYN5 Q8LGA5 Q8RXX9 Q9FDX9 Q9FN93 Q9SCK6 Q9SXB6 Q9SZT7 Q9T053 Q9T074 Q9ZVR7	GO_BP
Cluster2	GO:0002757	immune response-activating signaling pathway	2	157	36	19991	7.07	0.0324	A8R7E6 Q9FFV8	GO_BP
Cluster2	GO:0002764	immune response-regulating signaling pathway	2	157	42	19991	6.06	0.043	A8R7E6 Q9FFV8	GO_BP
Cluster2	GO:0002520	immune system development	1	157	31	19991	4.11	0.217	O65655	GO_BP
Cluster2	GO:0002376	immune system process	23	157	1035	19991	2.83	6.23e-06	A0A1P8AWS5 A8R7E6 F4KG14 O04379 O65655 O65782 O80397 O82345 Q39026 Q7PC86 Q8GYN5 Q8LGA5 Q8LGD5 Q8RXX9 Q9FDX9 Q9FFV8 Q9FN93 Q9SCK6 Q9SXB6 Q9SZT7 Q9T053 Q9T074 Q9ZVR7	GO_BP
Cluster2	GO:0098657	import into cell	5	157	171	19991	3.72	0.0114	Q8LF20 Q9C9H8 Q9C9Q4 Q9SE83 Q9SLG9	GO_BP
Cluster2	GO:0051170	import into nucleus	2	157	87	19991	2.93	0.149	Q8L748 Q9M651	GO_BP
Cluster2	GO:0046219	indolalkylamine biosynthetic process	1	157	42	19991	3.03	0.282	O65782	GO_BP
Cluster2	GO:0006586	indolalkylamine metabolic process	1	157	55	19991	2.32	0.352	O65782	GO_BP
Cluster2	GO:0009759	indole glucosinolate biosynthetic process	2	157	35	19991	7.28	0.0308	O65782 Q9SZT7	GO_BP
Cluster2	GO:0042344	indole glucosinolate catabolic process	1	157	23	19991	5.54	0.166	Q7PC86	GO_BP
Cluster2	GO:0042343	indole glucosinolate metabolic process	3	157	58	19991	6.59	0.0107	O65782 Q7PC86 Q9SZT7	GO_BP
Cluster2	GO:0009700	indole phytoalexin biosynthetic process	1	157	35	19991	3.64	0.241	Q39026	GO_BP
Cluster2	GO:0046217	indole phytoalexin metabolic process	1	157	35	19991	3.64	0.241	Q39026	GO_BP
Cluster2	GO:0042435	indole-containing compound biosynthetic process	3	157	133	19991	2.87	0.0873	O65782 Q39026 Q9SZT7	GO_BP
Cluster2	GO:0042436	indole-containing compound catabolic process	1	157	34	19991	3.75	0.235	Q7PC86	GO_BP
Cluster2	GO:0042430	indole-containing compound metabolic process	4	157	186	19991	2.74	0.0592	O65782 Q39026 Q7PC86 Q9SZT7	GO_BP
Cluster2	GO:0009684	indoleacetic acid biosynthetic process	1	157	37	19991	3.44	0.253	O65782	GO_BP
Cluster2	GO:0009683	indoleacetic acid metabolic process	1	157	39	19991	3.26	0.265	O65782	GO_BP
Cluster2	GO:0009682	induced systemic resistance	3	157	114	19991	3.35	0.0609	O65782 Q39026 Q9SZT7	GO_BP
Cluster2	GO:0012502	induction of programmed cell death	1	157	1	19991	127.33	0.00785	O82345	GO_BP
Cluster2	GO:0010229	inflorescence development	2	157	47	19991	5.42	0.0526	O80397 Q39026	GO_BP
Cluster2	GO:0045087	innate immune response	20	157	826	19991	3.08	7.71e-06	A0A1P8AWS5 A8R7E6 F4KG14 O04379 O65782 O80397 O82345 Q39026 Q7PC86 Q8GYN5 Q8LGA5 Q8RXX9 Q9FDX9 Q9FN93 Q9SCK6 Q9SXB6 Q9SZT7 Q9T053 Q9T074 Q9ZVR7	GO_BP
Cluster2	GO:0002758	innate immune response-activating signaling pathway	1	157	26	19991	4.9	0.185	A8R7E6	GO_BP
Cluster2	GO:0098661	inorganic anion transmembrane transport	1	157	80	19991	1.59	0.468	Q96282	GO_BP
Cluster2	GO:0015698	inorganic anion transport	2	157	187	19991	1.36	0.433	Q2V4F9 Q96282	GO_BP
Cluster2	GO:0098662	inorganic cation transmembrane transport	5	157	485	19991	1.31	0.333	O80739 Q6ICY4 Q7PC86 Q8VZ80 Q9ZQ89	GO_BP
Cluster2	GO:0098771	inorganic ion homeostasis	1	157	403	19991	0.32	0.96	Q84WV0	GO_BP
Cluster2	GO:0098660	inorganic ion transmembrane transport	6	157	572	19991	1.34	0.294	O80739 Q6ICY4 Q7PC86 Q8VZ80 Q96282 Q9ZQ89	GO_BP
Cluster2	GO:0018393	internal peptidyl-lysine acetylation	1	157	109	19991	1.17	0.578	Q940A7	GO_BP
Cluster2	GO:0006475	internal protein amino acid acetylation	1	157	110	19991	1.16	0.581	Q940A7	GO_BP
Cluster2	GO:0080144	intracellular amino acid homeostasis	1	157	23	19991	5.54	0.166	Q9ZUS1	GO_BP
Cluster2	GO:0065002	intracellular protein transmembrane transport	3	157	117	19991	3.26	0.0647	O81283 Q8LBP4 Q9SYU4	GO_BP
Cluster2	GO:0006886	intracellular protein transport	8	157	599	19991	1.7	0.1	O04023 O81283 Q8L748 Q8LBP4 Q8VYA5 Q9FYB7 Q9M651 Q9SYU4	GO_BP
Cluster2	GO:0035556	intracellular signal transduction	9	157	795	19991	1.44	0.174	A8R7E6 O80397 P43292 Q39026 Q42479 Q93Z30 Q9FIM9 Q9LPC5 Q9ZSA4	GO_BP
Cluster2	GO:0046907	intracellular transport	13	157	855	19991	1.94	0.0174	O04023 O81283 Q8L748 Q8LBP4 Q8VYA5 Q9C9H8 Q9FN91 Q9FYB7 Q9LHP2 Q9LX99 Q9M651 Q9SE83 Q9SYU4	GO_BP
Cluster2	GO:0009867	jasmonic acid mediated signaling pathway	2	157	147	19991	1.73	0.321	Q39026 Q940A7	GO_BP
Cluster2	GO:0048527	lateral root development	3	157	246	19991	1.55	0.305	P82280 Q8VZ80 Q9FDX9	GO_BP
Cluster2	GO:0010311	lateral root formation	1	157	101	19991	1.26	0.55	Q8VZ80	GO_BP
Cluster2	GO:0010102	lateral root morphogenesis	1	157	144	19991	0.88	0.68	Q8VZ80	GO_BP
Cluster2	GO:0048366	leaf development	8	157	588	19991	1.73	0.0927	O04379 P82280 Q06738 Q39026 Q94K80 Q9FKE6 Q9LTT8 Q9M086	GO_BP
Cluster2	GO:0009965	leaf morphogenesis	2	157	144	19991	1.77	0.313	O04379 Q9LTT8	GO_BP
Cluster2	GO:0010589	leaf proximal/distal pattern formation	1	157	7	19991	18.19	0.0537	O04379	GO_BP
Cluster2	GO:0010150	leaf senescence	3	157	220	19991	1.74	0.249	Q06738 Q39026 Q94K80	GO_BP
Cluster2	GO:0010305	leaf vascular tissue pattern formation	1	157	45	19991	2.83	0.299	O04379	GO_BP
Cluster2	GO:0008610	lipid biosynthetic process	2	157	692	19991	0.37	0.974	Q9FMN2 Q9ZVI9	GO_BP
Cluster2	GO:0016042	lipid catabolic process	2	157	176	19991	1.45	0.403	Q9C509 Q9SYU4	GO_BP
Cluster2	GO:0055088	lipid homeostasis	1	157	116	19991	1.1	0.6	O22975	GO_BP
Cluster2	GO:0006629	lipid metabolic process	7	157	1139	19991	0.78	0.797	Q9C509 Q9FMN2 Q9M8Z7 Q9SLG9 Q9SYU4 Q9T053 Q9ZVI9	GO_BP
Cluster2	GO:0030258	lipid modification	2	157	172	19991	1.48	0.392	Q9SLG9 Q9SYU4	GO_BP
Cluster2	GO:0034440	lipid oxidation	1	157	75	19991	1.7	0.447	Q9SYU4	GO_BP
Cluster2	GO:0046834	lipid phosphorylation	1	157	50	19991	2.55	0.326	Q9SLG9	GO_BP
Cluster2	GO:0042158	lipoprotein biosynthetic process	1	157	60	19991	2.12	0.377	Q9FDX9	GO_BP
Cluster2	GO:0042157	lipoprotein metabolic process	1	157	69	19991	1.85	0.42	Q9FDX9	GO_BP
Cluster2	GO:1903509	liposaccharide metabolic process	1	157	77	19991	1.65	0.456	Q9FMN2	GO_BP
Cluster2	GO:0051179	localization	37	157	3524	19991	1.34	0.0352	F4I2S4 F4KG14 O04023 O65782 O80739 O81016 O81283 Q2V4F9 Q6ICY4 Q7PC86 Q8H184 Q8L748 Q8LBP4 Q8LF20 Q8VYA5 Q8VZ80 Q93W28 Q94BT0 Q96282 Q96303 Q9C7A2 Q9C9H8 Q9C9Q4 Q9FDX9 Q9FN91 Q9FYB7 Q9LHP2 Q9LI74 Q9LPC5 Q9LX99 Q9M651 Q9SE83 Q9SLG9 Q9SYU4 Q9SZT7 Q9ZQ89 Q9ZUS1	GO_BP
Cluster2	GO:0040011	locomotion	1	157	190	19991	0.67	0.778	Q39026	GO_BP
Cluster2	GO:0007041	lysosomal transport	1	157	32	19991	3.98	0.223	Q9C9H8	GO_BP
Cluster2	GO:0016236	macroautophagy	1	157	92	19991	1.38	0.517	F4J8X6	GO_BP
Cluster2	GO:0009059	macromolecule biosynthetic process	7	157	1586	19991	0.56	0.97	B9DHT4 O80439 Q940A7 Q9FDX9 Q9FFV8 Q9SAD7 Q9SQY0	GO_BP
Cluster2	GO:0009057	macromolecule catabolic process	8	157	1133	19991	0.9	0.672	Q8LGA5 Q8LPN7 Q8RXX9 Q940X9 Q9LTT8 Q9SHI7 Q9ZT42 Q9ZW74	GO_BP
Cluster2	GO:0098732	macromolecule deacylation	1	157	68	19991	1.87	0.416	A0A1P8BFD5	GO_BP
Cluster2	GO:0033036	macromolecule localization	14	157	1156	19991	1.54	0.071	F4KG14 O04023 O65782 O81283 Q7PC86 Q8L748 Q8LBP4 Q8VYA5 Q9C7A2 Q9FYB7 Q9LPC5 Q9M651 Q9SYU4 Q9SZT7	GO_BP
Cluster2	GO:0043170	macromolecule metabolic process	61	157	7310	19991	1.06	0.302	A0A1P8AWS5 A0A1P8BB88 A0A1P8BFD5 A8R7E6 B9DHT4 C0LGE0 F4HQ17 F4J8X6 O04379 O22764 O48814 O49839 O49840 O80397 O80439 P43292 P43298 Q39026 Q42479 Q8GXX7 Q8GYL3 Q8GYN5 Q8L748 Q8L7S8 Q8LEB6 Q8LGA5 Q8LGB4 Q8LPN7 Q8RXF1 Q8RXX9 Q8VYA5 Q93Z30 Q93ZS6 Q940A7 Q940X9 Q9C5S1 Q9C9H8 Q9FDX9 Q9FFV8 Q9FIM9 Q9FMG4 Q9FN93 Q9FNM7 Q9FYB7 Q9LHP2 Q9LL84 Q9LPC5 Q9LR65 Q9LS51 Q9LTT8 Q9LY75 Q9SAD7 Q9SHI7 Q9SJT1 Q9SQY0 Q9…	GO_BP
Cluster2	GO:0043412	macromolecule modification	38	157	3935	19991	1.23	0.0941	A0A1P8AWS5 A0A1P8BFD5 A8R7E6 C0LGE0 F4HQ17 F4J8X6 O22764 O48814 O49839 O49840 O80397 P43292 P43298 Q39026 Q42479 Q8GYL3 Q8GYN5 Q8LEB6 Q8LGA5 Q8LGB4 Q8LPN7 Q8RXX9 Q93Z30 Q93ZS6 Q940A7 Q9C5S1 Q9FDX9 Q9FIM9 Q9FN93 Q9LR65 Q9LY75 Q9SHI7 Q9SJT1 Q9SQY0 Q9SYU4 Q9ZSA4 Q9ZT42 Q9ZVR7	GO_BP
Cluster2	GO:0015797	mannitol transmembrane transport	1	157	3	19991	42.44	0.0234	Q8VZ80	GO_BP
Cluster2	GO:0000165	MAPK cascade	1	157	98	19991	1.3	0.539	Q39026	GO_BP
Cluster2	GO:0009561	megagametogenesis	2	157	111	19991	2.29	0.217	Q9LPC5 Q9ZT42	GO_BP
Cluster2	GO:0022406	membrane docking	2	157	81	19991	3.14	0.133	Q9FN91 Q9SYU4	GO_BP
Cluster2	GO:0046467	membrane lipid biosynthetic process	1	157	106	19991	1.2	0.567	Q9FMN2	GO_BP
Cluster2	GO:0046466	membrane lipid catabolic process	1	157	8	19991	15.92	0.0611	Q9C509	GO_BP
Cluster2	GO:0006643	membrane lipid metabolic process	3	157	133	19991	2.87	0.0873	Q9C509 Q9FMN2 Q9T053	GO_BP
Cluster2	GO:0061024	membrane organization	1	157	356	19991	0.36	0.941	Q8LBP4	GO_BP
Cluster2	GO:0048507	meristem development	3	157	358	19991	1.07	0.536	O49545 Q9LRZ0 Q9LTT8	GO_BP
Cluster2	GO:0010014	meristem initiation	2	157	69	19991	3.69	0.102	Q9LRZ0 Q9LTT8	GO_BP
Cluster2	GO:0010073	meristem maintenance	1	157	234	19991	0.54	0.844	O49545	GO_BP
Cluster2	GO:0009933	meristem structural organization	2	157	101	19991	2.52	0.188	Q9LRZ0 Q9LTT8	GO_BP
Cluster2	GO:0008152	metabolic process	86	157	11424	19991	0.96	0.753	A0A1P8AWS5 A0A1P8BB88 A0A1P8BFD5 A8R7E6 B9DHT4 C0LGE0 F4HQ17 F4J8X6 F4J9A0 O04379 O22764 O48646 O48814 O49839 O49840 O65782 O80397 O80439 O82345 P43292 P43298 Q39026 Q42472 Q42479 Q42521 Q7PC86 Q84WV0 Q8GXX7 Q8GYL3 Q8GYN5 Q8H112 Q8L748 Q8L7S8 Q8L850 Q8LEB6 Q8LGA5 Q8LGB4 Q8LPN7 Q8RXF1 Q8RXX9 Q8VYA5 Q93Z30 Q93ZS6 Q940A7 Q940X9 Q94BV7 Q96289 Q9C509 Q9C5S1 Q9C9H8 Q9FDX9 Q9FFQ4 Q9FFV8 Q9FIM9 Q9FMG4 Q9…	GO_BP
Cluster2	GO:0030001	metal ion transport	3	157	445	19991	0.86	0.682	O80739 Q6ICY4 Q7PC86	GO_BP
Cluster2	GO:0055046	microgametogenesis	1	157	91	19991	1.4	0.513	Q9ZT42	GO_BP
Cluster2	GO:0007018	microtubule-based movement	1	157	160	19991	0.8	0.718	Q9LX99	GO_BP
Cluster2	GO:0007017	microtubule-based process	1	157	381	19991	0.33	0.952	Q9LX99	GO_BP
Cluster2	GO:0035196	miRNA processing	1	157	44	19991	2.89	0.293	Q9ZVD0	GO_BP
Cluster2	GO:0035195	miRNA-mediated post-transcriptional gene silencing	2	157	67	19991	3.8	0.0974	O04379 Q9ZVD0	GO_BP
Cluster2	GO:0031930	mitochondria-nucleus signaling pathway	1	157	29	19991	4.39	0.205	Q9SJQ9	GO_BP
Cluster2	GO:0042775	mitochondrial ATP synthesis coupled electron transport	1	157	39	19991	3.26	0.265	Q94BV7	GO_BP
Cluster2	GO:0000266	mitochondrial fission	1	157	18	19991	7.07	0.132	Q9SE83	GO_BP
Cluster2	GO:0007005	mitochondrion organization	1	157	216	19991	0.59	0.82	Q9SE83	GO_BP
Cluster2	GO:0000278	mitotic cell cycle	3	157	440	19991	0.87	0.675	Q8RWD5 Q9LX99 Q9M651	GO_BP
Cluster2	GO:1903047	mitotic cell cycle process	3	157	406	19991	0.94	0.621	Q8RWD5 Q9LX99 Q9M651	GO_BP
Cluster2	GO:0000281	mitotic cytokinesis	3	157	204	19991	1.87	0.216	Q8RWD5 Q9LX99 Q9M651	GO_BP
Cluster2	GO:1902410	mitotic cytokinetic process	3	157	113	19991	3.38	0.0596	Q8RWD5 Q9LX99 Q9M651	GO_BP
Cluster2	GO:0043632	modification-dependent macromolecule catabolic process	6	157	638	19991	1.2	0.386	Q8LGA5 Q8LPN7 Q8RXX9 Q9SHI7 Q9ZT42 Q9ZW74	GO_BP
Cluster2	GO:0019941	modification-dependent protein catabolic process	6	157	613	19991	1.25	0.351	Q8LGA5 Q8LPN7 Q8RXX9 Q9SHI7 Q9ZT42 Q9ZW74	GO_BP
Cluster2	GO:0035821	modulation of process of another organism	2	157	90	19991	2.83	0.158	O04379 O48814	GO_BP
Cluster2	GO:0055081	monoatomic anion homeostasis	3	157	117	19991	3.26	0.0647	O22975 Q84WV0 Q9ZUS1	GO_BP
Cluster2	GO:0098656	monoatomic anion transmembrane transport	4	157	423	19991	1.2	0.426	Q8H184 Q96282 Q96303 Q9ZUS1	GO_BP
Cluster2	GO:0006820	monoatomic anion transport	5	157	556	19991	1.15	0.444	Q2V4F9 Q8H184 Q96282 Q96303 Q9ZUS1	GO_BP
Cluster2	GO:0098655	monoatomic cation transmembrane transport	5	157	593	19991	1.07	0.5	O80739 Q6ICY4 Q7PC86 Q8VZ80 Q9ZQ89	GO_BP
Cluster2	GO:0006812	monoatomic cation transport	5	157	775	19991	0.82	0.733	O80739 Q6ICY4 Q7PC86 Q8VZ80 Q9ZQ89	GO_BP
Cluster2	GO:0050801	monoatomic ion homeostasis	4	157	500	19991	1.02	0.555	O22975 Q6ICY4 Q84WV0 Q9ZUS1	GO_BP
Cluster2	GO:0034220	monoatomic ion transmembrane transport	9	157	973	19991	1.18	0.356	O80739 Q6ICY4 Q7PC86 Q8H184 Q8VZ80 Q96282 Q96303 Q9ZQ89 Q9ZUS1	GO_BP
Cluster2	GO:0006811	monoatomic ion transport	10	157	1275	19991	1	0.548	O80739 Q2V4F9 Q6ICY4 Q7PC86 Q8H184 Q8VZ80 Q96282 Q96303 Q9ZQ89 Q9ZUS1	GO_BP
Cluster2	GO:0072330	monocarboxylic acid biosynthetic process	2	157	337	19991	0.76	0.745	O65782 Q9SJQ9	GO_BP
Cluster2	GO:0072329	monocarboxylic acid catabolic process	1	157	101	19991	1.26	0.55	Q9SYU4	GO_BP
Cluster2	GO:0032787	monocarboxylic acid metabolic process	3	157	619	19991	0.62	0.868	O65782 Q9SJQ9 Q9SYU4	GO_BP
Cluster2	GO:0046364	monosaccharide biosynthetic process	2	157	70	19991	3.64	0.105	Q9SJQ9 Q9T074	GO_BP
Cluster2	GO:0005996	monosaccharide metabolic process	3	157	159	19991	2.4	0.13	Q9MB58 Q9SJQ9 Q9T074	GO_BP
Cluster2	GO:0015749	monosaccharide transmembrane transport	1	157	88	19991	1.45	0.501	Q8VZ80	GO_BP
Cluster2	GO:0031124	mRNA 3'-end processing	2	157	60	19991	4.24	0.0807	Q8VYA5 Q9FYB7	GO_BP
Cluster2	GO:0000389	mRNA 3'-splice site recognition	1	157	3	19991	42.44	0.0234	Q8RXF1	GO_BP
Cluster2	GO:0006402	mRNA catabolic process	2	157	136	19991	1.87	0.289	Q940X9 Q9LTT8	GO_BP
Cluster2	GO:0006406	mRNA export from nucleus	3	157	89	19991	4.29	0.033	Q8L748 Q8VYA5 Q9FYB7	GO_BP
Cluster2	GO:0016071	mRNA metabolic process	7	157	649	19991	1.37	0.249	Q8RXF1 Q8VYA5 Q940X9 Q9FMG4 Q9FYB7 Q9LHP2 Q9LTT8	GO_BP
Cluster2	GO:0006397	mRNA processing	5	157	425	19991	1.5	0.242	Q8RXF1 Q8VYA5 Q9FMG4 Q9FYB7 Q9LHP2	GO_BP
Cluster2	GO:0006376	mRNA splice site recognition	2	157	21	19991	12.13	0.0117	Q8RXF1 Q9LHP2	GO_BP
Cluster2	GO:0000398	mRNA splicing, via spliceosome	5	157	243	19991	2.62	0.0431	Q8RXF1 Q8VYA5 Q9FMG4 Q9FYB7 Q9LHP2	GO_BP
Cluster2	GO:0051028	mRNA transport	3	157	89	19991	4.29	0.033	Q8L748 Q8VYA5 Q9FYB7	GO_BP
Cluster2	GO:0044706	multi-multicellular organism process	3	157	394	19991	0.97	0.601	Q39026 Q56WK6 Q9SLG9	GO_BP
Cluster2	GO:0007275	multicellular organism development	38	157	4325	19991	1.12	0.243	A0A1P8AWS5 F4HQ17 F4J9A0 O04379 O49545 O65655 O65782 O80397 O81016 O82345 P82280 Q06738 Q39026 Q6XAT2 Q8VZ80 Q94BT0 Q94K80 Q96289 Q9C5S1 Q9FDX9 Q9FFV8 Q9FHH2 Q9FKE6 Q9FN93 Q9LNC4 Q9LPC5 Q9LRZ0 Q9LTT8 Q9LYB4 Q9M086 Q9M8Z7 Q9SE83 Q9SJT1 Q9SQY0 Q9SYU4 Q9T053 Q9ZT42 Q9ZVD0	GO_BP
Cluster2	GO:0035264	multicellular organism growth	1	157	15	19991	8.49	0.112	Q96289	GO_BP
Cluster2	GO:0032501	multicellular organismal process	42	157	4756	19991	1.12	0.216	A0A1P8AWS5 F4HQ17 F4J9A0 O04379 O49545 O65655 O65782 O80397 O81016 O82345 P82280 Q06738 Q39026 Q56WK6 Q6XAT2 Q8RXL7 Q8VZ80 Q94BT0 Q94K80 Q96289 Q9C5S1 Q9FDX9 Q9FFV8 Q9FHH2 Q9FKE6 Q9FN93 Q9LK22 Q9LNC4 Q9LPC5 Q9LRZ0 Q9LTT8 Q9LYB4 Q9M086 Q9M8Z7 Q9SE83 Q9SJT1 Q9SLG9 Q9SQY0 Q9SYU4 Q9T053 Q9ZT42 Q9ZVD0	GO_BP
Cluster2	GO:0009825	multidimensional cell growth	2	157	96	19991	2.65	0.174	Q8RWD5 Q8RXL7	GO_BP
Cluster2	GO:0043386	mycotoxin biosynthetic process	1	157	1	19991	127.33	0.00785	F4J9A0	GO_BP
Cluster2	GO:0043385	mycotoxin metabolic process	1	157	1	19991	127.33	0.00785	F4J9A0	GO_BP
Cluster2	GO:0042552	myelination	1	157	9	19991	14.15	0.0685	Q9FFV8	GO_BP
Cluster2	GO:0030099	myeloid cell differentiation	1	157	4	19991	31.83	0.031	O65655	GO_BP
Cluster2	GO:0002262	myeloid cell homeostasis	1	157	2	19991	63.67	0.0156	O65655	GO_BP
Cluster2	GO:0015798	myo-inositol transport	1	157	5	19991	25.47	0.0387	Q8VZ80	GO_BP
Cluster2	GO:0019674	NAD metabolic process	1	157	30	19991	4.24	0.211	Q94BV7	GO_BP
Cluster2	GO:0006734	NADH metabolic process	1	157	16	19991	7.96	0.119	Q94BV7	GO_BP
Cluster2	GO:0006116	NADH oxidation	1	157	7	19991	18.19	0.0537	Q94BV7	GO_BP
Cluster2	GO:0071836	nectar secretion	1	157	7	19991	18.19	0.0537	Q94BT0	GO_BP
Cluster2	GO:0034249	negative regulation of amide metabolic process	1	157	98	19991	1.3	0.539	Q8GXX7	GO_BP
Cluster2	GO:0048519	negative regulation of biological process	26	157	2430	19991	1.36	0.0623	A0A1P8AWS5 A0A1P8BFD5 B9DHT4 F4IQ10 O04379 O65655 P22953 P82280 Q70II3 Q7PC86 Q8GXX7 Q8GYN5 Q8VYA5 Q940X9 Q96289 Q9C5S1 Q9C9H8 Q9FN93 Q9FYB7 Q9LHP2 Q9LTT8 Q9LXN4 Q9SAH7 Q9SQY0 Q9SXB6 Q9ZVD0	GO_BP
Cluster2	GO:0009890	negative regulation of biosynthetic process	9	157	732	19991	1.57	0.123	A0A1P8BFD5 B9DHT4 F4IQ10 P82280 Q8GXX7 Q96289 Q9LXN4 Q9SAH7 Q9SQY0	GO_BP
Cluster2	GO:0090090	negative regulation of canonical Wnt signaling pathway	1	157	15	19991	8.49	0.112	Q9C9H8	GO_BP
Cluster2	GO:0043086	negative regulation of catalytic activity	1	157	251	19991	0.51	0.864	Q9C5S1	GO_BP
Cluster2	GO:0010648	negative regulation of cell communication	5	157	359	19991	1.77	0.153	A0A1P8AWS5 Q70II3 Q9C5S1 Q9C9H8 Q9FN93	GO_BP
Cluster2	GO:0008285	negative regulation of cell population proliferation	1	157	97	19991	1.31	0.535	B9DHT4	GO_BP
Cluster2	GO:0031327	negative regulation of cellular biosynthetic process	9	157	720	19991	1.59	0.114	A0A1P8BFD5 B9DHT4 F4IQ10 P82280 Q8GXX7 Q96289 Q9LXN4 Q9SAH7 Q9SQY0	GO_BP
Cluster2	GO:0031324	negative regulation of cellular metabolic process	14	157	978	19991	1.82	0.0221	A0A1P8BFD5 B9DHT4 F4IQ10 O65655 P82280 Q8GXX7 Q8VYA5 Q96289 Q9C5S1 Q9FYB7 Q9LHP2 Q9LXN4 Q9SAH7 Q9SQY0	GO_BP
Cluster2	GO:0048523	negative regulation of cellular process	19	157	1745	19991	1.39	0.0909	A0A1P8AWS5 A0A1P8BFD5 B9DHT4 F4IQ10 O65655 P82280 Q70II3 Q8GXX7 Q8GYN5 Q8VYA5 Q96289 Q9C5S1 Q9C9H8 Q9FN93 Q9FYB7 Q9LHP2 Q9LXN4 Q9SAH7 Q9SQY0	GO_BP
Cluster2	GO:1905958	negative regulation of cellular response to alcohol	3	157	140	19991	2.73	0.0981	A0A1P8AWS5 Q70II3 Q9FN93	GO_BP
Cluster2	GO:0031348	negative regulation of defense response	5	157	203	19991	3.14	0.0222	A0A1P8AWS5 Q7PC86 Q8GYN5 Q9FN93 Q9SXB6	GO_BP
Cluster2	GO:1902289	negative regulation of defense response to oomycetes	2	157	51	19991	4.99	0.0608	A0A1P8AWS5 Q9FN93	GO_BP
Cluster2	GO:0051093	negative regulation of developmental process	3	157	383	19991	1	0.582	B9DHT4 P22953 P82280	GO_BP
Cluster2	GO:0051053	negative regulation of DNA metabolic process	1	157	67	19991	1.9	0.411	B9DHT4	GO_BP
Cluster2	GO:0008156	negative regulation of DNA replication	1	157	35	19991	3.64	0.241	B9DHT4	GO_BP
Cluster2	GO:2000104	negative regulation of DNA-templated DNA replication	1	157	32	19991	3.98	0.223	B9DHT4	GO_BP
Cluster2	GO:0045892	negative regulation of DNA-templated transcription	6	157	499	19991	1.53	0.2	A0A1P8BFD5 F4IQ10 P82280 Q96289 Q9SAH7 Q9SQY0	GO_BP
Cluster2	GO:0070373	negative regulation of ERK1 and ERK2 cascade	1	157	1	19991	127.33	0.00785	Q9C5S1	GO_BP
Cluster2	GO:0009910	negative regulation of flower development	1	157	102	19991	1.25	0.553	P82280	GO_BP
Cluster2	GO:0010629	negative regulation of gene expression	15	157	926	19991	2.06	0.00633	A0A1P8BFD5 F4IQ10 O04379 O65655 P82280 Q8GXX7 Q8VYA5 Q940X9 Q96289 Q9FYB7 Q9LHP2 Q9LTT8 Q9SAH7 Q9SQY0 Q9ZVD0	GO_BP
Cluster2	GO:0050777	negative regulation of immune response	1	157	49	19991	2.6	0.321	Q8GYN5	GO_BP
Cluster2	GO:0002683	negative regulation of immune system process	1	157	74	19991	1.72	0.443	Q8GYN5	GO_BP
Cluster2	GO:0045824	negative regulation of innate immune response	1	157	34	19991	3.75	0.235	Q8GYN5	GO_BP
Cluster2	GO:1902532	negative regulation of intracellular signal transduction	1	157	109	19991	1.17	0.578	Q9C5S1	GO_BP
Cluster2	GO:0033673	negative regulation of kinase activity	1	157	32	19991	3.98	0.223	Q9C5S1	GO_BP
Cluster2	GO:0010558	negative regulation of macromolecule biosynthetic process	9	157	694	19991	1.65	0.0969	A0A1P8BFD5 B9DHT4 F4IQ10 P82280 Q8GXX7 Q96289 Q9LXN4 Q9SAH7 Q9SQY0	GO_BP
Cluster2	GO:0010605	negative regulation of macromolecule metabolic process	18	157	1225	19991	1.87	0.0077	A0A1P8BFD5 B9DHT4 F4IQ10 O04379 O65655 P82280 Q8GXX7 Q8VYA5 Q940X9 Q96289 Q9C5S1 Q9FYB7 Q9LHP2 Q9LTT8 Q9LXN4 Q9SAH7 Q9SQY0 Q9ZVD0	GO_BP
Cluster2	GO:0043407	negative regulation of MAP kinase activity	1	157	5	19991	25.47	0.0387	Q9C5S1	GO_BP
Cluster2	GO:0043409	negative regulation of MAPK cascade	1	157	7	19991	18.19	0.0537	Q9C5S1	GO_BP
Cluster2	GO:0009892	negative regulation of metabolic process	18	157	1321	19991	1.74	0.0158	A0A1P8BFD5 B9DHT4 F4IQ10 O04379 O65655 P82280 Q8GXX7 Q8VYA5 Q940X9 Q96289 Q9C5S1 Q9FYB7 Q9LHP2 Q9LTT8 Q9LXN4 Q9SAH7 Q9SQY0 Q9ZVD0	GO_BP
Cluster2	GO:0044092	negative regulation of molecular function	1	157	306	19991	0.42	0.912	Q9C5S1	GO_BP
Cluster2	GO:1903312	negative regulation of mRNA metabolic process	4	157	48	19991	10.61	0.000544	O65655 Q8VYA5 Q9FYB7 Q9LHP2	GO_BP
Cluster2	GO:0050686	negative regulation of mRNA processing	4	157	20	19991	25.47	1.61e-05	O65655 Q8VYA5 Q9FYB7 Q9LHP2	GO_BP
Cluster2	GO:0048025	negative regulation of mRNA splicing, via spliceosome	4	157	17	19991	29.96	8.05e-06	O65655 Q8VYA5 Q9FYB7 Q9LHP2	GO_BP
Cluster2	GO:0051241	negative regulation of multicellular organismal process	3	157	349	19991	1.09	0.519	B9DHT4 P22953 P82280	GO_BP
Cluster2	GO:0045936	negative regulation of phosphate metabolic process	1	157	78	19991	1.63	0.46	Q9C5S1	GO_BP
Cluster2	GO:0010563	negative regulation of phosphorus metabolic process	1	157	78	19991	1.63	0.46	Q9C5S1	GO_BP
Cluster2	GO:0042326	negative regulation of phosphorylation	1	157	51	19991	2.5	0.331	Q9C5S1	GO_BP
Cluster2	GO:0034051	negative regulation of plant-type hypersensitive response	1	157	12	19991	10.61	0.0903	Q8GYN5	GO_BP
Cluster2	GO:0048581	negative regulation of post-embryonic development	3	157	241	19991	1.59	0.294	B9DHT4 P22953 P82280	GO_BP
Cluster2	GO:0043069	negative regulation of programmed cell death	1	157	96	19991	1.33	0.532	Q8GYN5	GO_BP
Cluster2	GO:0006469	negative regulation of protein kinase activity	1	157	32	19991	3.98	0.223	Q9C5S1	GO_BP
Cluster2	GO:0051248	negative regulation of protein metabolic process	2	157	290	19991	0.88	0.667	Q8GXX7 Q9C5S1	GO_BP
Cluster2	GO:0031400	negative regulation of protein modification process	1	157	116	19991	1.1	0.6	Q9C5S1	GO_BP
Cluster2	GO:0001933	negative regulation of protein phosphorylation	1	157	48	19991	2.65	0.315	Q9C5S1	GO_BP
Cluster2	GO:2000242	negative regulation of reproductive process	1	157	148	19991	0.86	0.69	P82280	GO_BP
Cluster2	GO:1901420	negative regulation of response to alcohol	3	157	140	19991	2.73	0.0981	A0A1P8AWS5 Q70II3 Q9FN93	GO_BP
Cluster2	GO:0002832	negative regulation of response to biotic stimulus	2	157	102	19991	2.5	0.191	A0A1P8AWS5 Q9FN93	GO_BP
Cluster2	GO:0032102	negative regulation of response to external stimulus	2	157	112	19991	2.27	0.22	A0A1P8AWS5 Q9FN93	GO_BP
Cluster2	GO:0048585	negative regulation of response to stimulus	8	157	649	19991	1.57	0.139	A0A1P8AWS5 Q70II3 Q7PC86 Q8GYN5 Q9C5S1 Q9C9H8 Q9FN93 Q9SXB6	GO_BP
Cluster2	GO:1902679	negative regulation of RNA biosynthetic process	7	157	547	19991	1.63	0.14	A0A1P8BFD5 F4IQ10 P82280 Q96289 Q9LXN4 Q9SAH7 Q9SQY0	GO_BP
Cluster2	GO:0051253	negative regulation of RNA metabolic process	11	157	609	19991	2.3	0.00877	A0A1P8BFD5 F4IQ10 O65655 P82280 Q8VYA5 Q96289 Q9FYB7 Q9LHP2 Q9LXN4 Q9SAH7 Q9SQY0	GO_BP
Cluster2	GO:0033119	negative regulation of RNA splicing	4	157	17	19991	29.96	8.05e-06	O65655 Q8VYA5 Q9FYB7 Q9LHP2	GO_BP
Cluster2	GO:0010187	negative regulation of seed germination	2	157	52	19991	4.9	0.063	B9DHT4 P22953	GO_BP
Cluster2	GO:0009968	negative regulation of signal transduction	5	157	348	19991	1.83	0.14	A0A1P8AWS5 Q70II3 Q9C5S1 Q9C9H8 Q9FN93	GO_BP
Cluster2	GO:0023057	negative regulation of signaling	5	157	359	19991	1.77	0.153	A0A1P8AWS5 Q70II3 Q9C5S1 Q9C9H8 Q9FN93	GO_BP
Cluster2	GO:0000122	negative regulation of transcription by RNA polymerase II	1	157	83	19991	1.53	0.481	A0A1P8BFD5	GO_BP
Cluster2	GO:0051348	negative regulation of transferase activity	1	157	44	19991	2.89	0.293	Q9C5S1	GO_BP
Cluster2	GO:0017148	negative regulation of translation	1	157	96	19991	1.33	0.532	Q8GXX7	GO_BP
Cluster2	GO:0030178	negative regulation of Wnt signaling pathway	1	157	17	19991	7.49	0.125	Q9C9H8	GO_BP
Cluster2	GO:0007399	nervous system development	1	157	142	19991	0.9	0.675	Q9FFV8	GO_BP
Cluster2	GO:0022008	neurogenesis	1	157	110	19991	1.16	0.581	Q9FFV8	GO_BP
Cluster2	GO:0007269	neurotransmitter secretion	1	157	8	19991	15.92	0.0611	Q9FN91	GO_BP
Cluster2	GO:0006836	neurotransmitter transport	1	157	31	19991	4.11	0.217	Q9FN91	GO_BP
Cluster2	GO:0019359	nicotinamide nucleotide biosynthetic process	1	157	72	19991	1.77	0.434	Q9SJQ9	GO_BP
Cluster2	GO:0046496	nicotinamide nucleotide metabolic process	2	157	115	19991	2.21	0.228	Q94BV7 Q9SJQ9	GO_BP
Cluster2	GO:0071705	nitrogen compound transport	12	157	1030	19991	1.48	0.112	O04023 O81283 Q8H184 Q8L748 Q8LBP4 Q8VYA5 Q9FYB7 Q9LPC5 Q9M651 Q9SYU4 Q9ZQ89 Q9ZUS1	GO_BP
Cluster2	GO:0051168	nuclear export	3	157	136	19991	2.81	0.0919	Q8L748 Q8VYA5 Q9FYB7	GO_BP
Cluster2	GO:0007097	nuclear migration	1	157	26	19991	4.9	0.185	Q9LX99	GO_BP
Cluster2	GO:0031022	nuclear migration along microfilament	1	157	9	19991	14.15	0.0685	Q9LX99	GO_BP
Cluster2	GO:0051292	nuclear pore complex assembly	1	157	8	19991	15.92	0.0611	Q8L748	GO_BP
Cluster2	GO:0006999	nuclear pore organization	1	157	15	19991	8.49	0.112	Q8L748	GO_BP
Cluster2	GO:0051169	nuclear transport	4	157	207	19991	2.46	0.0806	Q8L748 Q8VYA5 Q9FYB7 Q9M651	GO_BP
Cluster2	GO:0000956	nuclear-transcribed mRNA catabolic process	1	157	122	19991	1.04	0.619	Q9LTT8	GO_BP
Cluster2	GO:0090304	nucleic acid metabolic process	19	157	3017	19991	0.8	0.88	A0A1P8BB88 B9DHT4 O04379 Q8GXX7 Q8L7S8 Q8RXF1 Q8VYA5 Q940A7 Q940X9 Q9FMG4 Q9FNM7 Q9FYB7 Q9LHP2 Q9LL84 Q9LS51 Q9LTT8 Q9LY75 Q9SQY0 Q9ZVD0	GO_BP
Cluster2	GO:0050657	nucleic acid transport	3	157	133	19991	2.87	0.0873	Q8L748 Q8VYA5 Q9FYB7	GO_BP
Cluster2	GO:0046112	nucleobase biosynthetic process	1	157	38	19991	3.35	0.259	Q9ZQ89	GO_BP
Cluster2	GO:0009112	nucleobase metabolic process	1	157	85	19991	1.5	0.489	Q9ZQ89	GO_BP
Cluster2	GO:0015851	nucleobase transport	1	157	45	19991	2.83	0.299	Q9ZQ89	GO_BP
Cluster2	GO:0034654	nucleobase-containing compound biosynthetic process	5	157	822	19991	0.77	0.778	Q940A7 Q9SJQ9 Q9SQY0 Q9ZQ89 Q9ZVR7	GO_BP
Cluster2	GO:0034655	nucleobase-containing compound catabolic process	3	157	261	19991	1.46	0.337	Q940X9 Q9LTT8 Q9SJQ9	GO_BP
Cluster2	GO:0006139	nucleobase-containing compound metabolic process	23	157	3554	19991	0.82	0.873	A0A1P8BB88 B9DHT4 O04379 Q8GXX7 Q8L7S8 Q8RXF1 Q8VYA5 Q940A7 Q940X9 Q94BV7 Q9FMG4 Q9FNM7 Q9FYB7 Q9LHP2 Q9LL84 Q9LS51 Q9LTT8 Q9LY75 Q9SJQ9 Q9SQY0 Q9ZQ89 Q9ZVD0 Q9ZVR7	GO_BP
Cluster2	GO:0015931	nucleobase-containing compound transport	4	157	217	19991	2.35	0.092	Q8H184 Q8L748 Q8VYA5 Q9FYB7	GO_BP
Cluster2	GO:0034404	nucleobase-containing small molecule biosynthetic process	1	157	131	19991	0.97	0.645	Q9SJQ9	GO_BP
Cluster2	GO:0055086	nucleobase-containing small molecule metabolic process	4	157	555	19991	0.92	0.638	Q94BV7 Q9SJQ9 Q9ZQ89 Q9ZVR7	GO_BP
Cluster2	GO:0006913	nucleocytoplasmic transport	4	157	207	19991	2.46	0.0806	Q8L748 Q8VYA5 Q9FYB7 Q9M651	GO_BP
Cluster2	GO:0009132	nucleoside diphosphate metabolic process	1	157	80	19991	1.59	0.468	Q9SJQ9	GO_BP
Cluster2	GO:0009124	nucleoside monophosphate biosynthetic process	1	157	119	19991	1.07	0.61	Q9SJQ9	GO_BP
Cluster2	GO:0009123	nucleoside monophosphate metabolic process	2	157	189	19991	1.35	0.438	Q94BV7 Q9SJQ9	GO_BP
Cluster2	GO:1901293	nucleoside phosphate biosynthetic process	2	157	267	19991	0.95	0.623	Q9SJQ9 Q9ZVR7	GO_BP
Cluster2	GO:1901292	nucleoside phosphate catabolic process	1	157	70	19991	1.82	0.425	Q9SJQ9	GO_BP
Cluster2	GO:0006753	nucleoside phosphate metabolic process	3	157	416	19991	0.92	0.638	Q94BV7 Q9SJQ9 Q9ZVR7	GO_BP
Cluster2	GO:0009142	nucleoside triphosphate biosynthetic process	1	157	90	19991	1.41	0.509	Q9SJQ9	GO_BP
Cluster2	GO:0009141	nucleoside triphosphate metabolic process	2	157	150	19991	1.7	0.33	Q94BV7 Q9SJQ9	GO_BP
Cluster2	GO:0006334	nucleosome assembly	1	157	33	19991	3.86	0.229	Q9LXN4	GO_BP
Cluster2	GO:0034728	nucleosome organization	1	157	66	19991	1.93	0.406	Q9LXN4	GO_BP
Cluster2	GO:0009165	nucleotide biosynthetic process	2	157	267	19991	0.95	0.623	Q9SJQ9 Q9ZVR7	GO_BP
Cluster2	GO:0009166	nucleotide catabolic process	1	157	67	19991	1.9	0.411	Q9SJQ9	GO_BP
Cluster2	GO:0009117	nucleotide metabolic process	3	157	413	19991	0.92	0.633	Q94BV7 Q9SJQ9 Q9ZVR7	GO_BP
Cluster2	GO:0006289	nucleotide-excision repair	1	157	79	19991	1.61	0.464	Q9LL84	GO_BP
Cluster2	GO:0006297	nucleotide-excision repair, DNA gap filling	1	157	14	19991	9.1	0.105	Q9LL84	GO_BP
Cluster2	GO:0015780	nucleotide-sugar transmembrane transport	1	157	45	19991	2.83	0.299	Q8H184	GO_BP
Cluster2	GO:0051647	nucleus localization	1	157	26	19991	4.9	0.185	Q9LX99	GO_BP
Cluster2	GO:0006997	nucleus organization	2	157	113	19991	2.25	0.223	Q8L748 Q94AV5	GO_BP
Cluster2	GO:0014003	oligodendrocyte development	1	157	6	19991	21.22	0.0462	Q9FFV8	GO_BP
Cluster2	GO:0048709	oligodendrocyte differentiation	1	157	6	19991	21.22	0.0462	Q9FFV8	GO_BP
Cluster2	GO:0006730	one-carbon metabolic process	1	157	13	19991	9.79	0.0974	Q84WV0	GO_BP
Cluster2	GO:0035265	organ growth	2	157	14	19991	18.19	0.00524	Q8RXL7 Q9LK22	GO_BP
Cluster2	GO:0048285	organelle fission	1	157	386	19991	0.33	0.954	Q9SE83	GO_BP
Cluster2	GO:0051640	organelle localization	5	157	271	19991	2.35	0.0629	Q9C9Q4 Q9FN91 Q9LI74 Q9LX99 Q9SYU4	GO_BP
Cluster2	GO:0140056	organelle localization by membrane tethering	2	157	81	19991	3.14	0.133	Q9FN91 Q9SYU4	GO_BP
Cluster2	GO:0006996	organelle organization	18	157	2604	19991	0.88	0.754	A0A1P8BB88 A0A1P8BFD5 O65655 O80439 Q42344 Q8L748 Q8L7S8 Q8LBP4 Q940A7 Q94AV5 Q9C9Q4 Q9LI74 Q9LPC5 Q9LX99 Q9LXN4 Q9SE83 Q9SQY0 Q9SYU4	GO_BP
Cluster2	GO:0016053	organic acid biosynthetic process	2	157	667	19991	0.38	0.969	O65782 Q9SJQ9	GO_BP
Cluster2	GO:0016054	organic acid catabolic process	1	157	202	19991	0.63	0.798	Q9SYU4	GO_BP
Cluster2	GO:0006082	organic acid metabolic process	8	157	1468	19991	0.69	0.898	O65782 Q42472 Q42521 Q7PC86 Q8L850 Q9SJQ9 Q9SYU4 Q9SZT7	GO_BP
Cluster2	GO:1903825	organic acid transmembrane transport	1	157	212	19991	0.6	0.814	Q9ZUS1	GO_BP
Cluster2	GO:0015849	organic acid transport	1	157	234	19991	0.54	0.844	Q9ZUS1	GO_BP
Cluster2	GO:0015711	organic anion transport	2	157	369	19991	0.69	0.789	Q8H184 Q9ZUS1	GO_BP
Cluster2	GO:1901378	organic heteropentacyclic compound biosynthetic process	1	157	1	19991	127.33	0.00785	F4J9A0	GO_BP
Cluster2	GO:1901376	organic heteropentacyclic compound metabolic process	1	157	1	19991	127.33	0.00785	F4J9A0	GO_BP
Cluster2	GO:1901617	organic hydroxy compound biosynthetic process	1	157	295	19991	0.43	0.904	Q9FFQ4	GO_BP
Cluster2	GO:1901615	organic hydroxy compound metabolic process	2	157	510	19991	0.5	0.912	Q9FFQ4 Q9M8Z7	GO_BP
Cluster2	GO:0015850	organic hydroxy compound transport	2	157	51	19991	4.99	0.0608	Q7PC86 Q8VZ80	GO_BP
Cluster2	GO:0090407	organophosphate biosynthetic process	4	157	450	19991	1.13	0.472	Q9FMN2 Q9SJQ9 Q9ZVI9 Q9ZVR7	GO_BP
Cluster2	GO:0046434	organophosphate catabolic process	1	157	139	19991	0.92	0.667	Q9SJQ9	GO_BP
Cluster2	GO:0019637	organophosphate metabolic process	7	157	777	19991	1.15	0.41	Q94BV7 Q9FMN2 Q9MB58 Q9SJQ9 Q9SLG9 Q9ZVI9 Q9ZVR7	GO_BP
Cluster2	GO:0001541	ovarian follicle development	1	157	11	19991	11.58	0.0831	Q9FFV8	GO_BP
Cluster2	GO:0006119	oxidative phosphorylation	1	157	43	19991	2.96	0.288	Q94BV7	GO_BP
Cluster2	GO:0043436	oxoacid metabolic process	8	157	1466	19991	0.69	0.897	O65782 Q42472 Q42521 Q7PC86 Q8L850 Q9SJQ9 Q9SYU4 Q9SZT7	GO_BP
Cluster2	GO:1901140	p-coumaryl alcohol transport	1	157	4	19991	31.83	0.031	Q7PC86	GO_BP
Cluster2	GO:0002221	pattern recognition receptor signaling pathway	1	157	23	19991	5.54	0.166	A8R7E6	GO_BP
Cluster2	GO:0007389	pattern specification process	1	157	350	19991	0.36	0.938	O04379	GO_BP
Cluster2	GO:0015750	pentose transmembrane transport	1	157	4	19991	31.83	0.031	Q8VZ80	GO_BP
Cluster2	GO:0043043	peptide biosynthetic process	3	157	467	19991	0.82	0.714	O80439 Q9FFV8 Q9SAD7	GO_BP
Cluster2	GO:0006518	peptide metabolic process	3	157	568	19991	0.67	0.827	O80439 Q9FFV8 Q9SAD7	GO_BP
Cluster2	GO:0015833	peptide transport	9	157	691	19991	1.66	0.095	O04023 O81283 Q8L748 Q8LBP4 Q8VYA5 Q9FYB7 Q9LPC5 Q9M651 Q9SYU4	GO_BP
Cluster2	GO:0018193	peptidyl-amino acid modification	7	157	565	19991	1.58	0.157	Q42479 Q8GYL3 Q940A7 Q9FIM9 Q9LY75 Q9SJT1 Q9ZSA4	GO_BP
Cluster2	GO:0018394	peptidyl-lysine acetylation	1	157	109	19991	1.17	0.578	Q940A7	GO_BP
Cluster2	GO:0018205	peptidyl-lysine modification	3	157	249	19991	1.53	0.311	Q8GYL3 Q940A7 Q9SJT1	GO_BP
Cluster2	GO:0018208	peptidyl-proline modification	1	157	87	19991	1.46	0.497	Q9LY75	GO_BP
Cluster2	GO:0018209	peptidyl-serine modification	3	157	137	19991	2.79	0.0934	Q42479 Q9FIM9 Q9ZSA4	GO_BP
Cluster2	GO:0018105	peptidyl-serine phosphorylation	3	157	136	19991	2.81	0.0919	Q42479 Q9FIM9 Q9ZSA4	GO_BP
Cluster2	GO:0035970	peptidyl-threonine dephosphorylation	1	157	7	19991	18.19	0.0537	Q9C5S1	GO_BP
Cluster2	GO:0035335	peptidyl-tyrosine dephosphorylation	1	157	17	19991	7.49	0.125	Q9C5S1	GO_BP
Cluster2	GO:0015919	peroxisomal membrane transport	1	157	23	19991	5.54	0.166	Q9SYU4	GO_BP
Cluster2	GO:0043574	peroxisomal transport	1	157	35	19991	3.64	0.241	Q9SYU4	GO_BP
Cluster2	GO:0007031	peroxisome organization	1	157	54	19991	2.36	0.347	Q9SYU4	GO_BP
Cluster2	GO:0010381	peroxisome-chloroplast membrane tethering	1	157	4	19991	31.83	0.031	Q9SYU4	GO_BP
Cluster2	GO:0009698	phenylpropanoid metabolic process	1	157	244	19991	0.52	0.856	Q9SB48	GO_BP
Cluster2	GO:0006817	phosphate ion transport	1	157	31	19991	4.11	0.217	Q2V4F9	GO_BP
Cluster2	GO:0006796	phosphate-containing compound metabolic process	29	157	2467	19991	1.5	0.0167	A0A1P8AWS5 A8R7E6 C0LGE0 F4HQ17 O22764 O48814 O49839 O49840 O80397 P43292 P43298 Q39026 Q42479 Q8GYN5 Q8LEB6 Q8LGB4 Q93Z30 Q94BV7 Q9C5S1 Q9FIM9 Q9FMN2 Q9FN93 Q9LR65 Q9MB58 Q9SJQ9 Q9SLG9 Q9ZSA4 Q9ZVI9 Q9ZVR7	GO_BP
Cluster2	GO:0006646	phosphatidylethanolamine biosynthetic process	1	157	5	19991	25.47	0.0387	Q9ZVI9	GO_BP
Cluster2	GO:0046337	phosphatidylethanolamine metabolic process	1	157	8	19991	15.92	0.0611	Q9ZVI9	GO_BP
Cluster2	GO:0046488	phosphatidylinositol metabolic process	1	157	110	19991	1.16	0.581	Q9SLG9	GO_BP
Cluster2	GO:0046854	phosphatidylinositol phosphate biosynthetic process	1	157	43	19991	2.96	0.288	Q9SLG9	GO_BP
Cluster2	GO:0008654	phospholipid biosynthetic process	2	157	147	19991	1.73	0.321	Q9FMN2 Q9ZVI9	GO_BP
Cluster2	GO:0055091	phospholipid homeostasis	1	157	2	19991	63.67	0.0156	O22975	GO_BP
Cluster2	GO:0006644	phospholipid metabolic process	3	157	291	19991	1.31	0.401	Q9FMN2 Q9SLG9 Q9ZVI9	GO_BP
Cluster2	GO:0006793	phosphorus metabolic process	29	157	2513	19991	1.47	0.021	A0A1P8AWS5 A8R7E6 C0LGE0 F4HQ17 O22764 O48814 O49839 O49840 O80397 P43292 P43298 Q39026 Q42479 Q8GYN5 Q8LEB6 Q8LGB4 Q93Z30 Q94BV7 Q9C5S1 Q9FIM9 Q9FMN2 Q9FN93 Q9LR65 Q9MB58 Q9SJQ9 Q9SLG9 Q9ZSA4 Q9ZVI9 Q9ZVR7	GO_BP
Cluster2	GO:0016310	phosphorylation	24	157	1678	19991	1.82	0.00298	A0A1P8AWS5 A8R7E6 C0LGE0 F4HQ17 O22764 O48814 O49839 O49840 O80397 P43292 P43298 Q39026 Q42479 Q8GYN5 Q8LEB6 Q8LGB4 Q93Z30 Q94BV7 Q9FIM9 Q9FN93 Q9SJQ9 Q9SLG9 Q9ZSA4 Q9ZVR7	GO_BP
Cluster2	GO:0009648	photoperiodism	3	157	174	19991	2.2	0.157	F4HQ17 P82280 Q9SQY0	GO_BP
Cluster2	GO:0048573	photoperiodism, flowering	3	157	160	19991	2.39	0.132	F4HQ17 P82280 Q9SQY0	GO_BP
Cluster2	GO:0010117	photoprotection	1	157	13	19991	9.79	0.0974	Q96289	GO_BP
Cluster2	GO:0009853	photorespiration	1	157	57	19991	2.23	0.362	Q9SYU4	GO_BP
Cluster2	GO:0015979	photosynthesis	2	157	213	19991	1.2	0.5	Q8H112 Q96289	GO_BP
Cluster2	GO:0019684	photosynthesis, light reaction	1	157	151	19991	0.84	0.697	Q8H112	GO_BP
Cluster2	GO:0009767	photosynthetic electron transport chain	1	157	54	19991	2.36	0.347	Q8H112	GO_BP
Cluster2	GO:0009773	photosynthetic electron transport in photosystem I	1	157	25	19991	5.09	0.179	Q8H112	GO_BP
Cluster2	GO:0048827	phyllome development	9	157	861	19991	1.33	0.236	O04379 P82280 Q06738 Q39026 Q6XAT2 Q94K80 Q9FKE6 Q9LTT8 Q9M086	GO_BP
Cluster2	GO:0052315	phytoalexin biosynthetic process	1	157	36	19991	3.54	0.247	Q39026	GO_BP
Cluster2	GO:0052314	phytoalexin metabolic process	1	157	36	19991	3.54	0.247	Q39026	GO_BP
Cluster2	GO:0046148	pigment biosynthetic process	1	157	202	19991	0.63	0.798	Q9FFQ4	GO_BP
Cluster2	GO:0042440	pigment metabolic process	1	157	300	19991	0.42	0.908	Q9FFQ4	GO_BP
Cluster2	GO:0090627	plant epidermal cell differentiation	1	157	320	19991	0.4	0.921	Q9SE83	GO_BP
Cluster2	GO:0090558	plant epidermis development	3	157	538	19991	0.71	0.798	Q6XAT2 Q9FKE6 Q9SE83	GO_BP
Cluster2	GO:0090626	plant epidermis morphogenesis	2	157	205	19991	1.24	0.48	Q6XAT2 Q9FKE6	GO_BP
Cluster2	GO:0099402	plant organ development	16	157	1873	19991	1.09	0.4	O04379 O49545 O65782 O80397 P82280 Q06738 Q39026 Q6XAT2 Q8VZ80 Q94K80 Q9FDX9 Q9FKE6 Q9LNC4 Q9LTT8 Q9M086 Q9SE83	GO_BP
Cluster2	GO:1905393	plant organ formation	1	157	242	19991	0.53	0.853	Q8VZ80	GO_BP
Cluster2	GO:1905392	plant organ morphogenesis	4	157	782	19991	0.65	0.867	O04379 Q8VZ80 Q9LTT8 Q9SE83	GO_BP
Cluster2	GO:0090693	plant organ senescence	3	157	228	19991	1.68	0.266	Q06738 Q39026 Q94K80	GO_BP
Cluster2	GO:0048481	plant ovule development	2	157	118	19991	2.16	0.237	Q39026 Q6XAT2	GO_BP
Cluster2	GO:0009832	plant-type cell wall biogenesis	1	157	249	19991	0.51	0.861	Q9SJQ1	GO_BP
Cluster2	GO:0009827	plant-type cell wall modification	1	157	69	19991	1.85	0.42	Q9SLG9	GO_BP
Cluster2	GO:0009664	plant-type cell wall organization	1	157	220	19991	0.58	0.825	Q9SLG9	GO_BP
Cluster2	GO:0071669	plant-type cell wall organization or biogenesis	2	157	421	19991	0.6	0.846	Q9SJQ1 Q9SLG9	GO_BP
Cluster2	GO:0009626	plant-type hypersensitive response	2	157	152	19991	1.68	0.336	O80397 Q8GYN5	GO_BP
Cluster2	GO:0035670	plant-type ovary development	2	157	124	19991	2.05	0.255	Q39026 Q6XAT2	GO_BP
Cluster2	GO:0009834	plant-type secondary cell wall biogenesis	1	157	68	19991	1.87	0.416	Q9SJQ1	GO_BP
Cluster2	GO:0051644	plastid localization	3	157	42	19991	9.1	0.00436	Q9C9Q4 Q9LI74 Q9LX99	GO_BP
Cluster2	GO:0009668	plastid membrane organization	1	157	75	19991	1.7	0.447	Q8LBP4	GO_BP
Cluster2	GO:0009657	plastid organization	6	157	380	19991	2.01	0.0796	O80439 Q8L7S8 Q8LBP4 Q9C9Q4 Q9LI74 Q9LX99	GO_BP
Cluster2	GO:0032544	plastid translation	1	157	17	19991	7.49	0.125	O80439	GO_BP
Cluster2	GO:0009555	pollen development	4	157	576	19991	0.88	0.666	Q39026 Q94BT0 Q9SQY0 Q9ZT42	GO_BP
Cluster2	GO:0009846	pollen germination	1	157	95	19991	1.34	0.528	Q9SLG9	GO_BP
Cluster2	GO:0048868	pollen tube development	3	157	314	19991	1.22	0.449	Q39026 Q56WK6 Q9SLG9	GO_BP
Cluster2	GO:0009860	pollen tube growth	2	157	241	19991	1.06	0.567	Q56WK6 Q9SLG9	GO_BP
Cluster2	GO:0010183	pollen tube guidance	1	157	40	19991	3.18	0.271	Q39026	GO_BP
Cluster2	GO:0010208	pollen wall assembly	1	157	73	19991	1.74	0.438	Q94BT0	GO_BP
Cluster2	GO:0009856	pollination	3	157	393	19991	0.97	0.599	Q39026 Q56WK6 Q9SLG9	GO_BP
Cluster2	GO:0015791	polyol transmembrane transport	1	157	7	19991	18.19	0.0537	Q8VZ80	GO_BP
Cluster2	GO:0033037	polysaccharide localization	3	157	124	19991	3.08	0.0743	O65782 Q7PC86 Q9SZT7	GO_BP
Cluster2	GO:0046931	pore complex assembly	1	157	9	19991	14.15	0.0685	Q8L748	GO_BP
Cluster2	GO:0050918	positive chemotaxis	1	157	40	19991	3.18	0.271	Q39026	GO_BP
Cluster2	GO:0030838	positive regulation of actin filament polymerization	1	157	65	19991	1.96	0.401	Q5XPK0	GO_BP
Cluster2	GO:0051127	positive regulation of actin nucleation	1	157	19	19991	6.7	0.139	Q5XPK0	GO_BP
Cluster2	GO:0033240	positive regulation of amine metabolic process	1	157	6	19991	21.22	0.0462	O80397	GO_BP
Cluster2	GO:0045764	positive regulation of amino acid metabolic process	1	157	6	19991	21.22	0.0462	O80397	GO_BP
Cluster2	GO:0043065	positive regulation of apoptotic process	1	157	43	19991	2.96	0.288	O65655	GO_BP
Cluster2	GO:1903666	positive regulation of asexual reproduction	1	157	1	19991	127.33	0.00785	F4J9A0	GO_BP
Cluster2	GO:0010508	positive regulation of autophagy	1	157	32	19991	3.98	0.223	O82345	GO_BP
Cluster2	GO:0048518	positive regulation of biological process	26	157	2678	19991	1.24	0.147	A0A1P8AWS5 A8R7E6 F4J9A0 O48814 O65655 O80397 O82345 Q39026 Q5XPK0 Q70II3 Q8GYL3 Q8GYN5 Q8LGD5 Q8RXL7 Q940A7 Q9C9H8 Q9FFV8 Q9FKE6 Q9FN93 Q9LK22 Q9LNC4 Q9LPC5 Q9MAH1 Q9SCK6 Q9SQY0 Q9ZW74	GO_BP
Cluster2	GO:0009891	positive regulation of biosynthetic process	8	157	1055	19991	0.97	0.591	F4J9A0 O80397 Q70II3 Q940A7 Q9FKE6 Q9SCK6 Q9SQY0 Q9ZW74	GO_BP
Cluster2	GO:0009896	positive regulation of catabolic process	1	157	187	19991	0.68	0.773	O82345	GO_BP
Cluster2	GO:0043085	positive regulation of catalytic activity	2	157	360	19991	0.71	0.777	O80397 Q9FKE6	GO_BP
Cluster2	GO:0010647	positive regulation of cell communication	2	157	309	19991	0.82	0.701	Q9MAH1 Q9SCK6	GO_BP
Cluster2	GO:0045787	positive regulation of cell cycle	2	157	134	19991	1.9	0.284	Q9FKE6 Q9LNC4	GO_BP
Cluster2	GO:0010720	positive regulation of cell development	1	157	24	19991	5.31	0.172	F4J9A0	GO_BP
Cluster2	GO:0045597	positive regulation of cell differentiation	2	157	62	19991	4.11	0.0854	F4J9A0 O65655	GO_BP
Cluster2	GO:0031328	positive regulation of cellular biosynthetic process	8	157	1022	19991	1	0.555	F4J9A0 O80397 Q70II3 Q940A7 Q9FKE6 Q9SCK6 Q9SQY0 Q9ZW74	GO_BP
Cluster2	GO:0031331	positive regulation of cellular catabolic process	1	157	175	19991	0.73	0.75	O82345	GO_BP
Cluster2	GO:0044089	positive regulation of cellular component biogenesis	1	157	176	19991	0.72	0.752	Q5XPK0	GO_BP
Cluster2	GO:0051130	positive regulation of cellular component organization	2	157	304	19991	0.84	0.692	Q5XPK0 Q9C9H8	GO_BP
Cluster2	GO:0031325	positive regulation of cellular metabolic process	11	157	1425	19991	0.98	0.568	F4J9A0 O80397 O82345 Q70II3 Q940A7 Q9C9H8 Q9FKE6 Q9LK22 Q9SCK6 Q9SQY0 Q9ZW74	GO_BP
Cluster2	GO:0048522	positive regulation of cellular process	15	157	2039	19991	0.94	0.645	F4J9A0 O65655 O80397 O82345 Q5XPK0 Q70II3 Q940A7 Q9C9H8 Q9FKE6 Q9LK22 Q9LNC4 Q9MAH1 Q9SCK6 Q9SQY0 Q9ZW74	GO_BP
Cluster2	GO:1905959	positive regulation of cellular response to alcohol	1	157	105	19991	1.21	0.564	Q9MAH1	GO_BP
Cluster2	GO:2000370	positive regulation of clathrin-dependent endocytosis	1	157	5	19991	25.47	0.0387	Q9C9H8	GO_BP
Cluster2	GO:0075307	positive regulation of conidium formation	1	157	1	19991	127.33	0.00785	F4J9A0	GO_BP
Cluster2	GO:0001819	positive regulation of cytokine production	1	157	21	19991	6.06	0.153	Q9LPC5	GO_BP
Cluster2	GO:0051495	positive regulation of cytoskeleton organization	1	157	91	19991	1.4	0.513	Q5XPK0	GO_BP
Cluster2	GO:0031349	positive regulation of defense response	7	157	317	19991	2.81	0.0128	A0A1P8AWS5 A8R7E6 O48814 Q39026 Q8GYN5 Q8LGD5 Q9FN93	GO_BP
Cluster2	GO:1900426	positive regulation of defense response to bacterium	2	157	111	19991	2.29	0.217	A0A1P8AWS5 Q9FN93	GO_BP
Cluster2	GO:0002230	positive regulation of defense response to virus by host	1	157	32	19991	3.98	0.223	Q9SCK6	GO_BP
Cluster2	GO:0048639	positive regulation of developmental growth	1	157	33	19991	3.86	0.229	Q8RXL7	GO_BP
Cluster2	GO:0051094	positive regulation of developmental process	4	157	375	19991	1.36	0.34	F4J9A0 O65655 Q8GYL3 Q8RXL7	GO_BP
Cluster2	GO:0045893	positive regulation of DNA-templated transcription	5	157	839	19991	0.76	0.793	Q70II3 Q9FKE6 Q9SCK6 Q9SQY0 Q9ZW74	GO_BP
Cluster2	GO:0045807	positive regulation of endocytosis	1	157	14	19991	9.1	0.105	Q9C9H8	GO_BP
Cluster2	GO:0010365	positive regulation of ethylene biosynthetic process	1	157	5	19991	25.47	0.0387	O80397	GO_BP
Cluster2	GO:0009911	positive regulation of flower development	1	157	83	19991	1.53	0.481	Q8GYL3	GO_BP
Cluster2	GO:0010628	positive regulation of gene expression	5	157	987	19991	0.65	0.892	Q70II3 Q9FKE6 Q9SCK6 Q9SQY0 Q9ZW74	GO_BP
Cluster2	GO:0045927	positive regulation of growth	1	157	108	19991	1.18	0.574	Q8RXL7	GO_BP
Cluster2	GO:1903708	positive regulation of hemopoiesis	1	157	6	19991	21.22	0.0462	O65655	GO_BP
Cluster2	GO:0046886	positive regulation of hormone biosynthetic process	1	157	23	19991	5.54	0.166	O80397	GO_BP
Cluster2	GO:0032352	positive regulation of hormone metabolic process	1	157	24	19991	5.31	0.172	O80397	GO_BP
Cluster2	GO:0050778	positive regulation of immune response	6	157	218	19991	3.5	0.0076	A8R7E6 O48814 Q39026 Q8GYN5 Q8LGD5 Q9FFV8	GO_BP
Cluster2	GO:0002684	positive regulation of immune system process	7	157	226	19991	3.94	0.00209	A8R7E6 O48814 O65655 Q39026 Q8GYN5 Q8LGD5 Q9FFV8	GO_BP
Cluster2	GO:0045089	positive regulation of innate immune response	5	157	198	19991	3.22	0.0202	A8R7E6 O48814 Q39026 Q8GYN5 Q8LGD5	GO_BP
Cluster2	GO:0033674	positive regulation of kinase activity	2	157	165	19991	1.54	0.373	O80397 Q9FKE6	GO_BP
Cluster2	GO:1902107	positive regulation of leukocyte differentiation	1	157	5	19991	25.47	0.0387	O65655	GO_BP
Cluster2	GO:0010557	positive regulation of macromolecule biosynthetic process	6	157	985	19991	0.78	0.791	Q70II3 Q940A7 Q9FKE6 Q9SCK6 Q9SQY0 Q9ZW74	GO_BP
Cluster2	GO:0010604	positive regulation of macromolecule metabolic process	9	157	1394	19991	0.82	0.774	O80397 Q70II3 Q940A7 Q9C9H8 Q9FKE6 Q9LK22 Q9SCK6 Q9SQY0 Q9ZW74	GO_BP
Cluster2	GO:0009893	positive regulation of metabolic process	11	157	1536	19991	0.91	0.669	F4J9A0 O80397 O82345 Q70II3 Q940A7 Q9C9H8 Q9FKE6 Q9LK22 Q9SCK6 Q9SQY0 Q9ZW74	GO_BP
Cluster2	GO:0045931	positive regulation of mitotic cell cycle	1	157	46	19991	2.77	0.304	Q9LNC4	GO_BP
Cluster2	GO:0044093	positive regulation of molecular function	3	157	412	19991	0.93	0.631	O80397 Q940A7 Q9FKE6	GO_BP
Cluster2	GO:0045657	positive regulation of monocyte differentiation	1	157	1	19991	127.33	0.00785	O65655	GO_BP
Cluster2	GO:0051240	positive regulation of multicellular organismal process	4	157	357	19991	1.43	0.308	O65655 Q8GYL3 Q8RXL7 Q9LPC5	GO_BP
Cluster2	GO:0045639	positive regulation of myeloid cell differentiation	1	157	1	19991	127.33	0.00785	O65655	GO_BP
Cluster2	GO:0002763	positive regulation of myeloid leukocyte differentiation	1	157	1	19991	127.33	0.00785	O65655	GO_BP
Cluster2	GO:1900913	positive regulation of olefin biosynthetic process	1	157	5	19991	25.47	0.0387	O80397	GO_BP
Cluster2	GO:1900910	positive regulation of olefin metabolic process	1	157	5	19991	25.47	0.0387	O80397	GO_BP
Cluster2	GO:0046622	positive regulation of organ growth	1	157	6	19991	21.22	0.0462	Q8RXL7	GO_BP
Cluster2	GO:0010638	positive regulation of organelle organization	1	157	218	19991	0.58	0.822	Q5XPK0	GO_BP
Cluster2	GO:0045937	positive regulation of phosphate metabolic process	2	157	182	19991	1.4	0.419	O80397 Q9FKE6	GO_BP
Cluster2	GO:0010562	positive regulation of phosphorus metabolic process	2	157	182	19991	1.4	0.419	O80397 Q9FKE6	GO_BP
Cluster2	GO:0042327	positive regulation of phosphorylation	2	157	181	19991	1.41	0.417	O80397 Q9FKE6	GO_BP
Cluster2	GO:0048582	positive regulation of post-embryonic development	1	157	193	19991	0.66	0.783	Q8GYL3	GO_BP
Cluster2	GO:0043068	positive regulation of programmed cell death	2	157	91	19991	2.8	0.16	O65655 O82345	GO_BP
Cluster2	GO:0045860	positive regulation of protein kinase activity	2	157	160	19991	1.59	0.358	O80397 Q9FKE6	GO_BP
Cluster2	GO:0051247	positive regulation of protein metabolic process	3	157	404	19991	0.95	0.618	O80397 Q9FKE6 Q9LK22	GO_BP
Cluster2	GO:0031401	positive regulation of protein modification process	3	157	250	19991	1.53	0.313	O80397 Q9FKE6 Q9LK22	GO_BP
Cluster2	GO:0001934	positive regulation of protein phosphorylation	2	157	176	19991	1.45	0.403	O80397 Q9FKE6	GO_BP
Cluster2	GO:0032273	positive regulation of protein polymerization	1	157	70	19991	1.82	0.425	Q5XPK0	GO_BP
Cluster2	GO:0031334	positive regulation of protein-containing complex assembly	1	157	116	19991	1.1	0.6	Q5XPK0	GO_BP
Cluster2	GO:0002092	positive regulation of receptor internalization	1	157	12	19991	10.61	0.0903	Q9C9H8	GO_BP
Cluster2	GO:0048260	positive regulation of receptor-mediated endocytosis	1	157	12	19991	10.61	0.0903	Q9C9H8	GO_BP
Cluster2	GO:2000243	positive regulation of reproductive process	1	157	129	19991	0.99	0.64	Q8GYL3	GO_BP
Cluster2	GO:1901421	positive regulation of response to alcohol	1	157	105	19991	1.21	0.564	Q9MAH1	GO_BP
Cluster2	GO:0002833	positive regulation of response to biotic stimulus	2	157	126	19991	2.02	0.26	A0A1P8AWS5 Q9FN93	GO_BP
Cluster2	GO:0032103	positive regulation of response to external stimulus	2	157	134	19991	1.9	0.284	A0A1P8AWS5 Q9FN93	GO_BP
Cluster2	GO:0048584	positive regulation of response to stimulus	10	157	739	19991	1.72	0.0666	A0A1P8AWS5 A8R7E6 O48814 Q39026 Q8GYN5 Q8LGD5 Q9FFV8 Q9FN93 Q9MAH1 Q9SCK6	GO_BP
Cluster2	GO:1902680	positive regulation of RNA biosynthetic process	6	157	874	19991	0.87	0.688	Q70II3 Q940A7 Q9FKE6 Q9SCK6 Q9SQY0 Q9ZW74	GO_BP
Cluster2	GO:0051254	positive regulation of RNA metabolic process	6	157	927	19991	0.82	0.741	Q70II3 Q940A7 Q9FKE6 Q9SCK6 Q9SQY0 Q9ZW74	GO_BP
Cluster2	GO:0009967	positive regulation of signal transduction	2	157	293	19991	0.87	0.673	Q9MAH1 Q9SCK6	GO_BP
Cluster2	GO:0023056	positive regulation of signaling	2	157	299	19991	0.85	0.684	Q9MAH1 Q9SCK6	GO_BP
Cluster2	GO:0062013	positive regulation of small molecule metabolic process	1	157	52	19991	2.45	0.337	O80397	GO_BP
Cluster2	GO:0043938	positive regulation of sporulation	1	157	2	19991	63.67	0.0156	F4J9A0	GO_BP
Cluster2	GO:0010914	positive regulation of sterigmatocystin biosynthetic process	1	157	1	19991	127.33	0.00785	F4J9A0	GO_BP
Cluster2	GO:0031337	positive regulation of sulfur amino acid metabolic process	1	157	5	19991	25.47	0.0387	O80397	GO_BP
Cluster2	GO:0051176	positive regulation of sulfur metabolic process	1	157	12	19991	10.61	0.0903	O80397	GO_BP
Cluster2	GO:1902905	positive regulation of supramolecular fiber organization	1	157	84	19991	1.52	0.485	Q5XPK0	GO_BP
Cluster2	GO:0045944	positive regulation of transcription by RNA polymerase II	2	157	277	19991	0.92	0.643	Q9FKE6 Q9ZW74	GO_BP
Cluster2	GO:0051347	positive regulation of transferase activity	2	157	191	19991	1.33	0.444	O80397 Q9FKE6	GO_BP
Cluster2	GO:0051050	positive regulation of transport	1	157	99	19991	1.29	0.543	Q9C9H8	GO_BP
Cluster2	GO:0032760	positive regulation of tumor necrosis factor production	1	157	2	19991	63.67	0.0156	Q9LPC5	GO_BP
Cluster2	GO:0009791	post-embryonic development	22	157	2601	19991	1.08	0.389	A0A1P8AWS5 F4HQ17 O49545 O80397 O82345 P82280 Q39026 Q6XAT2 Q8VZ80 Q96289 Q9FDX9 Q9FHH2 Q9FN93 Q9LRZ0 Q9LTT8 Q9LYB4 Q9M086 Q9M8Z7 Q9SJT1 Q9SQY0 Q9SYU4 Q9T053	GO_BP
Cluster2	GO:0090698	post-embryonic plant morphogenesis	2	157	408	19991	0.62	0.833	Q6XAT2 Q8VZ80	GO_BP
Cluster2	GO:0090696	post-embryonic plant organ development	3	157	404	19991	0.95	0.618	P82280 Q8VZ80 Q9FDX9	GO_BP
Cluster2	GO:0090697	post-embryonic plant organ morphogenesis	1	157	279	19991	0.46	0.891	Q8VZ80	GO_BP
Cluster2	GO:0048528	post-embryonic root development	3	157	266	19991	1.44	0.348	P82280 Q8VZ80 Q9FDX9	GO_BP
Cluster2	GO:0010101	post-embryonic root morphogenesis	1	157	145	19991	0.88	0.683	Q8VZ80	GO_BP
Cluster2	GO:0006892	post-Golgi vesicle-mediated transport	2	157	45	19991	5.66	0.0487	Q9LPC5 Q9SE83	GO_BP
Cluster2	GO:0016441	post-transcriptional gene silencing	3	157	150	19991	2.55	0.114	O04379 Q9SQY0 Q9ZVD0	GO_BP
Cluster2	GO:0010608	post-transcriptional regulation of gene expression	4	157	381	19991	1.34	0.351	O04379 Q8GXX7 Q9SQY0 Q9ZVD0	GO_BP
Cluster2	GO:0071805	potassium ion transmembrane transport	1	157	123	19991	1.04	0.622	O80739	GO_BP
Cluster2	GO:0006813	potassium ion transport	1	157	127	19991	1	0.634	O80739	GO_BP
Cluster2	GO:0097354	prenylation	1	157	16	19991	7.96	0.119	Q9FDX9	GO_BP
Cluster2	GO:0000913	preprophase band assembly	1	157	10	19991	12.73	0.0758	Q9LX99	GO_BP
Cluster2	GO:0044238	primary metabolic process	73	157	9161	19991	1.01	0.464	A0A1P8AWS5 A0A1P8BB88 A0A1P8BFD5 A8R7E6 B9DHT4 C0LGE0 F4HQ17 F4J8X6 O04379 O22764 O48814 O49839 O49840 O65782 O80397 O80439 P43292 P43298 Q39026 Q42472 Q42479 Q42521 Q8GXX7 Q8GYL3 Q8GYN5 Q8L7S8 Q8L850 Q8LEB6 Q8LGA5 Q8LGB4 Q8LPN7 Q8RXF1 Q8RXX9 Q8VYA5 Q93Z30 Q93ZS6 Q940A7 Q940X9 Q94BV7 Q9C509 Q9C5S1 Q9FDX9 Q9FFV8 Q9FIM9 Q9FMG4 Q9FMN2 Q9FN93 Q9FNM7 Q9FYB7 Q9LHP2 Q9LL84 Q9LR65 Q9LS51 Q9LTT8 Q9LY75 Q9…	GO_BP
Cluster2	GO:0031053	primary miRNA processing	1	157	17	19991	7.49	0.125	Q9ZVD0	GO_BP
Cluster2	GO:0010072	primary shoot apical meristem specification	2	157	33	19991	7.72	0.0276	Q9LRZ0 Q9LTT8	GO_BP
Cluster2	GO:0080136	priming of cellular response to stress	1	157	2	19991	63.67	0.0156	Q39026	GO_BP
Cluster2	GO:0061919	process utilizing autophagic mechanism	2	157	109	19991	2.34	0.211	F4J8X6 O82345	GO_BP
Cluster2	GO:0012501	programmed cell death	4	157	282	19991	1.81	0.182	F4J9A0 O65655 O80397 Q8GYN5	GO_BP
Cluster2	GO:0010498	proteasomal protein catabolic process	6	157	471	19991	1.62	0.167	Q8LGA5 Q8LPN7 Q8RXX9 Q9SHI7 Q9ZT42 Q9ZW74	GO_BP
Cluster2	GO:0006473	protein acetylation	1	157	121	19991	1.05	0.616	Q940A7	GO_BP
Cluster2	GO:0043543	protein acylation	2	157	129	19991	1.97	0.269	Q940A7 Q9FDX9	GO_BP
Cluster2	GO:0046777	protein autophosphorylation	9	157	421	19991	2.72	0.00614	A0A1P8AWS5 A8R7E6 F4HQ17 O22764 O48814 Q42479 Q9FIM9 Q9FN93 Q9ZSA4	GO_BP
Cluster2	GO:0030163	protein catabolic process	6	157	867	19991	0.88	0.681	Q8LGA5 Q8LPN7 Q8RXX9 Q9SHI7 Q9ZT42 Q9ZW74	GO_BP
Cluster2	GO:0051259	protein complex oligomerization	1	157	151	19991	0.84	0.697	Q8LBP4	GO_BP
Cluster2	GO:0006476	protein deacetylation	1	157	59	19991	2.16	0.372	A0A1P8BFD5	GO_BP
Cluster2	GO:0035601	protein deacylation	1	157	68	19991	1.87	0.416	A0A1P8BFD5	GO_BP
Cluster2	GO:0008214	protein dealkylation	1	157	41	19991	3.11	0.276	Q9SQY0	GO_BP
Cluster2	GO:0006482	protein demethylation	1	157	41	19991	3.11	0.276	Q9SQY0	GO_BP
Cluster2	GO:0006470	protein dephosphorylation	2	157	152	19991	1.68	0.336	Q9C5S1 Q9LR65	GO_BP
Cluster2	GO:0016926	protein desumoylation	1	157	12	19991	10.61	0.0903	Q8GYL3	GO_BP
Cluster2	GO:0016579	protein deubiquitination	2	157	41	19991	6.21	0.0412	F4J8X6 Q93ZS6	GO_BP
Cluster2	GO:0006611	protein export from nucleus	3	157	124	19991	3.08	0.0743	Q8L748 Q8VYA5 Q9FYB7	GO_BP
Cluster2	GO:0006457	protein folding	1	157	179	19991	0.71	0.758	O82345	GO_BP
Cluster2	GO:0051291	protein heterooligomerization	1	157	15	19991	8.49	0.112	Q8LBP4	GO_BP
Cluster2	GO:0070208	protein heterotrimerization	1	157	6	19991	21.22	0.0462	Q8LBP4	GO_BP
Cluster2	GO:0017038	protein import	5	157	190	19991	3.35	0.0172	O81283 Q8L748 Q8LBP4 Q9M651 Q9SYU4	GO_BP
Cluster2	GO:0045037	protein import into chloroplast stroma	1	157	29	19991	4.39	0.205	O81283	GO_BP
Cluster2	GO:0045038	protein import into chloroplast thylakoid membrane	1	157	6	19991	21.22	0.0462	Q8LBP4	GO_BP
Cluster2	GO:0006606	protein import into nucleus	2	157	81	19991	3.14	0.133	Q8L748 Q9M651	GO_BP
Cluster2	GO:0016558	protein import into peroxisome matrix	1	157	23	19991	5.54	0.166	Q9SYU4	GO_BP
Cluster2	GO:0006497	protein lipidation	1	157	60	19991	2.12	0.377	Q9FDX9	GO_BP
Cluster2	GO:0008104	protein localization	11	157	834	19991	1.68	0.0647	F4KG14 O04023 O81283 Q8L748 Q8LBP4 Q8VYA5 Q9C7A2 Q9FYB7 Q9LPC5 Q9M651 Q9SYU4	GO_BP
Cluster2	GO:1990778	protein localization to cell periphery	1	157	28	19991	4.55	0.198	Q9LPC5	GO_BP
Cluster2	GO:0072598	protein localization to chloroplast	2	157	61	19991	4.17	0.0831	O81283 Q8LBP4	GO_BP
Cluster2	GO:0072657	protein localization to membrane	2	157	89	19991	2.86	0.155	Q8LBP4 Q9LPC5	GO_BP
Cluster2	GO:0034504	protein localization to nucleus	3	157	95	19991	4.02	0.0389	F4KG14 Q8L748 Q9M651	GO_BP
Cluster2	GO:0033365	protein localization to organelle	7	157	408	19991	2.18	0.0425	F4KG14 O04023 O81283 Q8L748 Q8LBP4 Q9M651 Q9SYU4	GO_BP
Cluster2	GO:0072662	protein localization to peroxisome	1	157	33	19991	3.86	0.229	Q9SYU4	GO_BP
Cluster2	GO:0072659	protein localization to plasma membrane	1	157	20	19991	6.37	0.146	Q9LPC5	GO_BP
Cluster2	GO:0072665	protein localization to vacuole	1	157	70	19991	1.82	0.425	O04023	GO_BP
Cluster2	GO:0019538	protein metabolic process	42	157	4313	19991	1.24	0.0712	A0A1P8AWS5 A0A1P8BFD5 A8R7E6 C0LGE0 F4HQ17 F4J8X6 O22764 O48814 O49839 O49840 O80397 O80439 P43292 P43298 Q39026 Q42479 Q8GYL3 Q8GYN5 Q8LEB6 Q8LGA5 Q8LGB4 Q8LPN7 Q8RXX9 Q93Z30 Q93ZS6 Q940A7 Q9C5S1 Q9FDX9 Q9FFV8 Q9FIM9 Q9FN93 Q9LR65 Q9LY75 Q9SAD7 Q9SHI7 Q9SJT1 Q9SQY0 Q9SYU4 Q9ZSA4 Q9ZT42 Q9ZVR7 Q9ZW74	GO_BP
Cluster2	GO:0032446	protein modification by small protein conjugation	7	157	781	19991	1.14	0.416	Q8LGA5 Q8LPN7 Q8RXX9 Q9SHI7 Q9SJT1 Q9SYU4 Q9ZT42	GO_BP
Cluster2	GO:0070647	protein modification by small protein conjugation or removal	10	157	843	19991	1.51	0.128	F4J8X6 Q8GYL3 Q8LGA5 Q8LPN7 Q8RXX9 Q93ZS6 Q9SHI7 Q9SJT1 Q9SYU4 Q9ZT42	GO_BP
Cluster2	GO:0070646	protein modification by small protein removal	3	157	67	19991	5.7	0.0158	F4J8X6 Q8GYL3 Q93ZS6	GO_BP
Cluster2	GO:0036211	protein modification process	38	157	3043	19991	1.59	0.00206	A0A1P8AWS5 A0A1P8BFD5 A8R7E6 C0LGE0 F4HQ17 F4J8X6 O22764 O48814 O49839 O49840 O80397 P43292 P43298 Q39026 Q42479 Q8GYL3 Q8GYN5 Q8LEB6 Q8LGA5 Q8LGB4 Q8LPN7 Q8RXX9 Q93Z30 Q93ZS6 Q940A7 Q9C5S1 Q9FDX9 Q9FIM9 Q9FN93 Q9LR65 Q9LY75 Q9SHI7 Q9SJT1 Q9SQY0 Q9SYU4 Q9ZSA4 Q9ZT42 Q9ZVR7	GO_BP
Cluster2	GO:0006513	protein monoubiquitination	1	157	25	19991	5.09	0.179	Q9SYU4	GO_BP
Cluster2	GO:0018345	protein palmitoylation	1	157	2	19991	63.67	0.0156	Q9FDX9	GO_BP
Cluster2	GO:0000413	protein peptidyl-prolyl isomerization	1	157	58	19991	2.2	0.367	Q9LY75	GO_BP
Cluster2	GO:0006468	protein phosphorylation	21	157	1332	19991	2.01	0.00175	A0A1P8AWS5 A8R7E6 C0LGE0 F4HQ17 O22764 O48814 O49839 O49840 O80397 P43292 P43298 Q39026 Q42479 Q8GYN5 Q8LEB6 Q8LGB4 Q93Z30 Q9FIM9 Q9FN93 Q9ZSA4 Q9ZVR7	GO_BP
Cluster2	GO:0000209	protein polyubiquitination	3	157	187	19991	2.04	0.182	Q8LPN7 Q9SHI7 Q9ZT42	GO_BP
Cluster2	GO:0018342	protein prenylation	1	157	16	19991	7.96	0.119	Q9FDX9	GO_BP
Cluster2	GO:0016925	protein sumoylation	1	157	26	19991	4.9	0.185	Q9SJT1	GO_BP
Cluster2	GO:0006605	protein targeting	4	157	274	19991	1.86	0.169	O04023 O81283 Q8LBP4 Q9SYU4	GO_BP
Cluster2	GO:0045036	protein targeting to chloroplast	2	157	58	19991	4.39	0.0762	O81283 Q8LBP4	GO_BP
Cluster2	GO:0006612	protein targeting to membrane	1	157	42	19991	3.03	0.282	Q8LBP4	GO_BP
Cluster2	GO:0006625	protein targeting to peroxisome	1	157	33	19991	3.86	0.229	Q9SYU4	GO_BP
Cluster2	GO:0006623	protein targeting to vacuole	1	157	58	19991	2.2	0.367	O04023	GO_BP
Cluster2	GO:0044743	protein transmembrane import into intracellular organelle	2	157	80	19991	3.18	0.131	Q8LBP4 Q9SYU4	GO_BP
Cluster2	GO:0071806	protein transmembrane transport	3	157	130	19991	2.94	0.0829	O81283 Q8LBP4 Q9SYU4	GO_BP
Cluster2	GO:0015031	protein transport	9	157	661	19991	1.73	0.0771	O04023 O81283 Q8L748 Q8LBP4 Q8VYA5 Q9FYB7 Q9LPC5 Q9M651 Q9SYU4	GO_BP
Cluster2	GO:0070206	protein trimerization	1	157	15	19991	8.49	0.112	Q8LBP4	GO_BP
Cluster2	GO:0016567	protein ubiquitination	6	157	739	19991	1.03	0.525	Q8LGA5 Q8LPN7 Q8RXX9 Q9SHI7 Q9SYU4 Q9ZT42	GO_BP
Cluster2	GO:0065003	protein-containing complex assembly	8	157	800	19991	1.27	0.293	Q8L748 Q8LBP4 Q8RXF1 Q8VYA5 Q940A7 Q9FYB7 Q9LHP2 Q9LXN4	GO_BP
Cluster2	GO:0032984	protein-containing complex disassembly	1	157	72	19991	1.77	0.434	Q9LK22	GO_BP
Cluster2	GO:0031503	protein-containing complex localization	3	157	136	19991	2.81	0.0919	Q8L748 Q8VYA5 Q9FYB7	GO_BP
Cluster2	GO:0043933	protein-containing complex organization	9	157	902	19991	1.27	0.279	Q8L748 Q8LBP4 Q8RXF1 Q8VYA5 Q940A7 Q9FYB7 Q9LHP2 Q9LK22 Q9LXN4	GO_BP
Cluster2	GO:0065004	protein-DNA complex assembly	2	157	121	19991	2.1	0.246	Q940A7 Q9LXN4	GO_BP
Cluster2	GO:0071824	protein-DNA complex organization	2	157	154	19991	1.65	0.341	Q940A7 Q9LXN4	GO_BP
Cluster2	GO:0022618	protein-RNA complex assembly	4	157	261	19991	1.95	0.15	Q8RXF1 Q8VYA5 Q9FYB7 Q9LHP2	GO_BP
Cluster2	GO:0071826	protein-RNA complex organization	4	157	271	19991	1.88	0.165	Q8RXF1 Q8VYA5 Q9FYB7 Q9LHP2	GO_BP
Cluster2	GO:0006508	proteolysis	9	157	1229	19991	0.93	0.634	F4J8X6 Q8GYL3 Q8LGA5 Q8LPN7 Q8RXX9 Q93ZS6 Q9SHI7 Q9ZT42 Q9ZW74	GO_BP
Cluster2	GO:0051603	proteolysis involved in protein catabolic process	6	157	741	19991	1.03	0.528	Q8LGA5 Q8LPN7 Q8RXX9 Q9SHI7 Q9ZT42 Q9ZW74	GO_BP
Cluster2	GO:1902600	proton transmembrane transport	2	157	211	19991	1.21	0.495	Q8VZ80 Q9ZQ89	GO_BP
Cluster2	GO:0009954	proximal/distal pattern formation	1	157	12	19991	10.61	0.0903	O04379	GO_BP
Cluster2	GO:1904823	purine nucleobase transmembrane transport	1	157	41	19991	3.11	0.276	Q9ZQ89	GO_BP
Cluster2	GO:0006863	purine nucleobase transport	1	157	42	19991	3.03	0.282	Q9ZQ89	GO_BP
Cluster2	GO:0009135	purine nucleoside diphosphate metabolic process	1	157	68	19991	1.87	0.416	Q9SJQ9	GO_BP
Cluster2	GO:0009127	purine nucleoside monophosphate biosynthetic process	1	157	87	19991	1.46	0.497	Q9SJQ9	GO_BP
Cluster2	GO:0009126	purine nucleoside monophosphate metabolic process	2	157	140	19991	1.82	0.301	Q94BV7 Q9SJQ9	GO_BP
Cluster2	GO:0009145	purine nucleoside triphosphate biosynthetic process	1	157	81	19991	1.57	0.473	Q9SJQ9	GO_BP
Cluster2	GO:0009144	purine nucleoside triphosphate metabolic process	2	157	137	19991	1.86	0.292	Q94BV7 Q9SJQ9	GO_BP
Cluster2	GO:0006164	purine nucleotide biosynthetic process	2	157	166	19991	1.53	0.375	Q9SJQ9 Q9ZVR7	GO_BP
Cluster2	GO:0006163	purine nucleotide metabolic process	3	157	265	19991	1.44	0.346	Q94BV7 Q9SJQ9 Q9ZVR7	GO_BP
Cluster2	GO:0009179	purine ribonucleoside diphosphate metabolic process	1	157	68	19991	1.87	0.416	Q9SJQ9	GO_BP
Cluster2	GO:0009168	purine ribonucleoside monophosphate biosynthetic process	1	157	87	19991	1.46	0.497	Q9SJQ9	GO_BP
Cluster2	GO:0009167	purine ribonucleoside monophosphate metabolic process	2	157	140	19991	1.82	0.301	Q94BV7 Q9SJQ9	GO_BP
Cluster2	GO:0009206	purine ribonucleoside triphosphate biosynthetic process	1	157	81	19991	1.57	0.473	Q9SJQ9	GO_BP
Cluster2	GO:0009205	purine ribonucleoside triphosphate metabolic process	2	157	136	19991	1.87	0.289	Q94BV7 Q9SJQ9	GO_BP
Cluster2	GO:0009152	purine ribonucleotide biosynthetic process	2	157	163	19991	1.56	0.367	Q9SJQ9 Q9ZVR7	GO_BP
Cluster2	GO:0009150	purine ribonucleotide metabolic process	3	157	257	19991	1.49	0.328	Q94BV7 Q9SJQ9 Q9ZVR7	GO_BP
Cluster2	GO:0072522	purine-containing compound biosynthetic process	2	157	189	19991	1.35	0.438	Q9SJQ9 Q9ZVR7	GO_BP
Cluster2	GO:0072521	purine-containing compound metabolic process	3	157	317	19991	1.21	0.455	Q94BV7 Q9SJQ9 Q9ZVR7	GO_BP
Cluster2	GO:0072530	purine-containing compound transmembrane transport	1	157	52	19991	2.45	0.337	Q9ZQ89	GO_BP
Cluster2	GO:0019363	pyridine nucleotide biosynthetic process	1	157	73	19991	1.74	0.438	Q9SJQ9	GO_BP
Cluster2	GO:0019362	pyridine nucleotide metabolic process	2	157	116	19991	2.2	0.231	Q94BV7 Q9SJQ9	GO_BP
Cluster2	GO:0072525	pyridine-containing compound biosynthetic process	1	157	78	19991	1.63	0.46	Q9SJQ9	GO_BP
Cluster2	GO:0072524	pyridine-containing compound metabolic process	2	157	121	19991	2.1	0.246	Q94BV7 Q9SJQ9	GO_BP
Cluster2	GO:0019856	pyrimidine nucleobase biosynthetic process	1	157	24	19991	5.31	0.172	Q9ZQ89	GO_BP
Cluster2	GO:0006206	pyrimidine nucleobase metabolic process	1	157	56	19991	2.27	0.357	Q9ZQ89	GO_BP
Cluster2	GO:0043100	pyrimidine nucleobase salvage	1	157	16	19991	7.96	0.119	Q9ZQ89	GO_BP
Cluster2	GO:1904082	pyrimidine nucleobase transmembrane transport	1	157	21	19991	6.06	0.153	Q9ZQ89	GO_BP
Cluster2	GO:0015855	pyrimidine nucleobase transport	1	157	21	19991	6.06	0.153	Q9ZQ89	GO_BP
Cluster2	GO:0090481	pyrimidine nucleotide-sugar transmembrane transport	1	157	23	19991	5.54	0.166	Q8H184	GO_BP
Cluster2	GO:0072528	pyrimidine-containing compound biosynthetic process	1	157	90	19991	1.41	0.509	Q9ZQ89	GO_BP
Cluster2	GO:0072527	pyrimidine-containing compound metabolic process	1	157	110	19991	1.16	0.581	Q9ZQ89	GO_BP
Cluster2	GO:0008655	pyrimidine-containing compound salvage	1	157	47	19991	2.71	0.31	Q9ZQ89	GO_BP
Cluster2	GO:0072531	pyrimidine-containing compound transmembrane transport	1	157	25	19991	5.09	0.179	Q9ZQ89	GO_BP
Cluster2	GO:0042866	pyruvate biosynthetic process	1	157	58	19991	2.2	0.367	Q9SJQ9	GO_BP
[truncated: 2,237 more rows]

## Sheet: Sheet 4
Sheet 4. GO_CC terms enriched among the differentially phosphorylated peptides
[truncated: 610 more rows]

[truncated: 2 more sheets: Sheet 5, Sheet 6]
