# Supplementary material for: Nitric Oxide-mediated S-nitrosylation of the Energy Sensor KIN10 Regulates RNA Splicing and Gene Expression in Arabidopsis
Source: Mol Cell Proteomics. 2025 Nov 25;25(1):101459. doi: 10.1016/j.mcpro.2025.101459 (PMC12799962; doi:10.1016/j.mcpro.2025.101459)
Supplement: Table S8 [file mmc8.xlsx]

## Sheet: List
		Table S8. Phosphosites significantly induced upon NO treatment and depended on both KIN10 and S-nitrosylation of Cys-177, related to Figure 5E and Figure S6D.
		Sheet 1. List of phosphosites significantly induced upon NO treatment and depended on both KIN10 and S-nitrosylation of Cys-177 (Figure 5E)
		Sheet 2. GO terms enriched among the differentially phosphorylated peptides in Sheet 1 (Figure S6D)

## Sheet: Sheet 1
Sheet 1. List of phosphosites significantly induced upon NO treatment and depended on both KIN10 and S-nitrosylation of Cys-177 (Figure 5E)
Protein	Protein name	Gene name	Position	Amino acid	Sequence window	Col-0_SNP/Col-0_Control Ratio	Col-0_SNP/Col-0_Control p value	kin10_SNP/kin10_Control Ratio	kin10_SNP/kin10_Control p value	KIN10-GFP_SNP/KIN10-GFP_Control Ratio	KIN10-GFP_SNP/KIN10-GFP_Control p value	C177S-GFP_SNP/C177S-GFP_Control Ratio	C177S-GFP_SNP/C177S-GFP_Control p value	(Col-0_SNP/Col-0_Control)/(kin10_SNP/kin10_Control )	(KIN10-GFP_SNP/KIN10-GFP_Control)/(C177S-GFP_SNP/C177S-GFP_Control )
Q9ZV07	Probable aquaporin PIP2-6	PIP2-6	279	S	GAMKAYGSVRSQLHE	5.63518	0.0195341	3.46882	0.145862	10418.8	0.00881399	4.42624	0.00888634	1.62452	2353.87
Q9ZV07	Probable aquaporin PIP2-6	PIP2-6	282	S	KAYGSVRSQLHELHA	5.63518	0.0195341	3.46882	0.145862	10418.8	0.00881399	4.42624	0.00888634	1.62452	2353.87
Q0WVX5	Probable starch synthase 4 chloroplastic/amyloplastic	SS4	82	S	QSNNDEESDLENGSA	4087.8	0.00339418	8.8926	0.0419695	2038.93	0.00121609	5.15171	0.0450535	459.686	395.778
Q9LEX1	Calcium-dependent lipid-binding protein	CLB	492	S	TGQSSKRSGSSTPVN	3.86705	0.000712256	2.31434	0.0281205	1983.53	0.000118469	2.68067	0.124377	1.6709	739.937
F4HS99	Protein REDUCED CHLOROPLAST COVERAGE 1	REC1	606	S	KKKTDVSSPKTPQTA	4896.87	2.62e-05	13.1211	0.00908151	1673.95	0.00287384	11.1192	#DIV/0!	373.205	150.545
F4HS99	Protein REDUCED CHLOROPLAST COVERAGE 1	REC1	609	T	TDVSSPKTPQTALSS	4896.87	2.62e-05	13.1211	0.00908151	1673.95	0.00287384	11.1192	#DIV/0!	373.205	150.545
Q9C642	Protein DCL homolog chloroplastic	DCL	81	S	RIASEESSEEEEEEE	3887.5	0.0194119	3.32668	0.0501476	1489.13	0.00223132	3.76802	0.0341967	1168.58	395.201
Q9C642	Protein DCL homolog chloroplastic	DCL	77	S	LRRPRIASEESSEEE	3887.5	0.0194119	0.000805166	0.000871158	1489.13	0.00223132	3.77738	#DIV/0!	4.8282e+06	394.222
Q9C642	Protein DCL homolog chloroplastic	DCL	80	S	PRIASEESSEEEEEE	3887.5	0.0194119	3.32668	0.0501476	1489.13	0.00223132	4.01127	0.00927906	1168.58	371.235
Q944A6	Sucrose nonfermenting 4-like protein	SNF4	256	S	ISRQYDGSGRPYPRP	1594.41	0.00679002	882.88	0.0730949	1190.5	0.000734638	36.2015	#DIV/0!	1.80592	32.8854
Q8GUM4	Uncharacterized membrane protein At3g27390		544	S	NNSAKDESITEPPAP	2959.19	0.00700795	1934.67	0.00307786	1178.51	0.00260204	20.9573	#DIV/0!	1.52955	56.2337
Q8GUM4	Uncharacterized membrane protein At3g27390		539	S	LDLKDNNSAKDESIT	2959.19	0.00700795	1934.67	0.00307786	1178.51	0.00260204	20.9573	#DIV/0!	1.52955	56.2337
Q94AM9	Polyadenylate-binding protein-interacting protein 4	CID4	451	S	TSSRPGLSPSSSIGS	4.51932	0.000279627	1.78839	0.062564	915.54	0.00826424	380.593	2.7681e-05	2.52704	2.40556
O81283	Translocase of chloroplast 159 chloroplastic	TOC159	1133	S	DIEIDDVSDSEQEDG	3800.4	1.63e-05	0.000260471	0.000152517	914.19	0.00307527	0.867174	0.278407	1.45905e+07	1054.22
F4JN30		DAW1	843	S	EGIITSSSPREKKSM	1.67328	0.00762321	1.07828	#DIV/0!	827.64	#DIV/0!	0.96055	0.702171	1.5518	861.632
Q9SAD7	Eukaryotic translation initiation factor 4B2	EIF4B2	436	S	ESQQESDSNHQNLPD	2217.31	0.013743	9.34376	#DIV/0!	803.74	0.000151917	501.56	0.00182646	237.304	1.60248
Q9ZU49	Lipid phosphate phosphatase 1	LPP1	297	S	RGVPVTSSQNGDALR	3344.8	0.00179116	1569.33	0.000893509	565.86	0.000348085	328.367	0.000633383	2.13136	1.72326
O81005		VQ12	93	S	NPFAFDLSPSSSRFW	2704.07	0.000304158	27.0074	#DIV/0!	539.047	0.0198609	346.907	0.0157165	100.123	1.55387
Q9FFV8	Translation initiation factor eIF2B subunit delta	MBB18.19	93	S	AVSPSSFSYSSRRDF	3279.7	0.00146869	4.68248	#DIV/0!	513.47	0.072585	1	#DIV/0!	700.42	513.47
O64855			318	S	KHFERQRSDLDDEYK	1051.56	0.000697963	1.66114	0.125461	457.14	0.000329465	1.31805	0.124015	633.036	346.829
A0A1P8B9R0		NOT3	332	S	KNGAGLHSAPSTPAG	528.213	0.000973973	3.48612	#DIV/0!	456.8	5.00884e-06	292.127	0.000455102	151.519	1.56371
F4JSE7	Protein ENHANCED DISEASE RESISTANCE 2	EDR2	434	S	FSLDQTNSVNRNSLL	1.9726	0.0034138	1.24376	0.0644244	397.85	0.0033178	1.39421	0.250728	1.586	285.359
Q9FGK9	Protein transport protein SEC16A homolog	MAG5	1136	S	SVPFRSNSLGHENKS	200.595	0.000278596	1.65894	0.410587	393.285	#DIV/0!	0.939239	0.967461	120.918	418.727
Q9LF79	Calcium-transporting ATPase 8 plasma membrane-type	ACA8	1073	S	KNSSGEGSL______	12.5308	0.000403046	7.64028	0.000517567	389.9	#DIV/0!	112.44	0.135051	1.6401	3.46763
A4GSN8	Nuclear-pore anchor	NUA	1659	S	STMTRVPSSTPLIKS	6777.6	0.000404075	3637.1	2.2e-08	365.193	0.0200586	2.30111	#DIV/0!	1.86346	158.703
A4GSN8	Nuclear-pore anchor	NUA	1666	S	SSTPLIKSPVATTQQ	5922.6	0.0028299	3255.2	0.00104117	365.193	0.0200586	2.30111	#DIV/0!	1.81943	158.703
Q9SXB6	MLO-like protein 2	MLO2	207	S	KTIEYQYSNDPERFR	446.613	0.0015195	1	#DIV/0!	314.52	#DIV/0!	172.12	0.00143504	446.613	1.82733
Q8GUP3	Sister chromatid cohesion protein PDS5 homolog C	PDS5C	375	S	SVKQADLSKDSDIKE	1886.01	0.000326135	1	#DIV/0!	307.8	#DIV/0!	0.769155	#DIV/0!	1886.01	400.179
Q0WV86		At3g48200	795	S	MLTQISGSNPLKQQD	798.647	0.0134944	13.0498	#DIV/0!	293.53	2.01556e-05	141.353	2.07004e-05	61.2001	2.07658
Q9CAD5	Mitogen-activated protein kinase kinase kinase YODA	YDA	395	S	ARAEATVSPGSRWKK	915.16	0.000136724	5.23887	#DIV/0!	253.8	#DIV/0!	148.003	0.000277834	174.687	1.71483
Q9LPV8	Eukaryotic peptide chain release factor subunit 1-2	ERF1-2	433	S	DTEVYEDSD______	2.41824	0.0126247	0.711751	0.100769	253.507	0.000317555	1.05526	0.755425	3.39759	240.23
Q0WLR1	KH domain-containing protein At4g26480		110	S	QSRFDHPSPLASGGI	628.507	0.000383481	4.43363	#DIV/0!	250.631	0.00712992	156.579	0.000673427	141.759	1.60067
F4K4Y5	DEK domain-containing chromatin-associated protein 4	DEK4	129	S	VMKESVESADNKDAE	1172.61	2.84e-06	1.20102	#DIV/0!	219.707	0.0125087	0.639757	#DIV/0!	976.344	343.423
Q940X9	La-related protein 1A	LARP1A	465	S	SGLSMSKSIEYEDDD	1.98411	0.0124588	1.27861	0.0911491	205.64	#DIV/0!	119.589	2.44521e-05	1.55176	1.71955
Q42479	Calcium-dependent protein kinase 3	CPK3	39	S	AGERRGSSGSGTVGS	1523.15	0.0185596	576.665	0.0977499	205.297	0.0164583	67.8007	0.00170283	2.64131	3.02794
Q8VZL1			446	S	LSDIELKSPGGPKIT	514.473	3.43e-05	6.95907	#DIV/0!	188.559	0.0242587	14.0475	#DIV/0!	73.9285	13.423
Q9M658	Helicase protein MOM1	MOM1	110	S	SIRKGDTSPDIEQRK	1.64581	0.041469	0.945917	0.542339	171.978	0.000132895	97.107	0.00541884	1.73991	1.77102
F4HZS8			252	S	DSLKSVVSGDLSGLA	2.57582	0.0274867	1.29631	0.126431	152.983	0.0104753	1	#DIV/0!	1.98704	152.983
F4HZS8			261	S	DLSGLAQSPQKEKDS	2.57582	0.0274867	1.29631	0.126431	152.983	0.0104753	1	#DIV/0!	1.98704	152.983
Q9FN09	BTB/POZ domain-containing protein NPY3	NPY3	67	S	TTTTDEQSDDDEIRI	505.62	0.012209	1	#DIV/0!	148.327	0.00677243	2.79097	#DIV/0!	505.62	53.1451
Q9FFQ4	Probable flavonol synthase 5	FLS5	10	S	EERDHNASESSLPSL	522.86	0.00105477	1	#DIV/0!	137.587	0.000568526	47.9407	0.00907006	522.86	2.86994
Q0V845		At2g16405	96	S	LRTPSLLSSPGNSGR	993.23	0.00158824	1	#DIV/0!	132.111	0.000185495	1	#DIV/0!	993.23	132.111
F4K5S0			585	S	RKSSVVQSPVSKRSE	449.693	0.000609181	4.26169	#DIV/0!	132.093	0.0206014	3.20348	#DIV/0!	105.52	41.2342
F4HVV6		NOT1	1622	S	FTKSLPTSELNLAES	648.413	0.0100239	284.28	#DIV/0!	130.491	0.0187119	34.138	#DIV/0!	2.2809	3.82245
Q8GYM6	Cyclin-T1-4	CYCT1-4	326	S	NRSNDNGSGEAGSVI	481.96	0.0027662	1.052	#DIV/0!	126.511	0.00120677	0.883527	#DIV/0!	458.138	143.189
Q9M330	Probable proteasome inhibitor		166	S	ASRAQSSSETNEEPR	4.24348	0.043844	1.78335	#DIV/0!	116.031	4.80286e-05	1.57195	0.167072	2.37949	73.813
A0A1I9LPZ1		At3g50370	1504	S	TAARSNRSPPASRAA	9.62273	0.0430904	1.96199	0.542854	101.434	#DIV/0!	1.06986	#DIV/0!	4.90458	94.8107
Q9LS99	RING-H2 finger protein ATL77	ATL77	90	S	FMISDPISIPSTPRD	8.39508	0.00752123	5.05061	0.00337747	100.564	0.0129594	4.28385	#DIV/0!	1.66219	23.4751
Q9XI93	Nodulin-related protein 2		59	S	QAAARNESDKLDKGK	1566.29	0.00880677	2.30183	#DIV/0!	97.196	#DIV/0!	2.40056	0.0713115	680.452	40.4889
Q0WWX4			28	S	DSVQGYKSPLRVTKR	744.46	9.98e-05	5.52977	#DIV/0!	94.234	#DIV/0!	2.57257	0.0516511	134.628	36.6303
F4J5A7		At3g23900	891	S	RRGDRSLSPVSSEDH	207.813	0.00928525	1.11053	0.667443	84.032	0.00157304	1.70442	0.0742266	187.13	49.3024
O65416	F-box protein SKIP27	SKIP27	180	S	KTRAFRNSIDLEEVS	414.713	6.12e-06	2.39314	0.00255156	83.6893	0.00110601	1.5931	0.133973	173.293	52.5325
Q06738	Low-temperature-induced 78 kDa protein	RD29A	387	S	RNEYSPESDGGLGAP	2.85514	0.0274002	1.75755	0.387849	80.152	0.0229559	1.9844	0.32443	1.62449	40.3911
Q9SLT5		CW14	45	S	SSRLSDGSFDNNPTF	414.03	0.0024459	1.35741	0.324718	80.074	0.00169841	2.00669	#DIV/0!	305.015	39.9035
O48802	Protein CLMP1	CLMP1	248	S	TENGGSVSKGQASRV	3584.4	7.36e-05	1	#DIV/0!	74.5572	#DIV/0!	23.647	#DIV/0!	3584.4	3.15293
Q56XJ7	Uncharacterized protein At4g22758		50	S	KVFERSFSEPSLNRH	344.57	0.00851284	2.45291	0.000626635	69.4693	0.000692537	1.56292	0.26062	140.474	44.4484
F4K6X0	Protein CHLORORESPIRATORY REDUCTION 42 chloroplastic	CRR42	120	S	LELDEGDSD______	311.02	9.51e-05	1.55025	#DIV/0!	66.758	0.00205821	40.974	0.000632824	200.626	1.62928
F4J4H2;F4J4G9		At3g51650;At3g51640	352;352	S	RDRASSKSNSDGEEV	1650.37	0.0067459	0.900999	0.662634	62.764	0.00625356	0.362913	#DIV/0!	1831.71	172.945
Q9FIW9	Zinc-finger homeodomain protein 10	ZHD10	25	T	SPEPESETPTRIQPA	2257.54	0.0204446	1.83698	#DIV/0!	51.944	#DIV/0!	0.615398	#DIV/0!	1228.94	84.4072
Q8L7W3			542	S	DEERVSLSQGGRHTS	2.20494	0.00559763	0.968325	0.782039	47.868	#DIV/0!	1.08794	0.692905	2.27706	43.9989
Q03251	Glycine-rich RNA-binding protein 8	RBG8	84	S	ITVNEAQSRGSGGGG	197.18	0.00132228	1.48851	0.530838	42.447	0.00181518	2.14092	0.0550713	132.468	19.8265
Q8RWZ3	Probable acyl-CoA dehydrogenase IBR3	IBR3	387	S	PSVQRDVSPSYESLV	169.87	0.00175871	0.973802	0.90929	40.713	0.00366376	0.963644	0.785755	174.44	42.249
Q7X9V2	Protein PHOTOPERIOD-INDEPENDENT EARLY FLOWERING 1	PIE1	909	S	DLEAIPLSPKNRKNL	1.81683	0.0241954	1.12452	0.443941	39.69	#DIV/0!	0.038506	0.000210533	1.61565	1030.75
Q9LYG9	Mechanosensitive ion channel protein 10	MSL10	128	S	PNNKSNRSVGSPAPV	2.59974	0.00745017	0.462959	0.0535913	39.042	#DIV/0!	0.71653	0.0537697	5.6155	54.4876
Q9LYG9	Mechanosensitive ion channel protein 10	MSL10	131	S	KSNRSVGSPAPVTPS	2.59974	0.00745017	0.462959	0.0535913	39.042	#DIV/0!	0.71653	0.0537697	5.6155	54.4876
Q9C7E7	Protein RDM16	RDM16	19	S	DDRDRDSSPDHSPQR	3.56396	0.00354295	1.60657	0.0644542	29.8733	0.248572	3.97557	0.0118046	2.21837	7.5142
Q9LV77	Asparagine synthetase [glutamine-hydrolyzing] 2	ASN2	567	S	AAAAKAGSDLVDPLP	144.375	0.00671353	1.77995	#DIV/0!	29.158	0.00199235	1.37802	#DIV/0!	81.1122	21.1594
F4JKH6	Protein REDUCED CHLOROPLAST COVERAGE 2	REC2	151	S	SGSTDGDSPTEKDAG	6.25702	0.000606705	1.65363	0.549458	23.234	#DIV/0!	4.89985	#DIV/0!	3.7838	4.74178
Q9SUE9			314	T	SAKKTKQTDSQSDSD	2.14179	0.0038341	1.20979	0.280228	22.1466	#DIV/0!	0.725047	#DIV/0!	1.77038	30.5451
Q8GXW8			356	S	ELALKLDSPEESSNG	833.7	9.75e-05	3.90169	#DIV/0!	18.2582	0.000759963	4.25358	0.206249	213.677	4.29243
F4HS99	Protein REDUCED CHLOROPLAST COVERAGE 1	REC1	153	S	SDTSPPPSPASKDTV	21.756	4.17e-05	8.10974	0.0323032	17.6824	0.0123598	8.62871	#DIV/0!	2.6827	2.04925
O48802	Protein CLMP1	CLMP1	437	S	EKEKASSSEDPETKE	631.727	0.000169329	0.244343	0.554053	12.1108	#DIV/0!	0.869801	0.455905	2585.41	13.9236
Q9LV05		MYN8.5	830	S	AKELHASSPKTMEEV	345.433	0.000129726	0.879448	0.772461	7.72668	#DIV/0!	0.638193	0.277698	392.784	12.1071
Q8RXL8	UDP-xylose transporter 3	UXT3	351	S	TVAPVWNSNKDFQA_	315.36	0.00338009	2.11304	#DIV/0!	7.13098	0.0454517	1.53969	#DIV/0!	149.245	4.63145
Q03250	Glycine-rich RNA-binding protein 7	RBG7	112	S	SGGGGGYSGGGGSYG	7260.8	4.66e-07	2.91243	#DIV/0!	6.16493	0.00354872	3.36198	0.253983	2493.04	1.83372
Q94CJ8	Zinc finger CCCH domain-containing protein 55		459	S	GNYSPCSSPSGIDPR	1956.19	3.68e-05	3.54643	#DIV/0!	6.12084	0.334835	4.07438	0.00808623	551.594	1.50227
Q9FHH2	Protein SUPPRESSOR OF MAX2 1	SMAX1	548	S	AEQAKKKSPPGSPVQ	7.58251	0.000118804	3.43517	0.00910921	5.80517	0.00412423	3.58124	0.0406158	2.20732	1.62099
Q9FHH2	Protein SUPPRESSOR OF MAX2 1	SMAX1	552	S	KKKSPPGSPVQTDLV	7.58251	0.000118804	3.43517	0.00910921	5.80517	0.00412423	3.58124	0.0406158	2.20732	1.62099
Q94IU8			64	S	SSMAGGGSGSGDYGG	1013.64	0.00305994	2.75235	#DIV/0!	5.70106	0.00016236	3.36788	#DIV/0!	368.282	1.69277
Q93ZT6	Eukaryotic translation initiation factor isoform 4G-1	EIF(ISO)4G1	123	S	SNLVPVQSASRFSEP	4.57438	0.0276563	2.64386	0.306811	4.84012	#DIV/0!	0.970169	#DIV/0!	1.73019	4.98895
Q9M0M4	Putative MO25-like protein At4g17270		31	S	LYADRSNSFPDLRES	769.68	0.00869437	2.99162	0.0513911	4.60324	0.00163758	2.45512	0.00334345	257.278	1.87496
Q9SJM0	Callose synthase 10	CALS10	790	S	VPLGQHASQDGQDMN	3.82671	0.00519775	2.28589	0.0383187	4.40878	0.00438443	2.69861	0.00893499	1.67406	1.63372
Q84WV5			108	S	SPVSVCISPGERFST	425.07	0.00337165	233.92	#DIV/0!	4.38895	0.00128546	2.46749	0.00119065	1.81716	1.77871
Q9C7G4	Transcription factor TCP22	TCP22	140	S	SLRSGGGSTLFSQAS	4.08872	0.018819	2.60938	0.0870766	4.07504	0.0242664	1	#DIV/0!	1.56693	4.07504
Q6EVK6	ATP-dependent helicase BRM	BRM	2052	T	KLVNEPETEPSSPQR	3188.9	0.0325777	1548.24	9.32e-06	4.00753	#DIV/0!	2.54701	0.000882628	2.05969	1.57342
F4J0P2		TWD40-1	1141	S	GATGDGSSSDEEGVT	4010	0.00959511	1.37016	0.177829	3.81531	0.00920721	1.27888	0.212666	2926.66	2.98331
Q9FMT8		MUA22.12	301	S	QTPDLILSEVEDEKP	5.66151	0.00243199	3.38475	0.0500524	3.807	0.0283358	1.4511	0.60666	1.67266	2.62353
Q9FMT8		MUA22.12	295	T	DQEPGLQTPDLILSE	5.66151	0.00243199	3.38475	0.0500524	3.807	0.0283358	1.4511	0.60666	1.67266	2.62353
Q43385	Dof zinc finger protein DOF3.7	DOF3.7	158	S	SSQIPNKSNKDLNLL	272.93	2.43e-06	2.38919	0.00358863	3.76196	0.00349083	1	#DIV/0!	114.235	3.76196
F4J0P2		TWD40-1	1140	S	YGATGDGSSSDEEGV	4010	0.00959511	1.37016	0.177829	3.71297	0.00152166	1.27888	0.212666	2926.66	2.90329
F4J0P2		TWD40-1	1142	S	ATGDGSSSDEEGVTK	4010	0.00959511	1.37016	0.177829	3.71297	0.00152166	1.27888	0.212666	2926.66	2.90329
Q0WNW4	Myosin-binding protein 3	MYOB3	233	S	RSIISNNSPGNEAKS	2.72604	0.00480074	1.17159	#DIV/0!	3.57789	0.0157383	1.67225	0.00704881	2.32679	2.13957
Q947D2	PH RCC1 and FYVE domains-containing protein 1	PRAF1	765	S	GRNSQLPSLLQLKDA	3.18004	0.00650581	2.11132	0.0172222	3.48075	0.00928442	2.14252	0.000328537	1.50618	1.62461
Q9SUE9			318	S	TKQTDSQSDSDAGEK	2.14179	0.0038341	1.20979	0.280228	3.45764	0.0186663	1.42459	0.584053	1.77038	2.42711
Q9SUE9			320	S	QTDSQSDSDAGEKAP	2.14179	0.0038341	1.20979	0.280228	3.45764	0.0186663	1.42459	0.584053	1.77038	2.42711
Q8GXU7		At4g13615	58	S	AQAAGASSGGAAGGK	278.72	4.25e-05	6.45847	#DIV/0!	3.28895	#DIV/0!	0.368756	#DIV/0!	43.1557	8.91904
Q9ZSZ8	FKBP12-interacting protein of 37 kDa	FIP37	28	S	RASGNRRSFGDLEDD	4.55203	0.0135568	2.62958	0.32925	3.26771	0.00362604	0.992874	0.969851	1.73109	3.29116
Q2V452	CBL-interacting serine/threonine-protein kinase 3	CIPK3	173	T	RDDGLLHTSCGTPNY	3078	7.05e-05	3.0018	#DIV/0!	2.95865	0.0888256	1.54773	0.248625	1025.38	1.9116
Q8VZL1			42	S	HHHARSSSVTNMSNV	2.08514	0.0107136	0.992242	0.916105	2.67391	0.0464928	1.36025	0.449582	2.10145	1.96576
Q6R3K4	Probable metal-nicotianamine transporter YSL8	YSL8	404	T	ASPASPLTPRISYDD	455.713	0.000567015	2.37924	#DIV/0!	2.65429	0.104025	1	#DIV/0!	191.538	2.65429
Q8VZE7	RAP domain-containing protein chloroplastic	RAP	191	T	IPEDDFDTEDEDLDF	202.753	0.000550708	1.46501	#DIV/0!	2.65107	0.0251805	1.64551	0.0294058	138.397	1.61109
Q9LSE3		At3g26730	430	S	RNQTQSLSPPDVSRV	2.28921	0.00260941	1.39328	0.0955017	2.64852	0.0312368	1.75518	0.0133752	1.64303	1.50897
Q9SE83	Dynamin-2A	DRP2A	887	S	AQNGDAASPGSGSNR	1692.67	0.00409557	3.03022	#DIV/0!	2.5896	0.011607	1.7178	0.0012159	558.596	1.50751
Q9LNB6	Hsp70-Hsp90 organizing protein 1	HOP1	167	S	QEIQKNPSSLNLYLK	2.57526	0.0185192	1.28794	0.51257	2.49837	#DIV/0!	1	#DIV/0!	1.99952	2.49837
Q6GKU7			143	S	ELNRREESSDSDSEY	1388.19	1e-05	1.84508	0.00476461	2.46243	0.0852955	0.740537	0.0958022	752.372	3.32519
Q8L5Y0	Vacuolar sorting protein 39	VPS39	420	S	SPRYFLESEDNADLE	2.77618	0.000633366	0.946449	#DIV/0!	2.40862	#DIV/0!	0.0165863	2.68241e-05	2.93326	145.217
Q9FPW4	Probable NOT transcription complex subunit VIP2	VIP2	187	S	GNLGRNISSGGLSIP	1.86747	0.0446367	0.830856	0.205812	2.40221	0.00133406	1.04113	0.95255	2.24765	2.30732
Q5XEZ5	Calcium permeable stress-gated cation channel 1	CSC1	767	S	DSPSLPFSGKLV___	2095.01	2.5e-05	0.682167	0.393728	2.37818	0.156326	0.369916	0.0376736	3071.1	6.42898
O65655			320	S	KLNLDRSSGDESMED	1.51826	0.0248613	0.91616	0.295986	2.26934	0.0572139	0.810674	0.544825	1.6572	2.79932
Q9C9M1	Protein-lysine N-methyltransferase At1g66680	AR401	45	S	DRSIAADSWSIKSEY	1028.19	0.00484922	1.52054	0.188928	2.25888	0.0155085	1.4714	0.114991	676.201	1.53519
Q9C9M1	Protein-lysine N-methyltransferase At1g66680	AR401	47	S	SIAADSWSIKSEYGS	1028.19	0.00484922	1.52054	0.188928	2.23209	0.0119687	1.28791	0.278362	676.201	1.73311
Q6GKU7			148	S	EESSDSDSEYDEIDL	1388.19	1e-05	1.84508	0.00476461	2.20551	0.0257648	1.05012	0.885464	752.372	2.10025
Q9LSA1			125	S	SGSLYDGSSSDEDDN	1040.94	0.0178971	1.6887	0.365196	2.10255	0.0721508	0.697467	0.147074	616.415	3.01455
Q9LSA1			126	S	GSLYDGSSSDEDDNN	1040.94	0.0178971	1.6887	0.365196	2.10255	0.0721508	0.697467	0.147074	616.415	3.01455
Q9LSA1			127	S	SLYDGSSSDEDDNNI	1040.94	0.0178971	1.6887	0.365196	2.10255	0.0721508	0.697467	0.147074	616.415	3.01455
Q9LM78		ATEH1	974	S	PSLSRFDSMNSTKDF	2.74558	0.0254711	0.587118	0.0625369	2.0887	0.0866799	1.21215	#DIV/0!	4.67636	1.72314
Q9LM78		ATEH1	977	S	SRFDSMNSTKDFSGS	2.74558	0.0254711	0.587118	0.0625369	2.0887	0.0866799	1.21215	#DIV/0!	4.67636	1.72314
Q8VZ95	Vesicle-associated protein 1-1;Vesicle-associated protein 1-1 N-terminally processed	PVA11	166	S	SSPRASVSDNGHGSE	1.55431	0.00323985	1	#DIV/0!	2.07521	0.0286201	0.795071	0.47838	1.55431	2.6101
Q501B2	bZIP transcription factor 16	BZIP16	152	S	PIKRSRGSLGSLNMI	2.72029	0.00325306	1.22096	0.0386771	2.0643	0.0415935	0.794588	0.111951	2.228	2.59796
P92964	Serine/arginine-rich splicing factor RS31	RS31	247	S	SDYGRQRSPGYDRYR	3.97773	0.0493469	1.37557	0.472579	2.05613	0.159556	0.441618	0.159564	2.89171	4.6559
Q9LE22	Probable calcium-binding protein CML27	CML27	125	S	NRLGMSCSVEDCTRM	3.00039	0.0496681	1.78255	0.208552	2.04821	0.0108068	1.28657	0.107827	1.6832	1.592
Q6GKU7			146	S	RREESSDSDSEYDEI	1388.19	1e-05	1.84508	0.00476461	2.01839	0.0520125	0.956443	0.886136	752.372	2.11031
Q9LHF0	Zinc-finger homeodomain protein 9	ZHD9	13	S	SMDMTPKSPEPESET	2.00986	0.0208593	1.20913	0.240303	2.0174	0.32039	0.404902	0.0300116	1.66224	4.98243
Q9LJP4	Xyloglucan glycosyltransferase 4	CSLC4	581	S	EKLHRRNSESGLELL	1.81234	0.00633396	0.991477	0.973776	2.00694	0.0223139	1.25349	0.0565997	1.82792	1.60108
Q9FGK9	Protein transport protein SEC16A homolog	MAG5	138	S	ESNIVDGSGSPGVKE	629.07	0.000114954	2.1063	#DIV/0!	1.9952	0.0186163	0.0109813	#DIV/0!	298.662	181.691
Q8RWY3	ISWI chromatin-remodeling complex ATPase CHR11	CHR11	7	S	_MARNSNSDEAFSSE	1583.59	0.00281682	1.43445	0.264899	1.9937	0.112499	0.86366	0.266981	1103.98	2.30844
Q8RWY3	ISWI chromatin-remodeling complex ATPase CHR11	CHR11	12	S	SNSDEAFSSEEEEER	1583.59	0.00281682	1.43445	0.264899	1.9937	0.112499	0.86366	0.266981	1103.98	2.30844
Q8RWY3	ISWI chromatin-remodeling complex ATPase CHR11	CHR11	13	S	NSDEAFSSEEEEERV	1583.59	0.00281682	1.43445	0.264899	1.9937	0.112499	0.86366	0.266981	1103.98	2.30844
Q06850	Calcium-dependent protein kinase 1	CPK1	32	S	RDGDDSASMSNGDIA	1420.78	0.000141361	1.85808	0.0246843	1.9666	#DIV/0!	1.30025	0.128621	764.652	1.51248
Q8GUI6	Lysine-specific demethylase JMJ14	JMJ14	36	S	EPDSTPSSPKITARW	2.54878	0.00157575	1.58649	0.0188989	1.93375	0.00596214	1.21571	0.572824	1.60655	1.59064
Q9S814	Ethylene-insensitive protein 2;EIN2-CEND	EIN2	650	S	PPSFRSLSGEGGSGT	329.97	0.000141657	1.544	#DIV/0!	1.92583	#DIV/0!	1.01812	0.938178	213.711	1.89155
F4IDY7	DDT domain-containing protein DDR4	DDR4	12	S	SDIVPDRSPADDVAP	933.833	0.0171211	0.779429	0.60366	1.91565	0.461187	0.525733	0.451886	1198.1	3.64376
F4IDY7	DDT domain-containing protein DDR4	DDR4	3	S	_____MGSSSDIVPD	933.833	0.0171211	0.779429	0.60366	1.91565	0.461187	0.66205	0.600883	1198.1	2.89351
F4IDY7	DDT domain-containing protein DDR4	DDR4	4	S	____MGSSSDIVPDR	933.833	0.0171211	0.779429	0.60366	1.91565	0.461187	0.66205	0.600883	1198.1	2.89351
Q8L7S0	Probable ubiquitin-like-specific protease 2B	ULP2B	46	S	LQRQRIQSFCNEKRV	3.27112	0.00243863	1.54321	0.059218	1.91305	0.383302	0.840009	0.283105	2.11968	2.27742
F4IDB4			820	S	SDKSLAQSVPNFSEL	3.38872	0.0393738	1.45959	0.401773	1.90883	0.136595	0.60429	#DIV/0!	2.32169	3.1588
O81283	Translocase of chloroplast 159 chloroplastic	TOC159	636	T	GSESEEETEEMIFGS	457.373	0.0123536	1.62115	0.258175	1.90091	#DIV/0!	0.68816	0.0476903	282.129	2.76231
B9DF92			273	S	DEGGSSESDVEEHVE	969.473	0.000324303	3.04204	#DIV/0!	1.87226	0.00932966	1.05665	0.772462	318.692	1.77189
Q949V6	Probable E3 ubiquitin-protein ligase ARI1	ARI1	576	S	KRPKKEGSFLNNKVT	2.04298	0.0338895	1.34701	0.139883	1.86688	0.0242597	0.91739	#DIV/0!	1.51668	2.03499
B9DF92			270	S	DDEDEGGSSESDVEE	969.473	0.000324303	3.04204	#DIV/0!	1.86195	0.0447505	0.941317	0.517006	318.692	1.97803
B9DF92			271	S	DEDEGGSSESDVEEH	969.473	0.000324303	3.04204	#DIV/0!	1.86195	0.0447505	0.941317	0.517006	318.692	1.97803
Q9M8M1			272	S	FRSNAKSSPLGSSDN	2.65176	0.0152793	1.53541	0.0395373	1.85458	0.0317964	0.983195	0.887378	1.72707	1.88627
Q9M8M1			276	S	AKSSPLGSSDNLAKE	2.65176	0.0152793	1.53541	0.0395373	1.85458	0.0317964	0.983195	0.887378	1.72707	1.88627
Q9FIW9	Zinc-finger homeodomain protein 10	ZHD10	18	S	TTTPTPKSPEPESET	2257.54	0.0204446	1.45957	0.0646342	1.80556	0.184732	1.12154	0.858883	1546.72	1.60989
Q9LV05		MYN8.5	989	S	DMKIADVSDSDTSQK	545.193	1.25e-05	1.06197	0.807773	1.77466	0.102349	0.759816	#DIV/0!	513.38	2.33565
Q9FG81		MQD19.19	243	S	TKMPRVDSSQNWAGH	1.95159	0.014999	1.10752	0.748243	1.72365	0.125716	1.13104	0.443073	1.76213	1.52394
Q9SS47	Pumilio homolog 4	APUM4	20	S	LTSVNRGSNVDLEDR	2.28046	0.0070001	1.28081	0.286576	1.70834	0.0621077	0.940714	0.778181	1.78048	1.81601
Q9FF08			603	S	FGIWKAASNPNVAAL	2.01071	0.00280714	1.24693	0.0597174	1.68163	0.0252453	0.896459	0.459467	1.61253	1.87586
Q67XD9	Alkaline/neutral invertase CINV2	CINV2	63	S	TGYVRQDSILEMAHS	1140.93	2.67e-09	1.09474	0.544511	1.68029	0.073052	0.88064	0.443208	1042.2	1.90803
F4I983			1239	S	TFGARAFSDEQINRS	2.06087	0.0387189	0.999598	0.997904	1.68021	0.00702882	0.966039	0.828586	2.0617	1.73927
Q9SGJ0			371	S	RKVKSVRSSLDINRS	1.57997	0.0227204	1.02229	0.860622	1.67577	0.263253	0.524451	0.0197353	1.54552	3.19528
Q9SE83	Dynamin-2A	DRP2A	837	S	DNSGTESSPRASGGS	5.45028	0.00154064	3.00993	0.0125286	1.61996	0.792432	0.0591276	0.437351	1.81077	27.3977
Q500V3		NUB1	506	S	DDIANRASTSSDGME	817.45	0.000558317	1.37356	0.007982	1.58463	0.102141	1.02212	#DIV/0!	595.134	1.55033
Q9C5S1	Protein-tyrosine-phosphatase MKP1	MKP1	549	S	LTLPKFSSLSLLPSQ	2.74869	0.0159144	1.20849	#DIV/0!	1.57259	0.0304187	1.03678	0.934022	2.27448	1.5168
Q9FFV8	Translation initiation factor eIF2B subunit delta	MBB18.19	88	S	GAAASAVSPSSFSYS	3.49993	0.0100102	1.78997	0.318665	1.56969	0.266374	0.701398	#DIV/0!	1.9553	2.23794
O81643	Villin-1	VLN1	776	S	NGSERGVSPCSSEKL	1.56273	0.0116854	0.964522	0.82922	1.56509	0.247783	0.795891	0.225025	1.62021	1.96646
Q0IGM5		NAIP3	177	T	PQFSPAFTPSGTPKI	443.04	0.00140744	1.08291	0.7784	1.56483	#DIV/0!	0.909629	0.600743	409.121	1.7203
F4J5D3		At3g24080	178	S	WKAEGNESGEDDDFL	1.70661	0.012341	1.07365	0.468991	1.51732	0.10494	0.934273	0.497448	1.58954	1.62407
Q9LYQ9		T22N19_120	6	Y	__MSLVDYDDSSSDD	5301.73	0.0257839	1.19761	0.125962	1.50622	0.285422	0.837401	0.489867	4426.94	1.79869
Q9LYQ9		T22N19_120	10	S	LVDYDDSSSDDDVLA	5301.73	0.0257839	1.19761	0.125962	1.50622	0.285422	0.898134	0.584709	4426.94	1.67706
Q9LYQ9		T22N19_120	11	S	VDYDDSSSDDDVLAA	5301.73	0.0257839	1.19761	0.125962	1.50622	0.285422	0.898134	0.584709	4426.94	1.67706

## Sheet: Sheet 2
Sheet 2. GO terms enriched among the differentially phosphorylated peptides in Sheet 1 (Figure S6D)
Terms Description	GO Terms Level	GO Terms ID	Mapping	Background	All Mapping	All Background	Fold Enrichment	Fisher's exact test p value	-log10(p value)	Related proteins	Term Group
cytoplasmic ribonucleoprotein granule	4	GO:0036464	3	153	63	19582	6.09	0.0131929	1.88	Q940X9 Q94AM9 Q9FPW4	CC
plasmodesma	5	GO:0009506	12	1791	63	19582	2.08	0.0132326	1.88	A4GSN8 Q03250 Q03251 Q8L5Y0 Q9LF79 Q9LV77 Q9SAD7 Q9SE83 Q9SJM0 Q9SXB6 Q9ZSZ8 Q9ZV07	CC
symplast	2	GO:0055044	12	1791	63	19582	2.08	0.0132326	1.88	A4GSN8 Q03250 Q03251 Q8L5Y0 Q9LF79 Q9LV77 Q9SAD7 Q9SE83 Q9SJM0 Q9SXB6 Q9ZSZ8 Q9ZV07	CC
ribonucleoprotein granule	3	GO:0035770	3	157	63	19582	5.94	0.0141338	1.85	Q940X9 Q94AM9 Q9FPW4	CC
cell-cell junction	4	GO:0005911	12	1820	63	19582	2.05	0.0143915	1.84	A4GSN8 Q03250 Q03251 Q8L5Y0 Q9LF79 Q9LV77 Q9SAD7 Q9SE83 Q9SJM0 Q9SXB6 Q9ZSZ8 Q9ZV07	CC
cell junction	2	GO:0030054	12	1826	63	19582	2.04	0.0146506	1.83	A4GSN8 Q03250 Q03251 Q8L5Y0 Q9LF79 Q9LV77 Q9SAD7 Q9SE83 Q9SJM0 Q9SXB6 Q9ZSZ8 Q9ZV07	CC
cytosol	2	GO:0005829	19	3647	63	19582	1.62	0.023172	1.64	A4GSN8 O48802 O65655 O81283 Q03250 Q2V452 Q42479 Q500V3 Q67XD9 Q6EVK6 Q8VZ95 Q93ZT6 Q940X9 Q947D2 Q9C5S1 Q9LNB6 Q9LPV8 Q9LV77 Q9SE83	CC
P-body	5	GO:0000932	2	102	63	19582	6.09	0.0427221	1.37	Q940X9 Q9FPW4	CC
mRNA binding	5	GO:0003729	9	630	52	16982	4.67	0.000110877	3.96	Q03250 Q03251 Q93ZT6 Q94AM9 Q9FPW4 Q9S814 Q9SAD7 Q9SS47 Q9ZV07	MF
protein homodimerization activity	4	GO:0042803	6	439	52	16982	4.46	0.00214758	2.67	Q9FIW9 Q9LHF0 Q9LJP4 Q9LV77 Q9M658 Q9SAD7	MF
protein binding	2	GO:0005515	20	3376	52	16982	1.93	0.00243519	2.61	F4JN30 O81283 O81643 Q06850 Q0WNW4 Q42479 Q501B2 Q947D2 Q949V6 Q9FIW9 Q9LF79 Q9LHF0 Q9LJP4 Q9LNB6 Q9LV77 Q9M658 Q9SAD7 Q9SE83 Q9ZSZ8 Q9ZV07	MF
protein dimerization activity	3	GO:0046983	6	512	52	16982	3.83	0.00458513	2.34	Q9FIW9 Q9LHF0 Q9LJP4 Q9LV77 Q9M658 Q9SAD7	MF
translation factor activity, RNA binding	3	GO:0008135	2	44	52	16982	14.84	0.00801345	2.1	Q9LPV8 Q9SAD7	MF
calcium ion binding	6	GO:0005509	3	157	52	16982	6.24	0.0123049	1.91	Q06850 Q9LE22 Q9LM78	MF
identical protein binding	3	GO:0042802	7	866	52	16982	2.64	0.0158298	1.8	Q501B2 Q9FIW9 Q9LHF0 Q9LJP4 Q9LV77 Q9M658 Q9SAD7	MF
protein kinase regulator activity	4	GO:0019887	2	67	52	16982	9.75	0.0179103	1.75	Q8GYM6 Q944A6	MF
mitochondrial fission	6	GO:0000266	2	18	67	19990	33.15	0.00163551	2.79	Q944A6 Q9SE83	BP
alternative mRNA splicing, via spliceosome	6	GO:0000380	2	19	67	19990	31.41	0.00182397	2.74	Q03250 Q03251	BP
regulation of proteasomal protein catabolic process	6	GO:0061136	3	103	67	19990	8.69	0.00501171	2.3	Q500V3 Q949V6 Q9M330	BP
regulation of protein kinase activity	6	GO:0045859	4	211	67	19990	5.66	0.00550448	2.26	Q8GYM6 Q944A6 Q9C5S1 Q9CAD5	BP
regulation of protein phosphorylation	7	GO:0001932	4	250	67	19990	4.77	0.00989076	2	Q8GYM6 Q944A6 Q9C5S1 Q9CAD5	BP
positive regulation of protein metabolic process	6	GO:0051247	5	404	67	19990	3.69	0.0114028	1.94	Q500V3 Q8GYM6 Q944A6 Q949V6 Q9CAD5	BP
regulation of phosphorylation	7	GO:0042325	4	271	67	19990	4.4	0.0129888	1.89	Q8GYM6 Q944A6 Q9C5S1 Q9CAD5	BP
regulation of protein modification process	6	GO:0031399	5	424	67	19990	3.52	0.0138151	1.86	A4GSN8 Q8GYM6 Q944A6 Q9C5S1 Q9CAD5	BP
negative regulation of protein metabolic process	6	GO:0051248	4	290	67	19990	4.12	0.0162748	1.79	A4GSN8 Q9C5S1 Q9FPW4 Q9M330	BP
positive regulation of protein kinase activity	7	GO:0045860	3	160	67	19990	5.59	0.0165904	1.78	Q8GYM6 Q944A6 Q9CAD5	BP
positive regulation of kinase activity	6	GO:0033674	3	165	67	19990	5.42	0.0179922	1.74	Q8GYM6 Q944A6 Q9CAD5	BP
regulation of phosphate metabolic process	6	GO:0019220	4	323	67	19990	3.69	0.0231366	1.64	Q8GYM6 Q944A6 Q9C5S1 Q9CAD5	BP
positive regulation of phosphorus metabolic process	6	GO:0010562	3	182	67	19990	4.92	0.0232398	1.63	Q8GYM6 Q944A6 Q9CAD5	BP
positive regulation of phosphate metabolic process	7	GO:0045937	3	182	67	19990	4.92	0.0232398	1.63	Q8GYM6 Q944A6 Q9CAD5	BP
