# Supplementary material for: Nitric Oxide-mediated S-nitrosylation of the Energy Sensor KIN10 Regulates RNA Splicing and Gene Expression in Arabidopsis
Source: Mol Cell Proteomics. 2025 Nov 25;25(1):101459. doi: 10.1016/j.mcpro.2025.101459 (PMC12799962; doi:10.1016/j.mcpro.2025.101459)
Supplement: Table S9 [file mmc9.xlsx]

## Sheet: Sheet1
Table S9. List of phosphosites dependent on both KIN10 and Cys-177 for NO responsiveness, related to Figure 6A
Protein	Protein name	Gene name	Locus name	Amino acid	Position	Sequence window	Spliceosome component	Col-0_SNP/Col-0_Control Ratio	kin10_SNP/kin10_Control Ratio	KIN10-GFP_SNP/KIN10-GFP_Control Ratio	C177S-GFP_SNP/C177S-GFP_Control Ratio	(Col-0_SNP/Col-0_Control)/(kin10_SNP/kin10_Control)	(KIN10-GFP_SNP/KIN10-GFP_Control)/(C177S-GFP_SNP/C177S-GFP_Control)
Q9FYB7	Serine/arginine-rich splicing factor RS2Z32	RS2Z32	AT3G53500	S	277	EAELSRPSPKGSESP	Common components, SR, RS2Z32	1376.93	1.82629	0.867024	0.48308	753.951	1.79479
Q9FYB7	Serine/arginine-rich splicing factor RS2Z32	RS2Z32	AT3G53500	S	281	SRPSPKGSESP____	Common components, SR, RS2Z32	1376.93	1.82629	0.867024	0.48308	753.951	1.79479
Q9FYB7	Serine/arginine-rich splicing factor RS2Z32	RS2Z32	AT3G53500	S	283	PSPKGSESP______	Common components, SR, RS2Z32	1376.93	1.82629	0.867024	0.48308	753.951	1.79479
Q9C7E7	Protein RDM16	RDM16	AT1G28060	S	19	DDRDRDSSPDHSPQR	U4/U6.U5 tri-snRNP, Prp3, RDM16	3.56396	1.60657	29.8733	3.97557	2.21837	7.5142
O65655			AT4G39680	S	320	KLNLDRSSGDESMED	EJC/TREX, ACINUS	1.51826	0.91616	2.26934	0.810674	1.6572	2.79932
A4FVN8			AT1G10580	S	16	EEDEAVASSPESSPP	Prp17	1798.89	2.08847	0.835484	0.476177	861.343	1.75457
A4FVN8			AT1G10580	S	17	EDEAVASSPESSPPR	Prp17	1798.89	2.08847	0.835484	0.476177	861.343	1.75457
A4FVN8			AT1G10580	S	21	VASSPESSPPRMLKA	Prp17	1798.89	2.08847	0.835484	0.476177	861.343	1.75457
P92964	Serine/arginine-rich splicing factor RS31	RS31	AT3G61860	S	247	SDYGRQRSPGYDRYR	Common components, SR, RS31	3.97773	1.37557	2.05613	0.441618	2.89171	4.6559
Q9FMG4	Serine/arginine-rich splicing factor SC35	SC35	AT5G64200	S	274	EMSPERRSNERSPSP	Common components, SR, SC35	1.93326	1.19738	5.27605	3.01481	1.61458	1.75004
Q9STW6	Heat shock 70 kDa protein 6 chloroplastic	HSP70-6	AT4G24280	T	715	DVIDADFTDSQ____	Prp19 complex, HSP73, cpHsc70-1/HSP70-6	6.47637	3.53052	4.30201	2.31984	1.8344	1.85444
O22907	DEAD-box ATP-dependent RNA helicase 24	RH24	AT2G47330	S	160	AGMLDYDSDDNPIVV	U2, SF3b, RH24	1.51091	0.986267	1.08612	0.602842	1.53195	1.80167
Q9FG01	Splicing factor SF3a60 homolog	ATO	AT5G06160	S	373	EANTELESDDEDGLI	U2, SF3a, ATO	1.49678	0.984185	0.958071	0.53783	1.52084	1.78136
O65655			AT4G39680	S	324	DRSSGDESMEDEPET	EJC/TREX, ACINUS	2.28333	1.11306	1.28621	0.49163	2.05141	2.61621
Q9FMG4	Serine/arginine-rich splicing factor SC35	SC35	AT5G64200	S	278	ERRSNERSPSPGSPA	Common components, SR, SC35	1.29249	0.664878	1.56385	0.487438	1.94394	3.20831
Q9FMG4	Serine/arginine-rich splicing factor SC35	SC35	AT5G64200	S	280	RSNERSPSPGSPAPL	Common components, SR, SC35	1.29249	0.664878	1.56385	0.487438	1.94394	3.20831
Q38953	Probable pre-mRNA-splicing factor ATP-dependent RNA helicase DEAH5		AT3G26560	S	411	TRYSVDMSPVKIFKN	Prp22	1.25138	0.58974	1.06264	0.704777	2.12191	1.50776
Q9LHP2	Serine/arginine-rich SC35-like splicing factor SCL30A	SCL30A	AT3G13570	S	235	YTPEQARSQSPVPRQ	Common components, SR, SCL30A	1.36944	0.910702	0.801754	0.462838	1.50372	1.73226
O65655			AT4G39680	S	436	RDFSRSDSSVSEDGP	EJC/TREX, ACINUS	0.83616	0.298584	0.516921	0.309945	2.80042	1.66779
Q9LFN6;Q56XG6	DEAD-box ATP-dependent RNA helicase 56;DEAD-box ATP-dependent RNA helicase 15	RH56;RH15	AT5G11200;AT5G11170	S	27	EDEKVPDSGNKVNGE	EJC/TREX, UAP56	1.00187	0.610177	1.03979	0.607715	1.64193	1.71098
O22315	Serine/arginine-rich-splicing factor SR34	SR34	AT1G02840	S	131	TGLPSSASWQDLKDH	Common components, SR, SR34	3.9968	1.27027	564.2	2.48353	3.14642	227.177
Q9ZVX7	Pre-mRNA-splicing factor SYF2	ATSYF2	AT2G16860	S	63	DKRIEEDSSEEEEEE	Prp19 related, Syf	1	0.000764795	0.498758	0.00192419	1307.54	259.204
Q9S709	Splicing factor U2af small subunit A	U2AF35A	AT1G27650	S	266	ASPKRGGSPGGGREG	U2 related, U2AF35A	2.75495	0.793147	10.8674	0.941519	3.47344	11.5424
Q9S709	Splicing factor U2af small subunit A	U2AF35A	AT1G27650	S	274	PGGGREGSEERRARI	U2 related, U2AF35A	2.75495	0.793147	10.8674	0.941519	3.47344	11.5424
Q8H136	DEAD-box ATP-dependent RNA helicase 14	RH14	AT3G01540	S	605	PPPSSTGSPPRSFHE	U1 related, p68, RH14	0.000653351	0.755587	1.00031	508.44	0.000864693	0.00196741
Q8VY15	RNA-binding motif protein 25	RBM25	AT1G60200	S	427	HNRPDTSSPDWSKRN	U1 related, S164, RBM25	0.00114502	2288.2	1.26859	1.8971	5.004e-07	0.668698
B6EUA9	Pre-mRNA-processing protein 40A	PRP40A	AT1G44910	S	362	SSRGADDSNDGATAQ	U1 related, FBP11, PRP40A	2.68062	397.387	2.36143	111.667	0.00674563	0.021147
